# Supplementary material for: Binding of BRACO19 to a Telomeric G-Quadruplex DNA Probed by All-Atom Molecular Dynamics Simulations with Explicit Solvent
Source: Molecules. 2019 Mar 13;24(6):1010. doi: 10.3390/molecules24061010 (PMC6471034; doi:10.3390/molecules24061010)
Supplement: Supplementary file 1 [file molecules-24-01010-s001.zip]

Archive with 19 entries (18 files):
- supportingfiles/
- supportingfiles/antiparallel_groove.pdb
- supportingfiles/antiparallel_bottom.pdb
- supportingfiles/parallel_top.pdb
- supportingfiles/duplex_groove.mpg
- supportingfiles/parallel_bottom.mpg
- supportingfiles/parallel_bottom.pdb
- supportingfiles/parallel_groove.pdb
- supportingfiles/duplex_top.pdb
- supportingfiles/hybrid_bottom.pdb
- supportingfiles/hybrid_groove.pdb
- supportingfiles/duplex_groove.pdb
- supportingfiles/antiparallel_bottom.mpg
- supportingfiles/antiparallel_top.pdb
- supportingfiles/duplex_bottom.pdb
- supportingfiles/parallel_top.mpg
- supportingfiles/hybrid_top.pdb
- supportingfiles/hybrid_top.mpg
- supportingfiles/Supporting_finalrevision_unmarked.pdf
