# Supplementary material for: Binding of BRACO19 to a Telomeric G-Quadruplex DNA Probed by All-Atom Molecular Dynamics Simulations with Explicit Solvent
Source: Molecules. 2019 Mar 13;24(6):1010. doi: 10.3390/molecules24061010 (PMC6471034; doi:10.3390/molecules24061010)
Supplement: Supplementary file 1 [file molecules-24-01010-s001.zip › supportingfiles/antiparallel_groove.pdb]

CRYST1   71.172   71.172   71.172 109.47 109.47 109.47 P 1           1
ATOM      1 HO5' DA5 X   1      44.081  30.413  40.561  1.00  0.00           H
ATOM      2  O5' DA5 X   1      44.537  31.259  40.472  1.00  0.00           O
ATOM      3  C5' DA5 X   1      43.914  32.021  39.442  1.00  0.00           C
ATOM      4  H5' DA5 X   1      44.306  31.715  38.471  1.00  0.00           H
ATOM      5 H5'' DA5 X   1      44.158  33.075  39.583  1.00  0.00           H
ATOM      6  C4' DA5 X   1      42.381  31.880  39.427  1.00  0.00           C
ATOM      7  H4' DA5 X   1      42.000  32.051  40.436  1.00  0.00           H
ATOM      8  O4' DA5 X   1      41.862  32.878  38.561  1.00  0.00           O
ATOM      9  C1' DA5 X   1      41.040  32.284  37.572  1.00  0.00           C
ATOM     10  H1' DA5 X   1      39.995  32.309  37.904  1.00  0.00           H
ATOM     11  N9  DA5 X   1      41.172  33.065  36.316  1.00  0.00           N
ATOM     12  C8  DA5 X   1      42.199  33.088  35.401  1.00  0.00           C
ATOM     13  H8  DA5 X   1      43.079  32.466  35.489  1.00  0.00           H
ATOM     14  N7  DA5 X   1      42.043  33.950  34.431  1.00  0.00           N
ATOM     15  C5  DA5 X   1      40.801  34.537  34.724  1.00  0.00           C
ATOM     16  C6  DA5 X   1      39.995  35.548  34.139  1.00  0.00           C
ATOM     17  N6  DA5 X   1      40.299  36.287  33.090  1.00  0.00           N
ATOM     18  H61 DA5 X   1      39.644  37.000  32.826  1.00  0.00           H
ATOM     19  H62 DA5 X   1      41.231  36.260  32.686  1.00  0.00           H
ATOM     20  N1  DA5 X   1      38.801  35.848  34.643  1.00  0.00           N
ATOM     21  C2  DA5 X   1      38.396  35.199  35.723  1.00  0.00           C
ATOM     22  H2  DA5 X   1      37.420  35.471  36.102  1.00  0.00           H
ATOM     23  N3  DA5 X   1      39.052  34.277  36.415  1.00  0.00           N
ATOM     24  C4  DA5 X   1      40.255  33.981  35.852  1.00  0.00           C
ATOM     25  C3' DA5 X   1      41.885  30.512  38.925  1.00  0.00           C
ATOM     26  H3' DA5 X   1      42.677  29.761  38.951  1.00  0.00           H
ATOM     27  C2' DA5 X   1      41.493  30.827  37.482  1.00  0.00           C
ATOM     28  H2' DA5 X   1      42.367  30.727  36.839  1.00  0.00           H
ATOM     29 H2'' DA5 X   1      40.691  30.185  37.129  1.00  0.00           H
ATOM     30  O3' DA5 X   1      40.795  30.095  39.738  1.00  0.00           O
ATOM     31  P   DG  X   2      39.977  28.732  39.509  1.00  0.00           P
ATOM     32  OP1 DG  X   2      39.478  28.279  40.820  1.00  0.00           O
ATOM     33  OP2 DG  X   2      40.828  27.789  38.746  1.00  0.00           O
ATOM     34  O5' DG  X   2      38.717  29.099  38.590  1.00  0.00           O
ATOM     35  C5' DG  X   2      37.659  29.910  39.093  1.00  0.00           C
ATOM     36  H5' DG  X   2      38.087  30.817  39.523  1.00  0.00           H
ATOM     37 H5'' DG  X   2      37.143  29.373  39.888  1.00  0.00           H
ATOM     38  C4' DG  X   2      36.630  30.336  38.031  1.00  0.00           C
ATOM     39  H4' DG  X   2      35.877  30.957  38.515  1.00  0.00           H
ATOM     40  O4' DG  X   2      37.300  31.115  37.049  1.00  0.00           O
ATOM     41  C1' DG  X   2      36.978  30.616  35.764  1.00  0.00           C
ATOM     42  H1' DG  X   2      36.088  31.129  35.390  1.00  0.00           H
ATOM     43  N9  DG  X   2      38.106  30.856  34.833  1.00  0.00           N
ATOM     44  C8  DG  X   2      39.296  30.174  34.745  1.00  0.00           C
ATOM     45  H8  DG  X   2      39.539  29.353  35.403  1.00  0.00           H
ATOM     46  N7  DG  X   2      40.115  30.623  33.833  1.00  0.00           N
ATOM     47  C5  DG  X   2      39.390  31.666  33.240  1.00  0.00           C
ATOM     48  C6  DG  X   2      39.716  32.540  32.148  1.00  0.00           C
ATOM     49  O6  DG  X   2      40.741  32.569  31.470  1.00  0.00           O
ATOM     50  N1  DG  X   2      38.716  33.436  31.829  1.00  0.00           N
ATOM     51  H1  DG  X   2      38.902  34.102  31.096  1.00  0.00           H
ATOM     52  C2  DG  X   2      37.536  33.498  32.492  1.00  0.00           C
ATOM     53  N2  DG  X   2      36.661  34.381  32.095  1.00  0.00           N
ATOM     54  H21 DG  X   2      36.862  35.033  31.345  1.00  0.00           H
ATOM     55  H22 DG  X   2      35.828  34.431  32.645  1.00  0.00           H
ATOM     56  N3  DG  X   2      37.186  32.714  33.506  1.00  0.00           N
ATOM     57  C4  DG  X   2      38.158  31.809  33.840  1.00  0.00           C
ATOM     58  C3' DG  X   2      35.906  29.180  37.314  1.00  0.00           C
ATOM     59  H3' DG  X   2      36.013  28.244  37.866  1.00  0.00           H
ATOM     60  C2' DG  X   2      36.653  29.138  35.983  1.00  0.00           C
ATOM     61  H2' DG  X   2      37.560  28.548  36.105  1.00  0.00           H
ATOM     62 H2'' DG  X   2      36.046  28.733  35.176  1.00  0.00           H
ATOM     63  O3' DG  X   2      34.528  29.517  37.154  1.00  0.00           O
ATOM     64  P   DG  X   3      33.394  28.459  36.685  1.00  0.00           P
ATOM     65  OP1 DG  X   3      32.075  29.036  37.052  1.00  0.00           O
ATOM     66  OP2 DG  X   3      33.755  27.117  37.193  1.00  0.00           O
ATOM     67  O5' DG  X   3      33.505  28.444  35.067  1.00  0.00           O
ATOM     68  C5' DG  X   3      33.350  29.638  34.312  1.00  0.00           C
ATOM     69  H5' DG  X   3      33.974  30.406  34.768  1.00  0.00           H
ATOM     70 H5'' DG  X   3      32.317  29.975  34.373  1.00  0.00           H
ATOM     71  C4' DG  X   3      33.768  29.518  32.833  1.00  0.00           C
ATOM     72  H4' DG  X   3      34.616  28.838  32.753  1.00  0.00           H
ATOM     73  O4' DG  X   3      34.201  30.812  32.426  1.00  0.00           O
ATOM     74  C1' DG  X   3      33.955  30.995  31.047  1.00  0.00           C
ATOM     75  H1' DG  X   3      33.271  31.840  30.968  1.00  0.00           H
ATOM     76  N9  DG  X   3      35.160  31.321  30.234  1.00  0.00           N
ATOM     77  C8  DG  X   3      35.264  32.354  29.335  1.00  0.00           C
ATOM     78  H8  DG  X   3      34.432  33.001  29.088  1.00  0.00           H
ATOM     79  N7  DG  X   3      36.435  32.480  28.776  1.00  0.00           N
ATOM     80  C5  DG  X   3      37.192  31.470  29.381  1.00  0.00           C
ATOM     81  C6  DG  X   3      38.581  31.122  29.228  1.00  0.00           C
ATOM     82  O6  DG  X   3      39.434  31.651  28.509  1.00  0.00           O
ATOM     83  N1  DG  X   3      38.978  30.073  30.028  1.00  0.00           N
ATOM     84  H1  DG  X   3      39.947  29.803  29.979  1.00  0.00           H
ATOM     85  C2  DG  X   3      38.141  29.424  30.878  1.00  0.00           C
ATOM     86  N2  DG  X   3      38.649  28.479  31.620  1.00  0.00           N
ATOM     87  H21 DG  X   3      39.625  28.217  31.555  1.00  0.00           H
ATOM     88  H22 DG  X   3      38.007  28.017  32.230  1.00  0.00           H
ATOM     89  N3  DG  X   3      36.857  29.720  31.066  1.00  0.00           N
ATOM     90  C4  DG  X   3      36.426  30.757  30.281  1.00  0.00           C
ATOM     91  C3' DG  X   3      32.690  29.084  31.815  1.00  0.00           C
ATOM     92  H3' DG  X   3      31.730  29.514  32.109  1.00  0.00           H
ATOM     93  C2' DG  X   3      33.210  29.763  30.550  1.00  0.00           C
ATOM     94  H2' DG  X   3      33.899  29.094  30.035  1.00  0.00           H
ATOM     95 H2'' DG  X   3      32.391  30.048  29.891  1.00  0.00           H
ATOM     96  O3' DG  X   3      32.570  27.682  31.574  1.00  0.00           O
ATOM     97  P   DG  X   4      31.407  27.051  30.642  1.00  0.00           P
ATOM     98  OP1 DG  X   4      30.100  27.598  31.101  1.00  0.00           O
ATOM     99  OP2 DG  X   4      31.573  25.585  30.705  1.00  0.00           O
ATOM    100  O5' DG  X   4      31.657  27.474  29.089  1.00  0.00           O
ATOM    101  C5' DG  X   4      30.698  28.257  28.362  1.00  0.00           C
ATOM    102  H5' DG  X   4      30.452  29.148  28.949  1.00  0.00           H
ATOM    103 H5'' DG  X   4      29.775  27.681  28.250  1.00  0.00           H
ATOM    104  C4' DG  X   4      31.145  28.735  26.966  1.00  0.00           C
ATOM    105  H4' DG  X   4      30.407  29.449  26.602  1.00  0.00           H
ATOM    106  O4' DG  X   4      32.408  29.383  27.103  1.00  0.00           O
ATOM    107  C1' DG  X   4      33.314  28.790  26.183  1.00  0.00           C
ATOM    108  H1' DG  X   4      33.279  29.344  25.241  1.00  0.00           H
ATOM    109  N9  DG  X   4      34.702  28.788  26.694  1.00  0.00           N
ATOM    110  C8  DG  X   4      35.221  28.136  27.785  1.00  0.00           C
ATOM    111  H8  DG  X   4      34.596  27.604  28.493  1.00  0.00           H
ATOM    112  N7  DG  X   4      36.518  28.222  27.895  1.00  0.00           N
ATOM    113  C5  DG  X   4      36.894  28.971  26.776  1.00  0.00           C
ATOM    114  C6  DG  X   4      38.188  29.357  26.282  1.00  0.00           C
ATOM    115  O6  DG  X   4      39.298  29.091  26.741  1.00  0.00           O
ATOM    116  N1  DG  X   4      38.139  30.113  25.128  1.00  0.00           N
ATOM    117  H1  DG  X   4      39.015  30.357  24.690  1.00  0.00           H
ATOM    118  C2  DG  X   4      36.985  30.406  24.480  1.00  0.00           C
ATOM    119  N2  DG  X   4      37.063  31.092  23.374  1.00  0.00           N
ATOM    120  H21 DG  X   4      37.944  31.476  23.050  1.00  0.00           H
ATOM    121  H22 DG  X   4      36.205  31.291  22.903  1.00  0.00           H
ATOM    122  N3  DG  X   4      35.769  30.046  24.875  1.00  0.00           N
ATOM    123  C4  DG  X   4      35.788  29.331  26.040  1.00  0.00           C
ATOM    124  C3' DG  X   4      31.293  27.639  25.887  1.00  0.00           C
ATOM    125  H3' DG  X   4      30.706  26.740  26.113  1.00  0.00           H
ATOM    126  C2' DG  X   4      32.792  27.381  25.915  1.00  0.00           C
ATOM    127  H2' DG  X   4      33.026  26.709  26.737  1.00  0.00           H
ATOM    128 H2'' DG  X   4      33.167  27.000  24.965  1.00  0.00           H
ATOM    129  O3' DG  X   4      30.949  28.190  24.610  1.00  0.00           O
ATOM    130  P   DT  X   5      29.962  27.463  23.530  1.00  0.00           P
ATOM    131  OP1 DT  X   5      29.463  28.534  22.632  1.00  0.00           O
ATOM    132  OP2 DT  X   5      28.982  26.596  24.236  1.00  0.00           O
ATOM    133  O5' DT  X   5      30.926  26.537  22.612  1.00  0.00           O
ATOM    134  C5' DT  X   5      31.442  25.287  23.061  1.00  0.00           C
ATOM    135  H5' DT  X   5      30.617  24.614  23.246  1.00  0.00           H
ATOM    136 H5'' DT  X   5      31.931  25.412  24.004  1.00  0.00           H
ATOM    137  C4' DT  X   5      32.418  24.593  22.102  1.00  0.00           C
ATOM    138  H4' DT  X   5      33.202  25.282  21.828  1.00  0.00           H
ATOM    139  O4' DT  X   5      32.968  23.503  22.831  1.00  0.00           O
ATOM    140  C1' DT  X   5      32.836  22.321  22.040  1.00  0.00           C
ATOM    141  H1' DT  X   5      33.676  22.287  21.319  1.00  0.00           H
ATOM    142  N1  DT  X   5      32.863  21.075  22.879  1.00  0.00           N
ATOM    143  C6  DT  X   5      31.721  20.498  23.402  1.00  0.00           C
ATOM    144  H6  DT  X   5      30.758  20.930  23.194  1.00  0.00           H
ATOM    145  C5  DT  X   5      31.790  19.388  24.185  1.00  0.00           C
ATOM    146  C7  DT  X   5      30.511  18.761  24.696  1.00  0.00           C
ATOM    147  H71 DT  X   5      30.504  17.716  24.427  1.00  0.00           H
ATOM    148  H72 DT  X   5      30.476  18.840  25.775  1.00  0.00           H
ATOM    149  H73 DT  X   5      29.638  19.246  24.272  1.00  0.00           H
ATOM    150  C4  DT  X   5      33.078  18.793  24.536  1.00  0.00           C
ATOM    151  O4  DT  X   5      33.237  17.822  25.254  1.00  0.00           O
ATOM    152  N3  DT  X   5      34.176  19.416  23.964  1.00  0.00           N
ATOM    153  H3  DT  X   5      35.092  19.046  24.198  1.00  0.00           H
ATOM    154  C2  DT  X   5      34.126  20.490  23.108  1.00  0.00           C
ATOM    155  O2  DT  X   5      35.161  20.861  22.542  1.00  0.00           O
ATOM    156  C3' DT  X   5      31.799  24.020  20.815  1.00  0.00           C
ATOM    157  H3' DT  X   5      30.865  24.510  20.557  1.00  0.00           H
ATOM    158  C2' DT  X   5      31.559  22.576  21.218  1.00  0.00           C
ATOM    159  H2' DT  X   5      30.659  22.519  21.831  1.00  0.00           H
ATOM    160 H2'' DT  X   5      31.480  21.907  20.357  1.00  0.00           H
ATOM    161  O3' DT  X   5      32.691  23.950  19.712  1.00  0.00           O
ATOM    162  P   DT  X   6      32.760  25.069  18.560  1.00  0.00           P
ATOM    163  OP1 DT  X   6      31.463  25.771  18.514  1.00  0.00           O
ATOM    164  OP2 DT  X   6      33.249  24.444  17.312  1.00  0.00           O
ATOM    165  O5' DT  X   6      33.870  26.102  19.084  1.00  0.00           O
ATOM    166  C5' DT  X   6      33.553  27.459  19.358  1.00  0.00           C
ATOM    167  H5' DT  X   6      32.813  27.498  20.155  1.00  0.00           H
ATOM    168 H5'' DT  X   6      33.114  27.889  18.463  1.00  0.00           H
ATOM    169  C4' DT  X   6      34.762  28.323  19.755  1.00  0.00           C
ATOM    170  H4' DT  X   6      34.470  29.366  19.640  1.00  0.00           H
ATOM    171  O4' DT  X   6      35.122  28.126  21.115  1.00  0.00           O
ATOM    172  C1' DT  X   6      36.540  28.056  21.201  1.00  0.00           C
ATOM    173  H1' DT  X   6      36.960  29.068  21.239  1.00  0.00           H
ATOM    174  N1  DT  X   6      36.979  27.289  22.403  1.00  0.00           N
ATOM    175  C6  DT  X   6      36.118  26.420  23.046  1.00  0.00           C
ATOM    176  H6  DT  X   6      35.165  26.199  22.590  1.00  0.00           H
ATOM    177  C5  DT  X   6      36.438  25.880  24.252  1.00  0.00           C
ATOM    178  C7  DT  X   6      35.442  24.987  24.967  1.00  0.00           C
ATOM    179  H71 DT  X   6      34.511  24.907  24.410  1.00  0.00           H
ATOM    180  H72 DT  X   6      35.243  25.395  25.957  1.00  0.00           H
ATOM    181  H73 DT  X   6      35.872  23.993  25.088  1.00  0.00           H
ATOM    182  C4  DT  X   6      37.718  26.183  24.882  1.00  0.00           C
ATOM    183  O4  DT  X   6      38.064  25.856  26.014  1.00  0.00           O
ATOM    184  N3  DT  X   6      38.570  26.949  24.126  1.00  0.00           N
ATOM    185  H3  DT  X   6      39.507  27.058  24.466  1.00  0.00           H
ATOM    186  C2  DT  X   6      38.246  27.565  22.938  1.00  0.00           C
ATOM    187  O2  DT  X   6      39.036  28.366  22.448  1.00  0.00           O
ATOM    188  C3' DT  X   6      36.016  28.095  18.899  1.00  0.00           C
ATOM    189  H3' DT  X   6      35.798  27.451  18.046  1.00  0.00           H
ATOM    190  C2' DT  X   6      36.972  27.421  19.882  1.00  0.00           C
ATOM    191  H2' DT  X   6      36.794  26.346  19.905  1.00  0.00           H
ATOM    192 H2'' DT  X   6      38.014  27.648  19.652  1.00  0.00           H
ATOM    193  O3' DT  X   6      36.500  29.371  18.496  1.00  0.00           O
ATOM    194  P   DA  X   7      37.375  29.594  17.166  1.00  0.00           P
ATOM    195  OP1 DA  X   7      37.155  30.982  16.713  1.00  0.00           O
ATOM    196  OP2 DA  X   7      37.057  28.505  16.220  1.00  0.00           O
ATOM    197  O5' DA  X   7      38.906  29.451  17.633  1.00  0.00           O
ATOM    198  C5' DA  X   7      39.554  30.517  18.327  1.00  0.00           C
ATOM    199  H5' DA  X   7      39.057  30.676  19.285  1.00  0.00           H
ATOM    200 H5'' DA  X   7      39.460  31.430  17.736  1.00  0.00           H
ATOM    201  C4' DA  X   7      41.052  30.285  18.576  1.00  0.00           C
ATOM    202  H4' DA  X   7      41.503  31.229  18.885  1.00  0.00           H
ATOM    203  O4' DA  X   7      41.260  29.308  19.594  1.00  0.00           O
ATOM    204  C1' DA  X   7      42.378  28.535  19.204  1.00  0.00           C
ATOM    205  H1' DA  X   7      43.290  29.111  19.395  1.00  0.00           H
ATOM    206  N9  DA  X   7      42.464  27.227  19.899  1.00  0.00           N
ATOM    207  C8  DA  X   7      41.652  26.127  19.748  1.00  0.00           C
ATOM    208  H8  DA  X   7      40.697  26.190  19.243  1.00  0.00           H
ATOM    209  N7  DA  X   7      42.144  25.010  20.228  1.00  0.00           N
ATOM    210  C5  DA  X   7      43.368  25.429  20.783  1.00  0.00           C
ATOM    211  C6  DA  X   7      44.444  24.788  21.448  1.00  0.00           C
ATOM    212  N6  DA  X   7      44.545  23.494  21.683  1.00  0.00           N
ATOM    213  H61 DA  X   7      45.211  23.231  22.395  1.00  0.00           H
ATOM    214  H62 DA  X   7      43.787  22.879  21.415  1.00  0.00           H
ATOM    215  N1  DA  X   7      45.511  25.469  21.861  1.00  0.00           N
ATOM    216  C2  DA  X   7      45.531  26.776  21.654  1.00  0.00           C
ATOM    217  H2  DA  X   7      46.405  27.302  22.013  1.00  0.00           H
ATOM    218  N3  DA  X   7      44.624  27.516  21.026  1.00  0.00           N
ATOM    219  C4  DA  X   7      43.550  26.779  20.620  1.00  0.00           C
ATOM    220  C3' DA  X   7      41.776  29.790  17.311  1.00  0.00           C
ATOM    221  H3' DA  X   7      41.087  29.757  16.466  1.00  0.00           H
ATOM    222  C2' DA  X   7      42.195  28.380  17.696  1.00  0.00           C
ATOM    223  H2' DA  X   7      41.385  27.686  17.469  1.00  0.00           H
ATOM    224 H2'' DA  X   7      43.120  28.088  17.201  1.00  0.00           H
ATOM    225  O3' DA  X   7      42.958  30.524  16.994  1.00  0.00           O
ATOM    226  P   DG  X   8      43.039  31.409  15.666  1.00  0.00           P
ATOM    227  OP1 DG  X   8      42.383  30.669  14.562  1.00  0.00           O
ATOM    228  OP2 DG  X   8      44.439  31.857  15.447  1.00  0.00           O
ATOM    229  O5' DG  X   8      42.145  32.681  16.006  1.00  0.00           O
ATOM    230  C5' DG  X   8      42.606  33.711  16.866  1.00  0.00           C
ATOM    231  H5' DG  X   8      43.295  34.352  16.312  1.00  0.00           H
ATOM    232 H5'' DG  X   8      43.121  33.277  17.727  1.00  0.00           H
ATOM    233  C4' DG  X   8      41.409  34.525  17.369  1.00  0.00           C
ATOM    234  H4' DG  X   8      40.748  34.733  16.528  1.00  0.00           H
ATOM    235  O4' DG  X   8      40.739  33.756  18.364  1.00  0.00           O
ATOM    236  C1' DG  X   8      40.437  34.593  19.463  1.00  0.00           C
ATOM    237  H1' DG  X   8      39.509  35.120  19.231  1.00  0.00           H
ATOM    238  N9  DG  X   8      40.248  33.827  20.725  1.00  0.00           N
ATOM    239  C8  DG  X   8      39.085  33.723  21.446  1.00  0.00           C
ATOM    240  H8  DG  X   8      38.193  34.272  21.169  1.00  0.00           H
ATOM    241  N7  DG  X   8      39.151  32.919  22.474  1.00  0.00           N
ATOM    242  C5  DG  X   8      40.470  32.451  22.434  1.00  0.00           C
ATOM    243  C6  DG  X   8      41.171  31.544  23.302  1.00  0.00           C
ATOM    244  O6  DG  X   8      40.750  30.954  24.299  1.00  0.00           O
ATOM    245  N1  DG  X   8      42.495  31.357  22.968  1.00  0.00           N
ATOM    246  H1  DG  X   8      43.015  30.687  23.513  1.00  0.00           H
ATOM    247  C2  DG  X   8      43.081  31.953  21.904  1.00  0.00           C
ATOM    248  N2  DG  X   8      44.350  31.725  21.710  1.00  0.00           N
ATOM    249  H21 DG  X   8      44.883  31.137  22.339  1.00  0.00           H
ATOM    250  H22 DG  X   8      44.753  32.150  20.897  1.00  0.00           H
ATOM    251  N3  DG  X   8      42.479  32.799  21.073  1.00  0.00           N
ATOM    252  C4  DG  X   8      41.159  33.013  21.380  1.00  0.00           C
ATOM    253  C3' DG  X   8      41.845  35.846  18.032  1.00  0.00           C
ATOM    254  H3' DG  X   8      42.919  35.971  17.913  1.00  0.00           H
ATOM    255  C2' DG  X   8      41.561  35.619  19.516  1.00  0.00           C
ATOM    256  H2' DG  X   8      42.446  35.196  19.989  1.00  0.00           H
ATOM    257 H2'' DG  X   8      41.253  36.529  20.029  1.00  0.00           H
ATOM    258  O3' DG  X   8      41.243  37.036  17.499  1.00  0.00           O
ATOM    259  P   DG  X   9      39.646  37.351  17.332  1.00  0.00           P
ATOM    260  OP1 DG  X   9      38.945  36.196  16.735  1.00  0.00           O
ATOM    261  OP2 DG  X   9      39.533  38.682  16.690  1.00  0.00           O
ATOM    262  O5' DG  X   9      39.053  37.498  18.823  1.00  0.00           O
ATOM    263  C5' DG  X   9      39.356  38.617  19.641  1.00  0.00           C
ATOM    264  H5' DG  X   9      38.973  39.531  19.175  1.00  0.00           H
ATOM    265 H5'' DG  X   9      40.438  38.708  19.771  1.00  0.00           H
ATOM    266  C4' DG  X   9      38.691  38.453  21.020  1.00  0.00           C
ATOM    267  H4' DG  X   9      37.601  38.473  20.904  1.00  0.00           H
ATOM    268  O4' DG  X   9      39.078  37.218  21.626  1.00  0.00           O
ATOM    269  C1' DG  X   9      39.249  37.454  23.006  1.00  0.00           C
ATOM    270  H1' DG  X   9      38.270  37.498  23.501  1.00  0.00           H
ATOM    271  N9  DG  X   9      40.067  36.395  23.638  1.00  0.00           N
ATOM    272  C8  DG  X   9      41.410  36.138  23.496  1.00  0.00           C
ATOM    273  H8  DG  X   9      42.030  36.696  22.805  1.00  0.00           H
ATOM    274  N7  DG  X   9      41.865  35.166  24.245  1.00  0.00           N
ATOM    275  C5  DG  X   9      40.727  34.752  24.945  1.00  0.00           C
ATOM    276  C6  DG  X   9      40.550  33.736  25.946  1.00  0.00           C
ATOM    277  O6  DG  X   9      41.396  32.992  26.449  1.00  0.00           O
ATOM    278  N1  DG  X   9      39.255  33.628  26.414  1.00  0.00           N
ATOM    279  H1  DG  X   9      39.063  32.915  27.099  1.00  0.00           H
ATOM    280  C2  DG  X   9      38.245  34.423  25.984  1.00  0.00           C
ATOM    281  N2  DG  X   9      37.083  34.304  26.556  1.00  0.00           N
ATOM    282  H21 DG  X   9      36.927  33.635  27.301  1.00  0.00           H
ATOM    283  H22 DG  X   9      36.385  34.948  26.240  1.00  0.00           H
ATOM    284  N3  DG  X   9      38.362  35.392  25.088  1.00  0.00           N
ATOM    285  C4  DG  X   9      39.629  35.502  24.584  1.00  0.00           C
ATOM    286  C3' DG  X   9      39.106  39.583  21.980  1.00  0.00           C
ATOM    287  H3' DG  X   9      39.726  40.327  21.478  1.00  0.00           H
ATOM    288  C2' DG  X   9      39.889  38.836  23.057  1.00  0.00           C
ATOM    289  H2' DG  X   9      40.942  38.793  22.774  1.00  0.00           H
ATOM    290 H2'' DG  X   9      39.769  39.286  24.044  1.00  0.00           H
ATOM    291  O3' DG  X   9      37.970  40.195  22.542  1.00  0.00           O
ATOM    292  P   DG  X  10      38.057  41.654  23.221  1.00  0.00           P
ATOM    293  OP1 DG  X  10      37.823  42.661  22.154  1.00  0.00           O
ATOM    294  OP2 DG  X  10      39.312  41.733  23.993  1.00  0.00           O
ATOM    295  O5' DG  X  10      36.815  41.644  24.255  1.00  0.00           O
ATOM    296  C5' DG  X  10      36.655  40.582  25.193  1.00  0.00           C
ATOM    297  H5' DG  X  10      37.584  40.455  25.750  1.00  0.00           H
ATOM    298 H5'' DG  X  10      36.461  39.646  24.664  1.00  0.00           H
ATOM    299  C4' DG  X  10      35.508  40.792  26.192  1.00  0.00           C
ATOM    300  H4' DG  X  10      34.623  41.149  25.663  1.00  0.00           H
ATOM    301  O4' DG  X  10      35.228  39.535  26.820  1.00  0.00           O
ATOM    302  C1' DG  X  10      35.611  39.601  28.185  1.00  0.00           C
ATOM    303  H1' DG  X  10      34.715  39.784  28.770  1.00  0.00           H
ATOM    304  N9  DG  X  10      36.284  38.364  28.679  1.00  0.00           N
ATOM    305  C8  DG  X  10      35.812  37.469  29.610  1.00  0.00           C
ATOM    306  H8  DG  X  10      34.841  37.567  30.070  1.00  0.00           H
ATOM    307  N7  DG  X  10      36.627  36.485  29.889  1.00  0.00           N
ATOM    308  C5  DG  X  10      37.753  36.763  29.094  1.00  0.00           C
ATOM    309  C6  DG  X  10      39.029  36.105  28.968  1.00  0.00           C
ATOM    310  O6  DG  X  10      39.430  35.074  29.520  1.00  0.00           O
ATOM    311  N1  DG  X  10      39.903  36.739  28.103  1.00  0.00           N
ATOM    312  H1  DG  X  10      40.855  36.415  28.061  1.00  0.00           H
ATOM    313  C2  DG  X  10      39.561  37.836  27.378  1.00  0.00           C
ATOM    314  N2  DG  X  10      40.450  38.390  26.608  1.00  0.00           N
ATOM    315  H21 DG  X  10      41.414  38.075  26.573  1.00  0.00           H
ATOM    316  H22 DG  X  10      40.161  39.248  26.170  1.00  0.00           H
ATOM    317  N3  DG  X  10      38.387  38.440  27.430  1.00  0.00           N
ATOM    318  C4  DG  X  10      37.527  37.888  28.328  1.00  0.00           C
ATOM    319  C3' DG  X  10      35.865  41.785  27.311  1.00  0.00           C
ATOM    320  H3' DG  X  10      36.563  42.558  26.953  1.00  0.00           H
ATOM    321  C2' DG  X  10      36.479  40.852  28.352  1.00  0.00           C
ATOM    322  H2' DG  X  10      37.527  40.696  28.098  1.00  0.00           H
ATOM    323 H2'' DG  X  10      36.384  41.241  29.370  1.00  0.00           H
ATOM    324  O3' DG  X  10      34.702  42.382  27.901  1.00  0.00           O
ATOM    325  P   DT  X  11      34.797  43.849  28.616  1.00  0.00           P
ATOM    326  OP1 DT  X  11      33.480  44.169  29.216  1.00  0.00           O
ATOM    327  OP2 DT  X  11      35.412  44.811  27.672  1.00  0.00           O
ATOM    328  O5' DT  X  11      35.829  43.653  29.875  1.00  0.00           O
ATOM    329  C5' DT  X  11      37.247  43.867  29.732  1.00  0.00           C
ATOM    330  H5' DT  X  11      37.392  44.893  29.344  1.00  0.00           H
ATOM    331 H5'' DT  X  11      37.681  43.183  28.977  1.00  0.00           H
ATOM    332  C4' DT  X  11      38.066  43.737  31.037  1.00  0.00           C
ATOM    333  H4' DT  X  11      39.113  43.893  30.792  1.00  0.00           H
ATOM    334  O4' DT  X  11      37.648  44.738  31.947  1.00  0.00           O
ATOM    335  C1' DT  X  11      36.904  44.138  33.009  1.00  0.00           C
ATOM    336  H1' DT  X  11      37.512  44.184  33.914  1.00  0.00           H
ATOM    337  N1  DT  X  11      35.609  44.847  33.235  1.00  0.00           N
ATOM    338  C6  DT  X  11      34.966  45.526  32.217  1.00  0.00           C
ATOM    339  H6  DT  X  11      35.383  45.497  31.216  1.00  0.00           H
ATOM    340  C5  DT  X  11      33.820  46.228  32.447  1.00  0.00           C
ATOM    341  C7  DT  X  11      33.161  46.978  31.299  1.00  0.00           C
ATOM    342  H71 DT  X  11      33.719  46.839  30.367  1.00  0.00           H
ATOM    343  H72 DT  X  11      32.151  46.595  31.161  1.00  0.00           H
ATOM    344  H73 DT  X  11      33.100  48.037  31.534  1.00  0.00           H
ATOM    345  C4  DT  X  11      33.237  46.271  33.785  1.00  0.00           C
ATOM    346  O4  DT  X  11      32.270  46.922  34.151  1.00  0.00           O
ATOM    347  N3  DT  X  11      33.893  45.519  34.726  1.00  0.00           N
ATOM    348  H3  DT  X  11      33.481  45.487  35.636  1.00  0.00           H
ATOM    349  C2  DT  X  11      35.063  44.827  34.524  1.00  0.00           C
ATOM    350  O2  DT  X  11      35.564  44.242  35.483  1.00  0.00           O
ATOM    351  C3' DT  X  11      37.917  42.398  31.772  1.00  0.00           C
ATOM    352  H3' DT  X  11      37.718  41.576  31.073  1.00  0.00           H
ATOM    353  C2' DT  X  11      36.713  42.659  32.669  1.00  0.00           C
ATOM    354  H2' DT  X  11      35.792  42.495  32.115  1.00  0.00           H
ATOM    355 H2'' DT  X  11      36.739  42.035  33.558  1.00  0.00           H
ATOM    356  O3' DT  X  11      39.036  42.039  32.594  1.00  0.00           O
ATOM    357  P   DT  X  12      40.404  41.447  31.961  1.00  0.00           P
ATOM    358  OP1 DT  X  12      41.156  42.565  31.344  1.00  0.00           O
ATOM    359  OP2 DT  X  12      40.030  40.266  31.160  1.00  0.00           O
ATOM    360  O5' DT  X  12      41.226  40.887  33.221  1.00  0.00           O
ATOM    361  C5' DT  X  12      42.230  41.652  33.878  1.00  0.00           C
ATOM    362  H5' DT  X  12      41.822  42.638  34.105  1.00  0.00           H
ATOM    363 H5'' DT  X  12      43.076  41.782  33.201  1.00  0.00           H
ATOM    364  C4' DT  X  12      42.745  41.031  35.197  1.00  0.00           C
ATOM    365  H4' DT  X  12      43.464  41.720  35.635  1.00  0.00           H
ATOM    366  O4' DT  X  12      41.638  40.873  36.082  1.00  0.00           O
ATOM    367  C1' DT  X  12      41.444  39.492  36.335  1.00  0.00           C
ATOM    368  H1' DT  X  12      41.933  39.265  37.286  1.00  0.00           H
ATOM    369  N1  DT  X  12      39.994  39.167  36.425  1.00  0.00           N
ATOM    370  C6  DT  X  12      39.173  39.214  35.314  1.00  0.00           C
ATOM    371  H6  DT  X  12      39.585  39.549  34.369  1.00  0.00           H
ATOM    372  C5  DT  X  12      37.862  38.861  35.391  1.00  0.00           C
ATOM    373  C7  DT  X  12      37.005  38.920  34.140  1.00  0.00           C
ATOM    374  H71 DT  X  12      36.145  39.562  34.321  1.00  0.00           H
ATOM    375  H72 DT  X  12      37.576  39.305  33.293  1.00  0.00           H
ATOM    376  H73 DT  X  12      36.651  37.915  33.909  1.00  0.00           H
ATOM    377  C4  DT  X  12      37.287  38.417  36.662  1.00  0.00           C
ATOM    378  O4  DT  X  12      36.127  38.069  36.871  1.00  0.00           O
ATOM    379  N3  DT  X  12      38.163  38.419  37.724  1.00  0.00           N
ATOM    380  H3  DT  X  12      37.806  38.113  38.606  1.00  0.00           H
ATOM    381  C2  DT  X  12      39.485  38.795  37.676  1.00  0.00           C
ATOM    382  O2  DT  X  12      40.133  38.806  38.725  1.00  0.00           O
ATOM    383  C3' DT  X  12      43.409  39.646  35.097  1.00  0.00           C
ATOM    384  H3' DT  X  12      43.904  39.490  34.138  1.00  0.00           H
ATOM    385  C2' DT  X  12      42.212  38.721  35.259  1.00  0.00           C
ATOM    386  H2' DT  X  12      41.648  38.638  34.330  1.00  0.00           H
ATOM    387 H2'' DT  X  12      42.508  37.732  35.606  1.00  0.00           H
ATOM    388  O3' DT  X  12      44.273  39.411  36.213  1.00  0.00           O
ATOM    389  P   DA  X  13      45.852  39.688  36.194  1.00  0.00           P
ATOM    390  OP1 DA  X  13      46.278  39.677  37.618  1.00  0.00           O
ATOM    391  OP2 DA  X  13      46.135  40.901  35.393  1.00  0.00           O
ATOM    392  O5' DA  X  13      46.487  38.402  35.450  1.00  0.00           O
ATOM    393  C5' DA  X  13      46.630  37.154  36.117  1.00  0.00           C
ATOM    394  H5' DA  X  13      45.661  36.864  36.524  1.00  0.00           H
ATOM    395 H5'' DA  X  13      47.322  37.278  36.949  1.00  0.00           H
ATOM    396  C4' DA  X  13      47.135  35.999  35.225  1.00  0.00           C
ATOM    397  H4' DA  X  13      47.380  35.164  35.881  1.00  0.00           H
ATOM    398  O4' DA  X  13      46.099  35.572  34.352  1.00  0.00           O
ATOM    399  C1' DA  X  13      46.430  35.870  33.003  1.00  0.00           C
ATOM    400  H1' DA  X  13      46.663  34.941  32.489  1.00  0.00           H
ATOM    401  N9  DA  X  13      45.235  36.509  32.380  1.00  0.00           N
ATOM    402  C8  DA  X  13      43.924  36.228  32.684  1.00  0.00           C
ATOM    403  H8  DA  X  13      43.659  35.504  33.442  1.00  0.00           H
ATOM    404  N7  DA  X  13      43.040  36.924  32.020  1.00  0.00           N
ATOM    405  C5  DA  X  13      43.837  37.720  31.180  1.00  0.00           C
ATOM    406  C6  DA  X  13      43.581  38.717  30.201  1.00  0.00           C
ATOM    407  N6  DA  X  13      42.410  39.233  29.883  1.00  0.00           N
ATOM    408  H61 DA  X  13      42.417  40.008  29.250  1.00  0.00           H
ATOM    409  H62 DA  X  13      41.600  39.131  30.494  1.00  0.00           H
ATOM    410  N1  DA  X  13      44.578  39.248  29.491  1.00  0.00           N
ATOM    411  C2  DA  X  13      45.809  38.853  29.755  1.00  0.00           C
ATOM    412  H2  DA  X  13      46.586  39.311  29.161  1.00  0.00           H
ATOM    413  N3  DA  X  13      46.221  37.972  30.655  1.00  0.00           N
ATOM    414  C4  DA  X  13      45.173  37.436  31.353  1.00  0.00           C
ATOM    415  C3' DA  X  13      48.371  36.302  34.368  1.00  0.00           C
ATOM    416  H3' DA  X  13      48.945  37.124  34.794  1.00  0.00           H
ATOM    417  C2' DA  X  13      47.711  36.712  33.053  1.00  0.00           C
ATOM    418  H2' DA  X  13      47.463  37.773  33.089  1.00  0.00           H
ATOM    419 H2'' DA  X  13      48.347  36.502  32.197  1.00  0.00           H
ATOM    420  O3' DA  X  13      49.167  35.120  34.277  1.00  0.00           O
ATOM    421  P   DG  X  14      50.661  35.106  33.689  1.00  0.00           P
ATOM    422  OP1 DG  X  14      51.375  36.305  34.196  1.00  0.00           O
ATOM    423  OP2 DG  X  14      50.584  34.921  32.224  1.00  0.00           O
ATOM    424  O5' DG  X  14      51.415  33.822  34.365  1.00  0.00           O
ATOM    425  C5' DG  X  14      51.252  32.469  33.912  1.00  0.00           C
ATOM    426  H5' DG  X  14      52.219  31.977  34.010  1.00  0.00           H
ATOM    427 H5'' DG  X  14      50.998  32.470  32.851  1.00  0.00           H
ATOM    428  C4' DG  X  14      50.219  31.612  34.693  1.00  0.00           C
ATOM    429  H4' DG  X  14      50.441  31.668  35.758  1.00  0.00           H
ATOM    430  O4' DG  X  14      48.912  32.102  34.438  1.00  0.00           O
ATOM    431  C1' DG  X  14      48.225  31.166  33.625  1.00  0.00           C
ATOM    432  H1' DG  X  14      47.558  30.579  34.262  1.00  0.00           H
ATOM    433  N9  DG  X  14      47.421  31.861  32.609  1.00  0.00           N
ATOM    434  C8  DG  X  14      47.838  32.699  31.604  1.00  0.00           C
ATOM    435  H8  DG  X  14      48.877  32.986  31.479  1.00  0.00           H
ATOM    436  N7  DG  X  14      46.865  33.145  30.852  1.00  0.00           N
ATOM    437  C5  DG  X  14      45.721  32.577  31.425  1.00  0.00           C
ATOM    438  C6  DG  X  14      44.329  32.730  31.110  1.00  0.00           C
ATOM    439  O6  DG  X  14      43.822  33.411  30.220  1.00  0.00           O
ATOM    440  N1  DG  X  14      43.489  32.011  31.939  1.00  0.00           N
ATOM    441  H1  DG  X  14      42.495  32.148  31.836  1.00  0.00           H
ATOM    442  C2  DG  X  14      43.934  31.196  32.927  1.00  0.00           C
ATOM    443  N2  DG  X  14      43.066  30.476  33.581  1.00  0.00           N
ATOM    444  H21 DG  X  14      42.067  30.554  33.411  1.00  0.00           H
ATOM    445  H22 DG  X  14      43.450  29.790  34.204  1.00  0.00           H
ATOM    446  N3  DG  X  14      45.206  31.030  33.262  1.00  0.00           N
ATOM    447  C4  DG  X  14      46.057  31.766  32.483  1.00  0.00           C
ATOM    448  C3' DG  X  14      50.196  30.129  34.239  1.00  0.00           C
ATOM    449  H3' DG  X  14      51.193  29.779  33.966  1.00  0.00           H
ATOM    450  C2' DG  X  14      49.271  30.227  33.034  1.00  0.00           C
ATOM    451  H2' DG  X  14      49.783  30.676  32.183  1.00  0.00           H
ATOM    452 H2'' DG  X  14      48.842  29.268  32.753  1.00  0.00           H
ATOM    453  O3' DG  X  14      49.610  29.287  35.238  1.00  0.00           O
ATOM    454  P   DG  X  15      49.692  27.674  35.211  1.00  0.00           P
ATOM    455  OP1 DG  X  15      49.262  27.227  36.551  1.00  0.00           O
ATOM    456  OP2 DG  X  15      51.059  27.331  34.765  1.00  0.00           O
ATOM    457  O5' DG  X  15      48.644  27.108  34.116  1.00  0.00           O
ATOM    458  C5' DG  X  15      47.238  27.377  34.152  1.00  0.00           C
ATOM    459  H5' DG  X  15      46.915  27.564  33.127  1.00  0.00           H
ATOM    460 H5'' DG  X  15      47.064  28.298  34.717  1.00  0.00           H
ATOM    461  C4' DG  X  15      46.330  26.265  34.734  1.00  0.00           C
ATOM    462  H4' DG  X  15      46.566  26.160  35.796  1.00  0.00           H
ATOM    463  O4' DG  X  15      44.975  26.691  34.537  1.00  0.00           O
ATOM    464  C1' DG  X  15      44.370  25.892  33.512  1.00  0.00           C
ATOM    465  H1' DG  X  15      43.750  25.139  34.002  1.00  0.00           H
ATOM    466  N9  DG  X  15      43.480  26.685  32.602  1.00  0.00           N
ATOM    467  C8  DG  X  15      42.101  26.680  32.570  1.00  0.00           C
ATOM    468  H8  DG  X  15      41.507  26.017  33.184  1.00  0.00           H
ATOM    469  N7  DG  X  15      41.566  27.551  31.753  1.00  0.00           N
ATOM    470  C5  DG  X  15      42.677  28.157  31.152  1.00  0.00           C
ATOM    471  C6  DG  X  15      42.769  29.183  30.141  1.00  0.00           C
ATOM    472  O6  DG  X  15      41.868  29.809  29.576  1.00  0.00           O
ATOM    473  N1  DG  X  15      44.066  29.479  29.773  1.00  0.00           N
ATOM    474  H1  DG  X  15      44.191  30.167  29.049  1.00  0.00           H
ATOM    475  C2  DG  X  15      45.151  28.882  30.323  1.00  0.00           C
ATOM    476  N2  DG  X  15      46.331  29.221  29.896  1.00  0.00           N
ATOM    477  H21 DG  X  15      46.453  29.862  29.121  1.00  0.00           H
ATOM    478  H22 DG  X  15      47.101  28.728  30.301  1.00  0.00           H
ATOM    479  N3  DG  X  15      45.116  27.960  31.273  1.00  0.00           N
ATOM    480  C4  DG  X  15      43.847  27.620  31.651  1.00  0.00           C
ATOM    481  C3' DG  X  15      46.402  24.881  34.054  1.00  0.00           C
ATOM    482  H3' DG  X  15      47.423  24.647  33.773  1.00  0.00           H
ATOM    483  C2' DG  X  15      45.499  25.105  32.842  1.00  0.00           C
ATOM    484  H2' DG  X  15      46.002  25.682  32.071  1.00  0.00           H
ATOM    485 H2'' DG  X  15      45.124  24.183  32.414  1.00  0.00           H
ATOM    486  O3' DG  X  15      45.879  23.877  34.935  1.00  0.00           O
ATOM    487  P   DG  X  16      45.851  22.316  34.594  1.00  0.00           P
ATOM    488  OP1 DG  X  16      45.646  21.552  35.845  1.00  0.00           O
ATOM    489  OP2 DG  X  16      47.030  21.969  33.774  1.00  0.00           O
ATOM    490  O5' DG  X  16      44.537  22.134  33.710  1.00  0.00           O
ATOM    491  C5' DG  X  16      43.234  22.081  34.279  1.00  0.00           C
ATOM    492  H5' DG  X  16      43.068  22.955  34.904  1.00  0.00           H
ATOM    493 H5'' DG  X  16      43.143  21.183  34.892  1.00  0.00           H
ATOM    494  C4' DG  X  16      42.127  22.047  33.211  1.00  0.00           C
ATOM    495  H4' DG  X  16      41.150  22.024  33.710  1.00  0.00           H
ATOM    496  O4' DG  X  16      42.188  23.231  32.416  1.00  0.00           O
ATOM    497  C1' DG  X  16      41.817  22.882  31.096  1.00  0.00           C
ATOM    498  H1' DG  X  16      40.730  22.837  31.041  1.00  0.00           H
ATOM    499  N9  DG  X  16      42.302  23.906  30.137  1.00  0.00           N
ATOM    500  C8  DG  X  16      43.562  24.117  29.625  1.00  0.00           C
ATOM    501  H8  DG  X  16      44.407  23.496  29.897  1.00  0.00           H
ATOM    502  N7  DG  X  16      43.659  25.137  28.809  1.00  0.00           N
ATOM    503  C5  DG  X  16      42.346  25.630  28.761  1.00  0.00           C
ATOM    504  C6  DG  X  16      41.768  26.740  28.048  1.00  0.00           C
ATOM    505  O6  DG  X  16      42.327  27.568  27.324  1.00  0.00           O
ATOM    506  N1  DG  X  16      40.406  26.877  28.239  1.00  0.00           N
ATOM    507  H1  DG  X  16      39.924  27.565  27.684  1.00  0.00           H
ATOM    508  C2  DG  X  16      39.681  26.058  29.040  1.00  0.00           C
ATOM    509  N2  DG  X  16      38.399  26.276  29.138  1.00  0.00           N
ATOM    510  H21 DG  X  16      37.935  26.969  28.560  1.00  0.00           H
ATOM    511  H22 DG  X  16      37.880  25.651  29.718  1.00  0.00           H
ATOM    512  N3  DG  X  16      40.172  25.045  29.748  1.00  0.00           N
ATOM    513  C4  DG  X  16      41.515  24.873  29.558  1.00  0.00           C
ATOM    514  C3' DG  X  16      42.188  20.826  32.273  1.00  0.00           C
ATOM    515  H3' DG  X  16      43.037  20.190  32.529  1.00  0.00           H
ATOM    516  C2' DG  X  16      42.364  21.465  30.892  1.00  0.00           C
ATOM    517  H2' DG  X  16      43.428  21.488  30.646  1.00  0.00           H
ATOM    518 H2'' DG  X  16      41.801  20.926  30.123  1.00  0.00           H
ATOM    519  O3' DG  X  16      40.955  20.117  32.374  1.00  0.00           O
ATOM    520  P   DT  X  17      40.854  18.514  32.202  1.00  0.00           P
ATOM    521  OP1 DT  X  17      40.050  17.950  33.314  1.00  0.00           O
ATOM    522  OP2 DT  X  17      42.186  17.932  31.935  1.00  0.00           O
ATOM    523  O5' DT  X  17      39.974  18.342  30.874  1.00  0.00           O
ATOM    524  C5' DT  X  17      39.511  17.053  30.493  1.00  0.00           C
ATOM    525  H5' DT  X  17      38.925  16.631  31.310  1.00  0.00           H
ATOM    526 H5'' DT  X  17      40.372  16.408  30.314  1.00  0.00           H
ATOM    527  C4' DT  X  17      38.635  17.027  29.233  1.00  0.00           C
ATOM    528  H4' DT  X  17      38.354  15.988  29.046  1.00  0.00           H
ATOM    529  O4' DT  X  17      37.436  17.762  29.443  1.00  0.00           O
ATOM    530  C1' DT  X  17      37.332  18.766  28.441  1.00  0.00           C
ATOM    531  H1' DT  X  17      36.731  18.384  27.606  1.00  0.00           H
ATOM    532  N1  DT  X  17      36.685  19.956  29.048  1.00  0.00           N
ATOM    533  C6  DT  X  17      37.223  20.555  30.169  1.00  0.00           C
ATOM    534  H6  DT  X  17      38.170  20.194  30.552  1.00  0.00           H
ATOM    535  C5  DT  X  17      36.539  21.525  30.834  1.00  0.00           C
ATOM    536  C7  DT  X  17      37.131  22.113  32.106  1.00  0.00           C
ATOM    537  H71 DT  X  17      36.449  21.932  32.941  1.00  0.00           H
ATOM    538  H72 DT  X  17      38.101  21.671  32.335  1.00  0.00           H
ATOM    539  H73 DT  X  17      37.245  23.193  31.992  1.00  0.00           H
ATOM    540  C4  DT  X  17      35.225  21.971  30.363  1.00  0.00           C
ATOM    541  O4  DT  X  17      34.471  22.781  30.898  1.00  0.00           O
ATOM    542  N3  DT  X  17      34.793  21.368  29.209  1.00  0.00           N
ATOM    543  H3  DT  X  17      33.902  21.638  28.841  1.00  0.00           H
ATOM    544  C2  DT  X  17      35.442  20.359  28.546  1.00  0.00           C
ATOM    545  O2  DT  X  17      34.864  19.842  27.597  1.00  0.00           O
ATOM    546  C3' DT  X  17      39.305  17.576  27.967  1.00  0.00           C
ATOM    547  H3' DT  X  17      40.388  17.603  28.080  1.00  0.00           H
ATOM    548  C2' DT  X  17      38.752  19.003  27.926  1.00  0.00           C
ATOM    549  H2' DT  X  17      39.319  19.631  28.614  1.00  0.00           H
ATOM    550 H2'' DT  X  17      38.772  19.445  26.931  1.00  0.00           H
ATOM    551  O3' DT  X  17      38.955  16.643  26.941  1.00  0.00           O
ATOM    552  P   DT  X  18      38.516  16.963  25.429  1.00  0.00           P
ATOM    553  OP1 DT  X  18      37.499  18.029  25.399  1.00  0.00           O
ATOM    554  OP2 DT  X  18      38.196  15.637  24.843  1.00  0.00           O
ATOM    555  O5' DT  X  18      39.880  17.513  24.770  1.00  0.00           O
ATOM    556  C5' DT  X  18      40.848  16.614  24.250  1.00  0.00           C
ATOM    557  H5' DT  X  18      40.373  16.006  23.478  1.00  0.00           H
ATOM    558 H5'' DT  X  18      41.181  15.947  25.046  1.00  0.00           H
ATOM    559  C4' DT  X  18      42.075  17.301  23.630  1.00  0.00           C
ATOM    560  H4' DT  X  18      42.641  16.541  23.094  1.00  0.00           H
ATOM    561  O4' DT  X  18      41.645  18.296  22.700  1.00  0.00           O
ATOM    562  C1' DT  X  18      42.216  19.549  23.055  1.00  0.00           C
ATOM    563  H1' DT  X  18      43.128  19.687  22.465  1.00  0.00           H
ATOM    564  N1  DT  X  18      41.272  20.680  22.799  1.00  0.00           N
ATOM    565  C6  DT  X  18      40.105  20.822  23.523  1.00  0.00           C
ATOM    566  H6  DT  X  18      39.787  20.027  24.188  1.00  0.00           H
ATOM    567  C5  DT  X  18      39.332  21.937  23.390  1.00  0.00           C
ATOM    568  C7  DT  X  18      38.036  22.044  24.176  1.00  0.00           C
ATOM    569  H71 DT  X  18      38.088  22.896  24.854  1.00  0.00           H
ATOM    570  H72 DT  X  18      37.208  22.223  23.486  1.00  0.00           H
ATOM    571  H73 DT  X  18      37.831  21.135  24.743  1.00  0.00           H
ATOM    572  C4  DT  X  18      39.716  23.022  22.485  1.00  0.00           C
ATOM    573  O4  DT  X  18      39.113  24.072  22.278  1.00  0.00           O
ATOM    574  N3  DT  X  18      40.870  22.786  21.779  1.00  0.00           N
ATOM    575  H3  DT  X  18      41.185  23.534  21.176  1.00  0.00           H
ATOM    576  C2  DT  X  18      41.624  21.637  21.835  1.00  0.00           C
ATOM    577  O2  DT  X  18      42.536  21.486  21.020  1.00  0.00           O
ATOM    578  C3' DT  X  18      43.027  17.960  24.640  1.00  0.00           C
ATOM    579  H3' DT  X  18      42.859  17.583  25.653  1.00  0.00           H
ATOM    580  C2' DT  X  18      42.653  19.431  24.516  1.00  0.00           C
ATOM    581  H2' DT  X  18      41.837  19.657  25.203  1.00  0.00           H
ATOM    582 H2'' DT  X  18      43.508  20.072  24.711  1.00  0.00           H
ATOM    583  O3' DT  X  18      44.363  17.699  24.206  1.00  0.00           O
ATOM    584  P   DA  X  19      45.672  17.898  25.139  1.00  0.00           P
ATOM    585  OP1 DA  X  19      46.785  17.126  24.543  1.00  0.00           O
ATOM    586  OP2 DA  X  19      45.356  17.657  26.566  1.00  0.00           O
ATOM    587  O5' DA  X  19      46.043  19.445  24.986  1.00  0.00           O
ATOM    588  C5' DA  X  19      46.677  19.926  23.815  1.00  0.00           C
ATOM    589  H5' DA  X  19      46.020  19.771  22.962  1.00  0.00           H
ATOM    590 H5'' DA  X  19      47.594  19.364  23.641  1.00  0.00           H
ATOM    591  C4' DA  X  19      47.026  21.412  23.916  1.00  0.00           C
ATOM    592  H4' DA  X  19      47.594  21.689  23.028  1.00  0.00           H
ATOM    593  O4' DA  X  19      45.828  22.174  23.977  1.00  0.00           O
ATOM    594  C1' DA  X  19      45.761  22.851  25.224  1.00  0.00           C
ATOM    595  H1' DA  X  19      46.038  23.898  25.064  1.00  0.00           H
ATOM    596  N9  DA  X  19      44.379  22.795  25.756  1.00  0.00           N
ATOM    597  C8  DA  X  19      43.808  21.876  26.610  1.00  0.00           C
ATOM    598  H8  DA  X  19      44.341  21.011  26.989  1.00  0.00           H
ATOM    599  N7  DA  X  19      42.554  22.108  26.892  1.00  0.00           N
ATOM    600  C5  DA  X  19      42.283  23.273  26.158  1.00  0.00           C
ATOM    601  C6  DA  X  19      41.150  24.095  25.974  1.00  0.00           C
ATOM    602  N6  DA  X  19      39.989  23.897  26.556  1.00  0.00           N
ATOM    603  H61 DA  X  19      39.261  24.580  26.373  1.00  0.00           H
ATOM    604  H62 DA  X  19      39.874  23.124  27.184  1.00  0.00           H
ATOM    605  N1  DA  X  19      41.192  25.181  25.204  1.00  0.00           N
ATOM    606  C2  DA  X  19      42.337  25.472  24.607  1.00  0.00           C
ATOM    607  H2  DA  X  19      42.337  26.359  23.987  1.00  0.00           H
ATOM    608  N3  DA  X  19      43.485  24.810  24.686  1.00  0.00           N
ATOM    609  C4  DA  X  19      43.387  23.706  25.478  1.00  0.00           C
ATOM    610  C3' DA  X  19      47.859  21.746  25.160  1.00  0.00           C
ATOM    611  H3' DA  X  19      48.388  20.870  25.533  1.00  0.00           H
ATOM    612  C2' DA  X  19      46.807  22.235  26.155  1.00  0.00           C
ATOM    613  H2' DA  X  19      46.427  21.381  26.713  1.00  0.00           H
ATOM    614 H2'' DA  X  19      47.175  22.989  26.851  1.00  0.00           H
ATOM    615  O3' DA  X  19      48.783  22.759  24.817  1.00  0.00           O
ATOM    616  P   DG  X  20      50.042  23.117  25.739  1.00  0.00           P
ATOM    617  OP1 DG  X  20      51.064  22.055  25.559  1.00  0.00           O
ATOM    618  OP2 DG  X  20      49.597  23.483  27.099  1.00  0.00           O
ATOM    619  O5' DG  X  20      50.619  24.419  25.004  1.00  0.00           O
ATOM    620  C5' DG  X  20      49.763  25.513  24.724  1.00  0.00           C
ATOM    621  H5' DG  X  20      49.367  25.910  25.651  1.00  0.00           H
ATOM    622 H5'' DG  X  20      48.918  25.168  24.133  1.00  0.00           H
ATOM    623  C4' DG  X  20      50.488  26.616  23.948  1.00  0.00           C
ATOM    624  H4' DG  X  20      51.065  26.134  23.164  1.00  0.00           H
ATOM    625  O4' DG  X  20      49.533  27.472  23.339  1.00  0.00           O
ATOM    626  C1' DG  X  20      49.542  28.728  23.997  1.00  0.00           C
ATOM    627  H1' DG  X  20      50.118  29.425  23.383  1.00  0.00           H
ATOM    628  N9  DG  X  20      48.163  29.245  24.156  1.00  0.00           N
ATOM    629  C8  DG  X  20      47.621  30.319  23.499  1.00  0.00           C
ATOM    630  H8  DG  X  20      48.206  30.983  22.881  1.00  0.00           H
ATOM    631  N7  DG  X  20      46.337  30.462  23.669  1.00  0.00           N
ATOM    632  C5  DG  X  20      45.999  29.404  24.521  1.00  0.00           C
ATOM    633  C6  DG  X  20      44.739  29.026  25.100  1.00  0.00           C
ATOM    634  O6  DG  X  20      43.642  29.572  24.981  1.00  0.00           O
ATOM    635  N1  DG  X  20      44.812  27.912  25.914  1.00  0.00           N
ATOM    636  H1  DG  X  20      43.954  27.589  26.335  1.00  0.00           H
ATOM    637  C2  DG  X  20      45.961  27.233  26.149  1.00  0.00           C
ATOM    638  N2  DG  X  20      45.910  26.220  26.972  1.00  0.00           N
ATOM    639  H21 DG  X  20      45.043  25.945  27.422  1.00  0.00           H
ATOM    640  H22 DG  X  20      46.775  25.742  27.143  1.00  0.00           H
ATOM    641  N3  DG  X  20      47.152  27.558  25.653  1.00  0.00           N
ATOM    642  C4  DG  X  20      47.113  28.657  24.834  1.00  0.00           C
ATOM    643  C3' DG  X  20      51.398  27.513  24.794  1.00  0.00           C
ATOM    644  H3' DG  X  20      51.838  26.956  25.624  1.00  0.00           H
ATOM    645  C2' DG  X  20      50.345  28.524  25.281  1.00  0.00           C
ATOM    646  H2' DG  X  20      49.731  28.094  26.073  1.00  0.00           H
ATOM    647 H2'' DG  X  20      50.789  29.447  25.640  1.00  0.00           H
ATOM    648  O3' DG  X  20      52.400  28.022  23.898  1.00  0.00           O
ATOM    649  P   DG  X  21      53.392  29.253  24.229  1.00  0.00           P
ATOM    650  OP1 DG  X  21      54.322  29.313  23.070  1.00  0.00           O
ATOM    651  OP2 DG  X  21      53.910  29.063  25.622  1.00  0.00           O
ATOM    652  O5' DG  X  21      52.404  30.548  24.131  1.00  0.00           O
ATOM    653  C5' DG  X  21      52.551  31.646  25.032  1.00  0.00           C
ATOM    654  H5' DG  X  21      53.566  32.070  24.944  1.00  0.00           H
ATOM    655 H5'' DG  X  21      52.419  31.273  26.055  1.00  0.00           H
ATOM    656  C4' DG  X  21      51.503  32.746  24.767  1.00  0.00           C
ATOM    657  H4' DG  X  21      51.692  33.156  23.778  1.00  0.00           H
ATOM    658  O4' DG  X  21      50.191  32.174  24.831  1.00  0.00           O
ATOM    659  C1' DG  X  21      49.455  32.930  25.770  1.00  0.00           C
ATOM    660  H1' DG  X  21      49.107  33.844  25.277  1.00  0.00           H
ATOM    661  N9  DG  X  21      48.271  32.228  26.314  1.00  0.00           N
ATOM    662  C8  DG  X  21      48.208  31.207  27.230  1.00  0.00           C
ATOM    663  H8  DG  X  21      49.096  30.696  27.580  1.00  0.00           H
ATOM    664  N7  DG  X  21      46.999  30.918  27.636  1.00  0.00           N
ATOM    665  C5  DG  X  21      46.194  31.816  26.924  1.00  0.00           C
ATOM    666  C6  DG  X  21      44.770  32.031  26.933  1.00  0.00           C
ATOM    667  O6  DG  X  21      43.907  31.471  27.614  1.00  0.00           O
ATOM    668  N1  DG  X  21      44.348  33.008  26.052  1.00  0.00           N
ATOM    669  H1  DG  X  21      43.360  33.189  25.996  1.00  0.00           H
ATOM    670  C2  DG  X  21      45.204  33.735  25.289  1.00  0.00           C
ATOM    671  N2  DG  X  21      44.713  34.692  24.558  1.00  0.00           N
ATOM    672  H21 DG  X  21      43.712  34.840  24.488  1.00  0.00           H
ATOM    673  H22 DG  X  21      45.378  35.244  24.054  1.00  0.00           H
ATOM    674  N3  DG  X  21      46.526  33.610  25.283  1.00  0.00           N
ATOM    675  C4  DG  X  21      46.966  32.613  26.108  1.00  0.00           C
ATOM    676  C3' DG  X  21      51.583  33.822  25.877  1.00  0.00           C
ATOM    677  H3' DG  X  21      52.561  33.813  26.356  1.00  0.00           H
ATOM    678  C2' DG  X  21      50.492  33.328  26.819  1.00  0.00           C
ATOM    679  H2' DG  X  21      50.828  32.470  27.404  1.00  0.00           H
ATOM    680 H2'' DG  X  21      50.125  34.120  27.469  1.00  0.00           H
ATOM    681  O3' DG  X  21      51.195  35.151  25.563  1.00  0.00           O
ATOM    682  P   DG3 X  22      51.742  36.023  24.347  1.00  0.00           P
ATOM    683  OP1 DG3 X  22      51.393  35.376  23.069  1.00  0.00           O
ATOM    684  OP2 DG3 X  22      53.146  36.401  24.583  1.00  0.00           O
ATOM    685  O5' DG3 X  22      50.830  37.332  24.469  1.00  0.00           O
ATOM    686  C5' DG3 X  22      49.413  37.205  24.420  1.00  0.00           C
ATOM    687  H5' DG3 X  22      49.066  36.743  25.344  1.00  0.00           H
ATOM    688 H5'' DG3 X  22      49.122  36.554  23.593  1.00  0.00           H
ATOM    689  C4' DG3 X  22      48.707  38.548  24.231  1.00  0.00           C
ATOM    690  H4' DG3 X  22      49.006  38.956  23.269  1.00  0.00           H
ATOM    691  O4' DG3 X  22      47.302  38.312  24.244  1.00  0.00           O
ATOM    692  C1' DG3 X  22      46.705  39.098  25.265  1.00  0.00           C
ATOM    693  H1' DG3 X  22      46.412  40.052  24.823  1.00  0.00           H
ATOM    694  N9  DG3 X  22      45.488  38.437  25.817  1.00  0.00           N
ATOM    695  C8  DG3 X  22      44.183  38.760  25.535  1.00  0.00           C
ATOM    696  H8  DG3 X  22      43.909  39.575  24.881  1.00  0.00           H
ATOM    697  N7  DG3 X  22      43.300  37.987  26.099  1.00  0.00           N
ATOM    698  C5  DG3 X  22      44.069  37.100  26.858  1.00  0.00           C
ATOM    699  C6  DG3 X  22      43.688  36.025  27.739  1.00  0.00           C
ATOM    700  O6  DG3 X  22      42.562  35.602  28.011  1.00  0.00           O
ATOM    701  N1  DG3 X  22      44.760  35.395  28.339  1.00  0.00           N
ATOM    702  H1  DG3 X  22      44.555  34.679  29.017  1.00  0.00           H
ATOM    703  C2  DG3 X  22      46.052  35.709  28.069  1.00  0.00           C
ATOM    704  N2  DG3 X  22      46.994  35.025  28.650  1.00  0.00           N
ATOM    705  H21 DG3 X  22      46.792  34.327  29.356  1.00  0.00           H
ATOM    706  H22 DG3 X  22      47.930  35.303  28.434  1.00  0.00           H
ATOM    707  N3  DG3 X  22      46.450  36.671  27.248  1.00  0.00           N
ATOM    708  C4  DG3 X  22      45.412  37.355  26.677  1.00  0.00           C
ATOM    709  C3' DG3 X  22      49.014  39.563  25.345  1.00  0.00           C
ATOM    710  H3' DG3 X  22      49.945  39.317  25.864  1.00  0.00           H
ATOM    711  C2' DG3 X  22      47.818  39.408  26.271  1.00  0.00           C
ATOM    712  H2' DG3 X  22      48.001  38.583  26.952  1.00  0.00           H
ATOM    713 H2'' DG3 X  22      47.613  40.323  26.826  1.00  0.00           H
ATOM    714  O3' DG3 X  22      49.035  40.897  24.850  1.00  0.00           O
ATOM    715 HO3' DG3 X  22      49.919  41.097  24.522  1.00  0.00           H
ATOM    716  K+  K+  X  23      41.469  33.395  29.105  1.00  0.00           K
ATOM    717  K+  K+  X  24      41.687  30.159  26.714  1.00  0.00           K
ATOM    718  C40 BRA X  25      27.468  34.486  50.661  1.00  0.00           C
ATOM    719 H402 BRA X  25      26.961  34.650  49.707  1.00  0.00           H
ATOM    720 H403 BRA X  25      26.916  33.760  51.261  1.00  0.00           H
ATOM    721  C41 BRA X  25      28.929  34.076  50.420  1.00  0.00           C
ATOM    722 H412 BRA X  25      29.280  33.427  51.230  1.00  0.00           H
ATOM    723 H413 BRA X  25      29.037  33.531  49.477  1.00  0.00           H
ATOM    724  C42 BRA X  25      29.720  35.403  50.418  1.00  0.00           C
ATOM    725 H422 BRA X  25      30.518  35.371  51.168  1.00  0.00           H
ATOM    726 H423 BRA X  25      30.180  35.593  49.443  1.00  0.00           H
ATOM    727  C43 BRA X  25      28.689  36.496  50.762  1.00  0.00           C
ATOM    728 H432 BRA X  25      29.078  37.244  51.460  1.00  0.00           H
ATOM    729 H433 BRA X  25      28.341  36.987  49.849  1.00  0.00           H
ATOM    730  N39 BRA X  25      27.500  35.807  51.377  1.00  0.00           N
ATOM    731  H39 BRA X  25      27.693  35.637  52.380  1.00  0.00           H
ATOM    732  C38 BRA X  25      26.205  36.568  51.224  1.00  0.00           C
ATOM    733 H382 BRA X  25      26.054  36.752  50.158  1.00  0.00           H
ATOM    734 H383 BRA X  25      25.414  35.903  51.578  1.00  0.00           H
ATOM    735  C37 BRA X  25      26.143  37.895  52.008  1.00  0.00           C
ATOM    736 H372 BRA X  25      26.835  38.618  51.569  1.00  0.00           H
ATOM    737 H373 BRA X  25      26.456  37.728  53.042  1.00  0.00           H
ATOM    738  C36 BRA X  25      24.740  38.470  52.011  1.00  0.00           C
ATOM    739  O52 BRA X  25      23.789  37.839  51.598  1.00  0.00           O
ATOM    740  N17 BRA X  25      24.660  39.717  52.540  1.00  0.00           N
ATOM    741  H17 BRA X  25      25.545  40.112  52.811  1.00  0.00           H
ATOM    742  C3  BRA X  25      23.564  40.549  52.752  1.00  0.00           C
ATOM    743  C4  BRA X  25      22.248  40.333  52.210  1.00  0.00           C
ATOM    744  H4  BRA X  25      22.048  39.475  51.579  1.00  0.00           H
ATOM    745  C2  BRA X  25      23.787  41.750  53.519  1.00  0.00           C
ATOM    746  H2  BRA X  25      24.785  41.943  53.899  1.00  0.00           H
ATOM    747  C1  BRA X  25      22.778  42.652  53.779  1.00  0.00           C
ATOM    748  H1  BRA X  25      23.024  43.546  54.339  1.00  0.00           H
ATOM    749  C6  BRA X  25      21.438  42.423  53.302  1.00  0.00           C
ATOM    750  C10 BRA X  25      20.396  43.307  53.561  1.00  0.00           C
ATOM    751  N19 BRA X  25      20.518  44.464  54.319  1.00  0.00           N
ATOM    752  H19 BRA X  25      20.036  45.264  53.924  1.00  0.00           H
ATOM    753  C28 BRA X  25      21.169  44.752  55.488  1.00  0.00           C
ATOM    754  C29 BRA X  25      21.634  46.052  55.703  1.00  0.00           C
ATOM    755  H29 BRA X  25      21.442  46.833  54.968  1.00  0.00           H
ATOM    756  C24 BRA X  25      22.394  46.352  56.828  1.00  0.00           C
ATOM    757  H24 BRA X  25      22.755  47.372  56.949  1.00  0.00           H
ATOM    758  C25 BRA X  25      22.693  45.372  57.784  1.00  0.00           C
ATOM    759  N15 BRA X  25      23.489  45.672  58.873  1.00  0.00           N
ATOM    760  C16 BRA X  25      23.499  44.852  60.094  1.00  0.00           C
ATOM    761 H161 BRA X  25      23.951  45.402  60.924  1.00  0.00           H
ATOM    762 H162 BRA X  25      24.073  43.934  59.931  1.00  0.00           H
ATOM    763 H163 BRA X  25      22.475  44.593  60.374  1.00  0.00           H
ATOM    764  C18 BRA X  25      24.507  46.734  58.807  1.00  0.00           C
ATOM    765 H181 BRA X  25      25.287  46.579  59.558  1.00  0.00           H
ATOM    766 H182 BRA X  25      24.035  47.703  58.983  1.00  0.00           H
ATOM    767 H183 BRA X  25      24.982  46.742  57.821  1.00  0.00           H
ATOM    768  C26 BRA X  25      22.171  44.083  57.592  1.00  0.00           C
ATOM    769  H26 BRA X  25      22.370  43.289  58.308  1.00  0.00           H
ATOM    770  C27 BRA X  25      21.419  43.777  56.460  1.00  0.00           C
ATOM    771  H27 BRA X  25      21.050  42.761  56.322  1.00  0.00           H
ATOM    772  C5  BRA X  25      21.259  41.247  52.479  1.00  0.00           C
ATOM    773  N7  BRA X  25      20.050  41.004  51.870  1.00  0.00           N
ATOM    774  H90 BRA X  25      19.926  40.200  51.265  1.00  0.00           H
ATOM    775  C8  BRA X  25      19.038  41.887  52.036  1.00  0.00           C
ATOM    776  C11 BRA X  25      17.866  41.632  51.336  1.00  0.00           C
ATOM    777  H11 BRA X  25      17.808  40.763  50.673  1.00  0.00           H
ATOM    778  C9  BRA X  25      19.153  43.012  52.875  1.00  0.00           C
ATOM    779  C14 BRA X  25      18.019  43.828  53.019  1.00  0.00           C
ATOM    780  H14 BRA X  25      18.036  44.688  53.683  1.00  0.00           H
ATOM    781  C13 BRA X  25      16.839  43.565  52.329  1.00  0.00           C
ATOM    782  H13 BRA X  25      15.982  44.218  52.479  1.00  0.00           H
ATOM    783  C12 BRA X  25      16.761  42.474  51.455  1.00  0.00           C
ATOM    784  N21 BRA X  25      15.596  42.156  50.686  1.00  0.00           N
ATOM    785  H21 BRA X  25      15.574  41.207  50.356  1.00  0.00           H
ATOM    786  C44 BRA X  25      14.597  42.960  50.253  1.00  0.00           C
ATOM    787  O53 BRA X  25      14.521  44.136  50.546  1.00  0.00           O
ATOM    788  C45 BRA X  25      13.582  42.282  49.342  1.00  0.00           C
ATOM    789 H452 BRA X  25      14.042  42.120  48.360  1.00  0.00           H
ATOM    790 H453 BRA X  25      13.291  41.309  49.766  1.00  0.00           H
ATOM    791  C46 BRA X  25      12.322  43.162  49.162  1.00  0.00           C
ATOM    792 H462 BRA X  25      12.613  44.170  48.865  1.00  0.00           H
ATOM    793 H463 BRA X  25      11.781  43.243  50.098  1.00  0.00           H
ATOM    794  N47 BRA X  25      11.329  42.684  48.139  1.00  0.00           N
ATOM    795  H47 BRA X  25      11.809  42.653  47.223  1.00  0.00           H
ATOM    796  C48 BRA X  25      10.150  43.601  47.995  1.00  0.00           C
ATOM    797 H482 BRA X  25      10.433  44.474  47.393  1.00  0.00           H
ATOM    798 H483 BRA X  25       9.876  43.903  49.005  1.00  0.00           H
ATOM    799  C49 BRA X  25       9.027  42.768  47.359  1.00  0.00           C
ATOM    800 H492 BRA X  25       8.037  43.134  47.662  1.00  0.00           H
ATOM    801 H493 BRA X  25       9.111  42.815  46.267  1.00  0.00           H
ATOM    802  C50 BRA X  25       9.294  41.327  47.849  1.00  0.00           C
ATOM    803 H502 BRA X  25       8.572  41.038  48.622  1.00  0.00           H
ATOM    804 H503 BRA X  25       9.223  40.617  47.020  1.00  0.00           H
ATOM    805  C51 BRA X  25      10.721  41.338  48.435  1.00  0.00           C
ATOM    806 H512 BRA X  25      11.366  40.557  48.006  1.00  0.00           H
ATOM    807 H513 BRA X  25      10.683  41.254  49.524  1.00  0.00           H
END
ATOM      1 HO5' DA5 X   1      42.650  32.500  37.830  1.00  0.00           H
ATOM      2  O5' DA5 X   1      43.110  32.000  38.510  1.00  0.00           O
ATOM      3  C5' DA5 X   1      42.080  31.710  39.410  1.00  0.00           C
ATOM      4  H5' DA5 X   1      41.650  32.580  39.890  1.00  0.00           H
ATOM      5 H5'' DA5 X   1      42.400  31.020  40.200  1.00  0.00           H
ATOM      6  C4' DA5 X   1      40.840  31.020  38.830  1.00  0.00           C
ATOM      7  H4' DA5 X   1      40.230  30.650  39.650  1.00  0.00           H
ATOM      8  O4' DA5 X   1      40.220  31.920  37.970  1.00  0.00           O
ATOM      9  C1' DA5 X   1      39.830  31.270  36.780  1.00  0.00           C
ATOM     10  H1' DA5 X   1      38.940  30.670  36.970  1.00  0.00           H
ATOM     11  N9  DA5 X   1      39.560  32.260  35.640  1.00  0.00           N
ATOM     12  C8  DA5 X   1      40.360  32.810  34.690  1.00  0.00           C
ATOM     13  H8  DA5 X   1      41.400  32.580  34.540  1.00  0.00           H
ATOM     14  N7  DA5 X   1      39.720  33.540  33.800  1.00  0.00           N
ATOM     15  C5  DA5 X   1      38.380  33.540  34.280  1.00  0.00           C
ATOM     16  C6  DA5 X   1      37.100  34.090  33.940  1.00  0.00           C
ATOM     17  N6  DA5 X   1      36.830  34.860  32.920  1.00  0.00           N
ATOM     18  H61 DA5 X   1      35.860  35.020  32.700  1.00  0.00           H
ATOM     19  H62 DA5 X   1      37.560  35.180  32.290  1.00  0.00           H
ATOM     20  N1  DA5 X   1      35.950  33.750  34.580  1.00  0.00           N
ATOM     21  C2  DA5 X   1      36.050  32.960  35.630  1.00  0.00           C
ATOM     22  H2  DA5 X   1      35.110  32.800  36.140  1.00  0.00           H
ATOM     23  N3  DA5 X   1      37.140  32.580  36.180  1.00  0.00           N
ATOM     24  C4  DA5 X   1      38.300  32.840  35.450  1.00  0.00           C
ATOM     25  C3' DA5 X   1      41.180  29.750  37.900  1.00  0.00           C
ATOM     26  H3' DA5 X   1      42.150  29.310  38.150  1.00  0.00           H
ATOM     27  C2' DA5 X   1      41.020  30.360  36.480  1.00  0.00           C
ATOM     28  H2' DA5 X   1      41.840  31.020  36.200  1.00  0.00           H
ATOM     29 H2'' DA5 X   1      40.820  29.600  35.720  1.00  0.00           H
ATOM     30  O3' DA5 X   1      40.180  28.830  38.290  1.00  0.00           O
ATOM     31  P   DG  X   2      39.750  27.520  37.440  1.00  0.00           P
ATOM     32  OP1 DG  X   2      39.280  26.460  38.360  1.00  0.00           O
ATOM     33  OP2 DG  X   2      40.720  27.130  36.360  1.00  0.00           O
ATOM     34  O5' DG  X   2      38.380  28.030  36.710  1.00  0.00           O
ATOM     35  C5' DG  X   2      37.280  28.440  37.420  1.00  0.00           C
ATOM     36  H5' DG  X   2      37.400  29.430  37.850  1.00  0.00           H
ATOM     37 H5'' DG  X   2      37.080  27.740  38.230  1.00  0.00           H
ATOM     38  C4' DG  X   2      36.030  28.600  36.550  1.00  0.00           C
ATOM     39  H4' DG  X   2      35.230  28.970  37.180  1.00  0.00           H
ATOM     40  O4' DG  X   2      36.110  29.660  35.630  1.00  0.00           O
ATOM     41  C1' DG  X   2      36.320  29.080  34.340  1.00  0.00           C
ATOM     42  H1' DG  X   2      35.660  29.470  33.570  1.00  0.00           H
ATOM     43  N9  DG  X   2      37.640  29.460  33.720  1.00  0.00           N
ATOM     44  C8  DG  X   2      38.860  28.860  33.730  1.00  0.00           C
ATOM     45  H8  DG  X   2      39.130  28.060  34.410  1.00  0.00           H
ATOM     46  N7  DG  X   2      39.720  29.430  32.890  1.00  0.00           N
ATOM     47  C5  DG  X   2      38.950  30.410  32.260  1.00  0.00           C
ATOM     48  C6  DG  X   2      39.310  31.320  31.290  1.00  0.00           C
ATOM     49  O6  DG  X   2      40.430  31.520  30.820  1.00  0.00           O
ATOM     50  N1  DG  X   2      38.250  32.100  30.780  1.00  0.00           N
ATOM     51  H1  DG  X   2      38.440  32.890  30.190  1.00  0.00           H
ATOM     52  C2  DG  X   2      36.980  31.950  31.230  1.00  0.00           C
ATOM     53  N2  DG  X   2      36.070  32.610  30.600  1.00  0.00           N
ATOM     54  H21 DG  X   2      36.380  33.230  29.860  1.00  0.00           H
ATOM     55  H22 DG  X   2      35.090  32.470  30.770  1.00  0.00           H
ATOM     56  N3  DG  X   2      36.580  31.170  32.250  1.00  0.00           N
ATOM     57  C4  DG  X   2      37.650  30.440  32.730  1.00  0.00           C
ATOM     58  C3' DG  X   2      35.590  27.370  35.770  1.00  0.00           C
ATOM     59  H3' DG  X   2      35.890  26.410  36.180  1.00  0.00           H
ATOM     60  C2' DG  X   2      36.210  27.560  34.390  1.00  0.00           C
ATOM     61  H2' DG  X   2      37.170  27.050  34.460  1.00  0.00           H
ATOM     62 H2'' DG  X   2      35.580  27.160  33.600  1.00  0.00           H
ATOM     63  O3' DG  X   2      34.220  27.260  35.680  1.00  0.00           O
ATOM     64  P   DG  X   3      33.560  26.120  34.730  1.00  0.00           P
ATOM     65  OP1 DG  X   3      32.370  25.850  35.540  1.00  0.00           O
ATOM     66  OP2 DG  X   3      34.590  25.060  34.420  1.00  0.00           O
ATOM     67  O5' DG  X   3      33.090  26.890  33.440  1.00  0.00           O
ATOM     68  C5' DG  X   3      31.960  26.520  32.550  1.00  0.00           C
ATOM     69  H5' DG  X   3      31.050  26.480  33.150  1.00  0.00           H
ATOM     70 H5'' DG  X   3      32.060  25.510  32.150  1.00  0.00           H
ATOM     71  C4' DG  X   3      31.670  27.510  31.370  1.00  0.00           C
ATOM     72  H4' DG  X   3      30.840  27.100  30.780  1.00  0.00           H
ATOM     73  O4' DG  X   3      32.870  27.660  30.550  1.00  0.00           O
ATOM     74  C1' DG  X   3      33.550  28.820  31.060  1.00  0.00           C
ATOM     75  H1' DG  X   3      34.080  28.510  31.960  1.00  0.00           H
ATOM     76  N9  DG  X   3      34.520  29.330  30.010  1.00  0.00           N
ATOM     77  C8  DG  X   3      34.410  30.280  29.120  1.00  0.00           C
ATOM     78  H8  DG  X   3      33.440  30.720  28.970  1.00  0.00           H
ATOM     79  N7  DG  X   3      35.490  30.530  28.390  1.00  0.00           N
ATOM     80  C5  DG  X   3      36.440  29.630  28.900  1.00  0.00           C
ATOM     81  C6  DG  X   3      37.860  29.410  28.690  1.00  0.00           C
ATOM     82  O6  DG  X   3      38.580  29.880  27.880  1.00  0.00           O
ATOM     83  N1  DG  X   3      38.410  28.490  29.560  1.00  0.00           N
ATOM     84  H1  DG  X   3      39.400  28.260  29.570  1.00  0.00           H
ATOM     85  C2  DG  X   3      37.670  27.780  30.430  1.00  0.00           C
ATOM     86  N2  DG  X   3      38.300  26.970  31.200  1.00  0.00           N
ATOM     87  H21 DG  X   3      39.310  27.000  31.300  1.00  0.00           H
ATOM     88  H22 DG  X   3      37.790  26.330  31.790  1.00  0.00           H
ATOM     89  N3  DG  X   3      36.350  27.930  30.710  1.00  0.00           N
ATOM     90  C4  DG  X   3      35.850  28.920  29.940  1.00  0.00           C
ATOM     91  C3' DG  X   3      31.350  28.850  32.020  1.00  0.00           C
ATOM     92  H3' DG  X   3      31.630  28.600  33.050  1.00  0.00           H
ATOM     93  C2' DG  X   3      32.420  29.770  31.400  1.00  0.00           C
ATOM     94  H2' DG  X   3      32.010  30.150  30.460  1.00  0.00           H
ATOM     95 H2'' DG  X   3      32.790  30.610  31.990  1.00  0.00           H
ATOM     96  O3' DG  X   3      30.100  29.500  31.900  1.00  0.00           O
ATOM     97  P   DG  X   4      28.900  29.020  30.940  1.00  0.00           P
ATOM     98  OP1 DG  X   4      27.880  30.100  30.910  1.00  0.00           O
ATOM     99  OP2 DG  X   4      28.570  27.670  31.410  1.00  0.00           O
ATOM    100  O5' DG  X   4      29.500  28.880  29.490  1.00  0.00           O
ATOM    101  C5' DG  X   4      29.600  30.010  28.550  1.00  0.00           C
ATOM    102  H5' DG  X   4      30.130  30.830  29.030  1.00  0.00           H
ATOM    103 H5'' DG  X   4      28.600  30.310  28.240  1.00  0.00           H
ATOM    104  C4' DG  X   4      30.310  29.570  27.260  1.00  0.00           C
ATOM    105  H4' DG  X   4      30.260  30.390  26.540  1.00  0.00           H
ATOM    106  O4' DG  X   4      31.680  29.320  27.420  1.00  0.00           O
ATOM    107  C1' DG  X   4      32.040  28.400  26.390  1.00  0.00           C
ATOM    108  H1' DG  X   4      31.960  28.920  25.440  1.00  0.00           H
ATOM    109  N9  DG  X   4      33.430  28.050  26.610  1.00  0.00           N
ATOM    110  C8  DG  X   4      33.950  27.150  27.510  1.00  0.00           C
ATOM    111  H8  DG  X   4      33.390  26.600  28.260  1.00  0.00           H
ATOM    112  N7  DG  X   4      35.310  26.990  27.350  1.00  0.00           N
ATOM    113  C5  DG  X   4      35.550  27.830  26.240  1.00  0.00           C
ATOM    114  C6  DG  X   4      36.800  28.010  25.620  1.00  0.00           C
ATOM    115  O6  DG  X   4      37.920  27.540  25.850  1.00  0.00           O
ATOM    116  N1  DG  X   4      36.740  29.010  24.630  1.00  0.00           N
ATOM    117  H1  DG  X   4      37.480  29.070  23.950  1.00  0.00           H
ATOM    118  C2  DG  X   4      35.530  29.580  24.230  1.00  0.00           C
ATOM    119  N2  DG  X   4      35.640  30.330  23.160  1.00  0.00           N
ATOM    120  H21 DG  X   4      36.500  30.490  22.660  1.00  0.00           H
ATOM    121  H22 DG  X   4      34.770  30.640  22.740  1.00  0.00           H
ATOM    122  N3  DG  X   4      34.340  29.320  24.780  1.00  0.00           N
ATOM    123  C4  DG  X   4      34.420  28.470  25.850  1.00  0.00           C
ATOM    124  C3' DG  X   4      29.770  28.290  26.580  1.00  0.00           C
ATOM    125  H3' DG  X   4      28.960  27.870  27.180  1.00  0.00           H
ATOM    126  C2' DG  X   4      30.990  27.400  26.580  1.00  0.00           C
ATOM    127  H2' DG  X   4      31.060  26.820  27.500  1.00  0.00           H
ATOM    128 H2'' DG  X   4      31.020  26.670  25.770  1.00  0.00           H
ATOM    129  O3' DG  X   4      29.290  28.550  25.290  1.00  0.00           O
ATOM    130  P   DT  X   5      28.470  27.410  24.420  1.00  0.00           P
ATOM    131  OP1 DT  X   5      27.110  27.940  24.230  1.00  0.00           O
ATOM    132  OP2 DT  X   5      28.590  26.110  25.050  1.00  0.00           O
ATOM    133  O5' DT  X   5      29.230  27.490  23.050  1.00  0.00           O
ATOM    134  C5' DT  X   5      30.390  26.660  22.720  1.00  0.00           C
ATOM    135  H5' DT  X   5      30.130  25.610  22.900  1.00  0.00           H
ATOM    136 H5'' DT  X   5      31.170  26.840  23.460  1.00  0.00           H
ATOM    137  C4' DT  X   5      30.900  26.900  21.330  1.00  0.00           C
ATOM    138  H4' DT  X   5      31.570  26.120  20.990  1.00  0.00           H
ATOM    139  O4' DT  X   5      29.860  26.930  20.320  1.00  0.00           O
ATOM    140  C1' DT  X   5      29.700  28.240  19.810  1.00  0.00           C
ATOM    141  H1' DT  X   5      30.220  28.220  18.850  1.00  0.00           H
ATOM    142  N1  DT  X   5      28.280  28.620  19.750  1.00  0.00           N
ATOM    143  C6  DT  X   5      27.560  29.050  20.850  1.00  0.00           C
ATOM    144  H6  DT  X   5      27.920  29.050  21.870  1.00  0.00           H
ATOM    145  C5  DT  X   5      26.270  29.430  20.690  1.00  0.00           C
ATOM    146  C7  DT  X   5      25.480  30.030  21.900  1.00  0.00           C
ATOM    147  H71 DT  X   5      24.990  29.300  22.540  1.00  0.00           H
ATOM    148  H72 DT  X   5      26.180  30.610  22.500  1.00  0.00           H
ATOM    149  H73 DT  X   5      24.720  30.710  21.510  1.00  0.00           H
ATOM    150  C4  DT  X   5      25.640  29.520  19.400  1.00  0.00           C
ATOM    151  O4  DT  X   5      24.520  29.970  19.150  1.00  0.00           O
ATOM    152  N3  DT  X   5      26.390  29.110  18.310  1.00  0.00           N
ATOM    153  H3  DT  X   5      26.080  29.150  17.350  1.00  0.00           H
ATOM    154  C2  DT  X   5      27.700  28.740  18.460  1.00  0.00           C
ATOM    155  O2  DT  X   5      28.270  28.520  17.400  1.00  0.00           O
ATOM    156  C3' DT  X   5      31.510  28.340  21.410  1.00  0.00           C
ATOM    157  H3' DT  X   5      31.760  28.730  22.400  1.00  0.00           H
ATOM    158  C2' DT  X   5      30.490  29.220  20.670  1.00  0.00           C
ATOM    159  H2' DT  X   5      29.870  29.540  21.510  1.00  0.00           H
ATOM    160 H2'' DT  X   5      30.840  30.070  20.100  1.00  0.00           H
ATOM    161  O3' DT  X   5      32.750  28.460  20.660  1.00  0.00           O
ATOM    162  P   DT  X   6      32.980  28.140  19.170  1.00  0.00           P
ATOM    163  OP1 DT  X   6      32.360  29.170  18.290  1.00  0.00           O
ATOM    164  OP2 DT  X   6      32.520  26.700  18.930  1.00  0.00           O
ATOM    165  O5' DT  X   6      34.570  28.220  19.140  1.00  0.00           O
ATOM    166  C5' DT  X   6      35.240  29.440  19.230  1.00  0.00           C
ATOM    167  H5' DT  X   6      34.800  29.960  20.080  1.00  0.00           H
ATOM    168 H5'' DT  X   6      35.210  30.080  18.350  1.00  0.00           H
ATOM    169  C4' DT  X   6      36.710  29.250  19.690  1.00  0.00           C
ATOM    170  H4' DT  X   6      37.200  30.230  19.600  1.00  0.00           H
ATOM    171  O4' DT  X   6      36.950  28.670  20.980  1.00  0.00           O
ATOM    172  C1' DT  X   6      37.810  27.560  20.820  1.00  0.00           C
ATOM    173  H1' DT  X   6      38.850  27.880  20.800  1.00  0.00           H
ATOM    174  N1  DT  X   6      37.390  26.610  21.870  1.00  0.00           N
ATOM    175  C6  DT  X   6      36.030  26.390  22.230  1.00  0.00           C
ATOM    176  H6  DT  X   6      35.310  26.840  21.560  1.00  0.00           H
ATOM    177  C5  DT  X   6      35.690  25.490  23.250  1.00  0.00           C
ATOM    178  C7  DT  X   6      34.240  25.180  23.640  1.00  0.00           C
ATOM    179  H71 DT  X   6      33.500  25.690  23.030  1.00  0.00           H
ATOM    180  H72 DT  X   6      34.130  25.510  24.670  1.00  0.00           H
ATOM    181  H73 DT  X   6      34.030  24.110  23.640  1.00  0.00           H
ATOM    182  C4  DT  X   6      36.760  24.880  24.010  1.00  0.00           C
ATOM    183  O4  DT  X   6      36.570  24.140  25.000  1.00  0.00           O
ATOM    184  N3  DT  X   6      38.020  25.070  23.580  1.00  0.00           N
ATOM    185  H3  DT  X   6      38.660  24.490  24.100  1.00  0.00           H
ATOM    186  C2  DT  X   6      38.410  25.850  22.450  1.00  0.00           C
ATOM    187  O2  DT  X   6      39.600  25.810  22.020  1.00  0.00           O
ATOM    188  C3' DT  X   6      37.500  28.390  18.610  1.00  0.00           C
ATOM    189  H3' DT  X   6      37.020  28.230  17.650  1.00  0.00           H
ATOM    190  C2' DT  X   6      37.430  27.040  19.460  1.00  0.00           C
ATOM    191  H2' DT  X   6      36.480  26.510  19.370  1.00  0.00           H
ATOM    192 H2'' DT  X   6      38.180  26.310  19.170  1.00  0.00           H
ATOM    193  O3' DT  X   6      38.890  28.650  18.380  1.00  0.00           O
ATOM    194  P   DA  X   7      39.380  28.650  16.830  1.00  0.00           P
ATOM    195  OP1 DA  X   7      38.570  29.580  15.970  1.00  0.00           O
ATOM    196  OP2 DA  X   7      39.530  27.250  16.380  1.00  0.00           O
ATOM    197  O5' DA  X   7      40.860  29.170  17.010  1.00  0.00           O
ATOM    198  C5' DA  X   7      41.220  30.480  17.570  1.00  0.00           C
ATOM    199  H5' DA  X   7      40.820  30.460  18.580  1.00  0.00           H
ATOM    200 H5'' DA  X   7      40.790  31.280  16.970  1.00  0.00           H
ATOM    201  C4' DA  X   7      42.640  30.880  17.540  1.00  0.00           C
ATOM    202  H4' DA  X   7      42.660  31.880  17.950  1.00  0.00           H
ATOM    203  O4' DA  X   7      43.560  30.080  18.290  1.00  0.00           O
ATOM    204  C1' DA  X   7      44.840  30.520  17.840  1.00  0.00           C
ATOM    205  H1' DA  X   7      44.970  31.560  18.150  1.00  0.00           H
ATOM    206  N9  DA  X   7      45.870  29.640  18.510  1.00  0.00           N
ATOM    207  C8  DA  X   7      46.750  29.930  19.510  1.00  0.00           C
ATOM    208  H8  DA  X   7      46.700  30.910  19.980  1.00  0.00           H
ATOM    209  N7  DA  X   7      47.460  28.910  19.960  1.00  0.00           N
ATOM    210  C5  DA  X   7      47.020  27.870  19.170  1.00  0.00           C
ATOM    211  C6  DA  X   7      47.200  26.490  19.220  1.00  0.00           C
ATOM    212  N6  DA  X   7      48.010  25.850  20.020  1.00  0.00           N
ATOM    213  H61 DA  X   7      48.100  24.850  19.870  1.00  0.00           H
ATOM    214  H62 DA  X   7      48.510  26.330  20.750  1.00  0.00           H
ATOM    215  N1  DA  X   7      46.490  25.680  18.440  1.00  0.00           N
ATOM    216  C2  DA  X   7      45.600  26.210  17.630  1.00  0.00           C
ATOM    217  H2  DA  X   7      45.040  25.500  17.040  1.00  0.00           H
ATOM    218  N3  DA  X   7      45.220  27.520  17.550  1.00  0.00           N
ATOM    219  C4  DA  X   7      45.970  28.270  18.370  1.00  0.00           C
ATOM    220  C3' DA  X   7      43.300  30.950  16.160  1.00  0.00           C
ATOM    221  H3' DA  X   7      42.860  30.100  15.650  1.00  0.00           H
ATOM    222  C2' DA  X   7      44.740  30.470  16.370  1.00  0.00           C
ATOM    223  H2' DA  X   7      44.830  29.470  15.960  1.00  0.00           H
ATOM    224 H2'' DA  X   7      45.550  31.030  15.910  1.00  0.00           H
ATOM    225  O3' DA  X   7      43.310  32.140  15.350  1.00  0.00           O
ATOM    226  P   DG  X   8      43.570  33.620  16.000  1.00  0.00           P
ATOM    227  OP1 DG  X   8      43.670  34.570  14.880  1.00  0.00           O
ATOM    228  OP2 DG  X   8      44.630  33.550  17.000  1.00  0.00           O
ATOM    229  O5' DG  X   8      42.220  33.950  16.840  1.00  0.00           O
ATOM    230  C5' DG  X   8      41.000  34.350  16.320  1.00  0.00           C
ATOM    231  H5' DG  X   8      40.520  33.600  15.700  1.00  0.00           H
ATOM    232 H5'' DG  X   8      41.200  35.250  15.740  1.00  0.00           H
ATOM    233  C4' DG  X   8      39.970  34.690  17.390  1.00  0.00           C
ATOM    234  H4' DG  X   8      39.140  35.160  16.870  1.00  0.00           H
ATOM    235  O4' DG  X   8      39.490  33.600  18.160  1.00  0.00           O
ATOM    236  C1' DG  X   8      39.150  34.090  19.510  1.00  0.00           C
ATOM    237  H1' DG  X   8      38.230  34.670  19.400  1.00  0.00           H
ATOM    238  N9  DG  X   8      38.940  33.010  20.430  1.00  0.00           N
ATOM    239  C8  DG  X   8      37.690  32.770  21.030  1.00  0.00           C
ATOM    240  H8  DG  X   8      36.830  33.410  20.850  1.00  0.00           H
ATOM    241  N7  DG  X   8      37.690  31.780  21.900  1.00  0.00           N
ATOM    242  C5  DG  X   8      38.990  31.290  21.790  1.00  0.00           C
ATOM    243  C6  DG  X   8      39.630  30.240  22.570  1.00  0.00           C
ATOM    244  O6  DG  X   8      39.160  29.500  23.350  1.00  0.00           O
ATOM    245  N1  DG  X   8      40.970  30.240  22.430  1.00  0.00           N
ATOM    246  H1  DG  X   8      41.450  29.530  22.960  1.00  0.00           H
ATOM    247  C2  DG  X   8      41.590  30.930  21.410  1.00  0.00           C
ATOM    248  N2  DG  X   8      42.850  30.760  21.230  1.00  0.00           N
ATOM    249  H21 DG  X   8      43.450  30.200  21.810  1.00  0.00           H
ATOM    250  H22 DG  X   8      43.220  31.460  20.600  1.00  0.00           H
ATOM    251  N3  DG  X   8      41.080  31.830  20.600  1.00  0.00           N
ATOM    252  C4  DG  X   8      39.720  32.010  20.880  1.00  0.00           C
ATOM    253  C3' DG  X   8      40.570  35.790  18.310  1.00  0.00           C
ATOM    254  H3' DG  X   8      41.650  35.960  18.220  1.00  0.00           H
ATOM    255  C2' DG  X   8      40.250  35.140  19.730  1.00  0.00           C
ATOM    256  H2' DG  X   8      41.110  34.600  20.100  1.00  0.00           H
ATOM    257 H2'' DG  X   8      39.920  35.800  20.530  1.00  0.00           H
ATOM    258  O3' DG  X   8      39.910  37.080  18.010  1.00  0.00           O
ATOM    259  P   DG  X   9      40.240  38.440  18.770  1.00  0.00           P
ATOM    260  OP1 DG  X   9      39.780  39.510  17.870  1.00  0.00           O
ATOM    261  OP2 DG  X   9      41.660  38.430  19.290  1.00  0.00           O
ATOM    262  O5' DG  X   9      39.340  38.370  20.050  1.00  0.00           O
ATOM    263  C5' DG  X   9      37.970  38.490  20.030  1.00  0.00           C
ATOM    264  H5' DG  X   9      37.580  38.020  19.130  1.00  0.00           H
ATOM    265 H5'' DG  X   9      37.750  39.550  19.950  1.00  0.00           H
ATOM    266  C4' DG  X   9      37.460  38.010  21.410  1.00  0.00           C
ATOM    267  H4' DG  X   9      36.400  38.180  21.260  1.00  0.00           H
ATOM    268  O4' DG  X   9      37.690  36.610  21.670  1.00  0.00           O
ATOM    269  C1' DG  X   9      37.630  36.460  23.080  1.00  0.00           C
ATOM    270  H1' DG  X   9      36.600  36.280  23.370  1.00  0.00           H
ATOM    271  N9  DG  X   9      38.460  35.320  23.550  1.00  0.00           N
ATOM    272  C8  DG  X   9      39.790  35.060  23.420  1.00  0.00           C
ATOM    273  H8  DG  X   9      40.410  35.700  22.800  1.00  0.00           H
ATOM    274  N7  DG  X   9      40.300  34.060  24.130  1.00  0.00           N
ATOM    275  C5  DG  X   9      39.100  33.560  24.680  1.00  0.00           C
ATOM    276  C6  DG  X   9      38.930  32.320  25.460  1.00  0.00           C
ATOM    277  O6  DG  X   9      39.780  31.540  25.920  1.00  0.00           O
ATOM    278  N1  DG  X   9      37.680  32.110  25.900  1.00  0.00           N
ATOM    279  H1  DG  X   9      37.490  31.320  26.500  1.00  0.00           H
ATOM    280  C2  DG  X   9      36.680  33.010  25.770  1.00  0.00           C
ATOM    281  N2  DG  X   9      35.500  32.720  26.210  1.00  0.00           N
ATOM    282  H21 DG  X   9      35.370  31.860  26.720  1.00  0.00           H
ATOM    283  H22 DG  X   9      34.820  33.460  26.110  1.00  0.00           H
ATOM    284  N3  DG  X   9      36.750  34.120  24.940  1.00  0.00           N
ATOM    285  C4  DG  X   9      38.010  34.350  24.440  1.00  0.00           C
ATOM    286  C3' DG  X   9      38.040  38.810  22.530  1.00  0.00           C
ATOM    287  H3' DG  X   9      39.060  39.060  22.250  1.00  0.00           H
ATOM    288  C2' DG  X   9      38.060  37.820  23.670  1.00  0.00           C
ATOM    289  H2' DG  X   9      39.120  37.690  23.920  1.00  0.00           H
ATOM    290 H2'' DG  X   9      37.520  38.120  24.560  1.00  0.00           H
ATOM    291  O3' DG  X   9      37.350  40.050  22.790  1.00  0.00           O
ATOM    292  P   DG  X  10      35.940  40.190  23.470  1.00  0.00           P
ATOM    293  OP1 DG  X  10      35.160  38.970  23.380  1.00  0.00           O
ATOM    294  OP2 DG  X  10      35.380  41.520  23.000  1.00  0.00           O
ATOM    295  O5' DG  X  10      36.150  40.500  25.050  1.00  0.00           O
ATOM    296  C5' DG  X  10      35.010  40.860  25.920  1.00  0.00           C
ATOM    297  H5' DG  X  10      34.010  40.810  25.490  1.00  0.00           H
ATOM    298 H5'' DG  X  10      35.080  41.880  26.310  1.00  0.00           H
ATOM    299  C4' DG  X  10      35.060  40.150  27.250  1.00  0.00           C
ATOM    300  H4' DG  X  10      34.070  40.290  27.680  1.00  0.00           H
ATOM    301  O4' DG  X  10      35.420  38.780  27.160  1.00  0.00           O
ATOM    302  C1' DG  X  10      35.740  38.420  28.440  1.00  0.00           C
ATOM    303  H1' DG  X  10      34.890  38.360  29.120  1.00  0.00           H
ATOM    304  N9  DG  X  10      36.340  37.090  28.440  1.00  0.00           N
ATOM    305  C8  DG  X  10      35.730  35.920  28.900  1.00  0.00           C
ATOM    306  H8  DG  X  10      34.690  35.730  29.120  1.00  0.00           H
ATOM    307  N7  DG  X  10      36.540  34.930  28.980  1.00  0.00           N
ATOM    308  C5  DG  X  10      37.730  35.370  28.390  1.00  0.00           C
ATOM    309  C6  DG  X  10      38.960  34.710  28.120  1.00  0.00           C
ATOM    310  O6  DG  X  10      39.290  33.600  28.500  1.00  0.00           O
ATOM    311  N1  DG  X  10      39.840  35.440  27.310  1.00  0.00           N
ATOM    312  H1  DG  X  10      40.730  35.050  27.030  1.00  0.00           H
ATOM    313  C2  DG  X  10      39.520  36.670  26.880  1.00  0.00           C
ATOM    314  N2  DG  X  10      40.410  37.250  26.100  1.00  0.00           N
ATOM    315  H21 DG  X  10      41.400  37.050  26.020  1.00  0.00           H
ATOM    316  H22 DG  X  10      40.220  38.210  25.870  1.00  0.00           H
ATOM    317  N3  DG  X  10      38.380  37.290  27.150  1.00  0.00           N
ATOM    318  C4  DG  X  10      37.520  36.650  27.890  1.00  0.00           C
ATOM    319  C3' DG  X  10      35.950  40.740  28.330  1.00  0.00           C
ATOM    320  H3' DG  X  10      36.780  41.390  28.050  1.00  0.00           H
ATOM    321  C2' DG  X  10      36.610  39.530  28.830  1.00  0.00           C
ATOM    322  H2' DG  X  10      37.570  39.490  28.320  1.00  0.00           H
ATOM    323 H2'' DG  X  10      36.690  39.650  29.910  1.00  0.00           H
ATOM    324  O3' DG  X  10      35.200  41.290  29.440  1.00  0.00           O
ATOM    325  P   DT  X  11      35.350  42.810  30.000  1.00  0.00           P
ATOM    326  OP1 DT  X  11      34.400  43.010  31.090  1.00  0.00           O
ATOM    327  OP2 DT  X  11      35.330  43.750  28.930  1.00  0.00           O
ATOM    328  O5' DT  X  11      36.710  42.800  30.790  1.00  0.00           O
ATOM    329  C5' DT  X  11      37.240  44.100  31.090  1.00  0.00           C
ATOM    330  H5' DT  X  11      36.480  44.740  31.530  1.00  0.00           H
ATOM    331 H5'' DT  X  11      37.480  44.550  30.130  1.00  0.00           H
ATOM    332  C4' DT  X  11      38.470  44.060  32.060  1.00  0.00           C
ATOM    333  H4' DT  X  11      38.590  45.070  32.450  1.00  0.00           H
ATOM    334  O4' DT  X  11      37.970  43.060  33.060  1.00  0.00           O
ATOM    335  C1' DT  X  11      39.010  42.160  33.340  1.00  0.00           C
ATOM    336  H1' DT  X  11      39.780  42.660  33.930  1.00  0.00           H
ATOM    337  N1  DT  X  11      38.560  40.930  34.010  1.00  0.00           N
ATOM    338  C6  DT  X  11      37.670  39.990  33.460  1.00  0.00           C
ATOM    339  H6  DT  X  11      37.120  40.400  32.620  1.00  0.00           H
ATOM    340  C5  DT  X  11      37.470  38.770  33.960  1.00  0.00           C
ATOM    341  C7  DT  X  11      36.420  37.940  33.240  1.00  0.00           C
ATOM    342  H71 DT  X  11      36.790  37.560  32.290  1.00  0.00           H
ATOM    343  H72 DT  X  11      36.210  37.090  33.890  1.00  0.00           H
ATOM    344  H73 DT  X  11      35.600  38.610  33.030  1.00  0.00           H
ATOM    345  C4  DT  X  11      38.190  38.300  35.140  1.00  0.00           C
ATOM    346  O4  DT  X  11      38.120  37.170  35.550  1.00  0.00           O
ATOM    347  N3  DT  X  11      39.110  39.170  35.620  1.00  0.00           N
ATOM    348  H3  DT  X  11      39.530  38.890  36.490  1.00  0.00           H
ATOM    349  C2  DT  X  11      39.340  40.440  35.130  1.00  0.00           C
ATOM    350  O2  DT  X  11      40.190  41.140  35.650  1.00  0.00           O
ATOM    351  C3' DT  X  11      39.770  43.440  31.500  1.00  0.00           C
ATOM    352  H3' DT  X  11      39.830  43.630  30.420  1.00  0.00           H
ATOM    353  C2' DT  X  11      39.690  41.990  31.950  1.00  0.00           C
ATOM    354  H2' DT  X  11      39.060  41.400  31.290  1.00  0.00           H
ATOM    355 H2'' DT  X  11      40.720  41.630  32.020  1.00  0.00           H
ATOM    356  O3' DT  X  11      40.940  44.110  32.090  1.00  0.00           O
ATOM    357  P   DT  X  12      42.390  43.940  31.470  1.00  0.00           P
ATOM    358  OP1 DT  X  12      43.160  45.140  31.970  1.00  0.00           O
ATOM    359  OP2 DT  X  12      42.200  43.730  30.020  1.00  0.00           O
ATOM    360  O5' DT  X  12      42.980  42.600  32.180  1.00  0.00           O
ATOM    361  C5' DT  X  12      43.360  42.550  33.580  1.00  0.00           C
ATOM    362  H5' DT  X  12      42.530  42.840  34.210  1.00  0.00           H
ATOM    363 H5'' DT  X  12      44.210  43.220  33.710  1.00  0.00           H
ATOM    364  C4' DT  X  12      43.880  41.140  34.000  1.00  0.00           C
ATOM    365  H4' DT  X  12      44.330  41.170  34.990  1.00  0.00           H
ATOM    366  O4' DT  X  12      42.780  40.300  34.060  1.00  0.00           O
ATOM    367  C1' DT  X  12      43.120  38.980  33.770  1.00  0.00           C
ATOM    368  H1' DT  X  12      43.270  38.560  34.760  1.00  0.00           H
ATOM    369  N1  DT  X  12      41.970  38.240  33.190  1.00  0.00           N
ATOM    370  C6  DT  X  12      41.430  38.660  31.940  1.00  0.00           C
ATOM    371  H6  DT  X  12      41.760  39.600  31.540  1.00  0.00           H
ATOM    372  C5  DT  X  12      40.360  37.940  31.400  1.00  0.00           C
ATOM    373  C7  DT  X  12      39.760  38.450  30.130  1.00  0.00           C
ATOM    374  H71 DT  X  12      39.990  37.670  29.410  1.00  0.00           H
ATOM    375  H72 DT  X  12      38.670  38.490  30.240  1.00  0.00           H
ATOM    376  H73 DT  X  12      40.280  39.360  29.830  1.00  0.00           H
ATOM    377  C4  DT  X  12      39.960  36.690  32.010  1.00  0.00           C
ATOM    378  O4  DT  X  12      39.150  35.850  31.500  1.00  0.00           O
ATOM    379  N3  DT  X  12      40.510  36.360  33.190  1.00  0.00           N
ATOM    380  H3  DT  X  12      40.100  35.530  33.590  1.00  0.00           H
ATOM    381  C2  DT  X  12      41.500  37.100  33.830  1.00  0.00           C
ATOM    382  O2  DT  X  12      41.980  36.710  34.880  1.00  0.00           O
ATOM    383  C3' DT  X  12      44.930  40.490  33.110  1.00  0.00           C
ATOM    384  H3' DT  X  12      44.950  40.990  32.130  1.00  0.00           H
ATOM    385  C2' DT  X  12      44.490  38.990  33.000  1.00  0.00           C
ATOM    386  H2' DT  X  12      44.290  38.750  31.950  1.00  0.00           H
ATOM    387 H2'' DT  X  12      45.120  38.170  33.360  1.00  0.00           H
ATOM    388  O3' DT  X  12      46.250  40.630  33.670  1.00  0.00           O
ATOM    389  P   DA  X  13      47.530  40.280  32.820  1.00  0.00           P
ATOM    390  OP1 DA  X  13      48.640  41.050  33.450  1.00  0.00           O
ATOM    391  OP2 DA  X  13      47.200  40.550  31.390  1.00  0.00           O
ATOM    392  O5' DA  X  13      47.830  38.690  32.990  1.00  0.00           O
ATOM    393  C5' DA  X  13      48.320  38.100  34.150  1.00  0.00           C
ATOM    394  H5' DA  X  13      47.680  38.440  34.960  1.00  0.00           H
ATOM    395 H5'' DA  X  13      49.270  38.580  34.370  1.00  0.00           H
ATOM    396  C4' DA  X  13      48.220  36.580  34.270  1.00  0.00           C
ATOM    397  H4' DA  X  13      48.500  36.310  35.290  1.00  0.00           H
ATOM    398  O4' DA  X  13      46.920  36.130  34.170  1.00  0.00           O
ATOM    399  C1' DA  X  13      46.890  34.760  33.830  1.00  0.00           C
ATOM    400  H1' DA  X  13      47.120  34.200  34.740  1.00  0.00           H
ATOM    401  N9  DA  X  13      45.620  34.320  33.190  1.00  0.00           N
ATOM    402  C8  DA  X  13      44.780  33.400  33.760  1.00  0.00           C
ATOM    403  H8  DA  X  13      45.040  32.900  34.680  1.00  0.00           H
ATOM    404  N7  DA  X  13      43.590  33.330  33.210  1.00  0.00           N
ATOM    405  C5  DA  X  13      43.750  34.240  32.130  1.00  0.00           C
ATOM    406  C6  DA  X  13      42.890  34.700  31.130  1.00  0.00           C
ATOM    407  N6  DA  X  13      41.600  34.390  31.090  1.00  0.00           N
ATOM    408  H61 DA  X  13      40.960  34.820  30.440  1.00  0.00           H
ATOM    409  H62 DA  X  13      41.220  33.890  31.890  1.00  0.00           H
ATOM    410  N1  DA  X  13      43.250  35.600  30.190  1.00  0.00           N
ATOM    411  C2  DA  X  13      44.470  36.080  30.310  1.00  0.00           C
ATOM    412  H2  DA  X  13      44.810  36.810  29.590  1.00  0.00           H
ATOM    413  N3  DA  X  13      45.440  35.730  31.170  1.00  0.00           N
ATOM    414  C4  DA  X  13      44.970  34.830  32.120  1.00  0.00           C
ATOM    415  C3' DA  X  13      49.110  35.780  33.310  1.00  0.00           C
ATOM    416  H3' DA  X  13      49.430  36.460  32.530  1.00  0.00           H
ATOM    417  C2' DA  X  13      48.060  34.740  32.840  1.00  0.00           C
ATOM    418  H2' DA  X  13      47.630  35.020  31.880  1.00  0.00           H
ATOM    419 H2'' DA  X  13      48.380  33.700  32.680  1.00  0.00           H
ATOM    420  O3' DA  X  13      50.180  35.300  34.110  1.00  0.00           O
ATOM    421  P   DG  X  14      51.380  34.260  33.720  1.00  0.00           P
ATOM    422  OP1 DG  X  14      52.430  34.440  34.750  1.00  0.00           O
ATOM    423  OP2 DG  X  14      51.730  34.390  32.370  1.00  0.00           O
ATOM    424  O5' DG  X  14      50.770  32.800  33.830  1.00  0.00           O
ATOM    425  C5' DG  X  14      50.210  32.360  35.080  1.00  0.00           C
ATOM    426  H5' DG  X  14      49.760  33.200  35.610  1.00  0.00           H
ATOM    427 H5'' DG  X  14      51.070  32.060  35.680  1.00  0.00           H
ATOM    428  C4' DG  X  14      49.270  31.140  35.120  1.00  0.00           C
ATOM    429  H4' DG  X  14      49.130  30.960  36.190  1.00  0.00           H
ATOM    430  O4' DG  X  14      47.980  31.370  34.550  1.00  0.00           O
ATOM    431  C1' DG  X  14      47.830  30.470  33.420  1.00  0.00           C
ATOM    432  H1' DG  X  14      47.260  29.660  33.890  1.00  0.00           H
ATOM    433  N9  DG  X  14      47.030  30.860  32.290  1.00  0.00           N
ATOM    434  C8  DG  X  14      47.440  31.460  31.170  1.00  0.00           C
ATOM    435  H8  DG  X  14      48.460  31.760  30.950  1.00  0.00           H
ATOM    436  N7  DG  X  14      46.530  31.740  30.310  1.00  0.00           N
ATOM    437  C5  DG  X  14      45.390  31.170  30.870  1.00  0.00           C
ATOM    438  C6  DG  X  14      43.980  31.200  30.460  1.00  0.00           C
ATOM    439  O6  DG  X  14      43.490  31.750  29.460  1.00  0.00           O
ATOM    440  N1  DG  X  14      43.140  30.660  31.400  1.00  0.00           N
ATOM    441  H1  DG  X  14      42.150  30.820  31.260  1.00  0.00           H
ATOM    442  C2  DG  X  14      43.560  30.160  32.570  1.00  0.00           C
ATOM    443  N2  DG  X  14      42.690  29.500  33.290  1.00  0.00           N
ATOM    444  H21 DG  X  14      41.820  29.250  32.850  1.00  0.00           H
ATOM    445  H22 DG  X  14      42.940  29.180  34.220  1.00  0.00           H
ATOM    446  N3  DG  X  14      44.830  30.140  32.990  1.00  0.00           N
ATOM    447  C4  DG  X  14      45.700  30.640  32.090  1.00  0.00           C
ATOM    448  C3' DG  X  14      49.860  29.920  34.390  1.00  0.00           C
ATOM    449  H3' DG  X  14      50.940  30.010  34.360  1.00  0.00           H
ATOM    450  C2' DG  X  14      49.270  30.110  33.040  1.00  0.00           C
ATOM    451  H2' DG  X  14      49.680  30.950  32.470  1.00  0.00           H
ATOM    452 H2'' DG  X  14      49.350  29.160  32.520  1.00  0.00           H
ATOM    453  O3' DG  X  14      49.420  28.770  35.060  1.00  0.00           O
ATOM    454  P   DG  X  15      49.750  27.230  34.700  1.00  0.00           P
ATOM    455  OP1 DG  X  15      50.460  26.870  35.920  1.00  0.00           O
ATOM    456  OP2 DG  X  15      50.590  27.100  33.460  1.00  0.00           O
ATOM    457  O5' DG  X  15      48.300  26.420  34.650  1.00  0.00           O
ATOM    458  C5' DG  X  15      47.090  26.990  34.150  1.00  0.00           C
ATOM    459  H5' DG  X  15      47.220  27.190  33.090  1.00  0.00           H
ATOM    460 H5'' DG  X  15      46.840  27.930  34.650  1.00  0.00           H
ATOM    461  C4' DG  X  15      45.950  25.960  34.210  1.00  0.00           C
ATOM    462  H4' DG  X  15      45.830  25.770  35.280  1.00  0.00           H
ATOM    463  O4' DG  X  15      44.800  26.500  33.610  1.00  0.00           O
ATOM    464  C1' DG  X  15      44.150  25.530  32.750  1.00  0.00           C
ATOM    465  H1' DG  X  15      43.580  24.890  33.440  1.00  0.00           H
ATOM    466  N9  DG  X  15      43.230  26.140  31.810  1.00  0.00           N
ATOM    467  C8  DG  X  15      41.880  26.110  31.930  1.00  0.00           C
ATOM    468  H8  DG  X  15      41.300  25.520  32.620  1.00  0.00           H
ATOM    469  N7  DG  X  15      41.280  26.780  30.990  1.00  0.00           N
ATOM    470  C5  DG  X  15      42.290  27.310  30.170  1.00  0.00           C
ATOM    471  C6  DG  X  15      42.310  28.180  28.970  1.00  0.00           C
ATOM    472  O6  DG  X  15      41.340  28.730  28.440  1.00  0.00           O
ATOM    473  N1  DG  X  15      43.580  28.500  28.540  1.00  0.00           N
ATOM    474  H1  DG  X  15      43.640  29.150  27.770  1.00  0.00           H
ATOM    475  C2  DG  X  15      44.720  28.140  29.190  1.00  0.00           C
ATOM    476  N2  DG  X  15      45.900  28.560  28.760  1.00  0.00           N
ATOM    477  H21 DG  X  15      45.910  29.110  27.920  1.00  0.00           H
ATOM    478  H22 DG  X  15      46.800  28.290  29.150  1.00  0.00           H
ATOM    479  N3  DG  X  15      44.760  27.310  30.260  1.00  0.00           N
ATOM    480  C4  DG  X  15      43.510  26.900  30.720  1.00  0.00           C
ATOM    481  C3' DG  X  15      46.180  24.600  33.530  1.00  0.00           C
ATOM    482  H3' DG  X  15      47.220  24.560  33.190  1.00  0.00           H
ATOM    483  C2' DG  X  15      45.330  24.700  32.270  1.00  0.00           C
ATOM    484  H2' DG  X  15      45.810  25.330  31.520  1.00  0.00           H
ATOM    485 H2'' DG  X  15      44.890  23.800  31.850  1.00  0.00           H
ATOM    486  O3' DG  X  15      45.890  23.620  34.420  1.00  0.00           O
ATOM    487  P   DG  X  16      45.950  22.050  34.090  1.00  0.00           P
ATOM    488  OP1 DG  X  16      45.930  21.470  35.440  1.00  0.00           O
ATOM    489  OP2 DG  X  16      46.990  21.690  33.100  1.00  0.00           O
ATOM    490  O5' DG  X  16      44.480  21.870  33.360  1.00  0.00           O
ATOM    491  C5' DG  X  16      43.260  22.090  34.120  1.00  0.00           C
ATOM    492  H5' DG  X  16      43.340  22.950  34.790  1.00  0.00           H
ATOM    493 H5'' DG  X  16      43.070  21.230  34.770  1.00  0.00           H
ATOM    494  C4' DG  X  16      42.030  22.100  33.160  1.00  0.00           C
ATOM    495  H4' DG  X  16      41.180  22.250  33.820  1.00  0.00           H
ATOM    496  O4' DG  X  16      42.060  23.180  32.220  1.00  0.00           O
ATOM    497  C1' DG  X  16      41.150  22.740  31.210  1.00  0.00           C
ATOM    498  H1' DG  X  16      40.100  22.920  31.440  1.00  0.00           H
ATOM    499  N9  DG  X  16      41.420  23.520  29.960  1.00  0.00           N
ATOM    500  C8  DG  X  16      42.680  23.860  29.410  1.00  0.00           C
ATOM    501  H8  DG  X  16      43.540  23.550  29.980  1.00  0.00           H
ATOM    502  N7  DG  X  16      42.530  24.630  28.340  1.00  0.00           N
ATOM    503  C5  DG  X  16      41.160  24.740  28.210  1.00  0.00           C
ATOM    504  C6  DG  X  16      40.420  25.550  27.280  1.00  0.00           C
ATOM    505  O6  DG  X  16      40.780  26.210  26.310  1.00  0.00           O
ATOM    506  N1  DG  X  16      39.060  25.590  27.560  1.00  0.00           N
ATOM    507  H1  DG  X  16      38.480  26.210  27.020  1.00  0.00           H
ATOM    508  C2  DG  X  16      38.420  24.900  28.550  1.00  0.00           C
ATOM    509  N2  DG  X  16      37.160  25.030  28.670  1.00  0.00           N
ATOM    510  H21 DG  X  16      36.590  25.380  27.920  1.00  0.00           H
ATOM    511  H22 DG  X  16      36.800  24.580  29.500  1.00  0.00           H
ATOM    512  N3  DG  X  16      39.120  24.140  29.410  1.00  0.00           N
ATOM    513  C4  DG  X  16      40.470  24.150  29.220  1.00  0.00           C
ATOM    514  C3' DG  X  16      41.810  20.790  32.350  1.00  0.00           C
ATOM    515  H3' DG  X  16      42.710  20.180  32.340  1.00  0.00           H
ATOM    516  C2' DG  X  16      41.430  21.260  30.950  1.00  0.00           C
ATOM    517  H2' DG  X  16      42.260  21.020  30.280  1.00  0.00           H
ATOM    518 H2'' DG  X  16      40.570  20.700  30.600  1.00  0.00           H
ATOM    519  O3' DG  X  16      40.860  20.040  33.060  1.00  0.00           O
ATOM    520  P   DT  X  17      40.960  18.420  33.170  1.00  0.00           P
ATOM    521  OP1 DT  X  17      39.920  18.040  34.050  1.00  0.00           O
ATOM    522  OP2 DT  X  17      42.350  18.010  33.450  1.00  0.00           O
ATOM    523  O5' DT  X  17      40.600  17.870  31.660  1.00  0.00           O
ATOM    524  C5' DT  X  17      40.320  16.480  31.310  1.00  0.00           C
ATOM    525  H5' DT  X  17      39.610  15.920  31.920  1.00  0.00           H
ATOM    526 H5'' DT  X  17      41.160  15.790  31.270  1.00  0.00           H
ATOM    527  C4' DT  X  17      39.630  16.470  29.960  1.00  0.00           C
ATOM    528  H4' DT  X  17      39.280  15.490  29.640  1.00  0.00           H
ATOM    529  O4' DT  X  17      38.480  17.320  30.010  1.00  0.00           O
ATOM    530  C1' DT  X  17      38.490  18.290  28.950  1.00  0.00           C
ATOM    531  H1' DT  X  17      37.810  18.040  28.130  1.00  0.00           H
ATOM    532  N1  DT  X  17      38.040  19.650  29.400  1.00  0.00           N
ATOM    533  C6  DT  X  17      38.070  19.910  30.730  1.00  0.00           C
ATOM    534  H6  DT  X  17      38.560  19.190  31.370  1.00  0.00           H
ATOM    535  C5  DT  X  17      37.620  21.070  31.170  1.00  0.00           C
ATOM    536  C7  DT  X  17      37.800  21.380  32.620  1.00  0.00           C
ATOM    537  H71 DT  X  17      36.830  21.480  33.110  1.00  0.00           H
ATOM    538  H72 DT  X  17      38.510  20.740  33.140  1.00  0.00           H
ATOM    539  H73 DT  X  17      38.190  22.390  32.650  1.00  0.00           H
ATOM    540  C4  DT  X  17      36.940  22.000  30.290  1.00  0.00           C
ATOM    541  O4  DT  X  17      36.390  23.120  30.560  1.00  0.00           O
ATOM    542  N3  DT  X  17      36.910  21.620  28.980  1.00  0.00           N
ATOM    543  H3  DT  X  17      36.570  22.290  28.300  1.00  0.00           H
ATOM    544  C2  DT  X  17      37.450  20.500  28.480  1.00  0.00           C
ATOM    545  O2  DT  X  17      37.420  20.300  27.290  1.00  0.00           O
ATOM    546  C3' DT  X  17      40.510  16.970  28.760  1.00  0.00           C
ATOM    547  H3' DT  X  17      41.560  17.070  29.040  1.00  0.00           H
ATOM    548  C2' DT  X  17      39.930  18.340  28.390  1.00  0.00           C
ATOM    549  H2' DT  X  17      40.560  19.100  28.860  1.00  0.00           H
ATOM    550 H2'' DT  X  17      39.920  18.420  27.300  1.00  0.00           H
ATOM    551  O3' DT  X  17      40.360  16.130  27.630  1.00  0.00           O
ATOM    552  P   DT  X  18      41.200  14.820  27.570  1.00  0.00           P
ATOM    553  OP1 DT  X  18      40.570  13.810  26.730  1.00  0.00           O
ATOM    554  OP2 DT  X  18      41.690  14.490  28.930  1.00  0.00           O
ATOM    555  O5' DT  X  18      42.460  15.380  26.820  1.00  0.00           O
ATOM    556  C5' DT  X  18      43.550  14.540  26.380  1.00  0.00           C
ATOM    557  H5' DT  X  18      43.290  13.960  25.490  1.00  0.00           H
ATOM    558 H5'' DT  X  18      43.770  13.810  27.160  1.00  0.00           H
ATOM    559  C4' DT  X  18      44.820  15.350  25.990  1.00  0.00           C
ATOM    560  H4' DT  X  18      45.580  14.590  25.810  1.00  0.00           H
ATOM    561  O4' DT  X  18      44.560  16.240  24.900  1.00  0.00           O
ATOM    562  C1' DT  X  18      44.430  17.570  25.330  1.00  0.00           C
ATOM    563  H1' DT  X  18      45.350  18.090  25.050  1.00  0.00           H
ATOM    564  N1  DT  X  18      43.420  18.340  24.610  1.00  0.00           N
ATOM    565  C6  DT  X  18      42.070  18.250  24.920  1.00  0.00           C
ATOM    566  H6  DT  X  18      41.770  17.530  25.670  1.00  0.00           H
ATOM    567  C5  DT  X  18      41.090  18.890  24.190  1.00  0.00           C
ATOM    568  C7  DT  X  18      39.620  18.620  24.510  1.00  0.00           C
ATOM    569  H71 DT  X  18      39.670  17.630  24.970  1.00  0.00           H
ATOM    570  H72 DT  X  18      39.360  19.450  25.170  1.00  0.00           H
ATOM    571  H73 DT  X  18      39.080  18.600  23.560  1.00  0.00           H
ATOM    572  C4  DT  X  18      41.500  19.770  23.070  1.00  0.00           C
ATOM    573  O4  DT  X  18      40.710  20.440  22.400  1.00  0.00           O
ATOM    574  N3  DT  X  18      42.870  19.840  22.810  1.00  0.00           N
ATOM    575  H3  DT  X  18      43.120  20.480  22.060  1.00  0.00           H
ATOM    576  C2  DT  X  18      43.840  19.100  23.480  1.00  0.00           C
ATOM    577  O2  DT  X  18      44.970  19.100  23.100  1.00  0.00           O
ATOM    578  C3' DT  X  18      45.390  16.370  27.030  1.00  0.00           C
ATOM    579  H3' DT  X  18      45.270  15.960  28.030  1.00  0.00           H
ATOM    580  C2' DT  X  18      44.530  17.630  26.840  1.00  0.00           C
ATOM    581  H2' DT  X  18      43.640  17.550  27.460  1.00  0.00           H
ATOM    582 H2'' DT  X  18      45.020  18.510  27.250  1.00  0.00           H
ATOM    583  O3' DT  X  18      46.780  16.580  26.860  1.00  0.00           O
ATOM    584  P   DA  X  19      47.650  17.660  27.700  1.00  0.00           P
ATOM    585  OP1 DA  X  19      49.090  17.370  27.600  1.00  0.00           O
ATOM    586  OP2 DA  X  19      47.090  17.640  29.050  1.00  0.00           O
ATOM    587  O5' DA  X  19      47.360  19.170  27.200  1.00  0.00           O
ATOM    588  C5' DA  X  19      47.540  19.670  25.940  1.00  0.00           C
ATOM    589  H5' DA  X  19      47.250  18.940  25.180  1.00  0.00           H
ATOM    590 H5'' DA  X  19      48.600  19.920  25.890  1.00  0.00           H
ATOM    591  C4' DA  X  19      46.960  21.040  25.530  1.00  0.00           C
ATOM    592  H4' DA  X  19      47.290  21.470  24.580  1.00  0.00           H
ATOM    593  O4' DA  X  19      45.500  20.960  25.450  1.00  0.00           O
ATOM    594  C1' DA  X  19      44.940  22.140  26.010  1.00  0.00           C
ATOM    595  H1' DA  X  19      45.080  23.010  25.360  1.00  0.00           H
ATOM    596  N9  DA  X  19      43.540  21.960  26.230  1.00  0.00           N
ATOM    597  C8  DA  X  19      42.990  21.110  27.150  1.00  0.00           C
ATOM    598  H8  DA  X  19      43.590  20.450  27.750  1.00  0.00           H
ATOM    599  N7  DA  X  19      41.690  21.090  27.130  1.00  0.00           N
ATOM    600  C5  DA  X  19      41.390  22.110  26.180  1.00  0.00           C
ATOM    601  C6  DA  X  19      40.210  22.730  25.720  1.00  0.00           C
ATOM    602  N6  DA  X  19      38.970  22.460  26.010  1.00  0.00           N
ATOM    603  H61 DA  X  19      38.170  22.820  25.510  1.00  0.00           H
ATOM    604  H62 DA  X  19      38.750  21.740  26.680  1.00  0.00           H
ATOM    605  N1  DA  X  19      40.230  23.610  24.760  1.00  0.00           N
ATOM    606  C2  DA  X  19      41.390  24.080  24.330  1.00  0.00           C
ATOM    607  H2  DA  X  19      41.310  24.740  23.480  1.00  0.00           H
ATOM    608  N3  DA  X  19      42.570  23.580  24.610  1.00  0.00           N
ATOM    609  C4  DA  X  19      42.500  22.660  25.650  1.00  0.00           C
ATOM    610  C3' DA  X  19      47.180  22.060  26.680  1.00  0.00           C
ATOM    611  H3' DA  X  19      47.930  21.740  27.400  1.00  0.00           H
ATOM    612  C2' DA  X  19      45.820  22.340  27.300  1.00  0.00           C
ATOM    613  H2' DA  X  19      45.550  21.580  28.030  1.00  0.00           H
ATOM    614 H2'' DA  X  19      45.650  23.370  27.610  1.00  0.00           H
ATOM    615  O3' DA  X  19      47.650  23.290  26.100  1.00  0.00           O
ATOM    616  P   DG  X  20      49.070  23.980  26.260  1.00  0.00           P
ATOM    617  OP1 DG  X  20      50.150  23.060  25.850  1.00  0.00           O
ATOM    618  OP2 DG  X  20      49.060  24.470  27.620  1.00  0.00           O
ATOM    619  O5' DG  X  20      49.020  25.210  25.250  1.00  0.00           O
ATOM    620  C5' DG  X  20      49.770  25.110  24.040  1.00  0.00           C
ATOM    621  H5' DG  X  20      49.300  24.350  23.430  1.00  0.00           H
ATOM    622 H5'' DG  X  20      50.790  24.780  24.230  1.00  0.00           H
ATOM    623  C4' DG  X  20      49.820  26.350  23.380  1.00  0.00           C
ATOM    624  H4' DG  X  20      50.490  26.290  22.520  1.00  0.00           H
ATOM    625  O4' DG  X  20      48.500  26.780  22.890  1.00  0.00           O
ATOM    626  C1' DG  X  20      48.280  28.130  23.380  1.00  0.00           C
ATOM    627  H1' DG  X  20      48.660  28.880  22.680  1.00  0.00           H
ATOM    628  N9  DG  X  20      46.840  28.450  23.430  1.00  0.00           N
ATOM    629  C8  DG  X  20      46.100  29.250  22.560  1.00  0.00           C
ATOM    630  H8  DG  X  20      46.620  29.850  21.830  1.00  0.00           H
ATOM    631  N7  DG  X  20      44.790  29.190  22.680  1.00  0.00           N
ATOM    632  C5  DG  X  20      44.630  28.360  23.770  1.00  0.00           C
ATOM    633  C6  DG  X  20      43.440  27.810  24.400  1.00  0.00           C
ATOM    634  O6  DG  X  20      42.350  28.150  24.050  1.00  0.00           O
ATOM    635  N1  DG  X  20      43.650  26.830  25.370  1.00  0.00           N
ATOM    636  H1  DG  X  20      42.810  26.380  25.680  1.00  0.00           H
ATOM    637  C2  DG  X  20      44.860  26.360  25.600  1.00  0.00           C
ATOM    638  N2  DG  X  20      45.050  25.500  26.570  1.00  0.00           N
ATOM    639  H21 DG  X  20      44.350  25.030  27.120  1.00  0.00           H
ATOM    640  H22 DG  X  20      45.990  25.310  26.900  1.00  0.00           H
ATOM    641  N3  DG  X  20      45.970  26.790  24.960  1.00  0.00           N
ATOM    642  C4  DG  X  20      45.820  27.770  24.110  1.00  0.00           C
ATOM    643  C3' DG  X  20      50.380  27.460  24.300  1.00  0.00           C
ATOM    644  H3' DG  X  20      50.800  26.990  25.190  1.00  0.00           H
ATOM    645  C2' DG  X  20      49.070  28.220  24.680  1.00  0.00           C
ATOM    646  H2' DG  X  20      48.550  27.710  25.490  1.00  0.00           H
ATOM    647 H2'' DG  X  20      49.350  29.250  24.890  1.00  0.00           H
ATOM    648  O3' DG  X  20      51.410  28.260  23.720  1.00  0.00           O
ATOM    649  P   DG  X  21      52.240  29.340  24.510  1.00  0.00           P
ATOM    650  OP1 DG  X  21      53.420  29.640  23.620  1.00  0.00           O
ATOM    651  OP2 DG  X  21      52.490  28.790  25.870  1.00  0.00           O
ATOM    652  O5' DG  X  21      51.240  30.620  24.540  1.00  0.00           O
ATOM    653  C5' DG  X  21      51.080  31.440  23.390  1.00  0.00           C
ATOM    654  H5' DG  X  21      50.940  30.820  22.500  1.00  0.00           H
ATOM    655 H5'' DG  X  21      52.050  31.870  23.140  1.00  0.00           H
ATOM    656  C4' DG  X  21      50.030  32.490  23.430  1.00  0.00           C
ATOM    657  H4' DG  X  21      49.890  33.040  22.500  1.00  0.00           H
ATOM    658  O4' DG  X  21      48.860  31.830  23.730  1.00  0.00           O
ATOM    659  C1' DG  X  21      47.960  32.730  24.290  1.00  0.00           C
ATOM    660  H1' DG  X  21      47.410  33.300  23.530  1.00  0.00           H
ATOM    661  N9  DG  X  21      46.930  31.990  25.030  1.00  0.00           N
ATOM    662  C8  DG  X  21      47.100  31.110  26.090  1.00  0.00           C
ATOM    663  H8  DG  X  21      48.100  30.740  26.300  1.00  0.00           H
ATOM    664  N7  DG  X  21      45.950  30.570  26.510  1.00  0.00           N
ATOM    665  C5  DG  X  21      44.960  31.220  25.720  1.00  0.00           C
ATOM    666  C6  DG  X  21      43.550  31.100  25.600  1.00  0.00           C
ATOM    667  O6  DG  X  21      42.800  30.450  26.330  1.00  0.00           O
ATOM    668  N1  DG  X  21      42.920  31.860  24.650  1.00  0.00           N
ATOM    669  H1  DG  X  21      41.910  31.880  24.660  1.00  0.00           H
ATOM    670  C2  DG  X  21      43.580  32.870  23.990  1.00  0.00           C
ATOM    671  N2  DG  X  21      42.870  33.490  23.040  1.00  0.00           N
ATOM    672  H21 DG  X  21      41.890  33.660  23.200  1.00  0.00           H
ATOM    673  H22 DG  X  21      43.420  34.190  22.570  1.00  0.00           H
ATOM    674  N3  DG  X  21      44.880  33.000  23.960  1.00  0.00           N
ATOM    675  C4  DG  X  21      45.570  32.110  24.840  1.00  0.00           C
ATOM    676  C3' DG  X  21      50.180  33.560  24.490  1.00  0.00           C
ATOM    677  H3' DG  X  21      50.750  33.080  25.290  1.00  0.00           H
ATOM    678  C2' DG  X  21      48.830  33.820  25.120  1.00  0.00           C
ATOM    679  H2' DG  X  21      48.930  33.540  26.170  1.00  0.00           H
ATOM    680 H2'' DG  X  21      48.360  34.780  24.920  1.00  0.00           H
ATOM    681  O3' DG  X  21      50.840  34.680  24.000  1.00  0.00           O
ATOM    682  P   DG3 X  22      51.500  35.780  24.940  1.00  0.00           P
ATOM    683  OP1 DG3 X  22      52.520  36.520  24.190  1.00  0.00           O
ATOM    684  OP2 DG3 X  22      51.830  35.210  26.240  1.00  0.00           O
ATOM    685  O5' DG3 X  22      50.160  36.820  25.080  1.00  0.00           O
ATOM    686  C5' DG3 X  22      49.770  37.800  24.120  1.00  0.00           C
ATOM    687  H5' DG3 X  22      49.800  37.410  23.110  1.00  0.00           H
ATOM    688 H5'' DG3 X  22      50.550  38.560  24.190  1.00  0.00           H
ATOM    689  C4' DG3 X  22      48.350  38.470  24.440  1.00  0.00           C
ATOM    690  H4' DG3 X  22      48.180  39.190  23.640  1.00  0.00           H
ATOM    691  O4' DG3 X  22      47.360  37.440  24.340  1.00  0.00           O
ATOM    692  C1' DG3 X  22      46.230  38.020  24.950  1.00  0.00           C
ATOM    693  H1' DG3 X  22      45.910  38.800  24.250  1.00  0.00           H
ATOM    694  N9  DG3 X  22      45.120  37.070  25.180  1.00  0.00           N
ATOM    695  C8  DG3 X  22      43.840  37.040  24.580  1.00  0.00           C
ATOM    696  H8  DG3 X  22      43.560  37.660  23.750  1.00  0.00           H
ATOM    697  N7  DG3 X  22      43.060  36.160  25.110  1.00  0.00           N
ATOM    698  C5  DG3 X  22      43.840  35.480  26.000  1.00  0.00           C
ATOM    699  C6  DG3 X  22      43.510  34.390  26.940  1.00  0.00           C
ATOM    700  O6  DG3 X  22      42.450  33.770  27.080  1.00  0.00           O
ATOM    701  N1  DG3 X  22      44.520  33.930  27.750  1.00  0.00           N
ATOM    702  H1  DG3 X  22      44.290  33.170  28.370  1.00  0.00           H
ATOM    703  C2  DG3 X  22      45.750  34.540  27.720  1.00  0.00           C
ATOM    704  N2  DG3 X  22      46.720  34.140  28.500  1.00  0.00           N
ATOM    705  H21 DG3 X  22      46.610  33.390  29.170  1.00  0.00           H
ATOM    706  H22 DG3 X  22      47.590  34.630  28.340  1.00  0.00           H
ATOM    707  N3  DG3 X  22      46.070  35.610  26.950  1.00  0.00           N
ATOM    708  C4  DG3 X  22      45.060  36.050  26.120  1.00  0.00           C
ATOM    709  C3' DG3 X  22      48.210  39.020  25.830  1.00  0.00           C
ATOM    710  H3' DG3 X  22      48.930  38.520  26.470  1.00  0.00           H
ATOM    711  C2' DG3 X  22      46.760  38.720  26.220  1.00  0.00           C
ATOM    712  H2' DG3 X  22      46.680  38.220  27.180  1.00  0.00           H
ATOM    713 H2'' DG3 X  22      46.120  39.600  26.260  1.00  0.00           H
ATOM    714  O3' DG3 X  22      48.380  40.370  25.890  1.00  0.00           O
ATOM    715 HO3' DG3 X  22      47.810  40.700  26.580  1.00  0.00           H
ATOM    716  K+  K+  X  23      41.020  31.500  28.340  1.00  0.00           K
ATOM    717  K+  K+  X  24      40.260  28.810  25.720  1.00  0.00           K
ATOM    718  C40 BRA X  25      42.960  24.770  20.860  1.00  0.00           C
ATOM    719 H402 BRA X  25      43.580  24.200  20.160  1.00  0.00           H
ATOM    720 H403 BRA X  25      42.820  24.170  21.760  1.00  0.00           H
ATOM    721  C41 BRA X  25      43.480  26.170  21.180  1.00  0.00           C
ATOM    722 H412 BRA X  25      43.590  26.170  22.270  1.00  0.00           H
ATOM    723 H413 BRA X  25      44.440  26.300  20.670  1.00  0.00           H
ATOM    724  C42 BRA X  25      42.450  27.150  20.610  1.00  0.00           C
ATOM    725 H422 BRA X  25      41.820  27.420  21.460  1.00  0.00           H
ATOM    726 H423 BRA X  25      42.780  28.060  20.090  1.00  0.00           H
ATOM    727  C43 BRA X  25      41.600  26.250  19.660  1.00  0.00           C
ATOM    728 H432 BRA X  25      40.600  26.700  19.560  1.00  0.00           H
ATOM    729 H433 BRA X  25      42.090  26.240  18.690  1.00  0.00           H
ATOM    730  N39 BRA X  25      41.540  24.960  20.310  1.00  0.00           N
ATOM    731  H39 BRA X  25      40.810  25.010  21.030  1.00  0.00           H
ATOM    732  C38 BRA X  25      41.290  23.820  19.300  1.00  0.00           C
ATOM    733 H382 BRA X  25      40.600  24.200  18.550  1.00  0.00           H
ATOM    734 H383 BRA X  25      42.270  23.570  18.900  1.00  0.00           H
ATOM    735  C37 BRA X  25      40.690  22.620  20.030  1.00  0.00           C
ATOM    736 H372 BRA X  25      41.240  22.280  20.900  1.00  0.00           H
ATOM    737 H373 BRA X  25      40.740  21.780  19.330  1.00  0.00           H
ATOM    738  C36 BRA X  25      39.260  22.930  20.450  1.00  0.00           C
ATOM    739  O52 BRA X  25      38.600  23.770  19.870  1.00  0.00           O
ATOM    740  N17 BRA X  25      38.760  22.240  21.530  1.00  0.00           N
ATOM    741  H17 BRA X  25      39.460  21.810  22.120  1.00  0.00           H
ATOM    742  C3  BRA X  25      37.480  22.050  21.970  1.00  0.00           C
ATOM    743  C4  BRA X  25      36.280  22.480  21.240  1.00  0.00           C
ATOM    744  H4  BRA X  25      36.310  23.110  20.350  1.00  0.00           H
ATOM    745  C2  BRA X  25      37.360  21.460  23.250  1.00  0.00           C
ATOM    746  H2  BRA X  25      38.260  21.240  23.800  1.00  0.00           H
ATOM    747  C1  BRA X  25      36.110  21.240  23.810  1.00  0.00           C
ATOM    748  H1  BRA X  25      36.130  20.700  24.750  1.00  0.00           H
ATOM    749  C6  BRA X  25      34.890  21.580  23.110  1.00  0.00           C
ATOM    750  C10 BRA X  25      33.680  21.280  23.640  1.00  0.00           C
ATOM    751  N19 BRA X  25      33.560  20.800  24.900  1.00  0.00           N
ATOM    752  H19 BRA X  25      33.620  21.550  25.570  1.00  0.00           H
ATOM    753  C28 BRA X  25      33.950  19.580  25.450  1.00  0.00           C
ATOM    754  C29 BRA X  25      34.150  19.540  26.850  1.00  0.00           C
ATOM    755  H29 BRA X  25      33.930  20.450  27.410  1.00  0.00           H
ATOM    756  C24 BRA X  25      34.880  18.510  27.430  1.00  0.00           C
ATOM    757  H24 BRA X  25      35.170  18.680  28.470  1.00  0.00           H
ATOM    758  C25 BRA X  25      35.330  17.440  26.610  1.00  0.00           C
ATOM    759  N15 BRA X  25      36.110  16.420  27.180  1.00  0.00           N
ATOM    760  C16 BRA X  25      36.920  15.460  26.370  1.00  0.00           C
ATOM    761 H161 BRA X  25      36.280  14.840  25.740  1.00  0.00           H
ATOM    762 H162 BRA X  25      37.550  14.840  27.010  1.00  0.00           H
ATOM    763 H163 BRA X  25      37.540  16.040  25.690  1.00  0.00           H
ATOM    764  C18 BRA X  25      36.080  16.050  28.610  1.00  0.00           C
ATOM    765 H181 BRA X  25      35.480  16.780  29.170  1.00  0.00           H
ATOM    766 H182 BRA X  25      37.120  16.000  28.950  1.00  0.00           H
ATOM    767 H183 BRA X  25      35.570  15.090  28.700  1.00  0.00           H
ATOM    768  C26 BRA X  25      35.010  17.410  25.270  1.00  0.00           C
ATOM    769  H26 BRA X  25      35.400  16.600  24.670  1.00  0.00           H
ATOM    770  C27 BRA X  25      34.310  18.480  24.670  1.00  0.00           C
ATOM    771  H27 BRA X  25      34.250  18.440  23.580  1.00  0.00           H
ATOM    772  C5  BRA X  25      35.060  22.150  21.800  1.00  0.00           C
ATOM    773  N7  BRA X  25      33.990  22.600  21.110  1.00  0.00           N
ATOM    774  H90 BRA X  25      34.120  23.000  20.190  1.00  0.00           H
ATOM    775  C8  BRA X  25      32.780  22.410  21.600  1.00  0.00           C
ATOM    776  C11 BRA X  25      31.690  22.910  20.910  1.00  0.00           C
ATOM    777  H11 BRA X  25      31.810  23.660  20.140  1.00  0.00           H
ATOM    778  C9  BRA X  25      32.510  21.740  22.800  1.00  0.00           C
ATOM    779  C14 BRA X  25      31.200  21.680  23.310  1.00  0.00           C
ATOM    780  H14 BRA X  25      31.010  21.350  24.330  1.00  0.00           H
ATOM    781  C13 BRA X  25      30.120  22.180  22.570  1.00  0.00           C
ATOM    782  H13 BRA X  25      29.100  22.040  22.910  1.00  0.00           H
ATOM    783  C12 BRA X  25      30.370  22.710  21.340  1.00  0.00           C
ATOM    784  N21 BRA X  25      29.310  23.270  20.580  1.00  0.00           N
ATOM    785  H21 BRA X  25      28.560  23.600  21.160  1.00  0.00           H
ATOM    786  C44 BRA X  25      29.080  23.320  19.230  1.00  0.00           C
ATOM    787  O53 BRA X  25      29.890  22.950  18.420  1.00  0.00           O
ATOM    788  C45 BRA X  25      27.740  23.960  18.870  1.00  0.00           C
ATOM    789 H452 BRA X  25      26.990  23.300  18.440  1.00  0.00           H
ATOM    790 H453 BRA X  25      27.310  24.460  19.740  1.00  0.00           H
ATOM    791  C46 BRA X  25      28.160  25.130  17.900  1.00  0.00           C
ATOM    792 H462 BRA X  25      29.010  25.620  18.380  1.00  0.00           H
ATOM    793 H463 BRA X  25      27.250  25.730  17.860  1.00  0.00           H
ATOM    794  N47 BRA X  25      28.590  24.680  16.520  1.00  0.00           N
ATOM    795  H47 BRA X  25      29.440  24.100  16.620  1.00  0.00           H
ATOM    796  C48 BRA X  25      28.890  25.910  15.740  1.00  0.00           C
ATOM    797 H482 BRA X  25      29.880  26.320  15.950  1.00  0.00           H
ATOM    798 H483 BRA X  25      28.250  26.730  16.060  1.00  0.00           H
ATOM    799  C49 BRA X  25      28.640  25.550  14.250  1.00  0.00           C
ATOM    800 H492 BRA X  25      28.270  26.440  13.740  1.00  0.00           H
ATOM    801 H493 BRA X  25      29.570  25.140  13.840  1.00  0.00           H
ATOM    802  C50 BRA X  25      27.470  24.510  14.380  1.00  0.00           C
ATOM    803 H502 BRA X  25      26.430  24.780  14.190  1.00  0.00           H
ATOM    804 H503 BRA X  25      27.660  23.700  13.670  1.00  0.00           H
ATOM    805  C51 BRA X  25      27.550  23.910  15.820  1.00  0.00           C
ATOM    806 H512 BRA X  25      27.640  22.830  15.920  1.00  0.00           H
ATOM    807 H513 BRA X  25      26.670  24.170  16.420  1.00  0.00           H
END
ATOM      1 HO5' DA5 X   1      43.890  31.730  36.760  1.00  0.00           H
ATOM      2  O5' DA5 X   1      42.940  31.670  36.850  1.00  0.00           O
ATOM      3  C5' DA5 X   1      42.680  31.360  38.270  1.00  0.00           C
ATOM      4  H5' DA5 X   1      43.050  32.220  38.830  1.00  0.00           H
ATOM      5 H5'' DA5 X   1      43.270  30.490  38.530  1.00  0.00           H
ATOM      6  C4' DA5 X   1      41.240  31.140  38.590  1.00  0.00           C
ATOM      7  H4' DA5 X   1      41.240  31.140  39.680  1.00  0.00           H
ATOM      8  O4' DA5 X   1      40.440  32.210  38.070  1.00  0.00           O
ATOM      9  C1' DA5 X   1      39.400  31.540  37.450  1.00  0.00           C
ATOM     10  H1' DA5 X   1      38.600  31.400  38.190  1.00  0.00           H
ATOM     11  N9  DA5 X   1      38.930  32.450  36.420  1.00  0.00           N
ATOM     12  C8  DA5 X   1      39.590  32.840  35.250  1.00  0.00           C
ATOM     13  H8  DA5 X   1      40.570  32.390  35.180  1.00  0.00           H
ATOM     14  N7  DA5 X   1      38.860  33.650  34.520  1.00  0.00           N
ATOM     15  C5  DA5 X   1      37.690  33.740  35.290  1.00  0.00           C
ATOM     16  C6  DA5 X   1      36.460  34.420  35.100  1.00  0.00           C
ATOM     17  N6  DA5 X   1      36.190  35.080  34.040  1.00  0.00           N
ATOM     18  H61 DA5 X   1      35.300  35.540  33.910  1.00  0.00           H
ATOM     19  H62 DA5 X   1      36.840  34.950  33.280  1.00  0.00           H
ATOM     20  N1  DA5 X   1      35.490  34.400  36.000  1.00  0.00           N
ATOM     21  C2  DA5 X   1      35.620  33.730  37.090  1.00  0.00           C
ATOM     22  H2  DA5 X   1      34.790  33.730  37.790  1.00  0.00           H
ATOM     23  N3  DA5 X   1      36.690  32.990  37.410  1.00  0.00           N
ATOM     24  C4  DA5 X   1      37.610  33.030  36.420  1.00  0.00           C
ATOM     25  C3' DA5 X   1      40.730  29.760  38.120  1.00  0.00           C
ATOM     26  H3' DA5 X   1      41.560  29.070  37.990  1.00  0.00           H
ATOM     27  C2' DA5 X   1      39.990  30.210  36.910  1.00  0.00           C
ATOM     28  H2' DA5 X   1      40.680  30.380  36.080  1.00  0.00           H
ATOM     29 H2'' DA5 X   1      39.210  29.530  36.550  1.00  0.00           H
ATOM     30  O3' DA5 X   1      39.760  29.370  39.160  1.00  0.00           O
ATOM     31  P   DG  X   2      39.030  27.920  39.160  1.00  0.00           P
ATOM     32  OP1 DG  X   2      38.360  27.740  40.470  1.00  0.00           O
ATOM     33  OP2 DG  X   2      39.940  26.840  38.710  1.00  0.00           O
ATOM     34  O5' DG  X   2      37.990  28.070  37.920  1.00  0.00           O
ATOM     35  C5' DG  X   2      36.630  28.530  38.110  1.00  0.00           C
ATOM     36  H5' DG  X   2      36.660  29.560  38.490  1.00  0.00           H
ATOM     37 H5'' DG  X   2      36.220  27.870  38.870  1.00  0.00           H
ATOM     38  C4' DG  X   2      35.800  28.550  36.760  1.00  0.00           C
ATOM     39  H4' DG  X   2      34.780  28.880  36.940  1.00  0.00           H
ATOM     40  O4' DG  X   2      36.400  29.530  35.900  1.00  0.00           O
ATOM     41  C1' DG  X   2      36.620  28.990  34.630  1.00  0.00           C
ATOM     42  H1' DG  X   2      35.720  28.990  34.000  1.00  0.00           H
ATOM     43  N9  DG  X   2      37.780  29.470  33.910  1.00  0.00           N
ATOM     44  C8  DG  X   2      39.060  28.980  33.960  1.00  0.00           C
ATOM     45  H8  DG  X   2      39.370  28.140  34.560  1.00  0.00           H
ATOM     46  N7  DG  X   2      39.940  29.570  33.200  1.00  0.00           N
ATOM     47  C5  DG  X   2      39.140  30.560  32.530  1.00  0.00           C
ATOM     48  C6  DG  X   2      39.460  31.570  31.530  1.00  0.00           C
ATOM     49  O6  DG  X   2      40.490  31.840  30.960  1.00  0.00           O
ATOM     50  N1  DG  X   2      38.390  32.370  31.180  1.00  0.00           N
ATOM     51  H1  DG  X   2      38.580  33.150  30.570  1.00  0.00           H
ATOM     52  C2  DG  X   2      37.140  32.180  31.630  1.00  0.00           C
ATOM     53  N2  DG  X   2      36.200  32.830  30.940  1.00  0.00           N
ATOM     54  H21 DG  X   2      36.520  33.510  30.260  1.00  0.00           H
ATOM     55  H22 DG  X   2      35.330  32.970  31.420  1.00  0.00           H
ATOM     56  N3  DG  X   2      36.790  31.310  32.570  1.00  0.00           N
ATOM     57  C4  DG  X   2      37.820  30.500  33.000  1.00  0.00           C
ATOM     58  C3' DG  X   2      35.780  27.300  36.020  1.00  0.00           C
ATOM     59  H3' DG  X   2      36.060  26.470  36.680  1.00  0.00           H
ATOM     60  C2' DG  X   2      36.710  27.530  34.950  1.00  0.00           C
ATOM     61  H2' DG  X   2      37.720  27.340  35.300  1.00  0.00           H
ATOM     62 H2'' DG  X   2      36.540  26.910  34.060  1.00  0.00           H
ATOM     63  O3' DG  X   2      34.450  27.130  35.580  1.00  0.00           O
ATOM     64  P   DG  X   3      33.970  25.980  34.540  1.00  0.00           P
ATOM     65  OP1 DG  X   3      32.620  25.560  34.960  1.00  0.00           O
ATOM     66  OP2 DG  X   3      34.980  24.960  34.390  1.00  0.00           O
ATOM     67  O5' DG  X   3      33.770  26.750  33.090  1.00  0.00           O
ATOM     68  C5' DG  X   3      32.590  26.510  32.340  1.00  0.00           C
ATOM     69  H5' DG  X   3      31.720  26.580  32.990  1.00  0.00           H
ATOM     70 H5'' DG  X   3      32.610  25.510  31.920  1.00  0.00           H
ATOM     71  C4' DG  X   3      32.430  27.590  31.290  1.00  0.00           C
ATOM     72  H4' DG  X   3      31.620  27.310  30.610  1.00  0.00           H
ATOM     73  O4' DG  X   3      33.560  27.740  30.460  1.00  0.00           O
ATOM     74  C1' DG  X   3      34.280  28.940  30.780  1.00  0.00           C
ATOM     75  H1' DG  X   3      34.850  28.710  31.680  1.00  0.00           H
ATOM     76  N9  DG  X   3      35.240  29.270  29.740  1.00  0.00           N
ATOM     77  C8  DG  X   3      35.180  30.150  28.730  1.00  0.00           C
ATOM     78  H8  DG  X   3      34.220  30.560  28.440  1.00  0.00           H
ATOM     79  N7  DG  X   3      36.270  30.430  28.100  1.00  0.00           N
ATOM     80  C5  DG  X   3      37.130  29.550  28.770  1.00  0.00           C
ATOM     81  C6  DG  X   3      38.560  29.360  28.640  1.00  0.00           C
ATOM     82  O6  DG  X   3      39.300  29.820  27.820  1.00  0.00           O
ATOM     83  N1  DG  X   3      39.100  28.460  29.600  1.00  0.00           N
ATOM     84  H1  DG  X   3      40.070  28.220  29.450  1.00  0.00           H
ATOM     85  C2  DG  X   3      38.380  27.840  30.510  1.00  0.00           C
ATOM     86  N2  DG  X   3      38.910  26.890  31.110  1.00  0.00           N
ATOM     87  H21 DG  X   3      39.900  26.730  31.020  1.00  0.00           H
ATOM     88  H22 DG  X   3      38.420  26.250  31.720  1.00  0.00           H
ATOM     89  N3  DG  X   3      37.060  28.010  30.760  1.00  0.00           N
ATOM     90  C4  DG  X   3      36.520  28.930  29.820  1.00  0.00           C
ATOM     91  C3' DG  X   3      32.140  29.050  31.890  1.00  0.00           C
ATOM     92  H3' DG  X   3      32.400  28.970  32.950  1.00  0.00           H
ATOM     93  C2' DG  X   3      33.160  29.850  31.170  1.00  0.00           C
ATOM     94  H2' DG  X   3      32.780  30.150  30.190  1.00  0.00           H
ATOM     95 H2'' DG  X   3      33.510  30.740  31.700  1.00  0.00           H
ATOM     96  O3' DG  X   3      30.900  29.670  31.670  1.00  0.00           O
ATOM     97  P   DG  X   4      29.580  28.910  31.050  1.00  0.00           P
ATOM     98  OP1 DG  X   4      28.390  29.850  31.090  1.00  0.00           O
ATOM     99  OP2 DG  X   4      29.500  27.530  31.680  1.00  0.00           O
ATOM    100  O5' DG  X   4      30.050  28.830  29.560  1.00  0.00           O
ATOM    101  C5' DG  X   4      30.070  29.940  28.710  1.00  0.00           C
ATOM    102  H5' DG  X   4      30.520  30.840  29.150  1.00  0.00           H
ATOM    103 H5'' DG  X   4      29.050  30.250  28.520  1.00  0.00           H
ATOM    104  C4' DG  X   4      30.880  29.620  27.420  1.00  0.00           C
ATOM    105  H4' DG  X   4      30.870  30.450  26.710  1.00  0.00           H
ATOM    106  O4' DG  X   4      32.170  29.350  27.660  1.00  0.00           O
ATOM    107  C1' DG  X   4      32.530  28.430  26.600  1.00  0.00           C
ATOM    108  H1' DG  X   4      32.510  28.790  25.570  1.00  0.00           H
ATOM    109  N9  DG  X   4      33.880  27.890  26.810  1.00  0.00           N
ATOM    110  C8  DG  X   4      34.290  26.910  27.690  1.00  0.00           C
ATOM    111  H8  DG  X   4      33.540  26.430  28.310  1.00  0.00           H
ATOM    112  N7  DG  X   4      35.600  26.680  27.630  1.00  0.00           N
ATOM    113  C5  DG  X   4      36.090  27.450  26.550  1.00  0.00           C
ATOM    114  C6  DG  X   4      37.410  27.710  25.990  1.00  0.00           C
ATOM    115  O6  DG  X   4      38.550  27.350  26.250  1.00  0.00           O
ATOM    116  N1  DG  X   4      37.390  28.590  24.920  1.00  0.00           N
ATOM    117  H1  DG  X   4      38.200  28.680  24.330  1.00  0.00           H
ATOM    118  C2  DG  X   4      36.240  29.180  24.460  1.00  0.00           C
ATOM    119  N2  DG  X   4      36.370  29.890  23.370  1.00  0.00           N
ATOM    120  H21 DG  X   4      37.290  30.070  23.010  1.00  0.00           H
ATOM    121  H22 DG  X   4      35.520  30.310  23.010  1.00  0.00           H
ATOM    122  N3  DG  X   4      35.030  29.120  24.970  1.00  0.00           N
ATOM    123  C4  DG  X   4      35.010  28.220  26.040  1.00  0.00           C
ATOM    124  C3' DG  X   4      30.320  28.280  26.670  1.00  0.00           C
ATOM    125  H3' DG  X   4      29.380  27.920  27.080  1.00  0.00           H
ATOM    126  C2' DG  X   4      31.520  27.370  26.750  1.00  0.00           C
ATOM    127  H2' DG  X   4      31.570  26.880  27.720  1.00  0.00           H
ATOM    128 H2'' DG  X   4      31.520  26.670  25.910  1.00  0.00           H
ATOM    129  O3' DG  X   4      29.940  28.440  25.310  1.00  0.00           O
ATOM    130  P   DT  X   5      28.970  29.620  24.870  1.00  0.00           P
ATOM    131  OP1 DT  X   5      28.230  30.100  26.040  1.00  0.00           O
ATOM    132  OP2 DT  X   5      28.240  29.220  23.670  1.00  0.00           O
ATOM    133  O5' DT  X   5      30.050  30.730  24.470  1.00  0.00           O
ATOM    134  C5' DT  X   5      30.080  31.300  23.130  1.00  0.00           C
ATOM    135  H5' DT  X   5      29.220  31.940  22.910  1.00  0.00           H
ATOM    136 H5'' DT  X   5      30.030  30.450  22.460  1.00  0.00           H
ATOM    137  C4' DT  X   5      31.420  32.020  22.770  1.00  0.00           C
ATOM    138  H4' DT  X   5      31.440  32.450  21.780  1.00  0.00           H
ATOM    139  O4' DT  X   5      31.460  33.180  23.610  1.00  0.00           O
ATOM    140  C1' DT  X   5      32.810  33.320  23.880  1.00  0.00           C
ATOM    141  H1' DT  X   5      33.360  33.650  23.000  1.00  0.00           H
ATOM    142  N1  DT  X   5      32.940  34.090  25.150  1.00  0.00           N
ATOM    143  C6  DT  X   5      32.320  33.710  26.350  1.00  0.00           C
ATOM    144  H6  DT  X   5      31.810  32.760  26.410  1.00  0.00           H
ATOM    145  C5  DT  X   5      32.490  34.500  27.460  1.00  0.00           C
ATOM    146  C7  DT  X   5      31.820  34.170  28.760  1.00  0.00           C
ATOM    147  H71 DT  X   5      31.100  33.360  28.570  1.00  0.00           H
ATOM    148  H72 DT  X   5      32.570  33.980  29.520  1.00  0.00           H
ATOM    149  H73 DT  X   5      31.250  35.060  29.030  1.00  0.00           H
ATOM    150  C4  DT  X   5      33.180  35.770  27.290  1.00  0.00           C
ATOM    151  O4  DT  X   5      33.110  36.600  28.160  1.00  0.00           O
ATOM    152  N3  DT  X   5      33.720  36.120  26.090  1.00  0.00           N
ATOM    153  H3  DT  X   5      34.250  36.970  26.090  1.00  0.00           H
ATOM    154  C2  DT  X   5      33.790  35.190  25.060  1.00  0.00           C
ATOM    155  O2  DT  X   5      34.550  35.390  24.100  1.00  0.00           O
ATOM    156  C3' DT  X   5      32.580  31.090  23.050  1.00  0.00           C
ATOM    157  H3' DT  X   5      32.190  30.160  23.470  1.00  0.00           H
ATOM    158  C2' DT  X   5      33.230  31.890  24.140  1.00  0.00           C
ATOM    159  H2' DT  X   5      32.870  31.450  25.080  1.00  0.00           H
ATOM    160 H2'' DT  X   5      34.290  31.650  24.130  1.00  0.00           H
ATOM    161  O3' DT  X   5      33.480  30.900  21.990  1.00  0.00           O
ATOM    162  P   DT  X   6      33.110  30.410  20.440  1.00  0.00           P
ATOM    163  OP1 DT  X   6      33.280  31.600  19.600  1.00  0.00           O
ATOM    164  OP2 DT  X   6      31.780  29.720  20.520  1.00  0.00           O
ATOM    165  O5' DT  X   6      34.320  29.400  20.190  1.00  0.00           O
ATOM    166  C5' DT  X   6      35.730  29.790  20.150  1.00  0.00           C
ATOM    167  H5' DT  X   6      35.970  30.470  20.960  1.00  0.00           H
ATOM    168 H5'' DT  X   6      35.940  30.410  19.280  1.00  0.00           H
ATOM    169  C4' DT  X   6      36.740  28.690  20.040  1.00  0.00           C
ATOM    170  H4' DT  X   6      37.650  29.150  19.650  1.00  0.00           H
ATOM    171  O4' DT  X   6      36.980  28.150  21.260  1.00  0.00           O
ATOM    172  C1' DT  X   6      37.100  26.780  21.090  1.00  0.00           C
ATOM    173  H1' DT  X   6      38.030  26.620  20.550  1.00  0.00           H
ATOM    174  N1  DT  X   6      37.060  25.830  22.310  1.00  0.00           N
ATOM    175  C6  DT  X   6      35.800  25.460  22.890  1.00  0.00           C
ATOM    176  H6  DT  X   6      34.850  25.710  22.440  1.00  0.00           H
ATOM    177  C5  DT  X   6      35.830  24.780  24.010  1.00  0.00           C
ATOM    178  C7  DT  X   6      34.470  24.370  24.620  1.00  0.00           C
ATOM    179  H71 DT  X   6      34.410  23.280  24.660  1.00  0.00           H
ATOM    180  H72 DT  X   6      33.620  24.750  24.050  1.00  0.00           H
ATOM    181  H73 DT  X   6      34.320  24.790  25.610  1.00  0.00           H
ATOM    182  C4  DT  X   6      37.040  24.360  24.670  1.00  0.00           C
ATOM    183  O4  DT  X   6      37.210  23.820  25.790  1.00  0.00           O
ATOM    184  N3  DT  X   6      38.160  24.880  24.030  1.00  0.00           N
ATOM    185  H3  DT  X   6      39.010  24.560  24.470  1.00  0.00           H
ATOM    186  C2  DT  X   6      38.280  25.390  22.850  1.00  0.00           C
ATOM    187  O2  DT  X   6      39.400  25.580  22.380  1.00  0.00           O
ATOM    188  C3' DT  X   6      36.170  27.640  19.030  1.00  0.00           C
ATOM    189  H3' DT  X   6      35.160  27.880  18.700  1.00  0.00           H
ATOM    190  C2' DT  X   6      35.960  26.520  20.080  1.00  0.00           C
ATOM    191  H2' DT  X   6      34.980  26.710  20.530  1.00  0.00           H
ATOM    192 H2'' DT  X   6      36.100  25.500  19.710  1.00  0.00           H
ATOM    193  O3' DT  X   6      37.020  27.360  17.890  1.00  0.00           O
ATOM    194  P   DA  X   7      37.490  28.440  16.830  1.00  0.00           P
ATOM    195  OP1 DA  X   7      36.740  29.680  17.070  1.00  0.00           O
ATOM    196  OP2 DA  X   7      37.440  27.650  15.620  1.00  0.00           O
ATOM    197  O5' DA  X   7      38.960  28.480  17.350  1.00  0.00           O
ATOM    198  C5' DA  X   7      39.590  29.730  17.590  1.00  0.00           C
ATOM    199  H5' DA  X   7      39.020  30.180  18.400  1.00  0.00           H
ATOM    200 H5'' DA  X   7      39.530  30.150  16.580  1.00  0.00           H
ATOM    201  C4' DA  X   7      41.040  29.630  18.010  1.00  0.00           C
ATOM    202  H4' DA  X   7      41.370  30.670  18.120  1.00  0.00           H
ATOM    203  O4' DA  X   7      41.260  28.980  19.220  1.00  0.00           O
ATOM    204  C1' DA  X   7      42.660  28.600  19.200  1.00  0.00           C
ATOM    205  H1' DA  X   7      43.280  29.490  19.280  1.00  0.00           H
ATOM    206  N9  DA  X   7      42.860  27.550  20.320  1.00  0.00           N
ATOM    207  C8  DA  X   7      42.090  27.350  21.430  1.00  0.00           C
ATOM    208  H8  DA  X   7      41.070  27.660  21.580  1.00  0.00           H
ATOM    209  N7  DA  X   7      42.630  26.460  22.330  1.00  0.00           N
ATOM    210  C5  DA  X   7      43.910  26.200  21.730  1.00  0.00           C
ATOM    211  C6  DA  X   7      45.040  25.430  22.070  1.00  0.00           C
ATOM    212  N6  DA  X   7      45.200  24.800  23.190  1.00  0.00           N
ATOM    213  H61 DA  X   7      46.140  24.620  23.520  1.00  0.00           H
ATOM    214  H62 DA  X   7      44.440  24.590  23.820  1.00  0.00           H
ATOM    215  N1  DA  X   7      46.210  25.520  21.450  1.00  0.00           N
ATOM    216  C2  DA  X   7      46.270  26.390  20.460  1.00  0.00           C
ATOM    217  H2  DA  X   7      47.280  26.370  20.090  1.00  0.00           H
ATOM    218  N3  DA  X   7      45.280  27.140  19.950  1.00  0.00           N
ATOM    219  C4  DA  X   7      44.100  26.990  20.640  1.00  0.00           C
ATOM    220  C3' DA  X   7      41.860  28.880  16.940  1.00  0.00           C
ATOM    221  H3' DA  X   7      41.250  28.160  16.410  1.00  0.00           H
ATOM    222  C2' DA  X   7      42.810  28.010  17.790  1.00  0.00           C
ATOM    223  H2' DA  X   7      42.370  27.020  17.920  1.00  0.00           H
ATOM    224 H2'' DA  X   7      43.830  27.920  17.420  1.00  0.00           H
ATOM    225  O3' DA  X   7      42.670  29.820  16.240  1.00  0.00           O
ATOM    226  P   DG  X   8      42.120  30.640  14.940  1.00  0.00           P
ATOM    227  OP1 DG  X   8      41.200  29.830  14.100  1.00  0.00           O
ATOM    228  OP2 DG  X   8      43.350  31.150  14.250  1.00  0.00           O
ATOM    229  O5' DG  X   8      41.220  31.840  15.420  1.00  0.00           O
ATOM    230  C5' DG  X   8      41.640  32.870  16.340  1.00  0.00           C
ATOM    231  H5' DG  X   8      42.330  33.540  15.820  1.00  0.00           H
ATOM    232 H5'' DG  X   8      42.180  32.430  17.170  1.00  0.00           H
ATOM    233  C4' DG  X   8      40.460  33.750  16.730  1.00  0.00           C
ATOM    234  H4' DG  X   8      39.890  34.110  15.880  1.00  0.00           H
ATOM    235  O4' DG  X   8      39.640  32.990  17.610  1.00  0.00           O
ATOM    236  C1' DG  X   8      39.600  33.650  18.870  1.00  0.00           C
ATOM    237  H1' DG  X   8      38.740  34.310  18.800  1.00  0.00           H
ATOM    238  N9  DG  X   8      39.370  32.860  20.100  1.00  0.00           N
ATOM    239  C8  DG  X   8      38.120  32.640  20.680  1.00  0.00           C
ATOM    240  H8  DG  X   8      37.280  33.200  20.310  1.00  0.00           H
ATOM    241  N7  DG  X   8      38.100  31.730  21.620  1.00  0.00           N
ATOM    242  C5  DG  X   8      39.450  31.340  21.730  1.00  0.00           C
ATOM    243  C6  DG  X   8      40.110  30.350  22.600  1.00  0.00           C
ATOM    244  O6  DG  X   8      39.620  29.590  23.450  1.00  0.00           O
ATOM    245  N1  DG  X   8      41.420  30.280  22.360  1.00  0.00           N
ATOM    246  H1  DG  X   8      41.930  29.550  22.830  1.00  0.00           H
ATOM    247  C2  DG  X   8      42.100  30.980  21.430  1.00  0.00           C
ATOM    248  N2  DG  X   8      43.400  30.790  21.440  1.00  0.00           N
ATOM    249  H21 DG  X   8      43.910  30.250  22.130  1.00  0.00           H
ATOM    250  H22 DG  X   8      44.000  31.340  20.850  1.00  0.00           H
ATOM    251  N3  DG  X   8      41.570  31.950  20.630  1.00  0.00           N
ATOM    252  C4  DG  X   8      40.260  31.990  20.790  1.00  0.00           C
ATOM    253  C3' DG  X   8      40.950  35.030  17.480  1.00  0.00           C
ATOM    254  H3' DG  X   8      41.920  35.480  17.260  1.00  0.00           H
ATOM    255  C2' DG  X   8      40.850  34.480  18.920  1.00  0.00           C
ATOM    256  H2' DG  X   8      41.730  33.850  19.040  1.00  0.00           H
ATOM    257 H2'' DG  X   8      40.760  35.160  19.760  1.00  0.00           H
ATOM    258  O3' DG  X   8      39.950  35.990  17.260  1.00  0.00           O
ATOM    259  P   DG  X   9      40.120  37.520  17.730  1.00  0.00           P
ATOM    260  OP1 DG  X   9      39.300  38.330  16.830  1.00  0.00           O
ATOM    261  OP2 DG  X   9      41.590  37.780  17.750  1.00  0.00           O
ATOM    262  O5' DG  X   9      39.610  37.620  19.290  1.00  0.00           O
ATOM    263  C5' DG  X   9      38.200  37.530  19.570  1.00  0.00           C
ATOM    264  H5' DG  X   9      37.850  36.670  19.010  1.00  0.00           H
ATOM    265 H5'' DG  X   9      37.720  38.450  19.240  1.00  0.00           H
ATOM    266  C4' DG  X   9      37.930  37.310  21.040  1.00  0.00           C
ATOM    267  H4' DG  X   9      36.860  37.200  21.240  1.00  0.00           H
ATOM    268  O4' DG  X   9      38.480  36.060  21.390  1.00  0.00           O
ATOM    269  C1' DG  X   9      38.480  36.040  22.810  1.00  0.00           C
ATOM    270  H1' DG  X   9      37.440  36.000  23.140  1.00  0.00           H
ATOM    271  N9  DG  X   9      39.390  35.000  23.340  1.00  0.00           N
ATOM    272  C8  DG  X   9      40.750  34.860  23.320  1.00  0.00           C
ATOM    273  H8  DG  X   9      41.390  35.570  22.810  1.00  0.00           H
ATOM    274  N7  DG  X   9      41.150  33.760  23.900  1.00  0.00           N
ATOM    275  C5  DG  X   9      39.970  33.240  24.460  1.00  0.00           C
ATOM    276  C6  DG  X   9      39.820  32.140  25.320  1.00  0.00           C
ATOM    277  O6  DG  X   9      40.580  31.380  25.830  1.00  0.00           O
ATOM    278  N1  DG  X   9      38.520  32.050  25.800  1.00  0.00           N
ATOM    279  H1  DG  X   9      38.350  31.330  26.490  1.00  0.00           H
ATOM    280  C2  DG  X   9      37.480  32.910  25.470  1.00  0.00           C
ATOM    281  N2  DG  X   9      36.340  32.680  26.090  1.00  0.00           N
ATOM    282  H21 DG  X   9      36.320  31.940  26.760  1.00  0.00           H
ATOM    283  H22 DG  X   9      35.560  33.320  26.020  1.00  0.00           H
ATOM    284  N3  DG  X   9      37.580  33.880  24.590  1.00  0.00           N
ATOM    285  C4  DG  X   9      38.890  34.050  24.130  1.00  0.00           C
ATOM    286  C3' DG  X   9      38.500  38.370  21.890  1.00  0.00           C
ATOM    287  H3' DG  X   9      39.320  38.910  21.400  1.00  0.00           H
ATOM    288  C2' DG  X   9      38.970  37.510  23.030  1.00  0.00           C
ATOM    289  H2' DG  X   9      40.020  37.600  23.290  1.00  0.00           H
ATOM    290 H2'' DG  X   9      38.550  37.890  23.970  1.00  0.00           H
ATOM    291  O3' DG  X   9      37.540  39.310  22.300  1.00  0.00           O
ATOM    292  P   DG  X  10      37.740  40.560  23.280  1.00  0.00           P
ATOM    293  OP1 DG  X  10      37.070  41.750  22.790  1.00  0.00           O
ATOM    294  OP2 DG  X  10      39.200  40.690  23.600  1.00  0.00           O
ATOM    295  O5' DG  X  10      37.050  40.130  24.700  1.00  0.00           O
ATOM    296  C5' DG  X  10      35.690  40.210  24.830  1.00  0.00           C
ATOM    297  H5' DG  X  10      35.120  39.550  24.180  1.00  0.00           H
ATOM    298 H5'' DG  X  10      35.430  41.230  24.560  1.00  0.00           H
ATOM    299  C4' DG  X  10      35.220  39.930  26.300  1.00  0.00           C
ATOM    300  H4' DG  X  10      34.200  40.290  26.210  1.00  0.00           H
ATOM    301  O4' DG  X  10      35.300  38.530  26.650  1.00  0.00           O
ATOM    302  C1' DG  X  10      35.830  38.520  27.960  1.00  0.00           C
ATOM    303  H1' DG  X  10      34.990  38.690  28.630  1.00  0.00           H
ATOM    304  N9  DG  X  10      36.360  37.140  28.180  1.00  0.00           N
ATOM    305  C8  DG  X  10      35.910  36.220  29.040  1.00  0.00           C
ATOM    306  H8  DG  X  10      35.050  36.270  29.690  1.00  0.00           H
ATOM    307  N7  DG  X  10      36.650  35.120  29.160  1.00  0.00           N
ATOM    308  C5  DG  X  10      37.640  35.350  28.200  1.00  0.00           C
ATOM    309  C6  DG  X  10      38.880  34.590  27.940  1.00  0.00           C
ATOM    310  O6  DG  X  10      39.230  33.420  28.320  1.00  0.00           O
ATOM    311  N1  DG  X  10      39.740  35.180  26.990  1.00  0.00           N
ATOM    312  H1  DG  X  10      40.540  34.610  26.770  1.00  0.00           H
ATOM    313  C2  DG  X  10      39.460  36.420  26.510  1.00  0.00           C
ATOM    314  N2  DG  X  10      40.420  37.040  25.840  1.00  0.00           N
ATOM    315  H21 DG  X  10      41.280  36.540  25.660  1.00  0.00           H
ATOM    316  H22 DG  X  10      40.410  38.040  25.970  1.00  0.00           H
ATOM    317  N3  DG  X  10      38.380  37.140  26.750  1.00  0.00           N
ATOM    318  C4  DG  X  10      37.500  36.570  27.630  1.00  0.00           C
ATOM    319  C3' DG  X  10      36.020  40.740  27.350  1.00  0.00           C
ATOM    320  H3' DG  X  10      36.700  41.470  26.910  1.00  0.00           H
ATOM    321  C2' DG  X  10      36.770  39.650  28.070  1.00  0.00           C
ATOM    322  H2' DG  X  10      37.640  39.540  27.430  1.00  0.00           H
ATOM    323 H2'' DG  X  10      36.950  39.900  29.120  1.00  0.00           H
ATOM    324  O3' DG  X  10      35.060  41.350  28.140  1.00  0.00           O
ATOM    325  P   DT  X  11      35.280  42.890  28.660  1.00  0.00           P
ATOM    326  OP1 DT  X  11      34.100  43.250  29.450  1.00  0.00           O
ATOM    327  OP2 DT  X  11      35.660  43.710  27.450  1.00  0.00           O
ATOM    328  O5' DT  X  11      36.510  42.840  29.620  1.00  0.00           O
ATOM    329  C5' DT  X  11      36.710  43.970  30.520  1.00  0.00           C
ATOM    330  H5' DT  X  11      35.760  44.170  31.020  1.00  0.00           H
ATOM    331 H5'' DT  X  11      37.030  44.770  29.850  1.00  0.00           H
ATOM    332  C4' DT  X  11      37.730  43.680  31.670  1.00  0.00           C
ATOM    333  H4' DT  X  11      37.840  44.590  32.250  1.00  0.00           H
ATOM    334  O4' DT  X  11      37.130  42.680  32.530  1.00  0.00           O
ATOM    335  C1' DT  X  11      37.940  41.500  32.520  1.00  0.00           C
ATOM    336  H1' DT  X  11      38.480  41.460  33.470  1.00  0.00           H
ATOM    337  N1  DT  X  11      36.970  40.320  32.530  1.00  0.00           N
ATOM    338  C6  DT  X  11      35.860  40.220  31.680  1.00  0.00           C
ATOM    339  H6  DT  X  11      35.530  40.990  30.990  1.00  0.00           H
ATOM    340  C5  DT  X  11      35.070  39.150  31.640  1.00  0.00           C
ATOM    341  C7  DT  X  11      33.790  39.220  30.820  1.00  0.00           C
ATOM    342  H71 DT  X  11      32.940  39.520  31.430  1.00  0.00           H
ATOM    343  H72 DT  X  11      33.840  39.980  30.040  1.00  0.00           H
ATOM    344  H73 DT  X  11      33.540  38.260  30.360  1.00  0.00           H
ATOM    345  C4  DT  X  11      35.360  37.980  32.500  1.00  0.00           C
ATOM    346  O4  DT  X  11      34.650  36.940  32.620  1.00  0.00           O
ATOM    347  N3  DT  X  11      36.520  38.110  33.290  1.00  0.00           N
ATOM    348  H3  DT  X  11      36.810  37.350  33.890  1.00  0.00           H
ATOM    349  C2  DT  X  11      37.370  39.240  33.290  1.00  0.00           C
ATOM    350  O2  DT  X  11      38.410  39.180  33.960  1.00  0.00           O
ATOM    351  C3' DT  X  11      39.140  43.180  31.250  1.00  0.00           C
ATOM    352  H3' DT  X  11      39.340  43.630  30.280  1.00  0.00           H
ATOM    353  C2' DT  X  11      38.880  41.680  31.350  1.00  0.00           C
ATOM    354  H2' DT  X  11      38.440  41.440  30.380  1.00  0.00           H
ATOM    355 H2'' DT  X  11      39.830  41.160  31.490  1.00  0.00           H
ATOM    356  O3' DT  X  11      40.050  43.620  32.170  1.00  0.00           O
ATOM    357  P   DT  X  12      41.590  43.520  31.780  1.00  0.00           P
ATOM    358  OP1 DT  X  12      42.350  44.680  32.330  1.00  0.00           O
ATOM    359  OP2 DT  X  12      41.730  43.250  30.340  1.00  0.00           O
ATOM    360  O5' DT  X  12      42.100  42.280  32.550  1.00  0.00           O
ATOM    361  C5' DT  X  12      42.500  42.390  33.950  1.00  0.00           C
ATOM    362  H5' DT  X  12      41.640  42.590  34.590  1.00  0.00           H
ATOM    363 H5'' DT  X  12      43.230  43.170  34.150  1.00  0.00           H
ATOM    364  C4' DT  X  12      43.030  41.030  34.410  1.00  0.00           C
ATOM    365  H4' DT  X  12      43.250  41.190  35.460  1.00  0.00           H
ATOM    366  O4' DT  X  12      42.100  39.980  34.280  1.00  0.00           O
ATOM    367  C1' DT  X  12      42.790  38.810  33.880  1.00  0.00           C
ATOM    368  H1' DT  X  12      43.240  38.290  34.720  1.00  0.00           H
ATOM    369  N1  DT  X  12      41.720  37.970  33.300  1.00  0.00           N
ATOM    370  C6  DT  X  12      41.140  38.350  32.070  1.00  0.00           C
ATOM    371  H6  DT  X  12      41.460  39.230  31.540  1.00  0.00           H
ATOM    372  C5  DT  X  12      40.040  37.700  31.540  1.00  0.00           C
ATOM    373  C7  DT  X  12      39.500  38.180  30.190  1.00  0.00           C
ATOM    374  H71 DT  X  12      39.170  37.290  29.660  1.00  0.00           H
ATOM    375  H72 DT  X  12      38.650  38.850  30.290  1.00  0.00           H
ATOM    376  H73 DT  X  12      40.290  38.610  29.580  1.00  0.00           H
ATOM    377  C4  DT  X  12      39.430  36.520  32.170  1.00  0.00           C
ATOM    378  O4  DT  X  12      38.420  35.880  31.820  1.00  0.00           O
ATOM    379  N3  DT  X  12      40.110  36.100  33.350  1.00  0.00           N
ATOM    380  H3  DT  X  12      39.870  35.170  33.680  1.00  0.00           H
ATOM    381  C2  DT  X  12      41.240  36.730  33.860  1.00  0.00           C
ATOM    382  O2  DT  X  12      41.950  36.190  34.650  1.00  0.00           O
ATOM    383  C3' DT  X  12      44.240  40.710  33.570  1.00  0.00           C
ATOM    384  H3' DT  X  12      44.340  41.370  32.710  1.00  0.00           H
ATOM    385  C2' DT  X  12      43.910  39.350  33.040  1.00  0.00           C
ATOM    386  H2' DT  X  12      43.720  39.570  31.990  1.00  0.00           H
ATOM    387 H2'' DT  X  12      44.780  38.690  33.060  1.00  0.00           H
ATOM    388  O3' DT  X  12      45.290  40.760  34.500  1.00  0.00           O
ATOM    389  P   DA  X  13      46.870  40.620  34.150  1.00  0.00           P
ATOM    390  OP1 DA  X  13      47.690  41.200  35.200  1.00  0.00           O
ATOM    391  OP2 DA  X  13      47.030  41.180  32.750  1.00  0.00           O
ATOM    392  O5' DA  X  13      47.080  39.060  34.090  1.00  0.00           O
ATOM    393  C5' DA  X  13      47.250  38.280  35.240  1.00  0.00           C
ATOM    394  H5' DA  X  13      46.470  38.610  35.940  1.00  0.00           H
ATOM    395 H5'' DA  X  13      48.260  38.420  35.610  1.00  0.00           H
ATOM    396  C4' DA  X  13      47.040  36.790  35.080  1.00  0.00           C
ATOM    397  H4' DA  X  13      47.100  36.360  36.080  1.00  0.00           H
ATOM    398  O4' DA  X  13      45.720  36.590  34.530  1.00  0.00           O
ATOM    399  C1' DA  X  13      45.650  35.220  34.280  1.00  0.00           C
ATOM    400  H1' DA  X  13      45.410  34.740  35.230  1.00  0.00           H
ATOM    401  N9  DA  X  13      44.510  34.770  33.400  1.00  0.00           N
ATOM    402  C8  DA  X  13      43.500  33.890  33.730  1.00  0.00           C
ATOM    403  H8  DA  X  13      43.470  33.410  34.690  1.00  0.00           H
ATOM    404  N7  DA  X  13      42.610  33.650  32.790  1.00  0.00           N
ATOM    405  C5  DA  X  13      42.970  34.640  31.820  1.00  0.00           C
ATOM    406  C6  DA  X  13      42.390  35.030  30.590  1.00  0.00           C
ATOM    407  N6  DA  X  13      41.200  34.620  30.210  1.00  0.00           N
ATOM    408  H61 DA  X  13      40.800  34.960  29.350  1.00  0.00           H
ATOM    409  H62 DA  X  13      40.870  33.810  30.730  1.00  0.00           H
ATOM    410  N1  DA  X  13      42.950  35.990  29.880  1.00  0.00           N
ATOM    411  C2  DA  X  13      44.130  36.410  30.320  1.00  0.00           C
ATOM    412  H2  DA  X  13      44.620  37.210  29.790  1.00  0.00           H
ATOM    413  N3  DA  X  13      44.860  36.150  31.440  1.00  0.00           N
ATOM    414  C4  DA  X  13      44.140  35.250  32.190  1.00  0.00           C
ATOM    415  C3' DA  X  13      47.930  35.960  34.190  1.00  0.00           C
ATOM    416  H3' DA  X  13      48.180  36.490  33.270  1.00  0.00           H
ATOM    417  C2' DA  X  13      47.020  34.860  33.800  1.00  0.00           C
ATOM    418  H2' DA  X  13      47.000  34.810  32.710  1.00  0.00           H
ATOM    419 H2'' DA  X  13      47.300  33.840  34.080  1.00  0.00           H
ATOM    420  O3' DA  X  13      49.220  35.570  34.650  1.00  0.00           O
ATOM    421  P   DG  X  14      50.280  34.660  33.860  1.00  0.00           P
ATOM    422  OP1 DG  X  14      51.570  34.870  34.580  1.00  0.00           O
ATOM    423  OP2 DG  X  14      50.220  34.920  32.420  1.00  0.00           O
ATOM    424  O5' DG  X  14      49.830  33.160  34.160  1.00  0.00           O
ATOM    425  C5' DG  X  14      49.770  32.630  35.450  1.00  0.00           C
ATOM    426  H5' DG  X  14      49.240  33.340  36.080  1.00  0.00           H
ATOM    427 H5'' DG  X  14      50.780  32.520  35.860  1.00  0.00           H
ATOM    428  C4' DG  X  14      49.080  31.240  35.470  1.00  0.00           C
ATOM    429  H4' DG  X  14      49.060  31.040  36.540  1.00  0.00           H
ATOM    430  O4' DG  X  14      47.820  31.290  34.830  1.00  0.00           O
ATOM    431  C1' DG  X  14      47.890  30.550  33.630  1.00  0.00           C
ATOM    432  H1' DG  X  14      47.350  29.620  33.750  1.00  0.00           H
ATOM    433  N9  DG  X  14      47.150  31.270  32.640  1.00  0.00           N
ATOM    434  C8  DG  X  14      47.560  32.190  31.720  1.00  0.00           C
ATOM    435  H8  DG  X  14      48.490  32.750  31.740  1.00  0.00           H
ATOM    436  N7  DG  X  14      46.670  32.410  30.730  1.00  0.00           N
ATOM    437  C5  DG  X  14      45.540  31.700  31.180  1.00  0.00           C
ATOM    438  C6  DG  X  14      44.130  31.640  30.730  1.00  0.00           C
ATOM    439  O6  DG  X  14      43.650  32.130  29.740  1.00  0.00           O
ATOM    440  N1  DG  X  14      43.280  30.970  31.610  1.00  0.00           N
ATOM    441  H1  DG  X  14      42.310  31.230  31.530  1.00  0.00           H
ATOM    442  C2  DG  X  14      43.710  30.230  32.640  1.00  0.00           C
ATOM    443  N2  DG  X  14      42.830  29.740  33.480  1.00  0.00           N
ATOM    444  H21 DG  X  14      41.840  29.890  33.380  1.00  0.00           H
ATOM    445  H22 DG  X  14      43.200  29.340  34.330  1.00  0.00           H
ATOM    446  N3  DG  X  14      44.890  30.330  33.120  1.00  0.00           N
ATOM    447  C4  DG  X  14      45.810  31.020  32.350  1.00  0.00           C
ATOM    448  C3' DG  X  14      49.740  29.990  34.830  1.00  0.00           C
ATOM    449  H3' DG  X  14      50.830  30.050  34.800  1.00  0.00           H
ATOM    450  C2' DG  X  14      49.300  30.100  33.330  1.00  0.00           C
ATOM    451  H2' DG  X  14      49.820  30.910  32.820  1.00  0.00           H
ATOM    452 H2'' DG  X  14      49.450  29.160  32.800  1.00  0.00           H
ATOM    453  O3' DG  X  14      49.150  28.790  35.440  1.00  0.00           O
ATOM    454  P   DG  X  15      49.880  27.380  35.400  1.00  0.00           P
ATOM    455  OP1 DG  X  15      50.540  27.320  36.710  1.00  0.00           O
ATOM    456  OP2 DG  X  15      50.640  27.210  34.130  1.00  0.00           O
ATOM    457  O5' DG  X  15      48.700  26.420  35.390  1.00  0.00           O
ATOM    458  C5' DG  X  15      47.640  26.720  34.480  1.00  0.00           C
ATOM    459  H5' DG  X  15      48.090  26.780  33.490  1.00  0.00           H
ATOM    460 H5'' DG  X  15      47.170  27.680  34.710  1.00  0.00           H
ATOM    461  C4' DG  X  15      46.470  25.730  34.430  1.00  0.00           C
ATOM    462  H4' DG  X  15      46.260  25.500  35.470  1.00  0.00           H
ATOM    463  O4' DG  X  15      45.280  26.300  33.970  1.00  0.00           O
ATOM    464  C1' DG  X  15      44.640  25.370  33.100  1.00  0.00           C
ATOM    465  H1' DG  X  15      44.010  24.720  33.710  1.00  0.00           H
ATOM    466  N9  DG  X  15      43.780  26.060  32.120  1.00  0.00           N
ATOM    467  C8  DG  X  15      42.450  25.920  32.080  1.00  0.00           C
ATOM    468  H8  DG  X  15      41.810  25.270  32.650  1.00  0.00           H
ATOM    469  N7  DG  X  15      41.850  26.680  31.170  1.00  0.00           N
ATOM    470  C5  DG  X  15      42.870  27.430  30.630  1.00  0.00           C
ATOM    471  C6  DG  X  15      42.850  28.320  29.490  1.00  0.00           C
ATOM    472  O6  DG  X  15      41.920  28.780  28.800  1.00  0.00           O
ATOM    473  N1  DG  X  15      44.140  28.730  29.130  1.00  0.00           N
ATOM    474  H1  DG  X  15      44.190  29.450  28.430  1.00  0.00           H
ATOM    475  C2  DG  X  15      45.240  28.370  29.870  1.00  0.00           C
ATOM    476  N2  DG  X  15      46.370  28.780  29.370  1.00  0.00           N
ATOM    477  H21 DG  X  15      46.380  29.180  28.440  1.00  0.00           H
ATOM    478  H22 DG  X  15      47.230  28.480  29.820  1.00  0.00           H
ATOM    479  N3  DG  X  15      45.340  27.480  30.810  1.00  0.00           N
ATOM    480  C4  DG  X  15      44.100  26.960  31.110  1.00  0.00           C
ATOM    481  C3' DG  X  15      46.740  24.400  33.760  1.00  0.00           C
ATOM    482  H3' DG  X  15      47.800  24.340  33.510  1.00  0.00           H
ATOM    483  C2' DG  X  15      45.870  24.610  32.500  1.00  0.00           C
ATOM    484  H2' DG  X  15      46.460  25.220  31.820  1.00  0.00           H
ATOM    485 H2'' DG  X  15      45.630  23.610  32.130  1.00  0.00           H
ATOM    486  O3' DG  X  15      46.420  23.330  34.650  1.00  0.00           O
ATOM    487  P   DG  X  16      46.600  21.810  34.230  1.00  0.00           P
ATOM    488  OP1 DG  X  16      46.750  21.130  35.570  1.00  0.00           O
ATOM    489  OP2 DG  X  16      47.670  21.740  33.220  1.00  0.00           O
ATOM    490  O5' DG  X  16      45.280  21.370  33.540  1.00  0.00           O
ATOM    491  C5' DG  X  16      44.070  21.210  34.190  1.00  0.00           C
ATOM    492  H5' DG  X  16      43.900  22.070  34.830  1.00  0.00           H
ATOM    493 H5'' DG  X  16      44.130  20.320  34.820  1.00  0.00           H
ATOM    494  C4' DG  X  16      42.850  21.190  33.240  1.00  0.00           C
ATOM    495  H4' DG  X  16      41.990  21.150  33.910  1.00  0.00           H
ATOM    496  O4' DG  X  16      42.620  22.360  32.470  1.00  0.00           O
ATOM    497  C1' DG  X  16      42.050  22.110  31.220  1.00  0.00           C
ATOM    498  H1' DG  X  16      40.970  22.020  31.280  1.00  0.00           H
ATOM    499  N9  DG  X  16      42.290  23.210  30.290  1.00  0.00           N
ATOM    500  C8  DG  X  16      43.500  23.660  29.870  1.00  0.00           C
ATOM    501  H8  DG  X  16      44.420  23.230  30.260  1.00  0.00           H
ATOM    502  N7  DG  X  16      43.470  24.450  28.810  1.00  0.00           N
ATOM    503  C5  DG  X  16      42.080  24.660  28.670  1.00  0.00           C
ATOM    504  C6  DG  X  16      41.480  25.620  27.780  1.00  0.00           C
ATOM    505  O6  DG  X  16      41.840  26.300  26.850  1.00  0.00           O
ATOM    506  N1  DG  X  16      40.080  25.670  27.960  1.00  0.00           N
ATOM    507  H1  DG  X  16      39.570  26.330  27.390  1.00  0.00           H
ATOM    508  C2  DG  X  16      39.440  24.750  28.650  1.00  0.00           C
ATOM    509  N2  DG  X  16      38.170  24.700  28.420  1.00  0.00           N
ATOM    510  H21 DG  X  16      37.740  25.440  27.890  1.00  0.00           H
ATOM    511  H22 DG  X  16      37.660  23.920  28.790  1.00  0.00           H
ATOM    512  N3  DG  X  16      39.960  23.830  29.490  1.00  0.00           N
ATOM    513  C4  DG  X  16      41.340  23.870  29.500  1.00  0.00           C
ATOM    514  C3' DG  X  16      42.700  20.080  32.270  1.00  0.00           C
ATOM    515  H3' DG  X  16      43.510  19.360  32.330  1.00  0.00           H
ATOM    516  C2' DG  X  16      42.680  20.750  30.930  1.00  0.00           C
ATOM    517  H2' DG  X  16      43.690  20.680  30.530  1.00  0.00           H
ATOM    518 H2'' DG  X  16      42.050  20.070  30.350  1.00  0.00           H
ATOM    519  O3' DG  X  16      41.440  19.410  32.550  1.00  0.00           O
ATOM    520  P   DT  X  17      41.340  17.920  33.300  1.00  0.00           P
ATOM    521  OP1 DT  X  17      40.210  17.920  34.240  1.00  0.00           O
ATOM    522  OP2 DT  X  17      42.730  17.720  33.820  1.00  0.00           O
ATOM    523  O5' DT  X  17      41.130  16.820  32.240  1.00  0.00           O
ATOM    524  C5' DT  X  17      42.210  16.420  31.380  1.00  0.00           C
ATOM    525  H5' DT  X  17      42.870  15.700  31.860  1.00  0.00           H
ATOM    526 H5'' DT  X  17      42.830  17.250  31.060  1.00  0.00           H
ATOM    527  C4' DT  X  17      41.740  15.680  30.120  1.00  0.00           C
ATOM    528  H4' DT  X  17      42.650  15.500  29.550  1.00  0.00           H
ATOM    529  O4' DT  X  17      41.150  14.480  30.470  1.00  0.00           O
ATOM    530  C1' DT  X  17      39.840  14.350  29.950  1.00  0.00           C
ATOM    531  H1' DT  X  17      39.800  13.640  29.120  1.00  0.00           H
ATOM    532  N1  DT  X  17      38.900  13.710  30.930  1.00  0.00           N
ATOM    533  C6  DT  X  17      38.910  14.100  32.260  1.00  0.00           C
ATOM    534  H6  DT  X  17      39.720  14.760  32.540  1.00  0.00           H
ATOM    535  C5  DT  X  17      38.040  13.590  33.220  1.00  0.00           C
ATOM    536  C7  DT  X  17      38.090  14.170  34.660  1.00  0.00           C
ATOM    537  H71 DT  X  17      38.970  14.790  34.800  1.00  0.00           H
ATOM    538  H72 DT  X  17      37.200  14.780  34.790  1.00  0.00           H
ATOM    539  H73 DT  X  17      38.020  13.370  35.390  1.00  0.00           H
ATOM    540  C4  DT  X  17      37.000  12.680  32.790  1.00  0.00           C
ATOM    541  O4  DT  X  17      36.100  12.220  33.520  1.00  0.00           O
ATOM    542  N3  DT  X  17      37.160  12.200  31.490  1.00  0.00           N
ATOM    543  H3  DT  X  17      36.340  11.700  31.180  1.00  0.00           H
ATOM    544  C2  DT  X  17      38.030  12.670  30.550  1.00  0.00           C
ATOM    545  O2  DT  X  17      38.040  12.240  29.380  1.00  0.00           O
ATOM    546  C3' DT  X  17      40.740  16.350  29.160  1.00  0.00           C
ATOM    547  H3' DT  X  17      40.730  17.410  29.390  1.00  0.00           H
ATOM    548  C2' DT  X  17      39.400  15.730  29.480  1.00  0.00           C
ATOM    549  H2' DT  X  17      38.850  16.350  30.180  1.00  0.00           H
ATOM    550 H2'' DT  X  17      38.730  15.690  28.620  1.00  0.00           H
ATOM    551  O3' DT  X  17      41.200  16.000  27.800  1.00  0.00           O
ATOM    552  P   DT  X  18      40.530  16.660  26.490  1.00  0.00           P
ATOM    553  OP1 DT  X  18      39.950  17.960  26.810  1.00  0.00           O
ATOM    554  OP2 DT  X  18      39.580  15.670  25.870  1.00  0.00           O
ATOM    555  O5' DT  X  18      41.870  17.000  25.630  1.00  0.00           O
ATOM    556  C5' DT  X  18      42.570  15.990  24.910  1.00  0.00           C
ATOM    557  H5' DT  X  18      41.890  15.440  24.260  1.00  0.00           H
ATOM    558 H5'' DT  X  18      43.170  15.310  25.510  1.00  0.00           H
ATOM    559  C4' DT  X  18      43.620  16.620  24.030  1.00  0.00           C
ATOM    560  H4' DT  X  18      44.090  15.770  23.540  1.00  0.00           H
ATOM    561  O4' DT  X  18      42.970  17.420  23.010  1.00  0.00           O
ATOM    562  C1' DT  X  18      43.320  18.800  23.040  1.00  0.00           C
ATOM    563  H1' DT  X  18      43.990  19.050  22.210  1.00  0.00           H
ATOM    564  N1  DT  X  18      42.160  19.670  23.020  1.00  0.00           N
ATOM    565  C6  DT  X  18      40.980  19.440  23.700  1.00  0.00           C
ATOM    566  H6  DT  X  18      40.990  18.550  24.310  1.00  0.00           H
ATOM    567  C5  DT  X  18      39.910  20.260  23.630  1.00  0.00           C
ATOM    568  C7  DT  X  18      38.630  19.790  24.220  1.00  0.00           C
ATOM    569  H71 DT  X  18      37.810  20.010  23.540  1.00  0.00           H
ATOM    570  H72 DT  X  18      38.660  18.720  24.410  1.00  0.00           H
ATOM    571  H73 DT  X  18      38.400  20.320  25.140  1.00  0.00           H
ATOM    572  C4  DT  X  18      39.970  21.460  22.810  1.00  0.00           C
ATOM    573  O4  DT  X  18      39.000  22.170  22.600  1.00  0.00           O
ATOM    574  N3  DT  X  18      41.190  21.790  22.350  1.00  0.00           N
ATOM    575  H3  DT  X  18      41.200  22.610  21.750  1.00  0.00           H
ATOM    576  C2  DT  X  18      42.280  20.950  22.410  1.00  0.00           C
ATOM    577  O2  DT  X  18      43.390  21.350  22.000  1.00  0.00           O
ATOM    578  C3' DT  X  18      44.560  17.520  24.780  1.00  0.00           C
ATOM    579  H3' DT  X  18      44.440  17.390  25.850  1.00  0.00           H
ATOM    580  C2' DT  X  18      44.110  18.940  24.330  1.00  0.00           C
ATOM    581  H2' DT  X  18      43.420  19.360  25.060  1.00  0.00           H
ATOM    582 H2'' DT  X  18      44.990  19.550  24.140  1.00  0.00           H
ATOM    583  O3' DT  X  18      45.920  17.330  24.350  1.00  0.00           O
ATOM    584  P   DA  X  19      47.260  17.410  25.430  1.00  0.00           P
ATOM    585  OP1 DA  X  19      48.540  17.040  24.810  1.00  0.00           O
ATOM    586  OP2 DA  X  19      46.900  16.800  26.680  1.00  0.00           O
ATOM    587  O5' DA  X  19      47.210  18.990  25.610  1.00  0.00           O
ATOM    588  C5' DA  X  19      47.690  19.930  24.660  1.00  0.00           C
ATOM    589  H5' DA  X  19      47.190  19.720  23.710  1.00  0.00           H
ATOM    590 H5'' DA  X  19      48.750  19.690  24.660  1.00  0.00           H
ATOM    591  C4' DA  X  19      47.480  21.410  24.980  1.00  0.00           C
ATOM    592  H4' DA  X  19      48.000  21.870  24.130  1.00  0.00           H
ATOM    593  O4' DA  X  19      46.080  21.720  24.860  1.00  0.00           O
ATOM    594  C1' DA  X  19      45.720  22.370  26.020  1.00  0.00           C
ATOM    595  H1' DA  X  19      45.780  23.450  25.840  1.00  0.00           H
ATOM    596  N9  DA  X  19      44.370  22.010  26.430  1.00  0.00           N
ATOM    597  C8  DA  X  19      43.950  21.110  27.360  1.00  0.00           C
ATOM    598  H8  DA  X  19      44.640  20.500  27.920  1.00  0.00           H
ATOM    599  N7  DA  X  19      42.660  20.990  27.340  1.00  0.00           N
ATOM    600  C5  DA  X  19      42.190  22.040  26.510  1.00  0.00           C
ATOM    601  C6  DA  X  19      40.950  22.610  26.110  1.00  0.00           C
ATOM    602  N6  DA  X  19      39.780  22.340  26.620  1.00  0.00           N
ATOM    603  H61 DA  X  19      38.960  22.870  26.350  1.00  0.00           H
ATOM    604  H62 DA  X  19      39.730  21.550  27.240  1.00  0.00           H
ATOM    605  N1  DA  X  19      40.800  23.680  25.330  1.00  0.00           N
ATOM    606  C2  DA  X  19      41.910  24.180  24.850  1.00  0.00           C
ATOM    607  H2  DA  X  19      41.800  25.040  24.200  1.00  0.00           H
ATOM    608  N3  DA  X  19      43.160  23.810  25.090  1.00  0.00           N
ATOM    609  C4  DA  X  19      43.240  22.690  25.940  1.00  0.00           C
ATOM    610  C3' DA  X  19      48.020  21.850  26.400  1.00  0.00           C
ATOM    611  H3' DA  X  19      48.610  21.050  26.840  1.00  0.00           H
ATOM    612  C2' DA  X  19      46.730  22.050  27.160  1.00  0.00           C
ATOM    613  H2' DA  X  19      46.410  21.120  27.620  1.00  0.00           H
ATOM    614 H2'' DA  X  19      46.690  22.880  27.860  1.00  0.00           H
ATOM    615  O3' DA  X  19      48.740  23.130  26.330  1.00  0.00           O
ATOM    616  P   DG  X  20      50.210  23.040  25.630  1.00  0.00           P
ATOM    617  OP1 DG  X  20      50.370  21.980  24.570  1.00  0.00           O
ATOM    618  OP2 DG  X  20      51.150  23.040  26.730  1.00  0.00           O
ATOM    619  O5' DG  X  20      50.400  24.520  24.990  1.00  0.00           O
ATOM    620  C5' DG  X  20      49.470  25.170  24.170  1.00  0.00           C
ATOM    621  H5' DG  X  20      48.630  25.410  24.820  1.00  0.00           H
ATOM    622 H5'' DG  X  20      49.060  24.550  23.370  1.00  0.00           H
ATOM    623  C4' DG  X  20      50.090  26.480  23.560  1.00  0.00           C
ATOM    624  H4' DG  X  20      50.790  26.240  22.760  1.00  0.00           H
ATOM    625  O4' DG  X  20      49.060  27.310  23.020  1.00  0.00           O
ATOM    626  C1' DG  X  20      48.760  28.450  23.800  1.00  0.00           C
ATOM    627  H1' DG  X  20      49.220  29.340  23.360  1.00  0.00           H
ATOM    628  N9  DG  X  20      47.330  28.820  23.820  1.00  0.00           N
ATOM    629  C8  DG  X  20      46.680  29.810  23.090  1.00  0.00           C
ATOM    630  H8  DG  X  20      47.180  30.580  22.520  1.00  0.00           H
ATOM    631  N7  DG  X  20      45.430  29.770  23.230  1.00  0.00           N
ATOM    632  C5  DG  X  20      45.200  28.680  24.050  1.00  0.00           C
ATOM    633  C6  DG  X  20      43.970  28.160  24.530  1.00  0.00           C
ATOM    634  O6  DG  X  20      42.840  28.540  24.230  1.00  0.00           O
ATOM    635  N1  DG  X  20      44.100  27.050  25.410  1.00  0.00           N
ATOM    636  H1  DG  X  20      43.240  26.750  25.840  1.00  0.00           H
ATOM    637  C2  DG  X  20      45.280  26.720  25.920  1.00  0.00           C
ATOM    638  N2  DG  X  20      45.310  25.880  26.950  1.00  0.00           N
ATOM    639  H21 DG  X  20      44.470  25.540  27.410  1.00  0.00           H
ATOM    640  H22 DG  X  20      46.240  25.710  27.310  1.00  0.00           H
ATOM    641  N3  DG  X  20      46.480  27.200  25.500  1.00  0.00           N
ATOM    642  C4  DG  X  20      46.330  28.200  24.560  1.00  0.00           C
ATOM    643  C3' DG  X  20      50.680  27.340  24.640  1.00  0.00           C
ATOM    644  H3' DG  X  20      51.200  26.780  25.420  1.00  0.00           H
ATOM    645  C2' DG  X  20      49.480  28.230  25.100  1.00  0.00           C
ATOM    646  H2' DG  X  20      48.830  27.690  25.800  1.00  0.00           H
ATOM    647 H2'' DG  X  20      49.900  29.080  25.640  1.00  0.00           H
ATOM    648  O3' DG  X  20      51.750  28.170  24.080  1.00  0.00           O
ATOM    649  P   DG  X  21      52.600  29.300  24.810  1.00  0.00           P
ATOM    650  OP1 DG  X  21      53.820  29.450  24.000  1.00  0.00           O
ATOM    651  OP2 DG  X  21      52.760  28.740  26.170  1.00  0.00           O
ATOM    652  O5' DG  X  21      51.770  30.600  24.890  1.00  0.00           O
ATOM    653  C5' DG  X  21      51.690  31.570  23.850  1.00  0.00           C
ATOM    654  H5' DG  X  21      51.430  31.160  22.880  1.00  0.00           H
ATOM    655 H5'' DG  X  21      52.620  32.130  23.840  1.00  0.00           H
ATOM    656  C4' DG  X  21      50.540  32.610  24.180  1.00  0.00           C
ATOM    657  H4' DG  X  21      50.370  33.350  23.390  1.00  0.00           H
ATOM    658  O4' DG  X  21      49.290  31.930  24.320  1.00  0.00           O
ATOM    659  C1' DG  X  21      48.630  32.530  25.460  1.00  0.00           C
ATOM    660  H1' DG  X  21      48.350  33.530  25.120  1.00  0.00           H
ATOM    661  N9  DG  X  21      47.470  31.700  25.810  1.00  0.00           N
ATOM    662  C8  DG  X  21      47.290  30.720  26.730  1.00  0.00           C
ATOM    663  H8  DG  X  21      48.180  30.240  27.100  1.00  0.00           H
ATOM    664  N7  DG  X  21      46.100  30.440  27.080  1.00  0.00           N
ATOM    665  C5  DG  X  21      45.360  31.210  26.240  1.00  0.00           C
ATOM    666  C6  DG  X  21      43.990  31.270  25.960  1.00  0.00           C
ATOM    667  O6  DG  X  21      43.110  30.670  26.630  1.00  0.00           O
ATOM    668  N1  DG  X  21      43.620  32.080  24.920  1.00  0.00           N
ATOM    669  H1  DG  X  21      42.670  32.420  24.910  1.00  0.00           H
ATOM    670  C2  DG  X  21      44.520  32.830  24.200  1.00  0.00           C
ATOM    671  N2  DG  X  21      44.070  33.600  23.280  1.00  0.00           N
ATOM    672  H21 DG  X  21      43.080  33.740  23.200  1.00  0.00           H
ATOM    673  H22 DG  X  21      44.690  34.140  22.690  1.00  0.00           H
ATOM    674  N3  DG  X  21      45.870  32.790  24.400  1.00  0.00           N
ATOM    675  C4  DG  X  21      46.180  31.920  25.430  1.00  0.00           C
ATOM    676  C3' DG  X  21      50.710  33.400  25.490  1.00  0.00           C
ATOM    677  H3' DG  X  21      51.710  33.300  25.910  1.00  0.00           H
ATOM    678  C2' DG  X  21      49.750  32.730  26.450  1.00  0.00           C
ATOM    679  H2' DG  X  21      50.110  31.790  26.870  1.00  0.00           H
ATOM    680 H2'' DG  X  21      49.480  33.370  27.280  1.00  0.00           H
ATOM    681  O3' DG  X  21      50.340  34.800  25.340  1.00  0.00           O
ATOM    682  P   DG3 X  22      51.180  35.940  26.050  1.00  0.00           P
ATOM    683  OP1 DG3 X  22      52.490  36.100  25.370  1.00  0.00           O
ATOM    684  OP2 DG3 X  22      51.160  35.640  27.460  1.00  0.00           O
ATOM    685  O5' DG3 X  22      50.190  37.120  25.670  1.00  0.00           O
ATOM    686  C5' DG3 X  22      49.970  37.520  24.370  1.00  0.00           C
ATOM    687  H5' DG3 X  22      49.830  36.640  23.740  1.00  0.00           H
ATOM    688 H5'' DG3 X  22      50.630  38.300  23.990  1.00  0.00           H
ATOM    689  C4' DG3 X  22      48.530  38.230  24.340  1.00  0.00           C
ATOM    690  H4' DG3 X  22      48.360  38.610  23.340  1.00  0.00           H
ATOM    691  O4' DG3 X  22      47.540  37.270  24.600  1.00  0.00           O
ATOM    692  C1' DG3 X  22      46.380  38.100  24.890  1.00  0.00           C
ATOM    693  H1' DG3 X  22      46.070  38.650  24.000  1.00  0.00           H
ATOM    694  N9  DG3 X  22      45.220  37.300  25.320  1.00  0.00           N
ATOM    695  C8  DG3 X  22      43.980  37.260  24.730  1.00  0.00           C
ATOM    696  H8  DG3 X  22      43.660  37.930  23.950  1.00  0.00           H
ATOM    697  N7  DG3 X  22      43.210  36.390  25.270  1.00  0.00           N
ATOM    698  C5  DG3 X  22      44.020  35.700  26.190  1.00  0.00           C
ATOM    699  C6  DG3 X  22      43.710  34.490  27.020  1.00  0.00           C
ATOM    700  O6  DG3 X  22      42.610  33.930  27.150  1.00  0.00           O
ATOM    701  N1  DG3 X  22      44.860  34.040  27.650  1.00  0.00           N
ATOM    702  H1  DG3 X  22      44.820  33.370  28.400  1.00  0.00           H
ATOM    703  C2  DG3 X  22      46.050  34.740  27.650  1.00  0.00           C
ATOM    704  N2  DG3 X  22      47.030  34.180  28.300  1.00  0.00           N
ATOM    705  H21 DG3 X  22      46.890  33.360  28.880  1.00  0.00           H
ATOM    706  H22 DG3 X  22      47.910  34.660  28.360  1.00  0.00           H
ATOM    707  N3  DG3 X  22      46.270  35.890  27.090  1.00  0.00           N
ATOM    708  C4  DG3 X  22      45.210  36.340  26.350  1.00  0.00           C
ATOM    709  C3' DG3 X  22      48.370  39.400  25.360  1.00  0.00           C
ATOM    710  H3' DG3 X  22      49.110  39.370  26.160  1.00  0.00           H
ATOM    711  C2' DG3 X  22      46.920  39.110  25.880  1.00  0.00           C
ATOM    712  H2' DG3 X  22      46.980  38.610  26.850  1.00  0.00           H
ATOM    713 H2'' DG3 X  22      46.300  40.000  25.950  1.00  0.00           H
ATOM    714  O3' DG3 X  22      48.270  40.750  24.830  1.00  0.00           O
ATOM    715 HO3' DG3 X  22      48.050  41.410  25.480  1.00  0.00           H
ATOM    716  K+  K+  X  23      41.390  31.550  28.460  1.00  0.00           K
ATOM    717  K+  K+  X  24      40.830  28.710  25.960  1.00  0.00           K
ATOM    718  C40 BRA X  25      25.700  33.800  35.940  1.00  0.00           C
ATOM    719 H402 BRA X  25      24.720  34.260  36.090  1.00  0.00           H
ATOM    720 H403 BRA X  25      26.550  34.120  36.550  1.00  0.00           H
ATOM    721  C41 BRA X  25      25.530  32.290  36.020  1.00  0.00           C
ATOM    722 H412 BRA X  25      26.520  31.810  36.020  1.00  0.00           H
ATOM    723 H413 BRA X  25      24.900  31.830  36.780  1.00  0.00           H
ATOM    724  C42 BRA X  25      24.980  31.980  34.640  1.00  0.00           C
ATOM    725 H422 BRA X  25      25.390  31.030  34.290  1.00  0.00           H
ATOM    726 H423 BRA X  25      23.890  32.010  34.650  1.00  0.00           H
ATOM    727  C43 BRA X  25      25.400  33.110  33.700  1.00  0.00           C
ATOM    728 H432 BRA X  25      26.160  32.730  33.010  1.00  0.00           H
ATOM    729 H433 BRA X  25      24.580  33.600  33.160  1.00  0.00           H
ATOM    730  N39 BRA X  25      26.070  34.180  34.490  1.00  0.00           N
ATOM    731  H39 BRA X  25      27.100  34.100  34.460  1.00  0.00           H
ATOM    732  C38 BRA X  25      25.660  35.570  34.130  1.00  0.00           C
ATOM    733 H382 BRA X  25      25.990  35.730  33.110  1.00  0.00           H
ATOM    734 H383 BRA X  25      24.570  35.510  34.060  1.00  0.00           H
ATOM    735  C37 BRA X  25      25.970  36.720  35.130  1.00  0.00           C
ATOM    736 H372 BRA X  25      25.400  36.550  36.050  1.00  0.00           H
ATOM    737 H373 BRA X  25      25.710  37.670  34.670  1.00  0.00           H
ATOM    738  C36 BRA X  25      27.460  36.840  35.410  1.00  0.00           C
ATOM    739  O52 BRA X  25      27.990  36.050  36.200  1.00  0.00           O
ATOM    740  N17 BRA X  25      28.080  37.880  34.770  1.00  0.00           N
ATOM    741  H17 BRA X  25      27.560  38.320  34.020  1.00  0.00           H
ATOM    742  C3  BRA X  25      29.370  38.410  34.750  1.00  0.00           C
ATOM    743  C4  BRA X  25      30.470  37.710  35.330  1.00  0.00           C
ATOM    744  H4  BRA X  25      30.480  36.810  35.950  1.00  0.00           H
ATOM    745  C2  BRA X  25      29.590  39.600  33.950  1.00  0.00           C
ATOM    746  H2  BRA X  25      28.830  40.080  33.340  1.00  0.00           H
ATOM    747  C1  BRA X  25      30.850  40.120  33.930  1.00  0.00           C
ATOM    748  H1  BRA X  25      31.050  41.020  33.360  1.00  0.00           H
ATOM    749  C6  BRA X  25      31.890  39.590  34.650  1.00  0.00           C
ATOM    750  C10 BRA X  25      33.150  40.240  34.670  1.00  0.00           C
ATOM    751  N19 BRA X  25      33.460  41.350  33.960  1.00  0.00           N
ATOM    752  H19 BRA X  25      33.190  41.350  32.980  1.00  0.00           H
ATOM    753  C28 BRA X  25      33.810  42.620  34.420  1.00  0.00           C
ATOM    754  C29 BRA X  25      33.640  42.980  35.770  1.00  0.00           C
ATOM    755  H29 BRA X  25      33.400  42.160  36.440  1.00  0.00           H
ATOM    756  C24 BRA X  25      33.830  44.260  36.220  1.00  0.00           C
ATOM    757  H24 BRA X  25      33.660  44.410  37.280  1.00  0.00           H
ATOM    758  C25 BRA X  25      34.160  45.280  35.290  1.00  0.00           C
ATOM    759  N15 BRA X  25      34.200  46.640  35.620  1.00  0.00           N
ATOM    760  C16 BRA X  25      35.250  46.970  36.630  1.00  0.00           C
ATOM    761 H161 BRA X  25      35.320  48.040  36.840  1.00  0.00           H
ATOM    762 H162 BRA X  25      36.290  46.650  36.500  1.00  0.00           H
ATOM    763 H163 BRA X  25      35.070  46.640  37.650  1.00  0.00           H
ATOM    764  C18 BRA X  25      34.010  47.620  34.600  1.00  0.00           C
ATOM    765 H181 BRA X  25      34.850  47.590  33.900  1.00  0.00           H
ATOM    766 H182 BRA X  25      34.030  48.590  35.110  1.00  0.00           H
ATOM    767 H183 BRA X  25      33.100  47.420  34.030  1.00  0.00           H
ATOM    768  C26 BRA X  25      34.380  44.910  33.960  1.00  0.00           C
ATOM    769  H26 BRA X  25      34.810  45.590  33.230  1.00  0.00           H
ATOM    770  C27 BRA X  25      34.150  43.610  33.480  1.00  0.00           C
ATOM    771  H27 BRA X  25      34.440  43.370  32.460  1.00  0.00           H
ATOM    772  C5  BRA X  25      31.670  38.280  35.270  1.00  0.00           C
ATOM    773  N7  BRA X  25      32.710  37.620  35.880  1.00  0.00           N
ATOM    774  H90 BRA X  25      32.680  36.630  36.080  1.00  0.00           H
ATOM    775  C8  BRA X  25      33.850  38.290  36.060  1.00  0.00           C
ATOM    776  C11 BRA X  25      34.810  37.570  36.830  1.00  0.00           C
ATOM    777  H11 BRA X  25      34.440  36.610  37.160  1.00  0.00           H
ATOM    778  C9  BRA X  25      34.160  39.580  35.560  1.00  0.00           C
ATOM    779  C14 BRA X  25      35.440  40.120  35.650  1.00  0.00           C
ATOM    780  H14 BRA X  25      35.770  41.040  35.170  1.00  0.00           H
ATOM    781  C13 BRA X  25      36.340  39.390  36.430  1.00  0.00           C
ATOM    782  H13 BRA X  25      37.330  39.800  36.560  1.00  0.00           H
ATOM    783  C12 BRA X  25      36.050  38.130  37.010  1.00  0.00           C
ATOM    784  N21 BRA X  25      37.100  37.560  37.750  1.00  0.00           N
ATOM    785  H21 BRA X  25      37.010  37.650  38.750  1.00  0.00           H
ATOM    786  C44 BRA X  25      37.980  36.700  37.260  1.00  0.00           C
ATOM    787  O53 BRA X  25      38.060  36.570  36.050  1.00  0.00           O
ATOM    788  C45 BRA X  25      38.980  36.040  38.230  1.00  0.00           C
ATOM    789 H452 BRA X  25      39.210  36.680  39.080  1.00  0.00           H
ATOM    790 H453 BRA X  25      38.540  35.150  38.690  1.00  0.00           H
ATOM    791  C46 BRA X  25      40.210  35.550  37.500  1.00  0.00           C
ATOM    792 H462 BRA X  25      40.480  36.320  36.780  1.00  0.00           H
ATOM    793 H463 BRA X  25      39.850  34.680  36.950  1.00  0.00           H
ATOM    794  N47 BRA X  25      41.450  35.200  38.370  1.00  0.00           N
ATOM    795  H47 BRA X  25      41.290  34.290  38.830  1.00  0.00           H
ATOM    796  C48 BRA X  25      41.980  36.290  39.200  1.00  0.00           C
ATOM    797 H482 BRA X  25      42.480  35.760  40.010  1.00  0.00           H
ATOM    798 H483 BRA X  25      41.170  36.910  39.580  1.00  0.00           H
ATOM    799  C49 BRA X  25      43.020  37.120  38.370  1.00  0.00           C
ATOM    800 H492 BRA X  25      42.550  37.840  37.700  1.00  0.00           H
ATOM    801 H493 BRA X  25      43.710  37.740  38.950  1.00  0.00           H
ATOM    802  C50 BRA X  25      43.700  35.970  37.590  1.00  0.00           C
ATOM    803 H502 BRA X  25      44.070  36.340  36.630  1.00  0.00           H
ATOM    804 H503 BRA X  25      44.550  35.650  38.200  1.00  0.00           H
ATOM    805  C51 BRA X  25      42.650  34.860  37.450  1.00  0.00           C
ATOM    806 H512 BRA X  25      43.090  33.960  37.880  1.00  0.00           H
ATOM    807 H513 BRA X  25      42.320  34.660  36.430  1.00  0.00           H
END
ATOM      1 HO5' DA5 X   1      41.370  33.540  37.870  1.00  0.00           H
ATOM      2  O5' DA5 X   1      42.280  33.240  37.840  1.00  0.00           O
ATOM      3  C5' DA5 X   1      42.260  31.990  38.500  1.00  0.00           C
ATOM      4  H5' DA5 X   1      42.530  32.200  39.540  1.00  0.00           H
ATOM      5 H5'' DA5 X   1      43.070  31.360  38.150  1.00  0.00           H
ATOM      6  C4' DA5 X   1      40.900  31.280  38.490  1.00  0.00           C
ATOM      7  H4' DA5 X   1      40.550  31.230  39.520  1.00  0.00           H
ATOM      8  O4' DA5 X   1      39.820  32.000  37.780  1.00  0.00           O
ATOM      9  C1' DA5 X   1      39.540  31.310  36.540  1.00  0.00           C
ATOM     10  H1' DA5 X   1      38.580  30.810  36.560  1.00  0.00           H
ATOM     11  N9  DA5 X   1      39.420  32.400  35.520  1.00  0.00           N
ATOM     12  C8  DA5 X   1      40.340  32.900  34.610  1.00  0.00           C
ATOM     13  H8  DA5 X   1      41.370  32.610  34.540  1.00  0.00           H
ATOM     14  N7  DA5 X   1      39.810  33.800  33.820  1.00  0.00           N
ATOM     15  C5  DA5 X   1      38.460  33.960  34.280  1.00  0.00           C
ATOM     16  C6  DA5 X   1      37.230  34.600  33.870  1.00  0.00           C
ATOM     17  N6  DA5 X   1      37.200  35.320  32.730  1.00  0.00           N
ATOM     18  H61 DA5 X   1      36.320  35.680  32.390  1.00  0.00           H
ATOM     19  H62 DA5 X   1      38.050  35.430  32.200  1.00  0.00           H
ATOM     20  N1  DA5 X   1      36.060  34.430  34.530  1.00  0.00           N
ATOM     21  C2  DA5 X   1      36.020  33.530  35.490  1.00  0.00           C
ATOM     22  H2  DA5 X   1      35.100  33.190  35.940  1.00  0.00           H
ATOM     23  N3  DA5 X   1      37.060  32.780  35.880  1.00  0.00           N
ATOM     24  C4  DA5 X   1      38.230  33.080  35.280  1.00  0.00           C
ATOM     25  C3' DA5 X   1      40.980  29.850  37.830  1.00  0.00           C
ATOM     26  H3' DA5 X   1      41.980  29.420  37.920  1.00  0.00           H
ATOM     27  C2' DA5 X   1      40.680  30.320  36.340  1.00  0.00           C
ATOM     28  H2' DA5 X   1      41.580  30.660  35.820  1.00  0.00           H
ATOM     29 H2'' DA5 X   1      40.330  29.450  35.790  1.00  0.00           H
ATOM     30  O3' DA5 X   1      40.020  29.020  38.480  1.00  0.00           O
ATOM     31  P   DG  X   2      39.680  27.630  37.920  1.00  0.00           P
ATOM     32  OP1 DG  X   2      39.130  26.930  39.060  1.00  0.00           O
ATOM     33  OP2 DG  X   2      40.830  27.040  37.240  1.00  0.00           O
ATOM     34  O5' DG  X   2      38.540  27.840  36.840  1.00  0.00           O
ATOM     35  C5' DG  X   2      37.280  28.300  37.260  1.00  0.00           C
ATOM     36  H5' DG  X   2      37.410  29.170  37.900  1.00  0.00           H
ATOM     37 H5'' DG  X   2      36.820  27.610  37.970  1.00  0.00           H
ATOM     38  C4' DG  X   2      36.340  28.620  36.040  1.00  0.00           C
ATOM     39  H4' DG  X   2      35.350  29.030  36.250  1.00  0.00           H
ATOM     40  O4' DG  X   2      36.990  29.600  35.200  1.00  0.00           O
ATOM     41  C1' DG  X   2      37.020  29.130  33.900  1.00  0.00           C
ATOM     42  H1' DG  X   2      36.180  29.510  33.330  1.00  0.00           H
ATOM     43  N9  DG  X   2      38.190  29.630  33.260  1.00  0.00           N
ATOM     44  C8  DG  X   2      39.510  29.280  33.240  1.00  0.00           C
ATOM     45  H8  DG  X   2      39.730  28.420  33.860  1.00  0.00           H
ATOM     46  N7  DG  X   2      40.270  29.920  32.440  1.00  0.00           N
ATOM     47  C5  DG  X   2      39.440  30.930  31.910  1.00  0.00           C
ATOM     48  C6  DG  X   2      39.630  31.960  30.950  1.00  0.00           C
ATOM     49  O6  DG  X   2      40.720  32.290  30.470  1.00  0.00           O
ATOM     50  N1  DG  X   2      38.510  32.670  30.570  1.00  0.00           N
ATOM     51  H1  DG  X   2      38.750  33.420  29.930  1.00  0.00           H
ATOM     52  C2  DG  X   2      37.250  32.350  30.990  1.00  0.00           C
ATOM     53  N2  DG  X   2      36.310  32.980  30.450  1.00  0.00           N
ATOM     54  H21 DG  X   2      36.600  33.700  29.800  1.00  0.00           H
ATOM     55  H22 DG  X   2      35.330  32.870  30.660  1.00  0.00           H
ATOM     56  N3  DG  X   2      37.030  31.390  31.890  1.00  0.00           N
ATOM     57  C4  DG  X   2      38.140  30.740  32.390  1.00  0.00           C
ATOM     58  C3' DG  X   2      36.250  27.290  35.230  1.00  0.00           C
ATOM     59  H3' DG  X   2      36.780  26.450  35.680  1.00  0.00           H
ATOM     60  C2' DG  X   2      37.000  27.670  33.860  1.00  0.00           C
ATOM     61  H2' DG  X   2      38.000  27.270  34.040  1.00  0.00           H
ATOM     62 H2'' DG  X   2      36.560  27.310  32.920  1.00  0.00           H
ATOM     63  O3' DG  X   2      34.870  27.020  34.950  1.00  0.00           O
ATOM     64  P   DG  X   3      34.470  25.860  34.020  1.00  0.00           P
ATOM     65  OP1 DG  X   3      33.420  25.010  34.600  1.00  0.00           O
ATOM     66  OP2 DG  X   3      35.670  25.150  33.540  1.00  0.00           O
ATOM     67  O5' DG  X   3      33.860  26.730  32.780  1.00  0.00           O
ATOM     68  C5' DG  X   3      32.800  26.250  32.010  1.00  0.00           C
ATOM     69  H5' DG  X   3      31.940  26.040  32.640  1.00  0.00           H
ATOM     70 H5'' DG  X   3      33.130  25.300  31.580  1.00  0.00           H
ATOM     71  C4' DG  X   3      32.350  27.280  30.990  1.00  0.00           C
ATOM     72  H4' DG  X   3      31.580  26.840  30.350  1.00  0.00           H
ATOM     73  O4' DG  X   3      33.390  27.560  30.100  1.00  0.00           O
ATOM     74  C1' DG  X   3      34.040  28.750  30.550  1.00  0.00           C
ATOM     75  H1' DG  X   3      34.620  28.540  31.450  1.00  0.00           H
ATOM     76  N9  DG  X   3      35.020  29.360  29.630  1.00  0.00           N
ATOM     77  C8  DG  X   3      34.910  30.330  28.670  1.00  0.00           C
ATOM     78  H8  DG  X   3      33.990  30.810  28.370  1.00  0.00           H
ATOM     79  N7  DG  X   3      36.070  30.570  27.980  1.00  0.00           N
ATOM     80  C5  DG  X   3      36.960  29.770  28.610  1.00  0.00           C
ATOM     81  C6  DG  X   3      38.390  29.610  28.400  1.00  0.00           C
ATOM     82  O6  DG  X   3      39.120  30.210  27.620  1.00  0.00           O
ATOM     83  N1  DG  X   3      38.940  28.810  29.370  1.00  0.00           N
ATOM     84  H1  DG  X   3      39.930  28.950  29.570  1.00  0.00           H
ATOM     85  C2  DG  X   3      38.240  28.020  30.190  1.00  0.00           C
ATOM     86  N2  DG  X   3      38.920  27.040  30.810  1.00  0.00           N
ATOM     87  H21 DG  X   3      39.930  27.050  30.880  1.00  0.00           H
ATOM     88  H22 DG  X   3      38.400  26.230  31.120  1.00  0.00           H
ATOM     89  N3  DG  X   3      36.920  28.030  30.310  1.00  0.00           N
ATOM     90  C4  DG  X   3      36.320  28.980  29.540  1.00  0.00           C
ATOM     91  C3' DG  X   3      32.000  28.620  31.600  1.00  0.00           C
ATOM     92  H3' DG  X   3      32.310  28.530  32.640  1.00  0.00           H
ATOM     93  C2' DG  X   3      32.900  29.650  30.840  1.00  0.00           C
ATOM     94  H2' DG  X   3      32.480  30.100  29.940  1.00  0.00           H
ATOM     95 H2'' DG  X   3      33.270  30.360  31.580  1.00  0.00           H
ATOM     96  O3' DG  X   3      30.660  29.090  31.510  1.00  0.00           O
ATOM     97  P   DG  X   4      29.460  28.390  30.780  1.00  0.00           P
ATOM     98  OP1 DG  X   4      28.380  29.360  30.780  1.00  0.00           O
ATOM     99  OP2 DG  X   4      29.290  26.990  31.420  1.00  0.00           O
ATOM    100  O5' DG  X   4      30.050  28.200  29.260  1.00  0.00           O
ATOM    101  C5' DG  X   4      29.950  29.290  28.290  1.00  0.00           C
ATOM    102  H5' DG  X   4      30.450  30.140  28.760  1.00  0.00           H
ATOM    103 H5'' DG  X   4      28.920  29.570  28.070  1.00  0.00           H
ATOM    104  C4' DG  X   4      30.550  28.840  26.980  1.00  0.00           C
ATOM    105  H4' DG  X   4      30.240  29.600  26.260  1.00  0.00           H
ATOM    106  O4' DG  X   4      31.950  28.920  27.140  1.00  0.00           O
ATOM    107  C1' DG  X   4      32.580  28.110  26.190  1.00  0.00           C
ATOM    108  H1' DG  X   4      32.480  28.580  25.220  1.00  0.00           H
ATOM    109  N9  DG  X   4      33.970  27.770  26.590  1.00  0.00           N
ATOM    110  C8  DG  X   4      34.560  26.700  27.350  1.00  0.00           C
ATOM    111  H8  DG  X   4      33.910  26.080  27.950  1.00  0.00           H
ATOM    112  N7  DG  X   4      35.820  26.540  27.160  1.00  0.00           N
ATOM    113  C5  DG  X   4      36.180  27.590  26.260  1.00  0.00           C
ATOM    114  C6  DG  X   4      37.400  27.930  25.610  1.00  0.00           C
ATOM    115  O6  DG  X   4      38.500  27.430  25.900  1.00  0.00           O
ATOM    116  N1  DG  X   4      37.340  28.890  24.700  1.00  0.00           N
ATOM    117  H1  DG  X   4      38.140  29.130  24.130  1.00  0.00           H
ATOM    118  C2  DG  X   4      36.150  29.400  24.330  1.00  0.00           C
ATOM    119  N2  DG  X   4      36.200  30.460  23.560  1.00  0.00           N
ATOM    120  H21 DG  X   4      37.050  30.730  23.090  1.00  0.00           H
ATOM    121  H22 DG  X   4      35.390  30.920  23.190  1.00  0.00           H
ATOM    122  N3  DG  X   4      34.990  29.260  24.870  1.00  0.00           N
ATOM    123  C4  DG  X   4      35.010  28.240  25.780  1.00  0.00           C
ATOM    124  C3' DG  X   4      30.160  27.530  26.330  1.00  0.00           C
ATOM    125  H3' DG  X   4      29.370  27.120  26.960  1.00  0.00           H
ATOM    126  C2' DG  X   4      31.590  26.880  26.330  1.00  0.00           C
ATOM    127  H2' DG  X   4      31.660  26.320  27.260  1.00  0.00           H
ATOM    128 H2'' DG  X   4      31.750  26.310  25.410  1.00  0.00           H
ATOM    129  O3' DG  X   4      29.860  27.800  24.970  1.00  0.00           O
ATOM    130  P   DT  X   5      29.060  26.710  24.190  1.00  0.00           P
ATOM    131  OP1 DT  X   5      27.620  26.880  24.410  1.00  0.00           O
ATOM    132  OP2 DT  X   5      29.690  25.400  24.340  1.00  0.00           O
ATOM    133  O5' DT  X   5      29.380  27.350  22.780  1.00  0.00           O
ATOM    134  C5' DT  X   5      30.720  27.350  22.220  1.00  0.00           C
ATOM    135  H5' DT  X   5      30.940  26.300  22.050  1.00  0.00           H
ATOM    136 H5'' DT  X   5      31.330  27.970  22.870  1.00  0.00           H
ATOM    137  C4' DT  X   5      30.690  27.990  20.810  1.00  0.00           C
ATOM    138  H4' DT  X   5      31.650  27.830  20.330  1.00  0.00           H
ATOM    139  O4' DT  X   5      29.830  27.160  20.050  1.00  0.00           O
ATOM    140  C1' DT  X   5      28.800  27.990  19.550  1.00  0.00           C
ATOM    141  H1' DT  X   5      29.190  28.400  18.620  1.00  0.00           H
ATOM    142  N1  DT  X   5      27.530  27.250  19.360  1.00  0.00           N
ATOM    143  C6  DT  X   5      26.830  26.740  20.490  1.00  0.00           C
ATOM    144  H6  DT  X   5      27.290  26.710  21.460  1.00  0.00           H
ATOM    145  C5  DT  X   5      25.590  26.240  20.250  1.00  0.00           C
ATOM    146  C7  DT  X   5      24.900  25.670  21.440  1.00  0.00           C
ATOM    147  H71 DT  X   5      24.140  26.430  21.630  1.00  0.00           H
ATOM    148  H72 DT  X   5      24.450  24.700  21.250  1.00  0.00           H
ATOM    149  H73 DT  X   5      25.450  25.640  22.380  1.00  0.00           H
ATOM    150  C4  DT  X   5      24.890  26.210  18.980  1.00  0.00           C
ATOM    151  O4  DT  X   5      23.800  25.690  18.820  1.00  0.00           O
ATOM    152  N3  DT  X   5      25.600  26.810  17.970  1.00  0.00           N
ATOM    153  H3  DT  X   5      25.220  26.650  17.050  1.00  0.00           H
ATOM    154  C2  DT  X   5      26.900  27.160  18.070  1.00  0.00           C
ATOM    155  O2  DT  X   5      27.530  27.380  17.080  1.00  0.00           O
ATOM    156  C3' DT  X   5      30.240  29.450  20.740  1.00  0.00           C
ATOM    157  H3' DT  X   5      30.450  30.020  21.640  1.00  0.00           H
ATOM    158  C2' DT  X   5      28.750  29.270  20.480  1.00  0.00           C
ATOM    159  H2' DT  X   5      28.300  29.140  21.460  1.00  0.00           H
ATOM    160 H2'' DT  X   5      28.300  30.120  19.970  1.00  0.00           H
ATOM    161  O3' DT  X   5      30.730  30.110  19.600  1.00  0.00           O
ATOM    162  P   DT  X   6      32.100  30.920  19.570  1.00  0.00           P
ATOM    163  OP1 DT  X   6      32.270  31.670  20.890  1.00  0.00           O
ATOM    164  OP2 DT  X   6      31.940  31.670  18.310  1.00  0.00           O
ATOM    165  O5' DT  X   6      33.380  29.820  19.290  1.00  0.00           O
ATOM    166  C5' DT  X   6      34.000  29.290  20.460  1.00  0.00           C
ATOM    167  H5' DT  X   6      33.530  28.370  20.800  1.00  0.00           H
ATOM    168 H5'' DT  X   6      33.900  30.070  21.210  1.00  0.00           H
ATOM    169  C4' DT  X   6      35.550  28.940  20.270  1.00  0.00           C
ATOM    170  H4' DT  X   6      36.100  29.830  19.980  1.00  0.00           H
ATOM    171  O4' DT  X   6      36.100  28.430  21.460  1.00  0.00           O
ATOM    172  C1' DT  X   6      36.790  27.350  21.210  1.00  0.00           C
ATOM    173  H1' DT  X   6      37.820  27.600  20.930  1.00  0.00           H
ATOM    174  N1  DT  X   6      36.840  26.350  22.390  1.00  0.00           N
ATOM    175  C6  DT  X   6      35.670  25.980  23.070  1.00  0.00           C
ATOM    176  H6  DT  X   6      34.710  26.420  22.850  1.00  0.00           H
ATOM    177  C5  DT  X   6      35.710  25.110  24.130  1.00  0.00           C
ATOM    178  C7  DT  X   6      34.410  24.700  24.750  1.00  0.00           C
ATOM    179  H71 DT  X   6      34.370  23.640  24.520  1.00  0.00           H
ATOM    180  H72 DT  X   6      33.540  25.230  24.370  1.00  0.00           H
ATOM    181  H73 DT  X   6      34.550  24.780  25.830  1.00  0.00           H
ATOM    182  C4  DT  X   6      36.990  24.570  24.600  1.00  0.00           C
ATOM    183  O4  DT  X   6      37.090  23.790  25.530  1.00  0.00           O
ATOM    184  N3  DT  X   6      38.060  24.910  23.810  1.00  0.00           N
ATOM    185  H3  DT  X   6      38.920  24.400  23.970  1.00  0.00           H
ATOM    186  C2  DT  X   6      38.090  25.810  22.770  1.00  0.00           C
ATOM    187  O2  DT  X   6      39.100  26.020  22.140  1.00  0.00           O
ATOM    188  C3' DT  X   6      35.800  27.920  19.150  1.00  0.00           C
ATOM    189  H3' DT  X   6      34.930  27.800  18.510  1.00  0.00           H
ATOM    190  C2' DT  X   6      36.130  26.740  19.950  1.00  0.00           C
ATOM    191  H2' DT  X   6      35.260  26.120  20.170  1.00  0.00           H
ATOM    192 H2'' DT  X   6      36.930  26.170  19.480  1.00  0.00           H
ATOM    193  O3' DT  X   6      36.890  28.400  18.420  1.00  0.00           O
ATOM    194  P   DA  X   7      36.980  28.450  16.820  1.00  0.00           P
ATOM    195  OP1 DA  X   7      36.220  29.650  16.310  1.00  0.00           O
ATOM    196  OP2 DA  X   7      36.670  27.070  16.280  1.00  0.00           O
ATOM    197  O5' DA  X   7      38.570  28.670  16.570  1.00  0.00           O
ATOM    198  C5' DA  X   7      39.220  29.800  17.070  1.00  0.00           C
ATOM    199  H5' DA  X   7      38.740  29.970  18.030  1.00  0.00           H
ATOM    200 H5'' DA  X   7      39.060  30.650  16.410  1.00  0.00           H
ATOM    201  C4' DA  X   7      40.750  29.730  17.400  1.00  0.00           C
ATOM    202  H4' DA  X   7      41.110  30.730  17.620  1.00  0.00           H
ATOM    203  O4' DA  X   7      41.150  28.910  18.450  1.00  0.00           O
ATOM    204  C1' DA  X   7      42.530  28.530  18.190  1.00  0.00           C
ATOM    205  H1' DA  X   7      43.160  29.390  18.400  1.00  0.00           H
ATOM    206  N9  DA  X   7      42.920  27.470  19.120  1.00  0.00           N
ATOM    207  C8  DA  X   7      42.220  26.410  19.600  1.00  0.00           C
ATOM    208  H8  DA  X   7      41.220  26.160  19.260  1.00  0.00           H
ATOM    209  N7  DA  X   7      42.910  25.650  20.490  1.00  0.00           N
ATOM    210  C5  DA  X   7      44.150  26.280  20.540  1.00  0.00           C
ATOM    211  C6  DA  X   7      45.340  26.160  21.250  1.00  0.00           C
ATOM    212  N6  DA  X   7      45.530  25.140  22.130  1.00  0.00           N
ATOM    213  H61 DA  X   7      46.290  25.250  22.770  1.00  0.00           H
ATOM    214  H62 DA  X   7      44.840  24.400  22.230  1.00  0.00           H
ATOM    215  N1  DA  X   7      46.310  27.050  21.120  1.00  0.00           N
ATOM    216  C2  DA  X   7      46.110  28.110  20.350  1.00  0.00           C
ATOM    217  H2  DA  X   7      46.940  28.770  20.170  1.00  0.00           H
ATOM    218  N3  DA  X   7      45.040  28.380  19.600  1.00  0.00           N
ATOM    219  C4  DA  X   7      44.070  27.400  19.770  1.00  0.00           C
ATOM    220  C3' DA  X   7      41.670  29.320  16.230  1.00  0.00           C
ATOM    221  H3' DA  X   7      41.080  29.050  15.350  1.00  0.00           H
ATOM    222  C2' DA  X   7      42.450  28.160  16.770  1.00  0.00           C
ATOM    223  H2' DA  X   7      41.850  27.260  16.640  1.00  0.00           H
ATOM    224 H2'' DA  X   7      43.470  27.980  16.420  1.00  0.00           H
ATOM    225  O3' DA  X   7      42.640  30.390  16.020  1.00  0.00           O
ATOM    226  P   DG  X   8      42.440  31.590  15.010  1.00  0.00           P
ATOM    227  OP1 DG  X   8      41.740  31.050  13.770  1.00  0.00           O
ATOM    228  OP2 DG  X   8      43.780  32.200  14.850  1.00  0.00           O
ATOM    229  O5' DG  X   8      41.460  32.480  15.800  1.00  0.00           O
ATOM    230  C5' DG  X   8      42.020  33.240  16.910  1.00  0.00           C
ATOM    231  H5' DG  X   8      42.840  33.910  16.650  1.00  0.00           H
ATOM    232 H5'' DG  X   8      42.200  32.650  17.810  1.00  0.00           H
ATOM    233  C4' DG  X   8      41.020  34.240  17.450  1.00  0.00           C
ATOM    234  H4' DG  X   8      40.540  34.720  16.590  1.00  0.00           H
ATOM    235  O4' DG  X   8      40.140  33.420  18.130  1.00  0.00           O
ATOM    236  C1' DG  X   8      39.940  33.960  19.420  1.00  0.00           C
ATOM    237  H1' DG  X   8      39.130  34.680  19.300  1.00  0.00           H
ATOM    238  N9  DG  X   8      39.620  33.000  20.440  1.00  0.00           N
ATOM    239  C8  DG  X   8      38.380  32.710  20.980  1.00  0.00           C
ATOM    240  H8  DG  X   8      37.470  33.260  20.780  1.00  0.00           H
ATOM    241  N7  DG  X   8      38.330  31.710  21.850  1.00  0.00           N
ATOM    242  C5  DG  X   8      39.600  31.190  21.810  1.00  0.00           C
ATOM    243  C6  DG  X   8      40.210  30.130  22.560  1.00  0.00           C
ATOM    244  O6  DG  X   8      39.700  29.440  23.440  1.00  0.00           O
ATOM    245  N1  DG  X   8      41.500  29.880  22.210  1.00  0.00           N
ATOM    246  H1  DG  X   8      41.940  29.030  22.530  1.00  0.00           H
ATOM    247  C2  DG  X   8      42.210  30.660  21.370  1.00  0.00           C
ATOM    248  N2  DG  X   8      43.490  30.520  21.300  1.00  0.00           N
ATOM    249  H21 DG  X   8      43.980  29.910  21.950  1.00  0.00           H
ATOM    250  H22 DG  X   8      44.010  31.180  20.740  1.00  0.00           H
ATOM    251  N3  DG  X   8      41.780  31.700  20.660  1.00  0.00           N
ATOM    252  C4  DG  X   8      40.440  31.980  20.980  1.00  0.00           C
ATOM    253  C3' DG  X   8      41.580  35.330  18.420  1.00  0.00           C
ATOM    254  H3' DG  X   8      42.650  35.470  18.250  1.00  0.00           H
ATOM    255  C2' DG  X   8      41.220  34.700  19.740  1.00  0.00           C
ATOM    256  H2' DG  X   8      42.040  34.050  20.030  1.00  0.00           H
ATOM    257 H2'' DG  X   8      41.090  35.380  20.580  1.00  0.00           H
ATOM    258  O3' DG  X   8      41.000  36.570  18.140  1.00  0.00           O
ATOM    259  P   DG  X   9      41.370  37.880  18.900  1.00  0.00           P
ATOM    260  OP1 DG  X   9      41.020  39.040  18.050  1.00  0.00           O
ATOM    261  OP2 DG  X   9      42.710  37.800  19.500  1.00  0.00           O
ATOM    262  O5' DG  X   9      40.310  37.920  20.050  1.00  0.00           O
ATOM    263  C5' DG  X   9      38.950  37.950  19.780  1.00  0.00           C
ATOM    264  H5' DG  X   9      38.730  37.120  19.100  1.00  0.00           H
ATOM    265 H5'' DG  X   9      38.590  38.820  19.230  1.00  0.00           H
ATOM    266  C4' DG  X   9      38.070  37.940  21.070  1.00  0.00           C
ATOM    267  H4' DG  X   9      37.070  38.200  20.710  1.00  0.00           H
ATOM    268  O4' DG  X   9      38.060  36.580  21.570  1.00  0.00           O
ATOM    269  C1' DG  X   9      38.200  36.660  22.990  1.00  0.00           C
ATOM    270  H1' DG  X   9      37.200  36.610  23.420  1.00  0.00           H
ATOM    271  N9  DG  X   9      38.930  35.490  23.450  1.00  0.00           N
ATOM    272  C8  DG  X   9      40.220  35.210  23.180  1.00  0.00           C
ATOM    273  H8  DG  X   9      40.810  35.850  22.540  1.00  0.00           H
ATOM    274  N7  DG  X   9      40.660  34.090  23.630  1.00  0.00           N
ATOM    275  C5  DG  X   9      39.540  33.600  24.320  1.00  0.00           C
ATOM    276  C6  DG  X   9      39.430  32.500  25.220  1.00  0.00           C
ATOM    277  O6  DG  X   9      40.270  31.620  25.500  1.00  0.00           O
ATOM    278  N1  DG  X   9      38.130  32.400  25.830  1.00  0.00           N
ATOM    279  H1  DG  X   9      38.020  31.640  26.480  1.00  0.00           H
ATOM    280  C2  DG  X   9      37.160  33.340  25.710  1.00  0.00           C
ATOM    281  N2  DG  X   9      36.000  33.130  26.320  1.00  0.00           N
ATOM    282  H21 DG  X   9      35.960  32.320  26.920  1.00  0.00           H
ATOM    283  H22 DG  X   9      35.350  33.890  26.430  1.00  0.00           H
ATOM    284  N3  DG  X   9      37.360  34.450  25.000  1.00  0.00           N
ATOM    285  C4  DG  X   9      38.470  34.440  24.240  1.00  0.00           C
ATOM    286  C3' DG  X   9      38.610  38.900  22.220  1.00  0.00           C
ATOM    287  H3' DG  X   9      39.560  39.380  21.990  1.00  0.00           H
ATOM    288  C2' DG  X   9      38.740  38.010  23.450  1.00  0.00           C
ATOM    289  H2' DG  X   9      39.770  37.860  23.760  1.00  0.00           H
ATOM    290 H2'' DG  X   9      38.270  38.400  24.360  1.00  0.00           H
ATOM    291  O3' DG  X   9      37.570  39.880  22.470  1.00  0.00           O
ATOM    292  P   DG  X  10      37.810  41.150  23.370  1.00  0.00           P
ATOM    293  OP1 DG  X  10      37.010  42.250  22.840  1.00  0.00           O
ATOM    294  OP2 DG  X  10      39.300  41.320  23.480  1.00  0.00           O
ATOM    295  O5' DG  X  10      37.270  40.760  24.840  1.00  0.00           O
ATOM    296  C5' DG  X  10      36.140  41.250  25.430  1.00  0.00           C
ATOM    297  H5' DG  X  10      35.260  40.930  24.860  1.00  0.00           H
ATOM    298 H5'' DG  X  10      36.260  42.340  25.420  1.00  0.00           H
ATOM    299  C4' DG  X  10      35.910  40.650  26.860  1.00  0.00           C
ATOM    300  H4' DG  X  10      34.850  40.770  27.070  1.00  0.00           H
ATOM    301  O4' DG  X  10      36.220  39.300  26.970  1.00  0.00           O
ATOM    302  C1' DG  X  10      36.510  39.010  28.290  1.00  0.00           C
ATOM    303  H1' DG  X  10      35.650  39.100  28.950  1.00  0.00           H
ATOM    304  N9  DG  X  10      37.030  37.650  28.500  1.00  0.00           N
ATOM    305  C8  DG  X  10      36.400  36.620  29.150  1.00  0.00           C
ATOM    306  H8  DG  X  10      35.490  36.780  29.710  1.00  0.00           H
ATOM    307  N7  DG  X  10      36.960  35.480  29.080  1.00  0.00           N
ATOM    308  C5  DG  X  10      38.120  35.770  28.300  1.00  0.00           C
ATOM    309  C6  DG  X  10      39.270  35.000  27.870  1.00  0.00           C
ATOM    310  O6  DG  X  10      39.620  33.870  28.070  1.00  0.00           O
ATOM    311  N1  DG  X  10      40.190  35.710  27.060  1.00  0.00           N
ATOM    312  H1  DG  X  10      41.040  35.290  26.720  1.00  0.00           H
ATOM    313  C2  DG  X  10      40.050  37.040  26.730  1.00  0.00           C
ATOM    314  N2  DG  X  10      40.890  37.570  25.870  1.00  0.00           N
ATOM    315  H21 DG  X  10      41.740  37.090  25.640  1.00  0.00           H
ATOM    316  H22 DG  X  10      40.760  38.520  25.560  1.00  0.00           H
ATOM    317  N3  DG  X  10      38.990  37.730  27.090  1.00  0.00           N
ATOM    318  C4  DG  X  10      38.120  37.060  27.910  1.00  0.00           C
ATOM    319  C3' DG  X  10      36.580  41.360  28.020  1.00  0.00           C
ATOM    320  H3' DG  X  10      37.340  42.090  27.750  1.00  0.00           H
ATOM    321  C2' DG  X  10      37.320  40.170  28.780  1.00  0.00           C
ATOM    322  H2' DG  X  10      38.380  40.100  28.540  1.00  0.00           H
ATOM    323 H2'' DG  X  10      37.230  40.330  29.850  1.00  0.00           H
ATOM    324  O3' DG  X  10      35.610  41.960  28.880  1.00  0.00           O
ATOM    325  P   DT  X  11      35.700  43.460  29.230  1.00  0.00           P
ATOM    326  OP1 DT  X  11      34.460  43.740  29.990  1.00  0.00           O
ATOM    327  OP2 DT  X  11      36.010  44.250  28.080  1.00  0.00           O
ATOM    328  O5' DT  X  11      36.870  43.680  30.250  1.00  0.00           O
ATOM    329  C5' DT  X  11      36.830  43.080  31.500  1.00  0.00           C
ATOM    330  H5' DT  X  11      36.560  42.020  31.470  1.00  0.00           H
ATOM    331 H5'' DT  X  11      36.130  43.650  32.110  1.00  0.00           H
ATOM    332  C4' DT  X  11      38.120  43.200  32.210  1.00  0.00           C
ATOM    333  H4' DT  X  11      38.310  44.270  32.300  1.00  0.00           H
ATOM    334  O4' DT  X  11      38.070  42.590  33.500  1.00  0.00           O
ATOM    335  C1' DT  X  11      39.120  41.620  33.550  1.00  0.00           C
ATOM    336  H1' DT  X  11      40.030  42.170  33.800  1.00  0.00           H
ATOM    337  N1  DT  X  11      38.890  40.590  34.570  1.00  0.00           N
ATOM    338  C6  DT  X  11      39.880  40.320  35.480  1.00  0.00           C
ATOM    339  H6  DT  X  11      40.710  41.000  35.680  1.00  0.00           H
ATOM    340  C5  DT  X  11      39.820  39.130  36.210  1.00  0.00           C
ATOM    341  C7  DT  X  11      40.920  38.790  37.290  1.00  0.00           C
ATOM    342  H71 DT  X  11      41.520  37.950  36.940  1.00  0.00           H
ATOM    343  H72 DT  X  11      41.560  39.670  37.320  1.00  0.00           H
ATOM    344  H73 DT  X  11      40.470  38.540  38.260  1.00  0.00           H
ATOM    345  C4  DT  X  11      38.800  38.140  35.970  1.00  0.00           C
ATOM    346  O4  DT  X  11      38.600  36.990  36.530  1.00  0.00           O
ATOM    347  N3  DT  X  11      37.830  38.580  35.020  1.00  0.00           N
ATOM    348  H3  DT  X  11      36.980  38.040  34.920  1.00  0.00           H
ATOM    349  C2  DT  X  11      37.790  39.790  34.440  1.00  0.00           C
ATOM    350  O2  DT  X  11      36.820  40.090  33.770  1.00  0.00           O
ATOM    351  C3' DT  X  11      39.290  42.570  31.400  1.00  0.00           C
ATOM    352  H3' DT  X  11      39.080  42.540  30.330  1.00  0.00           H
ATOM    353  C2' DT  X  11      39.360  41.200  32.090  1.00  0.00           C
ATOM    354  H2' DT  X  11      38.450  40.700  31.770  1.00  0.00           H
ATOM    355 H2'' DT  X  11      40.350  40.750  31.990  1.00  0.00           H
ATOM    356  O3' DT  X  11      40.490  43.340  31.670  1.00  0.00           O
ATOM    357  P   DT  X  12      41.920  43.100  30.990  1.00  0.00           P
ATOM    358  OP1 DT  X  12      42.680  44.360  31.160  1.00  0.00           O
ATOM    359  OP2 DT  X  12      41.750  42.590  29.620  1.00  0.00           O
ATOM    360  O5' DT  X  12      42.660  41.980  31.860  1.00  0.00           O
ATOM    361  C5' DT  X  12      43.250  42.350  33.160  1.00  0.00           C
ATOM    362  H5' DT  X  12      42.460  42.900  33.670  1.00  0.00           H
ATOM    363 H5'' DT  X  12      44.090  43.020  32.970  1.00  0.00           H
ATOM    364  C4' DT  X  12      43.720  41.150  33.990  1.00  0.00           C
ATOM    365  H4' DT  X  12      43.980  41.560  34.970  1.00  0.00           H
ATOM    366  O4' DT  X  12      42.640  40.220  34.150  1.00  0.00           O
ATOM    367  C1' DT  X  12      43.080  38.830  34.150  1.00  0.00           C
ATOM    368  H1' DT  X  12      43.110  38.360  35.130  1.00  0.00           H
ATOM    369  N1  DT  X  12      42.160  38.090  33.240  1.00  0.00           N
ATOM    370  C6  DT  X  12      41.840  38.540  31.960  1.00  0.00           C
ATOM    371  H6  DT  X  12      42.380  39.410  31.580  1.00  0.00           H
ATOM    372  C5  DT  X  12      40.910  37.880  31.210  1.00  0.00           C
ATOM    373  C7  DT  X  12      40.690  38.400  29.780  1.00  0.00           C
ATOM    374  H71 DT  X  12      39.620  38.540  29.710  1.00  0.00           H
ATOM    375  H72 DT  X  12      41.190  39.370  29.710  1.00  0.00           H
ATOM    376  H73 DT  X  12      41.040  37.630  29.090  1.00  0.00           H
ATOM    377  C4  DT  X  12      40.260  36.620  31.720  1.00  0.00           C
ATOM    378  O4  DT  X  12      39.460  35.910  31.210  1.00  0.00           O
ATOM    379  N3  DT  X  12      40.600  36.360  33.020  1.00  0.00           N
ATOM    380  H3  DT  X  12      40.320  35.490  33.460  1.00  0.00           H
ATOM    381  C2  DT  X  12      41.500  36.990  33.780  1.00  0.00           C
ATOM    382  O2  DT  X  12      41.780  36.550  34.900  1.00  0.00           O
ATOM    383  C3' DT  X  12      44.890  40.360  33.440  1.00  0.00           C
ATOM    384  H3' DT  X  12      45.070  40.740  32.440  1.00  0.00           H
ATOM    385  C2' DT  X  12      44.440  38.890  33.510  1.00  0.00           C
ATOM    386  H2' DT  X  12      44.450  38.490  32.500  1.00  0.00           H
ATOM    387 H2'' DT  X  12      45.100  38.250  34.100  1.00  0.00           H
ATOM    388  O3' DT  X  12      45.990  40.600  34.360  1.00  0.00           O
ATOM    389  P   DA  X  13      47.550  40.510  34.020  1.00  0.00           P
ATOM    390  OP1 DA  X  13      48.270  40.960  35.220  1.00  0.00           O
ATOM    391  OP2 DA  X  13      47.670  41.110  32.670  1.00  0.00           O
ATOM    392  O5' DA  X  13      47.890  38.880  33.820  1.00  0.00           O
ATOM    393  C5' DA  X  13      47.960  38.060  35.000  1.00  0.00           C
ATOM    394  H5' DA  X  13      47.140  38.190  35.700  1.00  0.00           H
ATOM    395 H5'' DA  X  13      48.790  38.450  35.580  1.00  0.00           H
ATOM    396  C4' DA  X  13      47.970  36.580  34.810  1.00  0.00           C
ATOM    397  H4' DA  X  13      48.160  36.170  35.800  1.00  0.00           H
ATOM    398  O4' DA  X  13      46.720  36.200  34.390  1.00  0.00           O
ATOM    399  C1' DA  X  13      46.820  34.950  33.700  1.00  0.00           C
ATOM    400  H1' DA  X  13      46.920  34.230  34.510  1.00  0.00           H
ATOM    401  N9  DA  X  13      45.580  34.690  33.020  1.00  0.00           N
ATOM    402  C8  DA  X  13      44.680  33.720  33.330  1.00  0.00           C
ATOM    403  H8  DA  X  13      44.850  33.020  34.130  1.00  0.00           H
ATOM    404  N7  DA  X  13      43.660  33.700  32.500  1.00  0.00           N
ATOM    405  C5  DA  X  13      43.870  34.710  31.570  1.00  0.00           C
ATOM    406  C6  DA  X  13      43.200  35.260  30.380  1.00  0.00           C
ATOM    407  N6  DA  X  13      42.070  34.720  29.920  1.00  0.00           N
ATOM    408  H61 DA  X  13      41.510  35.180  29.210  1.00  0.00           H
ATOM    409  H62 DA  X  13      41.610  33.970  30.410  1.00  0.00           H
ATOM    410  N1  DA  X  13      43.640  36.360  29.810  1.00  0.00           N
ATOM    411  C2  DA  X  13      44.780  36.850  30.260  1.00  0.00           C
ATOM    412  H2  DA  X  13      45.110  37.690  29.660  1.00  0.00           H
ATOM    413  N3  DA  X  13      45.540  36.440  31.280  1.00  0.00           N
ATOM    414  C4  DA  X  13      45.030  35.360  31.930  1.00  0.00           C
ATOM    415  C3' DA  X  13      48.960  36.040  33.690  1.00  0.00           C
ATOM    416  H3' DA  X  13      49.170  36.880  33.030  1.00  0.00           H
ATOM    417  C2' DA  X  13      48.090  35.030  32.900  1.00  0.00           C
ATOM    418  H2' DA  X  13      47.840  35.380  31.900  1.00  0.00           H
ATOM    419 H2'' DA  X  13      48.520  34.030  32.840  1.00  0.00           H
ATOM    420  O3' DA  X  13      50.030  35.460  34.350  1.00  0.00           O
ATOM    421  P   DG  X  14      51.180  34.610  33.750  1.00  0.00           P
ATOM    422  OP1 DG  X  14      52.230  34.900  34.750  1.00  0.00           O
ATOM    423  OP2 DG  X  14      51.440  34.850  32.300  1.00  0.00           O
ATOM    424  O5' DG  X  14      50.750  33.110  33.880  1.00  0.00           O
ATOM    425  C5' DG  X  14      50.020  32.660  35.060  1.00  0.00           C
ATOM    426  H5' DG  X  14      49.340  33.440  35.400  1.00  0.00           H
ATOM    427 H5'' DG  X  14      50.730  32.480  35.870  1.00  0.00           H
ATOM    428  C4' DG  X  14      49.280  31.380  34.840  1.00  0.00           C
ATOM    429  H4' DG  X  14      48.890  31.070  35.810  1.00  0.00           H
ATOM    430  O4' DG  X  14      48.160  31.700  34.040  1.00  0.00           O
ATOM    431  C1' DG  X  14      48.080  30.720  33.020  1.00  0.00           C
ATOM    432  H1' DG  X  14      47.560  29.850  33.450  1.00  0.00           H
ATOM    433  N9  DG  X  14      47.290  31.090  31.800  1.00  0.00           N
ATOM    434  C8  DG  X  14      47.730  31.580  30.600  1.00  0.00           C
ATOM    435  H8  DG  X  14      48.790  31.580  30.410  1.00  0.00           H
ATOM    436  N7  DG  X  14      46.850  31.830  29.630  1.00  0.00           N
ATOM    437  C5  DG  X  14      45.630  31.520  30.360  1.00  0.00           C
ATOM    438  C6  DG  X  14      44.230  31.570  30.040  1.00  0.00           C
ATOM    439  O6  DG  X  14      43.760  31.920  28.980  1.00  0.00           O
ATOM    440  N1  DG  X  14      43.410  31.040  30.960  1.00  0.00           N
ATOM    441  H1  DG  X  14      42.420  31.200  30.830  1.00  0.00           H
ATOM    442  C2  DG  X  14      43.850  30.590  32.150  1.00  0.00           C
ATOM    443  N2  DG  X  14      43.030  29.830  32.900  1.00  0.00           N
ATOM    444  H21 DG  X  14      42.140  29.510  32.550  1.00  0.00           H
ATOM    445  H22 DG  X  14      43.600  29.340  33.570  1.00  0.00           H
ATOM    446  N3  DG  X  14      45.110  30.520  32.580  1.00  0.00           N
ATOM    447  C4  DG  X  14      45.960  31.060  31.660  1.00  0.00           C
ATOM    448  C3' DG  X  14      50.070  30.150  34.180  1.00  0.00           C
ATOM    449  H3' DG  X  14      51.130  30.320  34.360  1.00  0.00           H
ATOM    450  C2' DG  X  14      49.590  30.360  32.790  1.00  0.00           C
ATOM    451  H2' DG  X  14      50.200  31.120  32.290  1.00  0.00           H
ATOM    452 H2'' DG  X  14      49.700  29.470  32.170  1.00  0.00           H
ATOM    453  O3' DG  X  14      49.630  28.930  34.880  1.00  0.00           O
ATOM    454  P   DG  X  15      49.800  27.420  34.480  1.00  0.00           P
ATOM    455  OP1 DG  X  15      50.080  26.650  35.730  1.00  0.00           O
ATOM    456  OP2 DG  X  15      50.830  27.270  33.380  1.00  0.00           O
ATOM    457  O5' DG  X  15      48.360  26.990  33.840  1.00  0.00           O
ATOM    458  C5' DG  X  15      47.170  26.870  34.680  1.00  0.00           C
ATOM    459  H5' DG  X  15      46.880  27.840  35.080  1.00  0.00           H
ATOM    460 H5'' DG  X  15      47.410  26.190  35.490  1.00  0.00           H
ATOM    461  C4' DG  X  15      45.920  26.140  34.120  1.00  0.00           C
ATOM    462  H4' DG  X  15      45.220  26.020  34.950  1.00  0.00           H
ATOM    463  O4' DG  X  15      45.350  26.890  33.080  1.00  0.00           O
ATOM    464  C1' DG  X  15      44.470  25.960  32.510  1.00  0.00           C
ATOM    465  H1' DG  X  15      43.810  25.760  33.350  1.00  0.00           H
ATOM    466  N9  DG  X  15      43.680  26.440  31.370  1.00  0.00           N
ATOM    467  C8  DG  X  15      42.310  26.450  31.320  1.00  0.00           C
ATOM    468  H8  DG  X  15      41.690  25.830  31.950  1.00  0.00           H
ATOM    469  N7  DG  X  15      41.810  27.190  30.400  1.00  0.00           N
ATOM    470  C5  DG  X  15      42.920  27.760  29.770  1.00  0.00           C
ATOM    471  C6  DG  X  15      43.010  28.760  28.750  1.00  0.00           C
ATOM    472  O6  DG  X  15      42.150  29.420  28.240  1.00  0.00           O
ATOM    473  N1  DG  X  15      44.240  28.840  28.260  1.00  0.00           N
ATOM    474  H1  DG  X  15      44.330  29.380  27.410  1.00  0.00           H
ATOM    475  C2  DG  X  15      45.310  28.370  28.890  1.00  0.00           C
ATOM    476  N2  DG  X  15      46.400  28.570  28.300  1.00  0.00           N
ATOM    477  H21 DG  X  15      46.450  29.130  27.460  1.00  0.00           H
ATOM    478  H22 DG  X  15      47.260  28.430  28.810  1.00  0.00           H
ATOM    479  N3  DG  X  15      45.340  27.610  29.980  1.00  0.00           N
ATOM    480  C4  DG  X  15      44.060  27.290  30.350  1.00  0.00           C
ATOM    481  C3' DG  X  15      46.300  24.820  33.560  1.00  0.00           C
ATOM    482  H3' DG  X  15      47.310  24.720  33.170  1.00  0.00           H
ATOM    483  C2' DG  X  15      45.380  24.800  32.250  1.00  0.00           C
ATOM    484  H2' DG  X  15      45.990  24.990  31.360  1.00  0.00           H
ATOM    485 H2'' DG  X  15      44.780  23.910  32.060  1.00  0.00           H
ATOM    486  O3' DG  X  15      45.890  23.750  34.390  1.00  0.00           O
ATOM    487  P   DG  X  16      46.040  22.200  33.970  1.00  0.00           P
ATOM    488  OP1 DG  X  16      46.360  21.420  35.210  1.00  0.00           O
ATOM    489  OP2 DG  X  16      46.980  22.030  32.850  1.00  0.00           O
ATOM    490  O5' DG  X  16      44.580  21.750  33.480  1.00  0.00           O
ATOM    491  C5' DG  X  16      43.390  21.990  34.230  1.00  0.00           C
ATOM    492  H5' DG  X  16      43.430  22.890  34.830  1.00  0.00           H
ATOM    493 H5'' DG  X  16      43.290  21.240  35.020  1.00  0.00           H
ATOM    494  C4' DG  X  16      42.220  21.890  33.280  1.00  0.00           C
ATOM    495  H4' DG  X  16      41.400  22.060  33.980  1.00  0.00           H
ATOM    496  O4' DG  X  16      42.190  22.960  32.300  1.00  0.00           O
ATOM    497  C1' DG  X  16      41.640  22.460  31.080  1.00  0.00           C
ATOM    498  H1' DG  X  16      40.550  22.470  31.150  1.00  0.00           H
ATOM    499  N9  DG  X  16      42.030  23.380  29.960  1.00  0.00           N
ATOM    500  C8  DG  X  16      43.310  23.570  29.470  1.00  0.00           C
ATOM    501  H8  DG  X  16      44.170  23.050  29.860  1.00  0.00           H
ATOM    502  N7  DG  X  16      43.330  24.410  28.510  1.00  0.00           N
ATOM    503  C5  DG  X  16      41.990  24.730  28.290  1.00  0.00           C
ATOM    504  C6  DG  X  16      41.390  25.670  27.340  1.00  0.00           C
ATOM    505  O6  DG  X  16      41.860  26.490  26.560  1.00  0.00           O
ATOM    506  N1  DG  X  16      40.030  25.610  27.410  1.00  0.00           N
ATOM    507  H1  DG  X  16      39.500  26.140  26.740  1.00  0.00           H
ATOM    508  C2  DG  X  16      39.320  24.860  28.320  1.00  0.00           C
ATOM    509  N2  DG  X  16      38.060  25.000  28.270  1.00  0.00           N
ATOM    510  H21 DG  X  16      37.580  25.680  27.690  1.00  0.00           H
ATOM    511  H22 DG  X  16      37.430  24.450  28.830  1.00  0.00           H
ATOM    512  N3  DG  X  16      39.810  24.000  29.230  1.00  0.00           N
ATOM    513  C4  DG  X  16      41.180  24.060  29.140  1.00  0.00           C
ATOM    514  C3' DG  X  16      42.070  20.580  32.410  1.00  0.00           C
ATOM    515  H3' DG  X  16      42.910  19.950  32.700  1.00  0.00           H
ATOM    516  C2' DG  X  16      42.140  21.000  30.990  1.00  0.00           C
ATOM    517  H2' DG  X  16      43.200  20.950  30.740  1.00  0.00           H
ATOM    518 H2'' DG  X  16      41.510  20.330  30.410  1.00  0.00           H
ATOM    519  O3' DG  X  16      40.770  20.000  32.650  1.00  0.00           O
ATOM    520  P   DT  X  17      40.450  18.780  33.610  1.00  0.00           P
ATOM    521  OP1 DT  X  17      39.030  18.720  33.870  1.00  0.00           O
ATOM    522  OP2 DT  X  17      41.340  18.890  34.740  1.00  0.00           O
ATOM    523  O5' DT  X  17      40.730  17.500  32.820  1.00  0.00           O
ATOM    524  C5' DT  X  17      42.040  17.120  32.490  1.00  0.00           C
ATOM    525  H5' DT  X  17      42.520  16.690  33.370  1.00  0.00           H
ATOM    526 H5'' DT  X  17      42.550  18.010  32.120  1.00  0.00           H
ATOM    527  C4' DT  X  17      42.220  15.960  31.460  1.00  0.00           C
ATOM    528  H4' DT  X  17      43.200  16.080  31.010  1.00  0.00           H
ATOM    529  O4' DT  X  17      42.110  14.660  32.070  1.00  0.00           O
ATOM    530  C1' DT  X  17      40.960  13.980  31.510  1.00  0.00           C
ATOM    531  H1' DT  X  17      41.250  13.170  30.840  1.00  0.00           H
ATOM    532  N1  DT  X  17      40.210  13.370  32.660  1.00  0.00           N
ATOM    533  C6  DT  X  17      39.470  14.150  33.480  1.00  0.00           C
ATOM    534  H6  DT  X  17      39.480  15.220  33.300  1.00  0.00           H
ATOM    535  C5  DT  X  17      38.920  13.630  34.600  1.00  0.00           C
ATOM    536  C7  DT  X  17      38.300  14.610  35.590  1.00  0.00           C
ATOM    537  H71 DT  X  17      37.210  14.530  35.580  1.00  0.00           H
ATOM    538  H72 DT  X  17      38.620  14.510  36.630  1.00  0.00           H
ATOM    539  H73 DT  X  17      38.580  15.620  35.280  1.00  0.00           H
ATOM    540  C4  DT  X  17      38.940  12.260  34.970  1.00  0.00           C
ATOM    541  O4  DT  X  17      38.450  11.780  36.020  1.00  0.00           O
ATOM    542  N3  DT  X  17      39.640  11.500  33.980  1.00  0.00           N
ATOM    543  H3  DT  X  17      39.690  10.500  34.030  1.00  0.00           H
ATOM    544  C2  DT  X  17      40.310  12.020  32.880  1.00  0.00           C
ATOM    545  O2  DT  X  17      40.910  11.190  32.150  1.00  0.00           O
ATOM    546  C3' DT  X  17      41.190  16.040  30.370  1.00  0.00           C
ATOM    547  H3' DT  X  17      40.730  17.040  30.370  1.00  0.00           H
ATOM    548  C2' DT  X  17      40.160  14.960  30.660  1.00  0.00           C
ATOM    549  H2' DT  X  17      39.320  15.310  31.260  1.00  0.00           H
ATOM    550 H2'' DT  X  17      39.790  14.390  29.810  1.00  0.00           H
ATOM    551  O3' DT  X  17      41.820  15.940  29.060  1.00  0.00           O
ATOM    552  P   DT  X  18      42.280  14.600  28.220  1.00  0.00           P
ATOM    553  OP1 DT  X  18      41.140  13.750  27.930  1.00  0.00           O
ATOM    554  OP2 DT  X  18      43.350  14.040  29.040  1.00  0.00           O
ATOM    555  O5' DT  X  18      42.880  15.240  26.920  1.00  0.00           O
ATOM    556  C5' DT  X  18      42.030  15.630  25.860  1.00  0.00           C
ATOM    557  H5' DT  X  18      41.210  16.220  26.250  1.00  0.00           H
ATOM    558 H5'' DT  X  18      41.600  14.790  25.310  1.00  0.00           H
ATOM    559  C4' DT  X  18      42.760  16.430  24.790  1.00  0.00           C
ATOM    560  H4' DT  X  18      43.400  15.750  24.220  1.00  0.00           H
ATOM    561  O4' DT  X  18      41.870  17.050  23.830  1.00  0.00           O
ATOM    562  C1' DT  X  18      42.610  18.140  23.280  1.00  0.00           C
ATOM    563  H1' DT  X  18      43.390  17.670  22.680  1.00  0.00           H
ATOM    564  N1  DT  X  18      41.780  19.010  22.460  1.00  0.00           N
ATOM    565  C6  DT  X  18      40.550  19.310  22.870  1.00  0.00           C
ATOM    566  H6  DT  X  18      40.150  19.110  23.850  1.00  0.00           H
ATOM    567  C5  DT  X  18      39.690  20.150  22.170  1.00  0.00           C
ATOM    568  C7  DT  X  18      38.400  20.720  22.820  1.00  0.00           C
ATOM    569  H71 DT  X  18      37.490  20.170  22.560  1.00  0.00           H
ATOM    570  H72 DT  X  18      38.480  20.940  23.880  1.00  0.00           H
ATOM    571  H73 DT  X  18      38.230  21.640  22.270  1.00  0.00           H
ATOM    572  C4  DT  X  18      40.070  20.710  20.880  1.00  0.00           C
ATOM    573  O4  DT  X  18      39.500  21.500  20.120  1.00  0.00           O
ATOM    574  N3  DT  X  18      41.310  20.230  20.460  1.00  0.00           N
ATOM    575  H3  DT  X  18      41.580  20.570  19.550  1.00  0.00           H
ATOM    576  C2  DT  X  18      42.180  19.370  21.200  1.00  0.00           C
ATOM    577  O2  DT  X  18      43.280  19.090  20.700  1.00  0.00           O
ATOM    578  C3' DT  X  18      43.650  17.540  25.370  1.00  0.00           C
ATOM    579  H3' DT  X  18      43.430  17.770  26.410  1.00  0.00           H
ATOM    580  C2' DT  X  18      43.210  18.780  24.550  1.00  0.00           C
ATOM    581  H2' DT  X  18      42.530  19.410  25.130  1.00  0.00           H
ATOM    582 H2'' DT  X  18      44.110  19.320  24.260  1.00  0.00           H
ATOM    583  O3' DT  X  18      45.040  17.260  25.110  1.00  0.00           O
ATOM    584  P   DA  X  19      46.120  17.660  26.250  1.00  0.00           P
ATOM    585  OP1 DA  X  19      47.360  16.920  25.920  1.00  0.00           O
ATOM    586  OP2 DA  X  19      45.580  17.530  27.610  1.00  0.00           O
ATOM    587  O5' DA  X  19      46.260  19.190  25.890  1.00  0.00           O
ATOM    588  C5' DA  X  19      47.040  19.570  24.720  1.00  0.00           C
ATOM    589  H5' DA  X  19      46.510  19.170  23.850  1.00  0.00           H
ATOM    590 H5'' DA  X  19      48.080  19.290  24.870  1.00  0.00           H
ATOM    591  C4' DA  X  19      47.200  21.110  24.610  1.00  0.00           C
ATOM    592  H4' DA  X  19      47.850  21.320  23.760  1.00  0.00           H
ATOM    593  O4' DA  X  19      45.930  21.780  24.310  1.00  0.00           O
ATOM    594  C1' DA  X  19      45.580  22.560  25.400  1.00  0.00           C
ATOM    595  H1' DA  X  19      45.670  23.580  25.010  1.00  0.00           H
ATOM    596  N9  DA  X  19      44.110  22.290  25.720  1.00  0.00           N
ATOM    597  C8  DA  X  19      43.620  21.250  26.490  1.00  0.00           C
ATOM    598  H8  DA  X  19      44.280  20.630  27.070  1.00  0.00           H
ATOM    599  N7  DA  X  19      42.350  21.270  26.680  1.00  0.00           N
ATOM    600  C5  DA  X  19      41.940  22.330  25.870  1.00  0.00           C
ATOM    601  C6  DA  X  19      40.710  22.870  25.490  1.00  0.00           C
ATOM    602  N6  DA  X  19      39.550  22.490  26.010  1.00  0.00           N
ATOM    603  H61 DA  X  19      38.780  23.160  25.990  1.00  0.00           H
ATOM    604  H62 DA  X  19      39.530  21.660  26.580  1.00  0.00           H
ATOM    605  N1  DA  X  19      40.610  23.890  24.740  1.00  0.00           N
ATOM    606  C2  DA  X  19      41.700  24.340  24.150  1.00  0.00           C
ATOM    607  H2  DA  X  19      41.680  25.220  23.540  1.00  0.00           H
ATOM    608  N3  DA  X  19      42.900  23.940  24.400  1.00  0.00           N
ATOM    609  C4  DA  X  19      43.000  22.910  25.240  1.00  0.00           C
ATOM    610  C3' DA  X  19      47.740  21.800  25.880  1.00  0.00           C
ATOM    611  H3' DA  X  19      48.250  21.020  26.450  1.00  0.00           H
ATOM    612  C2' DA  X  19      46.520  22.300  26.590  1.00  0.00           C
ATOM    613  H2' DA  X  19      46.050  21.730  27.390  1.00  0.00           H
ATOM    614 H2'' DA  X  19      46.850  23.220  27.070  1.00  0.00           H
ATOM    615  O3' DA  X  19      48.570  22.850  25.460  1.00  0.00           O
ATOM    616  P   DG  X  20      50.070  22.950  25.910  1.00  0.00           P
ATOM    617  OP1 DG  X  20      50.770  21.820  25.200  1.00  0.00           O
ATOM    618  OP2 DG  X  20      50.240  23.000  27.350  1.00  0.00           O
ATOM    619  O5' DG  X  20      50.490  24.360  25.310  1.00  0.00           O
ATOM    620  C5' DG  X  20      50.220  25.600  25.930  1.00  0.00           C
ATOM    621  H5' DG  X  20      50.860  25.680  26.810  1.00  0.00           H
ATOM    622 H5'' DG  X  20      49.200  25.670  26.310  1.00  0.00           H
ATOM    623  C4' DG  X  20      50.510  26.810  24.960  1.00  0.00           C
ATOM    624  H4' DG  X  20      51.290  26.510  24.260  1.00  0.00           H
ATOM    625  O4' DG  X  20      49.310  27.110  24.220  1.00  0.00           O
ATOM    626  C1' DG  X  20      48.860  28.470  24.320  1.00  0.00           C
ATOM    627  H1' DG  X  20      49.440  29.050  23.610  1.00  0.00           H
ATOM    628  N9  DG  X  20      47.390  28.620  24.070  1.00  0.00           N
ATOM    629  C8  DG  X  20      46.830  29.570  23.310  1.00  0.00           C
ATOM    630  H8  DG  X  20      47.400  30.280  22.730  1.00  0.00           H
ATOM    631  N7  DG  X  20      45.530  29.460  23.190  1.00  0.00           N
ATOM    632  C5  DG  X  20      45.190  28.500  24.070  1.00  0.00           C
ATOM    633  C6  DG  X  20      43.910  27.880  24.390  1.00  0.00           C
ATOM    634  O6  DG  X  20      42.740  28.140  23.950  1.00  0.00           O
ATOM    635  N1  DG  X  20      44.080  26.750  25.170  1.00  0.00           N
ATOM    636  H1  DG  X  20      43.220  26.300  25.450  1.00  0.00           H
ATOM    637  C2  DG  X  20      45.210  26.370  25.740  1.00  0.00           C
ATOM    638  N2  DG  X  20      45.180  25.540  26.740  1.00  0.00           N
ATOM    639  H21 DG  X  20      44.290  25.330  27.180  1.00  0.00           H
ATOM    640  H22 DG  X  20      46.060  25.240  27.120  1.00  0.00           H
ATOM    641  N3  DG  X  20      46.390  26.920  25.510  1.00  0.00           N
ATOM    642  C4  DG  X  20      46.330  27.940  24.590  1.00  0.00           C
ATOM    643  C3' DG  X  20      50.800  28.110  25.670  1.00  0.00           C
ATOM    644  H3' DG  X  20      50.980  27.980  26.740  1.00  0.00           H
ATOM    645  C2' DG  X  20      49.370  28.700  25.750  1.00  0.00           C
ATOM    646  H2' DG  X  20      48.810  28.220  26.550  1.00  0.00           H
ATOM    647 H2'' DG  X  20      49.440  29.770  25.900  1.00  0.00           H
ATOM    648  O3' DG  X  20      51.850  28.820  24.930  1.00  0.00           O
ATOM    649  P   DG  X  21      52.450  30.150  25.390  1.00  0.00           P
ATOM    650  OP1 DG  X  21      53.740  30.360  24.670  1.00  0.00           O
ATOM    651  OP2 DG  X  21      52.490  30.110  26.850  1.00  0.00           O
ATOM    652  O5' DG  X  21      51.400  31.310  25.000  1.00  0.00           O
ATOM    653  C5' DG  X  21      51.470  32.000  23.770  1.00  0.00           C
ATOM    654  H5' DG  X  21      51.230  31.420  22.880  1.00  0.00           H
ATOM    655 H5'' DG  X  21      52.460  32.420  23.620  1.00  0.00           H
ATOM    656  C4' DG  X  21      50.400  33.140  23.750  1.00  0.00           C
ATOM    657  H4' DG  X  21      50.490  33.690  22.810  1.00  0.00           H
ATOM    658  O4' DG  X  21      49.080  32.650  23.740  1.00  0.00           O
ATOM    659  C1' DG  X  21      48.410  33.300  24.830  1.00  0.00           C
ATOM    660  H1' DG  X  21      47.940  34.240  24.530  1.00  0.00           H
ATOM    661  N9  DG  X  21      47.330  32.410  25.340  1.00  0.00           N
ATOM    662  C8  DG  X  21      47.280  31.670  26.470  1.00  0.00           C
ATOM    663  H8  DG  X  21      48.150  31.500  27.080  1.00  0.00           H
ATOM    664  N7  DG  X  21      46.130  31.050  26.690  1.00  0.00           N
ATOM    665  C5  DG  X  21      45.330  31.460  25.630  1.00  0.00           C
ATOM    666  C6  DG  X  21      43.950  31.250  25.370  1.00  0.00           C
ATOM    667  O6  DG  X  21      43.180  30.510  26.050  1.00  0.00           O
ATOM    668  N1  DG  X  21      43.440  31.890  24.330  1.00  0.00           N
ATOM    669  H1  DG  X  21      42.430  31.970  24.360  1.00  0.00           H
ATOM    670  C2  DG  X  21      44.180  32.780  23.590  1.00  0.00           C
ATOM    671  N2  DG  X  21      43.500  33.610  22.840  1.00  0.00           N
ATOM    672  H21 DG  X  21      42.510  33.670  23.060  1.00  0.00           H
ATOM    673  H22 DG  X  21      43.960  34.410  22.430  1.00  0.00           H
ATOM    674  N3  DG  X  21      45.510  32.920  23.650  1.00  0.00           N
ATOM    675  C4  DG  X  21      46.060  32.310  24.780  1.00  0.00           C
ATOM    676  C3' DG  X  21      50.500  34.170  24.860  1.00  0.00           C
ATOM    677  H3' DG  X  21      51.500  34.130  25.280  1.00  0.00           H
ATOM    678  C2' DG  X  21      49.410  33.760  25.860  1.00  0.00           C
ATOM    679  H2' DG  X  21      49.730  32.940  26.510  1.00  0.00           H
ATOM    680 H2'' DG  X  21      48.980  34.570  26.440  1.00  0.00           H
ATOM    681  O3' DG  X  21      50.190  35.440  24.390  1.00  0.00           O
ATOM    682  P   DG3 X  22      51.330  36.540  24.670  1.00  0.00           P
ATOM    683  OP1 DG3 X  22      52.170  36.640  23.430  1.00  0.00           O
ATOM    684  OP2 DG3 X  22      51.930  36.410  26.050  1.00  0.00           O
ATOM    685  O5' DG3 X  22      50.280  37.740  24.720  1.00  0.00           O
ATOM    686  C5' DG3 X  22      49.450  37.840  25.880  1.00  0.00           C
ATOM    687  H5' DG3 X  22      50.150  37.790  26.720  1.00  0.00           H
ATOM    688 H5'' DG3 X  22      48.850  36.920  25.900  1.00  0.00           H
ATOM    689  C4' DG3 X  22      48.390  38.960  25.940  1.00  0.00           C
ATOM    690  H4' DG3 X  22      48.850  39.930  25.740  1.00  0.00           H
ATOM    691  O4' DG3 X  22      47.440  38.610  24.890  1.00  0.00           O
ATOM    692  C1' DG3 X  22      46.160  38.820  25.480  1.00  0.00           C
ATOM    693  H1' DG3 X  22      45.590  39.550  24.900  1.00  0.00           H
ATOM    694  N9  DG3 X  22      45.280  37.550  25.350  1.00  0.00           N
ATOM    695  C8  DG3 X  22      44.200  37.400  24.610  1.00  0.00           C
ATOM    696  H8  DG3 X  22      43.910  38.080  23.820  1.00  0.00           H
ATOM    697  N7  DG3 X  22      43.370  36.540  24.920  1.00  0.00           N
ATOM    698  C5  DG3 X  22      44.080  35.780  25.900  1.00  0.00           C
ATOM    699  C6  DG3 X  22      43.760  34.550  26.600  1.00  0.00           C
ATOM    700  O6  DG3 X  22      42.730  33.810  26.600  1.00  0.00           O
ATOM    701  N1  DG3 X  22      44.730  34.100  27.400  1.00  0.00           N
ATOM    702  H1  DG3 X  22      44.570  33.240  27.900  1.00  0.00           H
ATOM    703  C2  DG3 X  22      45.890  34.870  27.670  1.00  0.00           C
ATOM    704  N2  DG3 X  22      46.800  34.450  28.520  1.00  0.00           N
ATOM    705  H21 DG3 X  22      46.790  33.540  28.970  1.00  0.00           H
ATOM    706  H22 DG3 X  22      47.670  34.960  28.480  1.00  0.00           H
ATOM    707  N3  DG3 X  22      46.260  35.920  26.940  1.00  0.00           N
ATOM    708  C4  DG3 X  22      45.290  36.400  26.130  1.00  0.00           C
ATOM    709  C3' DG3 X  22      47.680  39.080  27.310  1.00  0.00           C
ATOM    710  H3' DG3 X  22      47.850  38.160  27.850  1.00  0.00           H
ATOM    711  C2' DG3 X  22      46.240  39.370  26.960  1.00  0.00           C
ATOM    712  H2' DG3 X  22      45.460  38.830  27.500  1.00  0.00           H
ATOM    713 H2'' DG3 X  22      45.990  40.430  26.870  1.00  0.00           H
ATOM    714  O3' DG3 X  22      48.080  40.190  28.070  1.00  0.00           O
ATOM    715 HO3' DG3 X  22      47.360  40.530  28.600  1.00  0.00           H
ATOM    716  K+  K+  X  23      41.530  32.020  27.720  1.00  0.00           K
ATOM    717  K+  K+  X  24      40.850  28.900  25.880  1.00  0.00           K
ATOM    718  C40 BRA X  25      30.580  32.960  22.940  1.00  0.00           C
ATOM    719 H402 BRA X  25      30.500  33.400  23.930  1.00  0.00           H
ATOM    720 H403 BRA X  25      31.120  32.010  23.020  1.00  0.00           H
ATOM    721  C41 BRA X  25      29.180  32.650  22.380  1.00  0.00           C
ATOM    722 H412 BRA X  25      29.010  31.600  22.120  1.00  0.00           H
ATOM    723 H413 BRA X  25      28.620  33.040  23.220  1.00  0.00           H
ATOM    724  C42 BRA X  25      29.090  33.470  21.090  1.00  0.00           C
ATOM    725 H422 BRA X  25      29.310  32.860  20.210  1.00  0.00           H
ATOM    726 H423 BRA X  25      28.110  33.940  20.950  1.00  0.00           H
ATOM    727  C43 BRA X  25      30.210  34.510  21.190  1.00  0.00           C
ATOM    728 H432 BRA X  25      30.590  34.810  20.210  1.00  0.00           H
ATOM    729 H433 BRA X  25      29.790  35.340  21.750  1.00  0.00           H
ATOM    730  N39 BRA X  25      31.280  33.940  22.110  1.00  0.00           N
ATOM    731  H39 BRA X  25      31.810  33.470  21.360  1.00  0.00           H
ATOM    732  C38 BRA X  25      32.160  34.980  22.920  1.00  0.00           C
ATOM    733 H382 BRA X  25      31.620  35.300  23.800  1.00  0.00           H
ATOM    734 H383 BRA X  25      32.900  34.400  23.470  1.00  0.00           H
ATOM    735  C37 BRA X  25      32.780  36.140  22.130  1.00  0.00           C
ATOM    736 H372 BRA X  25      33.330  36.730  22.870  1.00  0.00           H
ATOM    737 H373 BRA X  25      31.920  36.730  21.800  1.00  0.00           H
ATOM    738  C36 BRA X  25      33.540  35.800  20.870  1.00  0.00           C
ATOM    739  O52 BRA X  25      33.330  34.770  20.310  1.00  0.00           O
ATOM    740  N17 BRA X  25      34.400  36.780  20.440  1.00  0.00           N
ATOM    741  H17 BRA X  25      34.350  37.680  20.910  1.00  0.00           H
ATOM    742  C3  BRA X  25      35.200  36.760  19.310  1.00  0.00           C
ATOM    743  C4  BRA X  25      35.700  35.560  18.720  1.00  0.00           C
ATOM    744  H4  BRA X  25      35.420  34.630  19.210  1.00  0.00           H
ATOM    745  C2  BRA X  25      35.600  38.010  18.720  1.00  0.00           C
ATOM    746  H2  BRA X  25      35.310  38.950  19.170  1.00  0.00           H
ATOM    747  C1  BRA X  25      36.440  38.040  17.620  1.00  0.00           C
ATOM    748  H1  BRA X  25      36.720  39.040  17.310  1.00  0.00           H
ATOM    749  C6  BRA X  25      36.880  36.850  16.930  1.00  0.00           C
ATOM    750  C10 BRA X  25      37.680  36.980  15.830  1.00  0.00           C
ATOM    751  N19 BRA X  25      37.980  38.110  15.150  1.00  0.00           N
ATOM    752  H19 BRA X  25      38.810  38.590  15.480  1.00  0.00           H
ATOM    753  C28 BRA X  25      37.400  38.510  13.990  1.00  0.00           C
ATOM    754  C29 BRA X  25      37.960  39.620  13.410  1.00  0.00           C
ATOM    755  H29 BRA X  25      38.670  40.260  13.930  1.00  0.00           H
ATOM    756  C24 BRA X  25      37.490  40.110  12.140  1.00  0.00           C
ATOM    757  H24 BRA X  25      37.750  41.110  11.820  1.00  0.00           H
ATOM    758  C25 BRA X  25      36.420  39.500  11.550  1.00  0.00           C
ATOM    759  N15 BRA X  25      35.840  40.050  10.430  1.00  0.00           N
ATOM    760  C16 BRA X  25      36.540  41.010   9.570  1.00  0.00           C
ATOM    761 H161 BRA X  25      36.410  41.980  10.070  1.00  0.00           H
ATOM    762 H162 BRA X  25      36.180  40.960   8.540  1.00  0.00           H
ATOM    763 H163 BRA X  25      37.610  40.830   9.430  1.00  0.00           H
ATOM    764  C18 BRA X  25      34.490  39.720   9.990  1.00  0.00           C
ATOM    765 H181 BRA X  25      33.910  40.630   9.850  1.00  0.00           H
ATOM    766 H182 BRA X  25      33.860  39.100  10.630  1.00  0.00           H
ATOM    767 H183 BRA X  25      34.640  39.200   9.030  1.00  0.00           H
ATOM    768  C26 BRA X  25      35.970  38.240  12.080  1.00  0.00           C
ATOM    769  H26 BRA X  25      35.110  37.670  11.730  1.00  0.00           H
ATOM    770  C27 BRA X  25      36.450  37.750  13.340  1.00  0.00           C
ATOM    771  H27 BRA X  25      36.100  36.800  13.750  1.00  0.00           H
ATOM    772  C5  BRA X  25      36.460  35.590  17.530  1.00  0.00           C
ATOM    773  N7  BRA X  25      36.840  34.450  16.940  1.00  0.00           N
ATOM    774  H90 BRA X  25      36.580  33.580  17.390  1.00  0.00           H
ATOM    775  C8  BRA X  25      37.640  34.500  15.810  1.00  0.00           C
ATOM    776  C11 BRA X  25      38.010  33.320  15.260  1.00  0.00           C
ATOM    777  H11 BRA X  25      37.830  32.390  15.790  1.00  0.00           H
ATOM    778  C9  BRA X  25      38.090  35.700  15.270  1.00  0.00           C
ATOM    779  C14 BRA X  25      39.090  35.680  14.270  1.00  0.00           C
ATOM    780  H14 BRA X  25      39.510  36.560  13.810  1.00  0.00           H
ATOM    781  C13 BRA X  25      39.430  34.460  13.620  1.00  0.00           C
ATOM    782  H13 BRA X  25      40.040  34.480  12.720  1.00  0.00           H
ATOM    783  C12 BRA X  25      38.860  33.290  14.100  1.00  0.00           C
ATOM    784  N21 BRA X  25      39.070  32.050  13.590  1.00  0.00           N
ATOM    785  H21 BRA X  25      40.040  31.790  13.600  1.00  0.00           H
ATOM    786  C44 BRA X  25      38.290  31.370  12.660  1.00  0.00           C
ATOM    787  O53 BRA X  25      37.300  31.840  12.210  1.00  0.00           O
ATOM    788  C45 BRA X  25      38.720  29.930  12.350  1.00  0.00           C
ATOM    789 H452 BRA X  25      38.800  29.790  11.270  1.00  0.00           H
ATOM    790 H453 BRA X  25      39.750  29.840  12.710  1.00  0.00           H
ATOM    791  C46 BRA X  25      37.670  29.090  13.120  1.00  0.00           C
ATOM    792 H462 BRA X  25      37.840  29.330  14.170  1.00  0.00           H
ATOM    793 H463 BRA X  25      37.970  28.040  13.150  1.00  0.00           H
ATOM    794  N47 BRA X  25      36.170  29.220  12.780  1.00  0.00           N
ATOM    795  H47 BRA X  25      35.820  30.090  13.220  1.00  0.00           H
ATOM    796  C48 BRA X  25      35.460  28.010  13.230  1.00  0.00           C
ATOM    797 H482 BRA X  25      35.280  28.040  14.310  1.00  0.00           H
ATOM    798 H483 BRA X  25      36.200  27.210  13.100  1.00  0.00           H
ATOM    799  C49 BRA X  25      34.290  27.750  12.290  1.00  0.00           C
ATOM    800 H492 BRA X  25      33.990  26.710  12.160  1.00  0.00           H
ATOM    801 H493 BRA X  25      33.350  28.180  12.650  1.00  0.00           H
ATOM    802  C50 BRA X  25      34.730  28.300  10.910  1.00  0.00           C
ATOM    803 H502 BRA X  25      35.180  27.450  10.400  1.00  0.00           H
ATOM    804 H503 BRA X  25      33.880  28.730  10.370  1.00  0.00           H
ATOM    805  C51 BRA X  25      35.850  29.250  11.270  1.00  0.00           C
ATOM    806 H512 BRA X  25      35.450  30.240  11.060  1.00  0.00           H
ATOM    807 H513 BRA X  25      36.760  28.980  10.730  1.00  0.00           H
END
ATOM      1 HO5' DA5 X   1      42.380  33.960  37.640  1.00  0.00           H
ATOM      2  O5' DA5 X   1      42.970  33.310  38.040  1.00  0.00           O
ATOM      3  C5' DA5 X   1      42.410  32.030  37.950  1.00  0.00           C
ATOM      4  H5' DA5 X   1      43.070  31.400  38.540  1.00  0.00           H
ATOM      5 H5'' DA5 X   1      42.590  31.630  36.950  1.00  0.00           H
ATOM      6  C4' DA5 X   1      41.000  31.870  38.430  1.00  0.00           C
ATOM      7  H4' DA5 X   1      40.850  31.980  39.510  1.00  0.00           H
ATOM      8  O4' DA5 X   1      40.150  32.740  37.800  1.00  0.00           O
ATOM      9  C1' DA5 X   1      39.450  32.120  36.750  1.00  0.00           C
ATOM     10  H1' DA5 X   1      38.440  32.030  37.130  1.00  0.00           H
ATOM     11  N9  DA5 X   1      39.460  32.860  35.420  1.00  0.00           N
ATOM     12  C8  DA5 X   1      40.440  33.350  34.580  1.00  0.00           C
ATOM     13  H8  DA5 X   1      41.480  33.060  34.550  1.00  0.00           H
ATOM     14  N7  DA5 X   1      39.950  34.050  33.540  1.00  0.00           N
ATOM     15  C5  DA5 X   1      38.600  34.130  33.820  1.00  0.00           C
ATOM     16  C6  DA5 X   1      37.630  34.990  33.250  1.00  0.00           C
ATOM     17  N6  DA5 X   1      37.800  35.880  32.270  1.00  0.00           N
ATOM     18  H61 DA5 X   1      36.960  36.350  31.950  1.00  0.00           H
ATOM     19  H62 DA5 X   1      38.630  35.810  31.690  1.00  0.00           H
ATOM     20  N1  DA5 X   1      36.410  34.960  33.830  1.00  0.00           N
ATOM     21  C2  DA5 X   1      36.180  34.080  34.820  1.00  0.00           C
ATOM     22  H2  DA5 X   1      35.140  34.050  35.120  1.00  0.00           H
ATOM     23  N3  DA5 X   1      37.010  33.200  35.390  1.00  0.00           N
ATOM     24  C4  DA5 X   1      38.280  33.440  34.920  1.00  0.00           C
ATOM     25  C3' DA5 X   1      40.490  30.430  37.920  1.00  0.00           C
ATOM     26  H3' DA5 X   1      41.340  29.750  37.900  1.00  0.00           H
ATOM     27  C2' DA5 X   1      39.910  30.710  36.510  1.00  0.00           C
ATOM     28  H2' DA5 X   1      40.710  30.750  35.770  1.00  0.00           H
ATOM     29 H2'' DA5 X   1      39.070  30.050  36.300  1.00  0.00           H
ATOM     30  O3' DA5 X   1      39.490  30.090  38.920  1.00  0.00           O
ATOM     31  P   DG  X   2      38.950  28.550  39.230  1.00  0.00           P
ATOM     32  OP1 DG  X   2      38.380  28.690  40.560  1.00  0.00           O
ATOM     33  OP2 DG  X   2      39.990  27.550  38.930  1.00  0.00           O
ATOM     34  O5' DG  X   2      37.790  28.430  38.100  1.00  0.00           O
ATOM     35  C5' DG  X   2      36.660  29.290  38.120  1.00  0.00           C
ATOM     36  H5' DG  X   2      37.040  30.310  38.210  1.00  0.00           H
ATOM     37 H5'' DG  X   2      35.920  29.110  38.900  1.00  0.00           H
ATOM     38  C4' DG  X   2      35.870  29.340  36.750  1.00  0.00           C
ATOM     39  H4' DG  X   2      34.980  29.900  37.030  1.00  0.00           H
ATOM     40  O4' DG  X   2      36.640  30.060  35.850  1.00  0.00           O
ATOM     41  C1' DG  X   2      36.390  29.510  34.600  1.00  0.00           C
ATOM     42  H1' DG  X   2      35.390  29.820  34.290  1.00  0.00           H
ATOM     43  N9  DG  X   2      37.480  30.020  33.730  1.00  0.00           N
ATOM     44  C8  DG  X   2      38.810  29.720  33.640  1.00  0.00           C
ATOM     45  H8  DG  X   2      39.330  28.910  34.130  1.00  0.00           H
ATOM     46  N7  DG  X   2      39.500  30.410  32.740  1.00  0.00           N
ATOM     47  C5  DG  X   2      38.550  31.270  32.200  1.00  0.00           C
ATOM     48  C6  DG  X   2      38.630  32.300  31.170  1.00  0.00           C
ATOM     49  O6  DG  X   2      39.630  32.720  30.560  1.00  0.00           O
ATOM     50  N1  DG  X   2      37.440  32.950  30.960  1.00  0.00           N
ATOM     51  H1  DG  X   2      37.450  33.730  30.320  1.00  0.00           H
ATOM     52  C2  DG  X   2      36.280  32.530  31.520  1.00  0.00           C
ATOM     53  N2  DG  X   2      35.180  33.190  31.200  1.00  0.00           N
ATOM     54  H21 DG  X   2      35.220  34.010  30.610  1.00  0.00           H
ATOM     55  H22 DG  X   2      34.370  32.760  31.620  1.00  0.00           H
ATOM     56  N3  DG  X   2      36.120  31.580  32.420  1.00  0.00           N
ATOM     57  C4  DG  X   2      37.320  31.060  32.820  1.00  0.00           C
ATOM     58  C3' DG  X   2      35.500  27.980  36.070  1.00  0.00           C
ATOM     59  H3' DG  X   2      35.570  27.100  36.700  1.00  0.00           H
ATOM     60  C2' DG  X   2      36.400  28.030  34.810  1.00  0.00           C
ATOM     61  H2' DG  X   2      37.340  27.540  35.050  1.00  0.00           H
ATOM     62 H2'' DG  X   2      35.940  27.500  33.980  1.00  0.00           H
ATOM     63  O3' DG  X   2      34.170  27.950  35.620  1.00  0.00           O
ATOM     64  P   DG  X   3      33.560  26.710  34.860  1.00  0.00           P
ATOM     65  OP1 DG  X   3      32.320  26.280  35.540  1.00  0.00           O
ATOM     66  OP2 DG  X   3      34.630  25.710  34.590  1.00  0.00           O
ATOM     67  O5' DG  X   3      33.060  27.310  33.480  1.00  0.00           O
ATOM     68  C5' DG  X   3      32.360  26.580  32.500  1.00  0.00           C
ATOM     69  H5' DG  X   3      31.390  26.210  32.820  1.00  0.00           H
ATOM     70 H5'' DG  X   3      32.960  25.700  32.240  1.00  0.00           H
ATOM     71  C4' DG  X   3      32.150  27.510  31.330  1.00  0.00           C
ATOM     72  H4' DG  X   3      31.650  26.960  30.530  1.00  0.00           H
ATOM     73  O4' DG  X   3      33.430  27.750  30.740  1.00  0.00           O
ATOM     74  C1' DG  X   3      33.750  29.090  30.990  1.00  0.00           C
ATOM     75  H1' DG  X   3      34.230  29.130  31.970  1.00  0.00           H
ATOM     76  N9  DG  X   3      34.690  29.650  29.990  1.00  0.00           N
ATOM     77  C8  DG  X   3      34.550  30.560  28.930  1.00  0.00           C
ATOM     78  H8  DG  X   3      33.610  30.970  28.610  1.00  0.00           H
ATOM     79  N7  DG  X   3      35.610  30.750  28.280  1.00  0.00           N
ATOM     80  C5  DG  X   3      36.560  29.980  28.900  1.00  0.00           C
ATOM     81  C6  DG  X   3      37.920  29.690  28.580  1.00  0.00           C
ATOM     82  O6  DG  X   3      38.660  30.070  27.730  1.00  0.00           O
ATOM     83  N1  DG  X   3      38.510  28.820  29.450  1.00  0.00           N
ATOM     84  H1  DG  X   3      39.470  28.640  29.210  1.00  0.00           H
ATOM     85  C2  DG  X   3      37.840  28.160  30.500  1.00  0.00           C
ATOM     86  N2  DG  X   3      38.540  27.470  31.390  1.00  0.00           N
ATOM     87  H21 DG  X   3      39.520  27.270  31.330  1.00  0.00           H
ATOM     88  H22 DG  X   3      37.980  26.910  32.020  1.00  0.00           H
ATOM     89  N3  DG  X   3      36.570  28.370  30.820  1.00  0.00           N
ATOM     90  C4  DG  X   3      35.990  29.300  29.990  1.00  0.00           C
ATOM     91  C3' DG  X   3      31.440  28.860  31.640  1.00  0.00           C
ATOM     92  H3' DG  X   3      31.440  29.070  32.710  1.00  0.00           H
ATOM     93  C2' DG  X   3      32.370  29.760  30.890  1.00  0.00           C
ATOM     94  H2' DG  X   3      32.010  29.800  29.860  1.00  0.00           H
ATOM     95 H2'' DG  X   3      32.310  30.750  31.340  1.00  0.00           H
ATOM     96  O3' DG  X   3      30.120  29.110  31.260  1.00  0.00           O
ATOM     97  P   DG  X   4      29.080  28.070  30.630  1.00  0.00           P
ATOM     98  OP1 DG  X   4      27.770  28.810  30.710  1.00  0.00           O
ATOM     99  OP2 DG  X   4      29.270  26.820  31.400  1.00  0.00           O
ATOM    100  O5' DG  X   4      29.460  27.820  29.030  1.00  0.00           O
ATOM    101  C5' DG  X   4      29.170  28.830  28.120  1.00  0.00           C
ATOM    102  H5' DG  X   4      29.440  29.860  28.370  1.00  0.00           H
ATOM    103 H5'' DG  X   4      28.110  28.900  27.880  1.00  0.00           H
ATOM    104  C4' DG  X   4      29.990  28.620  26.850  1.00  0.00           C
ATOM    105  H4' DG  X   4      29.810  29.380  26.080  1.00  0.00           H
ATOM    106  O4' DG  X   4      31.420  28.770  27.010  1.00  0.00           O
ATOM    107  C1' DG  X   4      32.000  27.730  26.290  1.00  0.00           C
ATOM    108  H1' DG  X   4      32.040  28.020  25.240  1.00  0.00           H
ATOM    109  N9  DG  X   4      33.420  27.460  26.690  1.00  0.00           N
ATOM    110  C8  DG  X   4      33.920  26.550  27.540  1.00  0.00           C
ATOM    111  H8  DG  X   4      33.350  25.920  28.200  1.00  0.00           H
ATOM    112  N7  DG  X   4      35.260  26.450  27.510  1.00  0.00           N
ATOM    113  C5  DG  X   4      35.610  27.430  26.590  1.00  0.00           C
ATOM    114  C6  DG  X   4      36.850  27.770  25.970  1.00  0.00           C
ATOM    115  O6  DG  X   4      37.970  27.400  26.250  1.00  0.00           O
ATOM    116  N1  DG  X   4      36.730  28.620  24.920  1.00  0.00           N
ATOM    117  H1  DG  X   4      37.540  28.740  24.320  1.00  0.00           H
ATOM    118  C2  DG  X   4      35.610  29.250  24.490  1.00  0.00           C
ATOM    119  N2  DG  X   4      35.600  29.970  23.430  1.00  0.00           N
ATOM    120  H21 DG  X   4      36.430  30.070  22.860  1.00  0.00           H
ATOM    121  H22 DG  X   4      34.680  30.100  23.030  1.00  0.00           H
ATOM    122  N3  DG  X   4      34.430  29.010  25.040  1.00  0.00           N
ATOM    123  C4  DG  X   4      34.480  28.040  26.030  1.00  0.00           C
ATOM    124  C3' DG  X   4      29.750  27.280  26.240  1.00  0.00           C
ATOM    125  H3' DG  X   4      28.860  26.790  26.650  1.00  0.00           H
ATOM    126  C2' DG  X   4      31.030  26.580  26.630  1.00  0.00           C
ATOM    127  H2' DG  X   4      31.050  26.280  27.680  1.00  0.00           H
ATOM    128 H2'' DG  X   4      31.230  25.720  25.990  1.00  0.00           H
ATOM    129  O3' DG  X   4      29.710  27.270  24.840  1.00  0.00           O
ATOM    130  P   DT  X   5      28.870  26.140  24.100  1.00  0.00           P
ATOM    131  OP1 DT  X   5      27.500  26.240  24.620  1.00  0.00           O
ATOM    132  OP2 DT  X   5      29.680  24.900  24.340  1.00  0.00           O
ATOM    133  O5' DT  X   5      28.850  26.500  22.550  1.00  0.00           O
ATOM    134  C5' DT  X   5      29.400  25.600  21.530  1.00  0.00           C
ATOM    135  H5' DT  X   5      28.930  25.570  20.550  1.00  0.00           H
ATOM    136 H5'' DT  X   5      29.150  24.560  21.740  1.00  0.00           H
ATOM    137  C4' DT  X   5      30.920  25.700  21.560  1.00  0.00           C
ATOM    138  H4' DT  X   5      31.250  26.040  22.540  1.00  0.00           H
ATOM    139  O4' DT  X   5      31.480  24.530  21.110  1.00  0.00           O
ATOM    140  C1' DT  X   5      32.640  24.870  20.440  1.00  0.00           C
ATOM    141  H1' DT  X   5      33.460  25.170  21.100  1.00  0.00           H
ATOM    142  N1  DT  X   5      32.980  23.620  19.570  1.00  0.00           N
ATOM    143  C6  DT  X   5      32.210  23.220  18.540  1.00  0.00           C
ATOM    144  H6  DT  X   5      31.210  23.630  18.550  1.00  0.00           H
ATOM    145  C5  DT  X   5      32.550  22.330  17.580  1.00  0.00           C
ATOM    146  C7  DT  X   5      31.600  21.710  16.600  1.00  0.00           C
ATOM    147  H71 DT  X   5      32.120  21.670  15.640  1.00  0.00           H
ATOM    148  H72 DT  X   5      31.350  20.710  16.940  1.00  0.00           H
ATOM    149  H73 DT  X   5      30.760  22.380  16.420  1.00  0.00           H
ATOM    150  C4  DT  X   5      33.940  21.870  17.560  1.00  0.00           C
ATOM    151  O4  DT  X   5      34.530  21.080  16.810  1.00  0.00           O
ATOM    152  N3  DT  X   5      34.710  22.350  18.600  1.00  0.00           N
ATOM    153  H3  DT  X   5      35.700  22.120  18.620  1.00  0.00           H
ATOM    154  C2  DT  X   5      34.240  23.060  19.690  1.00  0.00           C
ATOM    155  O2  DT  X   5      35.050  23.310  20.580  1.00  0.00           O
ATOM    156  C3' DT  X   5      31.440  26.810  20.660  1.00  0.00           C
ATOM    157  H3' DT  X   5      30.630  27.320  20.130  1.00  0.00           H
ATOM    158  C2' DT  X   5      32.300  26.140  19.610  1.00  0.00           C
ATOM    159  H2' DT  X   5      31.760  25.900  18.690  1.00  0.00           H
ATOM    160 H2'' DT  X   5      33.230  26.590  19.280  1.00  0.00           H
ATOM    161  O3' DT  X   5      32.160  27.820  21.370  1.00  0.00           O
ATOM    162  P   DT  X   6      32.750  29.180  20.650  1.00  0.00           P
ATOM    163  OP1 DT  X   6      33.030  30.170  21.710  1.00  0.00           O
ATOM    164  OP2 DT  X   6      31.820  29.550  19.600  1.00  0.00           O
ATOM    165  O5' DT  X   6      34.190  28.840  20.030  1.00  0.00           O
ATOM    166  C5' DT  X   6      35.170  29.850  19.940  1.00  0.00           C
ATOM    167  H5' DT  X   6      35.230  30.550  20.780  1.00  0.00           H
ATOM    168 H5'' DT  X   6      34.880  30.460  19.080  1.00  0.00           H
ATOM    169  C4' DT  X   6      36.530  29.200  19.660  1.00  0.00           C
ATOM    170  H4' DT  X   6      37.230  30.000  19.430  1.00  0.00           H
ATOM    171  O4' DT  X   6      36.890  28.690  20.830  1.00  0.00           O
ATOM    172  C1' DT  X   6      37.300  27.340  20.640  1.00  0.00           C
ATOM    173  H1' DT  X   6      38.370  27.410  20.420  1.00  0.00           H
ATOM    174  N1  DT  X   6      37.090  26.490  21.830  1.00  0.00           N
ATOM    175  C6  DT  X   6      35.800  26.260  22.320  1.00  0.00           C
ATOM    176  H6  DT  X   6      34.940  26.800  21.960  1.00  0.00           H
ATOM    177  C5  DT  X   6      35.610  25.470  23.450  1.00  0.00           C
ATOM    178  C7  DT  X   6      34.210  25.290  24.080  1.00  0.00           C
ATOM    179  H71 DT  X   6      33.440  26.030  23.860  1.00  0.00           H
ATOM    180  H72 DT  X   6      34.280  25.050  25.140  1.00  0.00           H
ATOM    181  H73 DT  X   6      33.690  24.370  23.790  1.00  0.00           H
ATOM    182  C4  DT  X   6      36.770  24.860  24.130  1.00  0.00           C
ATOM    183  O4  DT  X   6      36.760  24.180  25.160  1.00  0.00           O
ATOM    184  N3  DT  X   6      37.950  25.100  23.580  1.00  0.00           N
ATOM    185  H3  DT  X   6      38.740  24.600  23.960  1.00  0.00           H
ATOM    186  C2  DT  X   6      38.180  25.840  22.460  1.00  0.00           C
ATOM    187  O2  DT  X   6      39.240  25.740  21.900  1.00  0.00           O
ATOM    188  C3' DT  X   6      36.600  28.050  18.590  1.00  0.00           C
ATOM    189  H3' DT  X   6      35.810  28.180  17.850  1.00  0.00           H
ATOM    190  C2' DT  X   6      36.520  26.780  19.400  1.00  0.00           C
ATOM    191  H2' DT  X   6      35.510  26.430  19.620  1.00  0.00           H
ATOM    192 H2'' DT  X   6      37.100  26.000  18.920  1.00  0.00           H
ATOM    193  O3' DT  X   6      37.810  27.970  17.890  1.00  0.00           O
ATOM    194  P   DA  X   7      38.060  28.930  16.620  1.00  0.00           P
ATOM    195  OP1 DA  X   7      37.260  30.130  16.750  1.00  0.00           O
ATOM    196  OP2 DA  X   7      37.880  28.120  15.370  1.00  0.00           O
ATOM    197  O5' DA  X   7      39.530  29.350  16.700  1.00  0.00           O
ATOM    198  C5' DA  X   7      39.980  30.490  17.480  1.00  0.00           C
ATOM    199  H5' DA  X   7      39.320  30.790  18.290  1.00  0.00           H
ATOM    200 H5'' DA  X   7      40.100  31.350  16.820  1.00  0.00           H
ATOM    201  C4' DA  X   7      41.260  30.200  18.210  1.00  0.00           C
ATOM    202  H4' DA  X   7      41.580  31.110  18.730  1.00  0.00           H
ATOM    203  O4' DA  X   7      40.940  29.270  19.220  1.00  0.00           O
ATOM    204  C1' DA  X   7      41.970  28.330  19.320  1.00  0.00           C
ATOM    205  H1' DA  X   7      42.400  28.340  20.320  1.00  0.00           H
ATOM    206  N9  DA  X   7      41.480  26.980  19.120  1.00  0.00           N
ATOM    207  C8  DA  X   7      40.900  26.580  17.980  1.00  0.00           C
ATOM    208  H8  DA  X   7      40.580  27.240  17.190  1.00  0.00           H
ATOM    209  N7  DA  X   7      40.650  25.280  17.940  1.00  0.00           N
ATOM    210  C5  DA  X   7      41.250  24.770  19.130  1.00  0.00           C
ATOM    211  C6  DA  X   7      41.570  23.490  19.640  1.00  0.00           C
ATOM    212  N6  DA  X   7      41.080  22.390  19.160  1.00  0.00           N
ATOM    213  H61 DA  X   7      41.470  21.520  19.510  1.00  0.00           H
ATOM    214  H62 DA  X   7      40.450  22.380  18.370  1.00  0.00           H
ATOM    215  N1  DA  X   7      42.380  23.360  20.750  1.00  0.00           N
ATOM    216  C2  DA  X   7      42.790  24.480  21.320  1.00  0.00           C
ATOM    217  H2  DA  X   7      43.440  24.240  22.150  1.00  0.00           H
ATOM    218  N3  DA  X   7      42.630  25.710  20.930  1.00  0.00           N
ATOM    219  C4  DA  X   7      41.830  25.810  19.770  1.00  0.00           C
ATOM    220  C3' DA  X   7      42.450  29.740  17.390  1.00  0.00           C
ATOM    221  H3' DA  X   7      42.170  29.320  16.420  1.00  0.00           H
ATOM    222  C2' DA  X   7      42.970  28.580  18.220  1.00  0.00           C
ATOM    223  H2' DA  X   7      43.180  27.720  17.590  1.00  0.00           H
ATOM    224 H2'' DA  X   7      43.920  28.810  18.710  1.00  0.00           H
ATOM    225  O3' DA  X   7      43.560  30.610  17.300  1.00  0.00           O
ATOM    226  P   DG  X   8      43.550  31.800  16.290  1.00  0.00           P
ATOM    227  OP1 DG  X   8      43.070  31.210  15.060  1.00  0.00           O
ATOM    228  OP2 DG  X   8      44.870  32.360  16.290  1.00  0.00           O
ATOM    229  O5' DG  X   8      42.500  32.880  16.650  1.00  0.00           O
ATOM    230  C5' DG  X   8      42.600  33.820  17.680  1.00  0.00           C
ATOM    231  H5' DG  X   8      43.330  34.530  17.300  1.00  0.00           H
ATOM    232 H5'' DG  X   8      42.740  33.320  18.630  1.00  0.00           H
ATOM    233  C4' DG  X   8      41.240  34.480  18.010  1.00  0.00           C
ATOM    234  H4' DG  X   8      40.870  34.880  17.070  1.00  0.00           H
ATOM    235  O4' DG  X   8      40.430  33.480  18.560  1.00  0.00           O
ATOM    236  C1' DG  X   8      39.740  34.040  19.670  1.00  0.00           C
ATOM    237  H1' DG  X   8      38.830  34.480  19.280  1.00  0.00           H
ATOM    238  N9  DG  X   8      39.270  32.930  20.570  1.00  0.00           N
ATOM    239  C8  DG  X   8      37.950  32.580  20.860  1.00  0.00           C
ATOM    240  H8  DG  X   8      37.050  33.060  20.510  1.00  0.00           H
ATOM    241  N7  DG  X   8      37.780  31.540  21.580  1.00  0.00           N
ATOM    242  C5  DG  X   8      39.100  31.140  21.860  1.00  0.00           C
ATOM    243  C6  DG  X   8      39.630  30.020  22.640  1.00  0.00           C
ATOM    244  O6  DG  X   8      39.030  29.210  23.240  1.00  0.00           O
ATOM    245  N1  DG  X   8      41.040  29.980  22.550  1.00  0.00           N
ATOM    246  H1  DG  X   8      41.540  29.180  22.900  1.00  0.00           H
ATOM    247  C2  DG  X   8      41.780  30.850  21.830  1.00  0.00           C
ATOM    248  N2  DG  X   8      43.060  30.550  21.740  1.00  0.00           N
ATOM    249  H21 DG  X   8      43.510  29.850  22.300  1.00  0.00           H
ATOM    250  H22 DG  X   8      43.690  31.190  21.280  1.00  0.00           H
ATOM    251  N3  DG  X   8      41.370  31.890  21.080  1.00  0.00           N
ATOM    252  C4  DG  X   8      40.010  31.960  21.200  1.00  0.00           C
ATOM    253  C3' DG  X   8      41.450  35.550  19.050  1.00  0.00           C
ATOM    254  H3' DG  X   8      42.470  35.630  19.430  1.00  0.00           H
ATOM    255  C2' DG  X   8      40.680  35.060  20.300  1.00  0.00           C
ATOM    256  H2' DG  X   8      41.300  34.530  21.010  1.00  0.00           H
ATOM    257 H2'' DG  X   8      40.000  35.800  20.730  1.00  0.00           H
ATOM    258  O3' DG  X   8      40.950  36.780  18.550  1.00  0.00           O
ATOM    259  P   DG  X   9      39.470  37.300  18.220  1.00  0.00           P
ATOM    260  OP1 DG  X   9      38.820  36.380  17.320  1.00  0.00           O
ATOM    261  OP2 DG  X   9      39.550  38.750  17.880  1.00  0.00           O
ATOM    262  O5' DG  X   9      38.670  37.400  19.680  1.00  0.00           O
ATOM    263  C5' DG  X   9      37.280  37.280  19.790  1.00  0.00           C
ATOM    264  H5' DG  X   9      36.880  36.340  19.400  1.00  0.00           H
ATOM    265 H5'' DG  X   9      36.750  38.010  19.180  1.00  0.00           H
ATOM    266  C4' DG  X   9      36.800  37.370  21.250  1.00  0.00           C
ATOM    267  H4' DG  X   9      35.710  37.450  21.230  1.00  0.00           H
ATOM    268  O4' DG  X   9      37.220  36.230  21.970  1.00  0.00           O
ATOM    269  C1' DG  X   9      37.700  36.610  23.250  1.00  0.00           C
ATOM    270  H1' DG  X   9      36.890  36.790  23.950  1.00  0.00           H
ATOM    271  N9  DG  X   9      38.500  35.520  23.760  1.00  0.00           N
ATOM    272  C8  DG  X   9      39.860  35.360  23.600  1.00  0.00           C
ATOM    273  H8  DG  X   9      40.510  36.170  23.290  1.00  0.00           H
ATOM    274  N7  DG  X   9      40.340  34.230  24.000  1.00  0.00           N
ATOM    275  C5  DG  X   9      39.220  33.660  24.470  1.00  0.00           C
ATOM    276  C6  DG  X   9      39.160  32.450  25.270  1.00  0.00           C
ATOM    277  O6  DG  X   9      40.100  31.710  25.600  1.00  0.00           O
ATOM    278  N1  DG  X   9      37.900  32.290  25.830  1.00  0.00           N
ATOM    279  H1  DG  X   9      37.810  31.690  26.640  1.00  0.00           H
ATOM    280  C2  DG  X   9      36.830  33.140  25.590  1.00  0.00           C
ATOM    281  N2  DG  X   9      35.710  32.820  26.150  1.00  0.00           N
ATOM    282  H21 DG  X   9      35.700  32.060  26.800  1.00  0.00           H
ATOM    283  H22 DG  X   9      34.850  33.270  25.890  1.00  0.00           H
ATOM    284  N3  DG  X   9      36.830  34.210  24.850  1.00  0.00           N
ATOM    285  C4  DG  X   9      38.070  34.430  24.390  1.00  0.00           C
ATOM    286  C3' DG  X   9      37.320  38.500  22.080  1.00  0.00           C
ATOM    287  H3' DG  X   9      37.860  39.270  21.510  1.00  0.00           H
ATOM    288  C2' DG  X   9      38.420  37.900  23.010  1.00  0.00           C
ATOM    289  H2' DG  X   9      39.320  37.720  22.420  1.00  0.00           H
ATOM    290 H2'' DG  X   9      38.600  38.490  23.910  1.00  0.00           H
ATOM    291  O3' DG  X   9      36.270  39.030  22.970  1.00  0.00           O
ATOM    292  P   DG  X  10      36.330  40.500  23.470  1.00  0.00           P
ATOM    293  OP1 DG  X  10      35.470  41.220  22.500  1.00  0.00           O
ATOM    294  OP2 DG  X  10      37.740  40.870  23.590  1.00  0.00           O
ATOM    295  O5' DG  X  10      35.660  40.490  24.920  1.00  0.00           O
ATOM    296  C5' DG  X  10      36.450  40.420  26.110  1.00  0.00           C
ATOM    297  H5' DG  X  10      37.210  41.180  26.020  1.00  0.00           H
ATOM    298 H5'' DG  X  10      36.860  39.410  26.150  1.00  0.00           H
ATOM    299  C4' DG  X  10      35.710  40.630  27.550  1.00  0.00           C
ATOM    300  H4' DG  X  10      35.030  41.480  27.510  1.00  0.00           H
ATOM    301  O4' DG  X  10      35.070  39.490  27.940  1.00  0.00           O
ATOM    302  C1' DG  X  10      35.410  39.110  29.320  1.00  0.00           C
ATOM    303  H1' DG  X  10      34.490  39.060  29.890  1.00  0.00           H
ATOM    304  N9  DG  X  10      35.970  37.690  29.260  1.00  0.00           N
ATOM    305  C8  DG  X  10      35.450  36.500  29.740  1.00  0.00           C
ATOM    306  H8  DG  X  10      34.470  36.490  30.190  1.00  0.00           H
ATOM    307  N7  DG  X  10      36.120  35.420  29.420  1.00  0.00           N
ATOM    308  C5  DG  X  10      37.190  35.910  28.720  1.00  0.00           C
ATOM    309  C6  DG  X  10      38.230  35.180  28.070  1.00  0.00           C
ATOM    310  O6  DG  X  10      38.350  33.970  27.910  1.00  0.00           O
ATOM    311  N1  DG  X  10      39.120  36.060  27.430  1.00  0.00           N
ATOM    312  H1  DG  X  10      39.960  35.610  27.080  1.00  0.00           H
ATOM    313  C2  DG  X  10      39.020  37.430  27.350  1.00  0.00           C
ATOM    314  N2  DG  X  10      39.780  38.060  26.500  1.00  0.00           N
ATOM    315  H21 DG  X  10      40.570  37.630  26.040  1.00  0.00           H
ATOM    316  H22 DG  X  10      39.780  39.060  26.690  1.00  0.00           H
ATOM    317  N3  DG  X  10      38.060  38.110  27.890  1.00  0.00           N
ATOM    318  C4  DG  X  10      37.140  37.300  28.600  1.00  0.00           C
ATOM    319  C3' DG  X  10      36.780  40.970  28.620  1.00  0.00           C
ATOM    320  H3' DG  X  10      37.800  40.670  28.360  1.00  0.00           H
ATOM    321  C2' DG  X  10      36.370  40.170  29.880  1.00  0.00           C
ATOM    322  H2' DG  X  10      37.270  39.680  30.250  1.00  0.00           H
ATOM    323 H2'' DG  X  10      35.820  40.710  30.650  1.00  0.00           H
ATOM    324  O3' DG  X  10      36.580  42.370  28.950  1.00  0.00           O
ATOM    325  P   DT  X  11      37.610  43.520  28.590  1.00  0.00           P
ATOM    326  OP1 DT  X  11      36.840  44.850  28.660  1.00  0.00           O
ATOM    327  OP2 DT  X  11      38.370  43.180  27.370  1.00  0.00           O
ATOM    328  O5' DT  X  11      38.640  43.480  29.820  1.00  0.00           O
ATOM    329  C5' DT  X  11      38.210  43.440  31.210  1.00  0.00           C
ATOM    330  H5' DT  X  11      37.840  42.420  31.370  1.00  0.00           H
ATOM    331 H5'' DT  X  11      37.390  44.130  31.370  1.00  0.00           H
ATOM    332  C4' DT  X  11      39.290  43.720  32.240  1.00  0.00           C
ATOM    333  H4' DT  X  11      39.260  44.790  32.460  1.00  0.00           H
ATOM    334  O4' DT  X  11      39.050  42.950  33.390  1.00  0.00           O
ATOM    335  C1' DT  X  11      40.260  42.360  33.780  1.00  0.00           C
ATOM    336  H1' DT  X  11      40.870  43.110  34.280  1.00  0.00           H
ATOM    337  N1  DT  X  11      40.180  41.260  34.790  1.00  0.00           N
ATOM    338  C6  DT  X  11      39.340  40.180  34.570  1.00  0.00           C
ATOM    339  H6  DT  X  11      38.670  40.230  33.730  1.00  0.00           H
ATOM    340  C5  DT  X  11      39.370  39.050  35.340  1.00  0.00           C
ATOM    341  C7  DT  X  11      38.570  37.870  34.930  1.00  0.00           C
ATOM    342  H71 DT  X  11      39.260  37.050  34.730  1.00  0.00           H
ATOM    343  H72 DT  X  11      37.940  37.500  35.740  1.00  0.00           H
ATOM    344  H73 DT  X  11      38.040  38.160  34.030  1.00  0.00           H
ATOM    345  C4  DT  X  11      40.370  38.880  36.390  1.00  0.00           C
ATOM    346  O4  DT  X  11      40.530  37.820  37.120  1.00  0.00           O
ATOM    347  N3  DT  X  11      41.250  39.990  36.530  1.00  0.00           N
ATOM    348  H3  DT  X  11      42.000  39.930  37.210  1.00  0.00           H
ATOM    349  C2  DT  X  11      41.100  41.210  35.820  1.00  0.00           C
ATOM    350  O2  DT  X  11      41.660  42.170  36.230  1.00  0.00           O
ATOM    351  C3' DT  X  11      40.660  43.200  31.730  1.00  0.00           C
ATOM    352  H3' DT  X  11      40.670  43.030  30.650  1.00  0.00           H
ATOM    353  C2' DT  X  11      40.750  41.850  32.440  1.00  0.00           C
ATOM    354  H2' DT  X  11      40.070  41.170  31.930  1.00  0.00           H
ATOM    355 H2'' DT  X  11      41.740  41.410  32.540  1.00  0.00           H
ATOM    356  O3' DT  X  11      41.750  44.040  32.140  1.00  0.00           O
ATOM    357  P   DT  X  12      43.210  44.040  31.510  1.00  0.00           P
ATOM    358  OP1 DT  X  12      43.870  45.260  31.960  1.00  0.00           O
ATOM    359  OP2 DT  X  12      43.070  43.780  30.080  1.00  0.00           O
ATOM    360  O5' DT  X  12      44.050  42.810  32.060  1.00  0.00           O
ATOM    361  C5' DT  X  12      44.450  42.790  33.410  1.00  0.00           C
ATOM    362  H5' DT  X  12      43.630  43.230  33.980  1.00  0.00           H
ATOM    363 H5'' DT  X  12      45.330  43.400  33.580  1.00  0.00           H
ATOM    364  C4' DT  X  12      44.690  41.410  33.980  1.00  0.00           C
ATOM    365  H4' DT  X  12      45.080  41.400  35.000  1.00  0.00           H
ATOM    366  O4' DT  X  12      43.570  40.620  33.850  1.00  0.00           O
ATOM    367  C1' DT  X  12      43.870  39.260  33.780  1.00  0.00           C
ATOM    368  H1' DT  X  12      44.000  38.800  34.760  1.00  0.00           H
ATOM    369  N1  DT  X  12      42.840  38.580  32.920  1.00  0.00           N
ATOM    370  C6  DT  X  12      42.560  38.980  31.650  1.00  0.00           C
ATOM    371  H6  DT  X  12      43.140  39.780  31.210  1.00  0.00           H
ATOM    372  C5  DT  X  12      41.580  38.440  30.830  1.00  0.00           C
ATOM    373  C7  DT  X  12      41.250  39.010  29.400  1.00  0.00           C
ATOM    374  H71 DT  X  12      40.210  39.340  29.400  1.00  0.00           H
ATOM    375  H72 DT  X  12      41.980  39.770  29.150  1.00  0.00           H
ATOM    376  H73 DT  X  12      41.390  38.110  28.800  1.00  0.00           H
ATOM    377  C4  DT  X  12      40.770  37.410  31.360  1.00  0.00           C
ATOM    378  O4  DT  X  12      39.870  36.780  30.800  1.00  0.00           O
ATOM    379  N3  DT  X  12      41.110  37.030  32.670  1.00  0.00           N
ATOM    380  H3  DT  X  12      40.530  36.270  32.990  1.00  0.00           H
ATOM    381  C2  DT  X  12      42.080  37.500  33.490  1.00  0.00           C
ATOM    382  O2  DT  X  12      42.210  37.070  34.600  1.00  0.00           O
ATOM    383  C3' DT  X  12      45.740  40.650  33.190  1.00  0.00           C
ATOM    384  H3' DT  X  12      45.710  41.040  32.170  1.00  0.00           H
ATOM    385  C2' DT  X  12      45.280  39.210  33.170  1.00  0.00           C
ATOM    386  H2' DT  X  12      45.350  38.760  32.180  1.00  0.00           H
ATOM    387 H2'' DT  X  12      45.890  38.740  33.950  1.00  0.00           H
ATOM    388  O3' DT  X  12      46.970  41.030  33.800  1.00  0.00           O
ATOM    389  P   DA  X  13      48.310  40.490  33.200  1.00  0.00           P
ATOM    390  OP1 DA  X  13      49.410  41.140  33.870  1.00  0.00           O
ATOM    391  OP2 DA  X  13      48.260  40.730  31.740  1.00  0.00           O
ATOM    392  O5' DA  X  13      48.400  38.930  33.370  1.00  0.00           O
ATOM    393  C5' DA  X  13      48.820  38.340  34.600  1.00  0.00           C
ATOM    394  H5' DA  X  13      48.220  38.710  35.440  1.00  0.00           H
ATOM    395 H5'' DA  X  13      49.880  38.550  34.780  1.00  0.00           H
ATOM    396  C4' DA  X  13      48.610  36.840  34.640  1.00  0.00           C
ATOM    397  H4' DA  X  13      48.780  36.530  35.670  1.00  0.00           H
ATOM    398  O4' DA  X  13      47.210  36.400  34.350  1.00  0.00           O
ATOM    399  C1' DA  X  13      47.340  35.120  33.890  1.00  0.00           C
ATOM    400  H1' DA  X  13      47.610  34.470  34.720  1.00  0.00           H
ATOM    401  N9  DA  X  13      46.050  34.710  33.390  1.00  0.00           N
ATOM    402  C8  DA  X  13      45.160  33.850  34.060  1.00  0.00           C
ATOM    403  H8  DA  X  13      45.570  33.250  34.860  1.00  0.00           H
ATOM    404  N7  DA  X  13      43.950  33.790  33.610  1.00  0.00           N
ATOM    405  C5  DA  X  13      44.030  34.590  32.480  1.00  0.00           C
ATOM    406  C6  DA  X  13      43.140  34.960  31.400  1.00  0.00           C
ATOM    407  N6  DA  X  13      41.850  34.550  31.300  1.00  0.00           N
ATOM    408  H61 DA  X  13      41.340  34.900  30.510  1.00  0.00           H
ATOM    409  H62 DA  X  13      41.500  33.990  32.080  1.00  0.00           H
ATOM    410  N1  DA  X  13      43.490  35.760  30.470  1.00  0.00           N
ATOM    411  C2  DA  X  13      44.700  36.330  30.480  1.00  0.00           C
ATOM    412  H2  DA  X  13      44.820  37.010  29.650  1.00  0.00           H
ATOM    413  N3  DA  X  13      45.620  36.140  31.440  1.00  0.00           N
ATOM    414  C4  DA  X  13      45.220  35.210  32.370  1.00  0.00           C
ATOM    415  C3' DA  X  13      49.490  35.990  33.700  1.00  0.00           C
ATOM    416  H3' DA  X  13      50.040  36.680  33.070  1.00  0.00           H
ATOM    417  C2' DA  X  13      48.460  35.180  32.840  1.00  0.00           C
ATOM    418  H2' DA  X  13      48.170  35.700  31.920  1.00  0.00           H
ATOM    419 H2'' DA  X  13      48.830  34.180  32.590  1.00  0.00           H
ATOM    420  O3' DA  X  13      50.470  35.220  34.370  1.00  0.00           O
ATOM    421  P   DG  X  14      51.340  34.090  33.760  1.00  0.00           P
ATOM    422  OP1 DG  X  14      52.480  33.930  34.750  1.00  0.00           O
ATOM    423  OP2 DG  X  14      51.630  34.500  32.330  1.00  0.00           O
ATOM    424  O5' DG  X  14      50.520  32.740  33.740  1.00  0.00           O
ATOM    425  C5' DG  X  14      50.060  32.120  34.930  1.00  0.00           C
ATOM    426  H5' DG  X  14      49.680  32.790  35.700  1.00  0.00           H
ATOM    427 H5'' DG  X  14      50.870  31.620  35.470  1.00  0.00           H
ATOM    428  C4' DG  X  14      49.010  31.000  34.760  1.00  0.00           C
ATOM    429  H4' DG  X  14      48.770  30.620  35.750  1.00  0.00           H
ATOM    430  O4' DG  X  14      47.840  31.550  34.180  1.00  0.00           O
ATOM    431  C1' DG  X  14      47.430  30.680  33.100  1.00  0.00           C
ATOM    432  H1' DG  X  14      46.840  29.830  33.430  1.00  0.00           H
ATOM    433  N9  DG  X  14      46.590  31.400  32.120  1.00  0.00           N
ATOM    434  C8  DG  X  14      46.970  32.090  30.950  1.00  0.00           C
ATOM    435  H8  DG  X  14      47.990  32.340  30.690  1.00  0.00           H
ATOM    436  N7  DG  X  14      45.940  32.390  30.210  1.00  0.00           N
ATOM    437  C5  DG  X  14      44.850  31.840  30.910  1.00  0.00           C
ATOM    438  C6  DG  X  14      43.470  31.870  30.600  1.00  0.00           C
ATOM    439  O6  DG  X  14      43.030  32.340  29.580  1.00  0.00           O
ATOM    440  N1  DG  X  14      42.680  31.160  31.510  1.00  0.00           N
ATOM    441  H1  DG  X  14      41.690  31.140  31.290  1.00  0.00           H
ATOM    442  C2  DG  X  14      43.170  30.590  32.700  1.00  0.00           C
ATOM    443  N2  DG  X  14      42.300  30.120  33.520  1.00  0.00           N
ATOM    444  H21 DG  X  14      41.310  30.130  33.310  1.00  0.00           H
ATOM    445  H22 DG  X  14      42.670  29.420  34.150  1.00  0.00           H
ATOM    446  N3  DG  X  14      44.470  30.540  33.010  1.00  0.00           N
ATOM    447  C4  DG  X  14      45.210  31.270  32.130  1.00  0.00           C
ATOM    448  C3' DG  X  14      49.600  29.960  33.820  1.00  0.00           C
ATOM    449  H3' DG  X  14      50.660  30.160  33.670  1.00  0.00           H
ATOM    450  C2' DG  X  14      48.780  30.210  32.540  1.00  0.00           C
ATOM    451  H2' DG  X  14      49.250  31.000  31.950  1.00  0.00           H
ATOM    452 H2'' DG  X  14      48.630  29.270  32.000  1.00  0.00           H
ATOM    453  O3' DG  X  14      49.400  28.630  34.410  1.00  0.00           O
ATOM    454  P   DG  X  15      49.940  27.260  33.790  1.00  0.00           P
ATOM    455  OP1 DG  X  15      50.950  26.640  34.750  1.00  0.00           O
ATOM    456  OP2 DG  X  15      50.330  27.420  32.350  1.00  0.00           O
ATOM    457  O5' DG  X  15      48.720  26.260  33.940  1.00  0.00           O
ATOM    458  C5' DG  X  15      47.440  26.570  33.370  1.00  0.00           C
ATOM    459  H5' DG  X  15      47.450  26.330  32.300  1.00  0.00           H
ATOM    460 H5'' DG  X  15      47.150  27.610  33.550  1.00  0.00           H
ATOM    461  C4' DG  X  15      46.370  25.710  34.010  1.00  0.00           C
ATOM    462  H4' DG  X  15      46.550  25.740  35.080  1.00  0.00           H
ATOM    463  O4' DG  X  15      45.130  26.320  33.750  1.00  0.00           O
ATOM    464  C1' DG  X  15      44.310  25.360  33.000  1.00  0.00           C
ATOM    465  H1' DG  X  15      43.840  24.630  33.660  1.00  0.00           H
ATOM    466  N9  DG  X  15      43.430  26.150  32.070  1.00  0.00           N
ATOM    467  C8  DG  X  15      42.050  25.990  32.070  1.00  0.00           C
ATOM    468  H8  DG  X  15      41.540  25.220  32.630  1.00  0.00           H
ATOM    469  N7  DG  X  15      41.430  26.820  31.230  1.00  0.00           N
ATOM    470  C5  DG  X  15      42.520  27.500  30.620  1.00  0.00           C
ATOM    471  C6  DG  X  15      42.480  28.460  29.550  1.00  0.00           C
ATOM    472  O6  DG  X  15      41.460  28.920  28.990  1.00  0.00           O
ATOM    473  N1  DG  X  15      43.710  29.030  29.260  1.00  0.00           N
ATOM    474  H1  DG  X  15      43.850  29.760  28.580  1.00  0.00           H
ATOM    475  C2  DG  X  15      44.910  28.530  29.810  1.00  0.00           C
ATOM    476  N2  DG  X  15      46.010  29.170  29.460  1.00  0.00           N
ATOM    477  H21 DG  X  15      45.880  29.950  28.820  1.00  0.00           H
ATOM    478  H22 DG  X  15      46.900  28.710  29.600  1.00  0.00           H
ATOM    479  N3  DG  X  15      44.990  27.630  30.810  1.00  0.00           N
ATOM    480  C4  DG  X  15      43.740  27.150  31.170  1.00  0.00           C
ATOM    481  C3' DG  X  15      46.320  24.280  33.510  1.00  0.00           C
ATOM    482  H3' DG  X  15      47.360  24.090  33.250  1.00  0.00           H
ATOM    483  C2' DG  X  15      45.370  24.520  32.310  1.00  0.00           C
ATOM    484  H2' DG  X  15      45.850  25.100  31.520  1.00  0.00           H
ATOM    485 H2'' DG  X  15      45.100  23.570  31.850  1.00  0.00           H
ATOM    486  O3' DG  X  15      45.780  23.350  34.500  1.00  0.00           O
ATOM    487  P   DG  X  16      45.790  21.820  34.270  1.00  0.00           P
ATOM    488  OP1 DG  X  16      45.560  21.100  35.530  1.00  0.00           O
ATOM    489  OP2 DG  X  16      46.780  21.430  33.240  1.00  0.00           O
ATOM    490  O5' DG  X  16      44.410  21.740  33.490  1.00  0.00           O
ATOM    491  C5' DG  X  16      43.190  21.770  34.220  1.00  0.00           C
ATOM    492  H5' DG  X  16      43.090  22.770  34.630  1.00  0.00           H
ATOM    493 H5'' DG  X  16      43.350  20.930  34.890  1.00  0.00           H
ATOM    494  C4' DG  X  16      42.000  21.550  33.330  1.00  0.00           C
ATOM    495  H4' DG  X  16      41.050  21.460  33.860  1.00  0.00           H
ATOM    496  O4' DG  X  16      41.810  22.670  32.540  1.00  0.00           O
ATOM    497  C1' DG  X  16      41.410  22.240  31.230  1.00  0.00           C
ATOM    498  H1' DG  X  16      40.330  22.070  31.260  1.00  0.00           H
ATOM    499  N9  DG  X  16      41.660  23.280  30.180  1.00  0.00           N
ATOM    500  C8  DG  X  16      42.790  23.630  29.510  1.00  0.00           C
ATOM    501  H8  DG  X  16      43.740  23.170  29.740  1.00  0.00           H
ATOM    502  N7  DG  X  16      42.680  24.590  28.610  1.00  0.00           N
ATOM    503  C5  DG  X  16      41.330  24.840  28.630  1.00  0.00           C
ATOM    504  C6  DG  X  16      40.620  25.740  27.790  1.00  0.00           C
ATOM    505  O6  DG  X  16      41.010  26.410  26.800  1.00  0.00           O
ATOM    506  N1  DG  X  16      39.250  25.720  28.010  1.00  0.00           N
ATOM    507  H1  DG  X  16      38.590  26.010  27.300  1.00  0.00           H
ATOM    508  C2  DG  X  16      38.680  25.070  29.060  1.00  0.00           C
ATOM    509  N2  DG  X  16      37.410  25.340  29.170  1.00  0.00           N
ATOM    510  H21 DG  X  16      36.820  25.920  28.590  1.00  0.00           H
ATOM    511  H22 DG  X  16      37.010  24.840  29.950  1.00  0.00           H
ATOM    512  N3  DG  X  16      39.280  24.200  29.880  1.00  0.00           N
ATOM    513  C4  DG  X  16      40.660  24.080  29.530  1.00  0.00           C
ATOM    514  C3' DG  X  16      42.220  20.270  32.400  1.00  0.00           C
ATOM    515  H3' DG  X  16      43.140  19.760  32.680  1.00  0.00           H
ATOM    516  C2' DG  X  16      42.200  20.940  30.990  1.00  0.00           C
ATOM    517  H2' DG  X  16      43.270  21.000  30.760  1.00  0.00           H
ATOM    518 H2'' DG  X  16      41.570  20.310  30.360  1.00  0.00           H
ATOM    519  O3' DG  X  16      41.150  19.430  32.580  1.00  0.00           O
ATOM    520  P   DT  X  17      41.320  17.860  32.640  1.00  0.00           P
ATOM    521  OP1 DT  X  17      40.210  17.430  33.480  1.00  0.00           O
ATOM    522  OP2 DT  X  17      42.670  17.500  33.160  1.00  0.00           O
ATOM    523  O5' DT  X  17      41.130  17.470  31.080  1.00  0.00           O
ATOM    524  C5' DT  X  17      40.590  16.230  30.750  1.00  0.00           C
ATOM    525  H5' DT  X  17      39.930  15.920  31.560  1.00  0.00           H
ATOM    526 H5'' DT  X  17      41.450  15.570  30.680  1.00  0.00           H
ATOM    527  C4' DT  X  17      39.860  16.300  29.360  1.00  0.00           C
ATOM    528  H4' DT  X  17      39.560  15.300  29.060  1.00  0.00           H
ATOM    529  O4' DT  X  17      38.650  17.110  29.460  1.00  0.00           O
ATOM    530  C1' DT  X  17      38.740  18.280  28.560  1.00  0.00           C
ATOM    531  H1' DT  X  17      38.150  18.140  27.660  1.00  0.00           H
ATOM    532  N1  DT  X  17      38.220  19.530  29.180  1.00  0.00           N
ATOM    533  C6  DT  X  17      38.550  19.890  30.480  1.00  0.00           C
ATOM    534  H6  DT  X  17      39.170  19.240  31.090  1.00  0.00           H
ATOM    535  C5  DT  X  17      38.030  21.030  31.070  1.00  0.00           C
ATOM    536  C7  DT  X  17      38.100  21.270  32.590  1.00  0.00           C
ATOM    537  H71 DT  X  17      37.120  21.560  32.970  1.00  0.00           H
ATOM    538  H72 DT  X  17      38.420  20.330  33.060  1.00  0.00           H
ATOM    539  H73 DT  X  17      38.810  22.060  32.830  1.00  0.00           H
ATOM    540  C4  DT  X  17      37.110  21.820  30.270  1.00  0.00           C
ATOM    541  O4  DT  X  17      36.470  22.800  30.700  1.00  0.00           O
ATOM    542  N3  DT  X  17      37.070  21.530  28.940  1.00  0.00           N
ATOM    543  H3  DT  X  17      36.560  22.180  28.370  1.00  0.00           H
ATOM    544  C2  DT  X  17      37.640  20.420  28.330  1.00  0.00           C
ATOM    545  O2  DT  X  17      37.540  20.270  27.110  1.00  0.00           O
ATOM    546  C3' DT  X  17      40.550  16.950  28.170  1.00  0.00           C
ATOM    547  H3' DT  X  17      41.630  16.850  28.220  1.00  0.00           H
ATOM    548  C2' DT  X  17      40.190  18.430  28.180  1.00  0.00           C
ATOM    549  H2' DT  X  17      40.710  18.880  29.030  1.00  0.00           H
ATOM    550 H2'' DT  X  17      40.360  18.920  27.220  1.00  0.00           H
ATOM    551  O3' DT  X  17      40.060  16.400  26.900  1.00  0.00           O
ATOM    552  P   DT  X  18      40.870  15.300  26.160  1.00  0.00           P
ATOM    553  OP1 DT  X  18      40.000  14.660  25.120  1.00  0.00           O
ATOM    554  OP2 DT  X  18      41.590  14.460  27.180  1.00  0.00           O
ATOM    555  O5' DT  X  18      41.980  16.050  25.320  1.00  0.00           O
ATOM    556  C5' DT  X  18      42.950  15.490  24.410  1.00  0.00           C
ATOM    557  H5' DT  X  18      42.460  15.340  23.450  1.00  0.00           H
ATOM    558 H5'' DT  X  18      43.360  14.520  24.690  1.00  0.00           H
ATOM    559  C4' DT  X  18      44.100  16.530  24.200  1.00  0.00           C
ATOM    560  H4' DT  X  18      44.880  16.000  23.650  1.00  0.00           H
ATOM    561  O4' DT  X  18      43.750  17.640  23.350  1.00  0.00           O
ATOM    562  C1' DT  X  18      43.750  18.880  24.170  1.00  0.00           C
ATOM    563  H1' DT  X  18      44.610  19.430  23.790  1.00  0.00           H
ATOM    564  N1  DT  X  18      42.500  19.660  23.750  1.00  0.00           N
ATOM    565  C6  DT  X  18      41.240  19.140  24.040  1.00  0.00           C
ATOM    566  H6  DT  X  18      41.210  18.200  24.560  1.00  0.00           H
ATOM    567  C5  DT  X  18      40.110  19.770  23.550  1.00  0.00           C
ATOM    568  C7  DT  X  18      38.810  19.150  23.830  1.00  0.00           C
ATOM    569  H71 DT  X  18      38.130  19.000  22.990  1.00  0.00           H
ATOM    570  H72 DT  X  18      38.870  18.130  24.200  1.00  0.00           H
ATOM    571  H73 DT  X  18      38.310  19.810  24.540  1.00  0.00           H
ATOM    572  C4  DT  X  18      40.240  21.080  22.830  1.00  0.00           C
ATOM    573  O4  DT  X  18      39.350  21.750  22.440  1.00  0.00           O
ATOM    574  N3  DT  X  18      41.540  21.540  22.650  1.00  0.00           N
ATOM    575  H3  DT  X  18      41.780  22.450  22.300  1.00  0.00           H
ATOM    576  C2  DT  X  18      42.660  20.850  23.000  1.00  0.00           C
ATOM    577  O2  DT  X  18      43.730  21.270  22.570  1.00  0.00           O
ATOM    578  C3' DT  X  18      44.750  17.130  25.540  1.00  0.00           C
ATOM    579  H3' DT  X  18      44.470  16.550  26.420  1.00  0.00           H
ATOM    580  C2' DT  X  18      43.990  18.500  25.660  1.00  0.00           C
ATOM    581  H2' DT  X  18      43.020  18.320  26.140  1.00  0.00           H
ATOM    582 H2'' DT  X  18      44.600  19.230  26.190  1.00  0.00           H
ATOM    583  O3' DT  X  18      46.160  17.390  25.420  1.00  0.00           O
ATOM    584  P   DA  X  19      47.140  17.760  26.630  1.00  0.00           P
ATOM    585  OP1 DA  X  19      48.530  17.240  26.310  1.00  0.00           O
ATOM    586  OP2 DA  X  19      46.460  17.440  27.880  1.00  0.00           O
ATOM    587  O5' DA  X  19      47.230  19.370  26.510  1.00  0.00           O
ATOM    588  C5' DA  X  19      47.550  20.080  25.310  1.00  0.00           C
ATOM    589  H5' DA  X  19      47.150  19.550  24.440  1.00  0.00           H
ATOM    590 H5'' DA  X  19      48.640  20.150  25.260  1.00  0.00           H
ATOM    591  C4' DA  X  19      46.980  21.520  25.450  1.00  0.00           C
ATOM    592  H4' DA  X  19      47.460  22.160  24.700  1.00  0.00           H
ATOM    593  O4' DA  X  19      45.560  21.580  25.350  1.00  0.00           O
ATOM    594  C1' DA  X  19      44.990  22.580  26.150  1.00  0.00           C
ATOM    595  H1' DA  X  19      45.130  23.620  25.840  1.00  0.00           H
ATOM    596  N9  DA  X  19      43.570  22.420  26.430  1.00  0.00           N
ATOM    597  C8  DA  X  19      42.960  21.490  27.250  1.00  0.00           C
ATOM    598  H8  DA  X  19      43.450  20.840  27.960  1.00  0.00           H
ATOM    599  N7  DA  X  19      41.690  21.340  27.080  1.00  0.00           N
ATOM    600  C5  DA  X  19      41.370  22.370  26.140  1.00  0.00           C
ATOM    601  C6  DA  X  19      40.200  22.910  25.600  1.00  0.00           C
ATOM    602  N6  DA  X  19      38.960  22.500  25.790  1.00  0.00           N
ATOM    603  H61 DA  X  19      38.230  23.080  25.410  1.00  0.00           H
ATOM    604  H62 DA  X  19      38.790  21.670  26.340  1.00  0.00           H
ATOM    605  N1  DA  X  19      40.210  23.910  24.720  1.00  0.00           N
ATOM    606  C2  DA  X  19      41.390  24.480  24.430  1.00  0.00           C
ATOM    607  H2  DA  X  19      41.300  25.350  23.790  1.00  0.00           H
ATOM    608  N3  DA  X  19      42.570  24.120  24.840  1.00  0.00           N
ATOM    609  C4  DA  X  19      42.530  23.050  25.730  1.00  0.00           C
ATOM    610  C3' DA  X  19      47.190  22.320  26.740  1.00  0.00           C
ATOM    611  H3' DA  X  19      47.930  21.780  27.330  1.00  0.00           H
ATOM    612  C2' DA  X  19      45.860  22.380  27.440  1.00  0.00           C
ATOM    613  H2' DA  X  19      45.590  21.460  27.960  1.00  0.00           H
ATOM    614 H2'' DA  X  19      45.950  23.280  28.050  1.00  0.00           H
ATOM    615  O3' DA  X  19      47.650  23.650  26.330  1.00  0.00           O
ATOM    616  P   DG  X  20      49.150  24.000  26.700  1.00  0.00           P
ATOM    617  OP1 DG  X  20      50.120  23.080  26.040  1.00  0.00           O
ATOM    618  OP2 DG  X  20      49.200  24.100  28.140  1.00  0.00           O
ATOM    619  O5' DG  X  20      49.320  25.470  26.080  1.00  0.00           O
ATOM    620  C5' DG  X  20      50.350  25.770  25.100  1.00  0.00           C
ATOM    621  H5' DG  X  20      50.120  25.250  24.170  1.00  0.00           H
ATOM    622 H5'' DG  X  20      51.360  25.520  25.410  1.00  0.00           H
ATOM    623  C4' DG  X  20      50.330  27.280  24.670  1.00  0.00           C
ATOM    624  H4' DG  X  20      51.090  27.470  23.910  1.00  0.00           H
ATOM    625  O4' DG  X  20      49.070  27.610  24.080  1.00  0.00           O
ATOM    626  C1' DG  X  20      48.600  28.810  24.600  1.00  0.00           C
ATOM    627  H1' DG  X  20      49.060  29.630  24.060  1.00  0.00           H
ATOM    628  N9  DG  X  20      47.140  28.970  24.520  1.00  0.00           N
ATOM    629  C8  DG  X  20      46.480  29.800  23.590  1.00  0.00           C
ATOM    630  H8  DG  X  20      47.060  30.590  23.140  1.00  0.00           H
ATOM    631  N7  DG  X  20      45.210  29.730  23.480  1.00  0.00           N
ATOM    632  C5  DG  X  20      44.890  28.800  24.470  1.00  0.00           C
ATOM    633  C6  DG  X  20      43.640  28.180  24.850  1.00  0.00           C
ATOM    634  O6  DG  X  20      42.590  28.330  24.270  1.00  0.00           O
ATOM    635  N1  DG  X  20      43.760  27.210  25.870  1.00  0.00           N
ATOM    636  H1  DG  X  20      42.950  26.680  26.180  1.00  0.00           H
ATOM    637  C2  DG  X  20      44.950  26.880  26.440  1.00  0.00           C
ATOM    638  N2  DG  X  20      44.920  25.990  27.420  1.00  0.00           N
ATOM    639  H21 DG  X  20      44.130  25.430  27.700  1.00  0.00           H
ATOM    640  H22 DG  X  20      45.770  25.990  27.960  1.00  0.00           H
ATOM    641  N3  DG  X  20      46.150  27.440  26.130  1.00  0.00           N
ATOM    642  C4  DG  X  20      46.060  28.380  25.150  1.00  0.00           C
ATOM    643  C3' DG  X  20      50.610  28.250  25.860  1.00  0.00           C
ATOM    644  H3' DG  X  20      51.010  27.730  26.730  1.00  0.00           H
ATOM    645  C2' DG  X  20      49.220  28.890  25.960  1.00  0.00           C
ATOM    646  H2' DG  X  20      48.580  28.420  26.710  1.00  0.00           H
ATOM    647 H2'' DG  X  20      49.330  29.950  26.160  1.00  0.00           H
ATOM    648  O3' DG  X  20      51.580  29.120  25.390  1.00  0.00           O
ATOM    649  P   DG  X  21      52.150  30.460  26.130  1.00  0.00           P
ATOM    650  OP1 DG  X  21      53.520  30.790  25.590  1.00  0.00           O
ATOM    651  OP2 DG  X  21      52.080  30.230  27.590  1.00  0.00           O
ATOM    652  O5' DG  X  21      51.160  31.610  25.860  1.00  0.00           O
ATOM    653  C5' DG  X  21      51.050  32.030  24.470  1.00  0.00           C
ATOM    654  H5' DG  X  21      50.870  31.180  23.810  1.00  0.00           H
ATOM    655 H5'' DG  X  21      51.980  32.570  24.260  1.00  0.00           H
ATOM    656  C4' DG  X  21      49.840  32.850  24.240  1.00  0.00           C
ATOM    657  H4' DG  X  21      49.700  33.130  23.200  1.00  0.00           H
ATOM    658  O4' DG  X  21      48.650  32.090  24.480  1.00  0.00           O
ATOM    659  C1' DG  X  21      47.790  33.010  25.170  1.00  0.00           C
ATOM    660  H1' DG  X  21      47.230  33.710  24.550  1.00  0.00           H
ATOM    661  N9  DG  X  21      46.780  32.360  25.930  1.00  0.00           N
ATOM    662  C8  DG  X  21      46.820  31.590  27.070  1.00  0.00           C
ATOM    663  H8  DG  X  21      47.650  31.420  27.740  1.00  0.00           H
ATOM    664  N7  DG  X  21      45.670  31.180  27.420  1.00  0.00           N
ATOM    665  C5  DG  X  21      44.720  31.570  26.420  1.00  0.00           C
ATOM    666  C6  DG  X  21      43.340  31.350  26.150  1.00  0.00           C
ATOM    667  O6  DG  X  21      42.530  30.600  26.700  1.00  0.00           O
ATOM    668  N1  DG  X  21      42.880  32.030  25.020  1.00  0.00           N
ATOM    669  H1  DG  X  21      41.880  32.070  24.920  1.00  0.00           H
ATOM    670  C2  DG  X  21      43.660  32.820  24.290  1.00  0.00           C
ATOM    671  N2  DG  X  21      43.030  33.630  23.500  1.00  0.00           N
ATOM    672  H21 DG  X  21      42.020  33.660  23.450  1.00  0.00           H
ATOM    673  H22 DG  X  21      43.550  34.440  23.190  1.00  0.00           H
ATOM    674  N3  DG  X  21      44.960  33.030  24.460  1.00  0.00           N
ATOM    675  C4  DG  X  21      45.450  32.290  25.510  1.00  0.00           C
ATOM    676  C3' DG  X  21      49.930  34.160  25.020  1.00  0.00           C
ATOM    677  H3' DG  X  21      50.790  34.320  25.660  1.00  0.00           H
ATOM    678  C2' DG  X  21      48.720  33.850  25.970  1.00  0.00           C
ATOM    679  H2' DG  X  21      49.090  33.260  26.810  1.00  0.00           H
ATOM    680 H2'' DG  X  21      48.190  34.770  26.240  1.00  0.00           H
ATOM    681  O3' DG  X  21      49.560  35.240  24.160  1.00  0.00           O
ATOM    682  P   DG3 X  22      50.420  36.500  23.830  1.00  0.00           P
ATOM    683  OP1 DG3 X  22      50.760  36.580  22.380  1.00  0.00           O
ATOM    684  OP2 DG3 X  22      51.380  36.740  24.880  1.00  0.00           O
ATOM    685  O5' DG3 X  22      49.320  37.600  24.100  1.00  0.00           O
ATOM    686  C5' DG3 X  22      48.630  37.810  25.320  1.00  0.00           C
ATOM    687  H5' DG3 X  22      49.330  38.200  26.070  1.00  0.00           H
ATOM    688 H5'' DG3 X  22      48.240  36.920  25.810  1.00  0.00           H
ATOM    689  C4' DG3 X  22      47.580  38.840  25.100  1.00  0.00           C
ATOM    690  H4' DG3 X  22      48.040  39.720  24.640  1.00  0.00           H
ATOM    691  O4' DG3 X  22      46.470  38.280  24.370  1.00  0.00           O
ATOM    692  C1' DG3 X  22      45.280  38.790  24.950  1.00  0.00           C
ATOM    693  H1' DG3 X  22      44.890  39.480  24.200  1.00  0.00           H
ATOM    694  N9  DG3 X  22      44.260  37.720  25.220  1.00  0.00           N
ATOM    695  C8  DG3 X  22      42.940  37.640  24.720  1.00  0.00           C
ATOM    696  H8  DG3 X  22      42.530  38.350  24.020  1.00  0.00           H
ATOM    697  N7  DG3 X  22      42.130  36.820  25.360  1.00  0.00           N
ATOM    698  C5  DG3 X  22      43.080  36.170  26.200  1.00  0.00           C
ATOM    699  C6  DG3 X  22      42.840  35.060  27.070  1.00  0.00           C
ATOM    700  O6  DG3 X  22      41.780  34.510  27.310  1.00  0.00           O
ATOM    701  N1  DG3 X  22      44.020  34.570  27.640  1.00  0.00           N
ATOM    702  H1  DG3 X  22      43.810  33.830  28.290  1.00  0.00           H
ATOM    703  C2  DG3 X  22      45.280  35.150  27.460  1.00  0.00           C
ATOM    704  N2  DG3 X  22      46.260  34.680  28.170  1.00  0.00           N
ATOM    705  H21 DG3 X  22      46.140  33.830  28.690  1.00  0.00           H
ATOM    706  H22 DG3 X  22      47.120  35.200  28.070  1.00  0.00           H
ATOM    707  N3  DG3 X  22      45.530  36.260  26.700  1.00  0.00           N
ATOM    708  C4  DG3 X  22      44.400  36.630  26.020  1.00  0.00           C
ATOM    709  C3' DG3 X  22      47.060  39.170  26.500  1.00  0.00           C
ATOM    710  H3' DG3 X  22      47.130  38.350  27.210  1.00  0.00           H
ATOM    711  C2' DG3 X  22      45.610  39.580  26.240  1.00  0.00           C
ATOM    712  H2' DG3 X  22      44.960  39.480  27.110  1.00  0.00           H
ATOM    713 H2'' DG3 X  22      45.530  40.600  25.870  1.00  0.00           H
ATOM    714  O3' DG3 X  22      47.760  40.330  27.010  1.00  0.00           O
ATOM    715 HO3' DG3 X  22      47.540  40.500  27.930  1.00  0.00           H
ATOM    716  K+  K+  X  23      40.680  32.310  28.060  1.00  0.00           K
ATOM    717  K+  K+  X  24      40.210  28.760  25.930  1.00  0.00           K
ATOM    718  C40 BRA X  25      50.070  38.510  19.980  1.00  0.00           C
ATOM    719 H402 BRA X  25      49.890  38.880  18.970  1.00  0.00           H
ATOM    720 H403 BRA X  25      50.990  37.930  19.990  1.00  0.00           H
ATOM    721  C41 BRA X  25      50.050  39.740  20.870  1.00  0.00           C
ATOM    722 H412 BRA X  25      50.440  39.520  21.870  1.00  0.00           H
ATOM    723 H413 BRA X  25      50.680  40.510  20.410  1.00  0.00           H
ATOM    724  C42 BRA X  25      48.560  40.160  20.940  1.00  0.00           C
ATOM    725 H422 BRA X  25      48.380  40.600  21.930  1.00  0.00           H
ATOM    726 H423 BRA X  25      48.340  40.820  20.110  1.00  0.00           H
ATOM    727  C43 BRA X  25      47.910  38.730  20.850  1.00  0.00           C
ATOM    728 H432 BRA X  25      47.470  38.470  21.810  1.00  0.00           H
ATOM    729 H433 BRA X  25      47.160  38.750  20.060  1.00  0.00           H
ATOM    730  N39 BRA X  25      48.940  37.650  20.450  1.00  0.00           N
ATOM    731  H39 BRA X  25      49.320  37.160  21.280  1.00  0.00           H
ATOM    732  C38 BRA X  25      48.440  36.670  19.350  1.00  0.00           C
ATOM    733 H382 BRA X  25      47.940  37.300  18.610  1.00  0.00           H
ATOM    734 H383 BRA X  25      49.370  36.440  18.840  1.00  0.00           H
ATOM    735  C37 BRA X  25      47.560  35.540  19.900  1.00  0.00           C
ATOM    736 H372 BRA X  25      46.660  35.400  19.300  1.00  0.00           H
ATOM    737 H373 BRA X  25      47.230  35.930  20.870  1.00  0.00           H
ATOM    738  C36 BRA X  25      48.350  34.280  20.200  1.00  0.00           C
ATOM    739  O52 BRA X  25      49.460  34.370  20.660  1.00  0.00           O
ATOM    740  N17 BRA X  25      47.680  33.170  19.880  1.00  0.00           N
ATOM    741  H17 BRA X  25      46.790  33.390  19.460  1.00  0.00           H
ATOM    742  C3  BRA X  25      48.070  31.840  20.100  1.00  0.00           C
ATOM    743  C4  BRA X  25      49.330  31.430  20.590  1.00  0.00           C
ATOM    744  H4  BRA X  25      50.070  32.180  20.840  1.00  0.00           H
ATOM    745  C2  BRA X  25      47.140  30.850  19.850  1.00  0.00           C
ATOM    746  H2  BRA X  25      46.140  31.180  19.560  1.00  0.00           H
ATOM    747  C1  BRA X  25      47.320  29.550  20.110  1.00  0.00           C
ATOM    748  H1  BRA X  25      46.520  28.850  19.880  1.00  0.00           H
ATOM    749  C6  BRA X  25      48.570  29.090  20.720  1.00  0.00           C
ATOM    750  C10 BRA X  25      48.810  27.770  20.980  1.00  0.00           C
ATOM    751  N19 BRA X  25      47.810  26.810  20.880  1.00  0.00           N
ATOM    752  H19 BRA X  25      47.370  26.510  21.750  1.00  0.00           H
ATOM    753  C28 BRA X  25      47.160  26.330  19.740  1.00  0.00           C
ATOM    754  C29 BRA X  25      47.850  26.290  18.500  1.00  0.00           C
ATOM    755  H29 BRA X  25      48.740  26.890  18.360  1.00  0.00           H
ATOM    756  C24 BRA X  25      47.230  25.560  17.460  1.00  0.00           C
ATOM    757  H24 BRA X  25      47.630  25.690  16.450  1.00  0.00           H
ATOM    758  C25 BRA X  25      46.010  24.960  17.640  1.00  0.00           C
ATOM    759  N15 BRA X  25      45.190  24.570  16.570  1.00  0.00           N
ATOM    760  C16 BRA X  25      43.790  24.900  16.560  1.00  0.00           C
ATOM    761 H161 BRA X  25      43.760  25.940  16.880  1.00  0.00           H
ATOM    762 H162 BRA X  25      43.210  24.150  17.100  1.00  0.00           H
ATOM    763 H163 BRA X  25      43.380  24.970  15.550  1.00  0.00           H
ATOM    764  C18 BRA X  25      45.710  23.990  15.350  1.00  0.00           C
ATOM    765 H181 BRA X  25      44.930  24.000  14.590  1.00  0.00           H
ATOM    766 H182 BRA X  25      45.900  22.930  15.530  1.00  0.00           H
ATOM    767 H183 BRA X  25      46.630  24.450  14.980  1.00  0.00           H
ATOM    768  C26 BRA X  25      45.440  24.830  18.900  1.00  0.00           C
ATOM    769  H26 BRA X  25      44.540  24.230  18.990  1.00  0.00           H
ATOM    770  C27 BRA X  25      46.050  25.510  19.970  1.00  0.00           C
ATOM    771  H27 BRA X  25      45.620  25.460  20.970  1.00  0.00           H
ATOM    772  C5  BRA X  25      49.570  30.100  20.820  1.00  0.00           C
ATOM    773  N7  BRA X  25      50.850  29.740  21.270  1.00  0.00           N
ATOM    774  H90 BRA X  25      51.580  30.370  21.550  1.00  0.00           H
ATOM    775  C8  BRA X  25      51.100  28.410  21.420  1.00  0.00           C
ATOM    776  C11 BRA X  25      52.420  28.060  21.710  1.00  0.00           C
ATOM    777  H11 BRA X  25      53.210  28.790  21.890  1.00  0.00           H
ATOM    778  C9  BRA X  25      50.130  27.420  21.260  1.00  0.00           C
ATOM    779  C14 BRA X  25      50.480  26.060  21.260  1.00  0.00           C
ATOM    780  H14 BRA X  25      49.750  25.300  21.010  1.00  0.00           H
ATOM    781  C13 BRA X  25      51.780  25.690  21.580  1.00  0.00           C
ATOM    782  H13 BRA X  25      51.950  24.630  21.760  1.00  0.00           H
ATOM    783  C12 BRA X  25      52.720  26.710  21.860  1.00  0.00           C
ATOM    784  N21 BRA X  25      53.980  26.310  22.450  1.00  0.00           N
ATOM    785  H21 BRA X  25      54.760  26.860  22.130  1.00  0.00           H
ATOM    786  C44 BRA X  25      54.250  25.440  23.470  1.00  0.00           C
ATOM    787  O53 BRA X  25      53.390  24.700  23.930  1.00  0.00           O
ATOM    788  C45 BRA X  25      55.740  25.380  23.860  1.00  0.00           C
ATOM    789 H452 BRA X  25      56.250  25.050  22.960  1.00  0.00           H
ATOM    790 H453 BRA X  25      56.070  26.340  24.270  1.00  0.00           H
ATOM    791  C46 BRA X  25      56.040  24.270  24.890  1.00  0.00           C
ATOM    792 H462 BRA X  25      57.060  23.900  24.850  1.00  0.00           H
ATOM    793 H463 BRA X  25      55.240  23.550  24.690  1.00  0.00           H
ATOM    794  N47 BRA X  25      55.850  24.750  26.270  1.00  0.00           N
ATOM    795  H47 BRA X  25      54.920  25.200  26.340  1.00  0.00           H
ATOM    796  C48 BRA X  25      56.920  25.690  26.720  1.00  0.00           C
ATOM    797 H482 BRA X  25      56.560  26.690  26.470  1.00  0.00           H
ATOM    798 H483 BRA X  25      57.900  25.430  26.330  1.00  0.00           H
ATOM    799  C49 BRA X  25      57.060  25.700  28.250  1.00  0.00           C
ATOM    800 H492 BRA X  25      58.080  25.770  28.610  1.00  0.00           H
ATOM    801 H493 BRA X  25      56.450  26.510  28.650  1.00  0.00           H
ATOM    802  C50 BRA X  25      56.360  24.430  28.670  1.00  0.00           C
ATOM    803 H502 BRA X  25      57.060  23.770  29.190  1.00  0.00           H
ATOM    804 H503 BRA X  25      55.590  24.660  29.420  1.00  0.00           H
ATOM    805  C51 BRA X  25      55.850  23.730  27.380  1.00  0.00           C
ATOM    806 H512 BRA X  25      54.820  23.370  27.330  1.00  0.00           H
ATOM    807 H513 BRA X  25      56.590  23.050  26.950  1.00  0.00           H
END
ATOM      1 HO5' DA5 X   1      42.390  32.980  40.870  1.00  0.00           H
ATOM      2  O5' DA5 X   1      42.180  32.470  40.080  1.00  0.00           O
ATOM      3  C5' DA5 X   1      40.760  32.380  40.020  1.00  0.00           C
ATOM      4  H5' DA5 X   1      40.380  33.390  40.130  1.00  0.00           H
ATOM      5 H5'' DA5 X   1      40.520  31.760  40.880  1.00  0.00           H
ATOM      6  C4' DA5 X   1      40.110  31.800  38.760  1.00  0.00           C
ATOM      7  H4' DA5 X   1      39.020  31.810  38.890  1.00  0.00           H
ATOM      8  O4' DA5 X   1      40.380  32.610  37.560  1.00  0.00           O
ATOM      9  C1' DA5 X   1      40.700  31.700  36.510  1.00  0.00           C
ATOM     10  H1' DA5 X   1      40.160  31.940  35.600  1.00  0.00           H
ATOM     11  N9  DA5 X   1      42.180  31.770  36.240  1.00  0.00           N
ATOM     12  C8  DA5 X   1      43.220  31.090  36.780  1.00  0.00           C
ATOM     13  H8  DA5 X   1      43.030  30.570  37.710  1.00  0.00           H
ATOM     14  N7  DA5 X   1      44.420  31.160  36.220  1.00  0.00           N
ATOM     15  C5  DA5 X   1      44.160  32.160  35.270  1.00  0.00           C
ATOM     16  C6  DA5 X   1      44.930  32.960  34.350  1.00  0.00           C
ATOM     17  N6  DA5 X   1      46.260  32.910  34.330  1.00  0.00           N
ATOM     18  H61 DA5 X   1      46.770  33.440  33.640  1.00  0.00           H
ATOM     19  H62 DA5 X   1      46.740  32.220  34.890  1.00  0.00           H
ATOM     20  N1  DA5 X   1      44.390  33.830  33.480  1.00  0.00           N
ATOM     21  C2  DA5 X   1      43.080  34.020  33.610  1.00  0.00           C
ATOM     22  H2  DA5 X   1      42.670  34.720  32.900  1.00  0.00           H
ATOM     23  N3  DA5 X   1      42.200  33.410  34.430  1.00  0.00           N
ATOM     24  C4  DA5 X   1      42.830  32.470  35.240  1.00  0.00           C
ATOM     25  C3' DA5 X   1      40.500  30.350  38.520  1.00  0.00           C
ATOM     26  H3' DA5 X   1      41.510  30.130  38.870  1.00  0.00           H
ATOM     27  C2' DA5 X   1      40.310  30.350  37.000  1.00  0.00           C
ATOM     28  H2' DA5 X   1      41.000  29.620  36.560  1.00  0.00           H
ATOM     29 H2'' DA5 X   1      39.260  30.220  36.750  1.00  0.00           H
ATOM     30  O3' DA5 X   1      39.570  29.410  39.110  1.00  0.00           O
ATOM     31  P   DG  X   2      39.480  27.850  38.620  1.00  0.00           P
ATOM     32  OP1 DG  X   2      38.990  27.250  39.870  1.00  0.00           O
ATOM     33  OP2 DG  X   2      40.770  27.340  37.990  1.00  0.00           O
ATOM     34  O5' DG  X   2      38.240  27.740  37.610  1.00  0.00           O
ATOM     35  C5' DG  X   2      36.960  28.280  38.030  1.00  0.00           C
ATOM     36  H5' DG  X   2      37.110  29.280  38.430  1.00  0.00           H
ATOM     37 H5'' DG  X   2      36.400  27.680  38.740  1.00  0.00           H
ATOM     38  C4' DG  X   2      36.090  28.580  36.790  1.00  0.00           C
ATOM     39  H4' DG  X   2      35.130  28.840  37.240  1.00  0.00           H
ATOM     40  O4' DG  X   2      36.580  29.690  36.020  1.00  0.00           O
ATOM     41  C1' DG  X   2      36.610  29.330  34.650  1.00  0.00           C
ATOM     42  H1' DG  X   2      35.690  29.600  34.150  1.00  0.00           H
ATOM     43  N9  DG  X   2      37.870  29.830  33.950  1.00  0.00           N
ATOM     44  C8  DG  X   2      39.140  29.390  34.010  1.00  0.00           C
ATOM     45  H8  DG  X   2      39.400  28.540  34.630  1.00  0.00           H
ATOM     46  N7  DG  X   2      39.980  30.010  33.200  1.00  0.00           N
ATOM     47  C5  DG  X   2      39.230  30.930  32.500  1.00  0.00           C
ATOM     48  C6  DG  X   2      39.490  31.920  31.450  1.00  0.00           C
ATOM     49  O6  DG  X   2      40.600  32.180  30.940  1.00  0.00           O
ATOM     50  N1  DG  X   2      38.370  32.580  31.100  1.00  0.00           N
ATOM     51  H1  DG  X   2      38.400  33.230  30.330  1.00  0.00           H
ATOM     52  C2  DG  X   2      37.120  32.330  31.580  1.00  0.00           C
ATOM     53  N2  DG  X   2      36.220  33.130  31.130  1.00  0.00           N
ATOM     54  H21 DG  X   2      36.550  33.840  30.500  1.00  0.00           H
ATOM     55  H22 DG  X   2      35.320  33.350  31.540  1.00  0.00           H
ATOM     56  N3  DG  X   2      36.850  31.520  32.620  1.00  0.00           N
ATOM     57  C4  DG  X   2      37.930  30.840  33.020  1.00  0.00           C
ATOM     58  C3' DG  X   2      35.770  27.410  35.880  1.00  0.00           C
ATOM     59  H3' DG  X   2      36.140  26.530  36.400  1.00  0.00           H
ATOM     60  C2' DG  X   2      36.650  27.790  34.700  1.00  0.00           C
ATOM     61  H2' DG  X   2      37.650  27.410  34.910  1.00  0.00           H
ATOM     62 H2'' DG  X   2      36.380  27.520  33.670  1.00  0.00           H
ATOM     63  O3' DG  X   2      34.430  27.200  35.570  1.00  0.00           O
ATOM     64  P   DG  X   3      33.940  26.160  34.430  1.00  0.00           P
ATOM     65  OP1 DG  X   3      32.670  25.520  34.950  1.00  0.00           O
ATOM     66  OP2 DG  X   3      34.990  25.250  33.960  1.00  0.00           O
ATOM     67  O5' DG  X   3      33.570  27.250  33.370  1.00  0.00           O
ATOM     68  C5' DG  X   3      32.470  26.990  32.510  1.00  0.00           C
ATOM     69  H5' DG  X   3      31.550  26.830  33.080  1.00  0.00           H
ATOM     70 H5'' DG  X   3      32.660  26.040  32.000  1.00  0.00           H
ATOM     71  C4' DG  X   3      32.270  28.100  31.520  1.00  0.00           C
ATOM     72  H4' DG  X   3      31.290  27.850  31.120  1.00  0.00           H
ATOM     73  O4' DG  X   3      33.370  28.220  30.580  1.00  0.00           O
ATOM     74  C1' DG  X   3      34.410  28.900  31.160  1.00  0.00           C
ATOM     75  H1' DG  X   3      34.860  28.360  32.000  1.00  0.00           H
ATOM     76  N9  DG  X   3      35.380  29.380  30.180  1.00  0.00           N
ATOM     77  C8  DG  X   3      35.320  30.350  29.150  1.00  0.00           C
ATOM     78  H8  DG  X   3      34.370  30.790  28.900  1.00  0.00           H
ATOM     79  N7  DG  X   3      36.450  30.670  28.580  1.00  0.00           N
ATOM     80  C5  DG  X   3      37.350  29.770  29.250  1.00  0.00           C
ATOM     81  C6  DG  X   3      38.770  29.540  29.170  1.00  0.00           C
ATOM     82  O6  DG  X   3      39.550  30.150  28.470  1.00  0.00           O
ATOM     83  N1  DG  X   3      39.310  28.560  29.980  1.00  0.00           N
ATOM     84  H1  DG  X   3      40.310  28.480  30.100  1.00  0.00           H
ATOM     85  C2  DG  X   3      38.550  27.900  30.890  1.00  0.00           C
ATOM     86  N2  DG  X   3      39.100  26.940  31.550  1.00  0.00           N
ATOM     87  H21 DG  X   3      40.080  26.800  31.350  1.00  0.00           H
ATOM     88  H22 DG  X   3      38.510  26.400  32.160  1.00  0.00           H
ATOM     89  N3  DG  X   3      37.260  28.080  31.010  1.00  0.00           N
ATOM     90  C4  DG  X   3      36.690  29.010  30.150  1.00  0.00           C
ATOM     91  C3' DG  X   3      32.240  29.550  32.110  1.00  0.00           C
ATOM     92  H3' DG  X   3      32.020  29.520  33.180  1.00  0.00           H
ATOM     93  C2' DG  X   3      33.640  30.060  31.820  1.00  0.00           C
ATOM     94  H2' DG  X   3      33.510  30.870  31.100  1.00  0.00           H
ATOM     95 H2'' DG  X   3      34.220  30.480  32.640  1.00  0.00           H
ATOM     96  O3' DG  X   3      31.220  30.390  31.510  1.00  0.00           O
ATOM     97  P   DG  X   4      29.680  29.980  31.170  1.00  0.00           P
ATOM     98  OP1 DG  X   4      28.960  31.260  30.980  1.00  0.00           O
ATOM     99  OP2 DG  X   4      29.220  29.060  32.210  1.00  0.00           O
ATOM    100  O5' DG  X   4      29.830  29.240  29.790  1.00  0.00           O
ATOM    101  C5' DG  X   4      30.140  29.980  28.640  1.00  0.00           C
ATOM    102  H5' DG  X   4      30.870  30.770  28.800  1.00  0.00           H
ATOM    103 H5'' DG  X   4      29.270  30.560  28.320  1.00  0.00           H
ATOM    104  C4' DG  X   4      30.750  29.130  27.500  1.00  0.00           C
ATOM    105  H4' DG  X   4      30.600  29.650  26.550  1.00  0.00           H
ATOM    106  O4' DG  X   4      32.150  29.000  27.700  1.00  0.00           O
ATOM    107  C1' DG  X   4      32.430  27.810  26.980  1.00  0.00           C
ATOM    108  H1' DG  X   4      32.180  27.960  25.930  1.00  0.00           H
ATOM    109  N9  DG  X   4      33.850  27.440  27.110  1.00  0.00           N
ATOM    110  C8  DG  X   4      34.490  26.610  28.050  1.00  0.00           C
ATOM    111  H8  DG  X   4      33.900  25.950  28.670  1.00  0.00           H
ATOM    112  N7  DG  X   4      35.800  26.610  27.960  1.00  0.00           N
ATOM    113  C5  DG  X   4      36.070  27.500  26.950  1.00  0.00           C
ATOM    114  C6  DG  X   4      37.370  27.960  26.460  1.00  0.00           C
ATOM    115  O6  DG  X   4      38.480  27.580  26.810  1.00  0.00           O
ATOM    116  N1  DG  X   4      37.260  28.850  25.440  1.00  0.00           N
ATOM    117  H1  DG  X   4      38.190  29.050  25.120  1.00  0.00           H
ATOM    118  C2  DG  X   4      36.090  29.440  25.080  1.00  0.00           C
ATOM    119  N2  DG  X   4      36.060  30.280  24.100  1.00  0.00           N
ATOM    120  H21 DG  X   4      36.810  30.450  23.440  1.00  0.00           H
ATOM    121  H22 DG  X   4      35.170  30.730  23.950  1.00  0.00           H
ATOM    122  N3  DG  X   4      34.850  29.070  25.460  1.00  0.00           N
ATOM    123  C4  DG  X   4      34.890  28.040  26.420  1.00  0.00           C
ATOM    124  C3' DG  X   4      30.220  27.720  27.300  1.00  0.00           C
ATOM    125  H3' DG  X   4      29.430  27.570  28.040  1.00  0.00           H
ATOM    126  C2' DG  X   4      31.430  26.810  27.490  1.00  0.00           C
ATOM    127  H2' DG  X   4      31.620  26.610  28.540  1.00  0.00           H
ATOM    128 H2'' DG  X   4      31.420  25.930  26.850  1.00  0.00           H
ATOM    129  O3' DG  X   4      29.720  27.520  25.970  1.00  0.00           O
ATOM    130  P   DT  X   5      28.380  26.630  25.730  1.00  0.00           P
ATOM    131  OP1 DT  X   5      27.260  27.620  25.820  1.00  0.00           O
ATOM    132  OP2 DT  X   5      28.500  25.400  26.590  1.00  0.00           O
ATOM    133  O5' DT  X   5      28.660  26.240  24.190  1.00  0.00           O
ATOM    134  C5' DT  X   5      29.870  25.540  24.010  1.00  0.00           C
ATOM    135  H5' DT  X   5      29.890  24.610  24.580  1.00  0.00           H
ATOM    136 H5'' DT  X   5      30.740  26.060  24.410  1.00  0.00           H
ATOM    137  C4' DT  X   5      30.150  25.380  22.520  1.00  0.00           C
ATOM    138  H4' DT  X   5      31.140  24.940  22.380  1.00  0.00           H
ATOM    139  O4' DT  X   5      29.110  24.580  21.910  1.00  0.00           O
ATOM    140  C1' DT  X   5      28.940  24.960  20.600  1.00  0.00           C
ATOM    141  H1' DT  X   5      29.660  24.450  19.970  1.00  0.00           H
ATOM    142  N1  DT  X   5      27.590  24.480  20.210  1.00  0.00           N
ATOM    143  C6  DT  X   5      27.450  23.730  19.060  1.00  0.00           C
ATOM    144  H6  DT  X   5      28.360  23.370  18.600  1.00  0.00           H
ATOM    145  C5  DT  X   5      26.250  23.430  18.490  1.00  0.00           C
ATOM    146  C7  DT  X   5      26.190  22.640  17.170  1.00  0.00           C
ATOM    147  H71 DT  X   5      27.160  22.180  16.980  1.00  0.00           H
ATOM    148  H72 DT  X   5      25.420  21.900  17.370  1.00  0.00           H
ATOM    149  H73 DT  X   5      25.950  23.310  16.340  1.00  0.00           H
ATOM    150  C4  DT  X   5      25.080  23.860  19.250  1.00  0.00           C
ATOM    151  O4  DT  X   5      23.950  23.640  18.850  1.00  0.00           O
ATOM    152  N3  DT  X   5      25.210  24.400  20.500  1.00  0.00           N
ATOM    153  H3  DT  X   5      24.440  24.860  20.960  1.00  0.00           H
ATOM    154  C2  DT  X   5      26.460  24.890  20.970  1.00  0.00           C
ATOM    155  O2  DT  X   5      26.510  25.570  21.960  1.00  0.00           O
ATOM    156  C3' DT  X   5      30.150  26.710  21.780  1.00  0.00           C
ATOM    157  H3' DT  X   5      29.870  27.590  22.360  1.00  0.00           H
ATOM    158  C2' DT  X   5      29.090  26.500  20.660  1.00  0.00           C
ATOM    159  H2' DT  X   5      28.170  27.040  20.890  1.00  0.00           H
ATOM    160 H2'' DT  X   5      29.460  26.830  19.690  1.00  0.00           H
ATOM    161  O3' DT  X   5      31.440  27.000  21.150  1.00  0.00           O
ATOM    162  P   DT  X   6      31.760  28.230  20.180  1.00  0.00           P
ATOM    163  OP1 DT  X   6      30.890  29.350  20.600  1.00  0.00           O
ATOM    164  OP2 DT  X   6      31.760  27.720  18.780  1.00  0.00           O
ATOM    165  O5' DT  X   6      33.280  28.470  20.620  1.00  0.00           O
ATOM    166  C5' DT  X   6      33.860  29.770  20.370  1.00  0.00           C
ATOM    167  H5' DT  X   6      33.420  30.420  21.130  1.00  0.00           H
ATOM    168 H5'' DT  X   6      33.700  30.110  19.350  1.00  0.00           H
ATOM    169  C4' DT  X   6      35.460  29.780  20.470  1.00  0.00           C
ATOM    170  H4' DT  X   6      35.920  30.770  20.560  1.00  0.00           H
ATOM    171  O4' DT  X   6      35.670  29.050  21.630  1.00  0.00           O
ATOM    172  C1' DT  X   6      36.700  28.080  21.470  1.00  0.00           C
ATOM    173  H1' DT  X   6      37.650  28.590  21.620  1.00  0.00           H
ATOM    174  N1  DT  X   6      36.480  27.030  22.530  1.00  0.00           N
ATOM    175  C6  DT  X   6      35.190  26.570  22.900  1.00  0.00           C
ATOM    176  H6  DT  X   6      34.280  27.020  22.530  1.00  0.00           H
ATOM    177  C5  DT  X   6      35.160  25.700  23.910  1.00  0.00           C
ATOM    178  C7  DT  X   6      33.820  25.130  24.270  1.00  0.00           C
ATOM    179  H71 DT  X   6      32.930  25.340  23.670  1.00  0.00           H
ATOM    180  H72 DT  X   6      33.720  25.430  25.310  1.00  0.00           H
ATOM    181  H73 DT  X   6      33.830  24.040  24.240  1.00  0.00           H
ATOM    182  C4  DT  X   6      36.350  25.120  24.580  1.00  0.00           C
ATOM    183  O4  DT  X   6      36.480  24.350  25.540  1.00  0.00           O
ATOM    184  N3  DT  X   6      37.520  25.690  24.140  1.00  0.00           N
ATOM    185  H3  DT  X   6      38.410  25.400  24.530  1.00  0.00           H
ATOM    186  C2  DT  X   6      37.620  26.540  23.080  1.00  0.00           C
ATOM    187  O2  DT  X   6      38.710  26.780  22.630  1.00  0.00           O
ATOM    188  C3' DT  X   6      36.130  29.010  19.230  1.00  0.00           C
ATOM    189  H3' DT  X   6      35.490  28.670  18.420  1.00  0.00           H
ATOM    190  C2' DT  X   6      36.560  27.740  19.990  1.00  0.00           C
ATOM    191  H2' DT  X   6      35.830  26.930  19.900  1.00  0.00           H
ATOM    192 H2'' DT  X   6      37.530  27.420  19.620  1.00  0.00           H
ATOM    193  O3' DT  X   6      37.320  29.680  18.730  1.00  0.00           O
ATOM    194  P   DA  X   7      37.910  29.290  17.290  1.00  0.00           P
ATOM    195  OP1 DA  X   7      37.410  30.320  16.440  1.00  0.00           O
ATOM    196  OP2 DA  X   7      37.690  27.890  16.940  1.00  0.00           O
ATOM    197  O5' DA  X   7      39.490  29.520  17.430  1.00  0.00           O
ATOM    198  C5' DA  X   7      40.300  28.990  18.400  1.00  0.00           C
ATOM    199  H5' DA  X   7      40.370  27.920  18.190  1.00  0.00           H
ATOM    200 H5'' DA  X   7      39.910  29.240  19.390  1.00  0.00           H
ATOM    201  C4' DA  X   7      41.710  29.700  18.380  1.00  0.00           C
ATOM    202  H4' DA  X   7      41.510  30.760  18.500  1.00  0.00           H
ATOM    203  O4' DA  X   7      42.460  29.240  19.480  1.00  0.00           O
ATOM    204  C1' DA  X   7      43.670  28.740  19.080  1.00  0.00           C
ATOM    205  H1' DA  X   7      44.370  29.570  18.990  1.00  0.00           H
ATOM    206  N9  DA  X   7      44.280  27.640  19.920  1.00  0.00           N
ATOM    207  C8  DA  X   7      45.360  27.830  20.820  1.00  0.00           C
ATOM    208  H8  DA  X   7      45.860  28.760  21.010  1.00  0.00           H
ATOM    209  N7  DA  X   7      45.620  26.840  21.600  1.00  0.00           N
ATOM    210  C5  DA  X   7      44.640  25.870  21.200  1.00  0.00           C
ATOM    211  C6  DA  X   7      44.350  24.480  21.460  1.00  0.00           C
ATOM    212  N6  DA  X   7      44.910  23.710  22.360  1.00  0.00           N
ATOM    213  H61 DA  X   7      44.670  22.740  22.520  1.00  0.00           H
ATOM    214  H62 DA  X   7      45.640  24.120  22.930  1.00  0.00           H
ATOM    215  N1  DA  X   7      43.360  23.860  20.860  1.00  0.00           N
ATOM    216  C2  DA  X   7      42.680  24.470  19.880  1.00  0.00           C
ATOM    217  H2  DA  X   7      42.040  23.740  19.430  1.00  0.00           H
ATOM    218  N3  DA  X   7      42.780  25.780  19.520  1.00  0.00           N
ATOM    219  C4  DA  X   7      43.800  26.380  20.190  1.00  0.00           C
ATOM    220  C3' DA  X   7      42.620  29.450  17.110  1.00  0.00           C
ATOM    221  H3' DA  X   7      42.120  29.000  16.250  1.00  0.00           H
ATOM    222  C2' DA  X   7      43.550  28.310  17.680  1.00  0.00           C
ATOM    223  H2' DA  X   7      43.050  27.350  17.520  1.00  0.00           H
ATOM    224 H2'' DA  X   7      44.500  28.350  17.160  1.00  0.00           H
ATOM    225  O3' DA  X   7      43.430  30.560  16.750  1.00  0.00           O
ATOM    226  P   DG  X   8      43.090  31.500  15.540  1.00  0.00           P
ATOM    227  OP1 DG  X   8      42.390  30.660  14.470  1.00  0.00           O
ATOM    228  OP2 DG  X   8      44.360  32.280  15.310  1.00  0.00           O
ATOM    229  O5' DG  X   8      42.110  32.570  16.220  1.00  0.00           O
ATOM    230  C5' DG  X   8      42.400  33.460  17.250  1.00  0.00           C
ATOM    231  H5' DG  X   8      43.220  34.150  17.040  1.00  0.00           H
ATOM    232 H5'' DG  X   8      42.790  32.970  18.150  1.00  0.00           H
ATOM    233  C4' DG  X   8      41.100  34.160  17.650  1.00  0.00           C
ATOM    234  H4' DG  X   8      40.500  34.420  16.780  1.00  0.00           H
ATOM    235  O4' DG  X   8      40.390  33.110  18.320  1.00  0.00           O
ATOM    236  C1' DG  X   8      39.740  33.700  19.420  1.00  0.00           C
ATOM    237  H1' DG  X   8      38.870  34.130  18.930  1.00  0.00           H
ATOM    238  N9  DG  X   8      39.310  32.730  20.380  1.00  0.00           N
ATOM    239  C8  DG  X   8      38.080  32.430  20.820  1.00  0.00           C
ATOM    240  H8  DG  X   8      37.210  32.910  20.390  1.00  0.00           H
ATOM    241  N7  DG  X   8      37.970  31.670  21.860  1.00  0.00           N
ATOM    242  C5  DG  X   8      39.320  31.270  22.030  1.00  0.00           C
ATOM    243  C6  DG  X   8      39.860  30.290  22.900  1.00  0.00           C
ATOM    244  O6  DG  X   8      39.300  29.710  23.860  1.00  0.00           O
ATOM    245  N1  DG  X   8      41.200  30.060  22.650  1.00  0.00           N
ATOM    246  H1  DG  X   8      41.610  29.440  23.330  1.00  0.00           H
ATOM    247  C2  DG  X   8      41.920  30.850  21.870  1.00  0.00           C
ATOM    248  N2  DG  X   8      43.210  30.790  22.030  1.00  0.00           N
ATOM    249  H21 DG  X   8      43.650  30.110  22.630  1.00  0.00           H
ATOM    250  H22 DG  X   8      43.820  31.450  21.570  1.00  0.00           H
ATOM    251  N3  DG  X   8      41.510  31.780  21.020  1.00  0.00           N
ATOM    252  C4  DG  X   8      40.140  31.910  21.120  1.00  0.00           C
ATOM    253  C3' DG  X   8      41.240  35.340  18.560  1.00  0.00           C
ATOM    254  H3' DG  X   8      42.260  35.650  18.790  1.00  0.00           H
ATOM    255  C2' DG  X   8      40.610  34.890  19.860  1.00  0.00           C
ATOM    256  H2' DG  X   8      41.410  34.700  20.570  1.00  0.00           H
ATOM    257 H2'' DG  X   8      39.970  35.700  20.210  1.00  0.00           H
ATOM    258  O3' DG  X   8      40.440  36.480  18.070  1.00  0.00           O
ATOM    259  P   DG  X   9      40.550  38.000  18.560  1.00  0.00           P
ATOM    260  OP1 DG  X   9      39.790  38.810  17.630  1.00  0.00           O
ATOM    261  OP2 DG  X   9      41.980  38.280  18.750  1.00  0.00           O
ATOM    262  O5' DG  X   9      39.720  38.050  19.920  1.00  0.00           O
ATOM    263  C5' DG  X   9      38.260  37.950  19.860  1.00  0.00           C
ATOM    264  H5' DG  X   9      37.920  37.220  19.120  1.00  0.00           H
ATOM    265 H5'' DG  X   9      37.910  38.900  19.480  1.00  0.00           H
ATOM    266  C4' DG  X   9      37.530  37.640  21.270  1.00  0.00           C
ATOM    267  H4' DG  X   9      36.440  37.570  21.220  1.00  0.00           H
ATOM    268  O4' DG  X   9      37.980  36.390  21.720  1.00  0.00           O
ATOM    269  C1' DG  X   9      38.010  36.400  23.110  1.00  0.00           C
ATOM    270  H1' DG  X   9      36.980  36.230  23.440  1.00  0.00           H
ATOM    271  N9  DG  X   9      38.860  35.370  23.630  1.00  0.00           N
ATOM    272  C8  DG  X   9      40.280  35.310  23.610  1.00  0.00           C
ATOM    273  H8  DG  X   9      40.890  35.850  22.900  1.00  0.00           H
ATOM    274  N7  DG  X   9      40.770  34.230  24.170  1.00  0.00           N
ATOM    275  C5  DG  X   9      39.650  33.650  24.700  1.00  0.00           C
ATOM    276  C6  DG  X   9      39.580  32.500  25.550  1.00  0.00           C
ATOM    277  O6  DG  X   9      40.490  31.800  25.890  1.00  0.00           O
ATOM    278  N1  DG  X   9      38.300  32.180  25.980  1.00  0.00           N
ATOM    279  H1  DG  X   9      38.310  31.400  26.610  1.00  0.00           H
ATOM    280  C2  DG  X   9      37.260  33.010  25.800  1.00  0.00           C
ATOM    281  N2  DG  X   9      36.140  32.620  26.430  1.00  0.00           N
ATOM    282  H21 DG  X   9      36.200  31.860  27.090  1.00  0.00           H
ATOM    283  H22 DG  X   9      35.460  33.370  26.460  1.00  0.00           H
ATOM    284  N3  DG  X   9      37.210  34.040  25.040  1.00  0.00           N
ATOM    285  C4  DG  X   9      38.450  34.340  24.510  1.00  0.00           C
ATOM    286  C3' DG  X   9      37.940  38.690  22.260  1.00  0.00           C
ATOM    287  H3' DG  X   9      38.760  39.320  21.920  1.00  0.00           H
ATOM    288  C2' DG  X   9      38.440  37.870  23.450  1.00  0.00           C
ATOM    289  H2' DG  X   9      39.530  37.820  23.460  1.00  0.00           H
ATOM    290 H2'' DG  X   9      37.940  38.170  24.370  1.00  0.00           H
ATOM    291  O3' DG  X   9      36.870  39.590  22.660  1.00  0.00           O
ATOM    292  P   DG  X  10      37.090  40.890  23.510  1.00  0.00           P
ATOM    293  OP1 DG  X  10      36.080  41.850  22.970  1.00  0.00           O
ATOM    294  OP2 DG  X  10      38.490  41.260  23.460  1.00  0.00           O
ATOM    295  O5' DG  X  10      36.770  40.600  24.980  1.00  0.00           O
ATOM    296  C5' DG  X  10      35.430  40.540  25.510  1.00  0.00           C
ATOM    297  H5' DG  X  10      34.780  39.890  24.940  1.00  0.00           H
ATOM    298 H5'' DG  X  10      34.970  41.530  25.420  1.00  0.00           H
ATOM    299  C4' DG  X  10      35.370  40.210  27.040  1.00  0.00           C
ATOM    300  H4' DG  X  10      34.340  40.370  27.350  1.00  0.00           H
ATOM    301  O4' DG  X  10      35.660  38.850  27.160  1.00  0.00           O
ATOM    302  C1' DG  X  10      36.050  38.650  28.520  1.00  0.00           C
ATOM    303  H1' DG  X  10      35.170  38.790  29.150  1.00  0.00           H
ATOM    304  N9  DG  X  10      36.780  37.380  28.720  1.00  0.00           N
ATOM    305  C8  DG  X  10      36.380  36.450  29.660  1.00  0.00           C
ATOM    306  H8  DG  X  10      35.440  36.550  30.180  1.00  0.00           H
ATOM    307  N7  DG  X  10      37.090  35.370  29.620  1.00  0.00           N
ATOM    308  C5  DG  X  10      38.030  35.610  28.660  1.00  0.00           C
ATOM    309  C6  DG  X  10      39.240  34.860  28.330  1.00  0.00           C
ATOM    310  O6  DG  X  10      39.660  33.830  28.840  1.00  0.00           O
ATOM    311  N1  DG  X  10      40.050  35.460  27.350  1.00  0.00           N
ATOM    312  H1  DG  X  10      40.930  35.000  27.180  1.00  0.00           H
ATOM    313  C2  DG  X  10      39.720  36.660  26.840  1.00  0.00           C
ATOM    314  N2  DG  X  10      40.570  37.330  26.070  1.00  0.00           N
ATOM    315  H21 DG  X  10      41.430  36.880  25.790  1.00  0.00           H
ATOM    316  H22 DG  X  10      40.320  38.260  25.770  1.00  0.00           H
ATOM    317  N3  DG  X  10      38.690  37.450  27.170  1.00  0.00           N
ATOM    318  C4  DG  X  10      37.860  36.850  28.110  1.00  0.00           C
ATOM    319  C3' DG  X  10      36.420  41.000  27.840  1.00  0.00           C
ATOM    320  H3' DG  X  10      37.230  41.380  27.210  1.00  0.00           H
ATOM    321  C2' DG  X  10      36.920  39.890  28.830  1.00  0.00           C
ATOM    322  H2' DG  X  10      37.900  39.740  28.370  1.00  0.00           H
ATOM    323 H2'' DG  X  10      36.880  40.130  29.890  1.00  0.00           H
ATOM    324  O3' DG  X  10      35.790  41.990  28.560  1.00  0.00           O
ATOM    325  P   DT  X  11      36.060  43.470  28.300  1.00  0.00           P
ATOM    326  OP1 DT  X  11      34.920  44.250  28.950  1.00  0.00           O
ATOM    327  OP2 DT  X  11      36.320  43.630  26.850  1.00  0.00           O
ATOM    328  O5' DT  X  11      37.310  43.870  29.090  1.00  0.00           O
ATOM    329  C5' DT  X  11      38.520  43.480  28.610  1.00  0.00           C
ATOM    330  H5' DT  X  11      38.730  43.710  27.560  1.00  0.00           H
ATOM    331 H5'' DT  X  11      38.610  42.390  28.620  1.00  0.00           H
ATOM    332  C4' DT  X  11      39.770  44.010  29.420  1.00  0.00           C
ATOM    333  H4' DT  X  11      40.600  43.600  28.870  1.00  0.00           H
ATOM    334  O4' DT  X  11      39.800  45.440  29.390  1.00  0.00           O
ATOM    335  C1' DT  X  11      39.610  46.040  30.690  1.00  0.00           C
ATOM    336  H1' DT  X  11      40.570  46.400  31.050  1.00  0.00           H
ATOM    337  N1  DT  X  11      38.480  47.030  30.720  1.00  0.00           N
ATOM    338  C6  DT  X  11      37.490  47.060  29.750  1.00  0.00           C
ATOM    339  H6  DT  X  11      37.610  46.360  28.940  1.00  0.00           H
ATOM    340  C5  DT  X  11      36.390  47.890  29.870  1.00  0.00           C
ATOM    341  C7  DT  X  11      35.280  47.680  28.900  1.00  0.00           C
ATOM    342  H71 DT  X  11      35.630  46.960  28.160  1.00  0.00           H
ATOM    343  H72 DT  X  11      34.440  47.300  29.470  1.00  0.00           H
ATOM    344  H73 DT  X  11      34.870  48.500  28.300  1.00  0.00           H
ATOM    345  C4  DT  X  11      36.220  48.620  31.120  1.00  0.00           C
ATOM    346  O4  DT  X  11      35.150  49.180  31.390  1.00  0.00           O
ATOM    347  N3  DT  X  11      37.230  48.580  32.080  1.00  0.00           N
ATOM    348  H3  DT  X  11      37.160  49.080  32.960  1.00  0.00           H
ATOM    349  C2  DT  X  11      38.280  47.690  31.980  1.00  0.00           C
ATOM    350  O2  DT  X  11      39.100  47.720  32.870  1.00  0.00           O
ATOM    351  C3' DT  X  11      39.840  43.630  30.870  1.00  0.00           C
ATOM    352  H3' DT  X  11      39.320  42.690  31.040  1.00  0.00           H
ATOM    353  C2' DT  X  11      39.190  44.790  31.570  1.00  0.00           C
ATOM    354  H2' DT  X  11      38.110  44.680  31.680  1.00  0.00           H
ATOM    355 H2'' DT  X  11      39.540  44.860  32.600  1.00  0.00           H
ATOM    356  O3' DT  X  11      41.120  43.240  31.360  1.00  0.00           O
ATOM    357  P   DT  X  12      42.420  44.170  31.450  1.00  0.00           P
ATOM    358  OP1 DT  X  12      42.120  45.330  32.280  1.00  0.00           O
ATOM    359  OP2 DT  X  12      43.020  44.310  30.080  1.00  0.00           O
ATOM    360  O5' DT  X  12      43.410  43.270  32.290  1.00  0.00           O
ATOM    361  C5' DT  X  12      43.500  43.270  33.720  1.00  0.00           C
ATOM    362  H5' DT  X  12      42.500  43.450  34.110  1.00  0.00           H
ATOM    363 H5'' DT  X  12      44.120  44.050  34.150  1.00  0.00           H
ATOM    364  C4' DT  X  12      44.010  41.940  34.290  1.00  0.00           C
ATOM    365  H4' DT  X  12      44.120  42.050  35.370  1.00  0.00           H
ATOM    366  O4' DT  X  12      43.060  40.840  34.220  1.00  0.00           O
ATOM    367  C1' DT  X  12      43.600  39.890  33.330  1.00  0.00           C
ATOM    368  H1' DT  X  12      43.960  39.090  33.970  1.00  0.00           H
ATOM    369  N1  DT  X  12      42.520  39.170  32.520  1.00  0.00           N
ATOM    370  C6  DT  X  12      41.840  39.960  31.570  1.00  0.00           C
ATOM    371  H6  DT  X  12      42.300  40.890  31.250  1.00  0.00           H
ATOM    372  C5  DT  X  12      40.720  39.500  30.930  1.00  0.00           C
ATOM    373  C7  DT  X  12      40.040  40.390  29.840  1.00  0.00           C
ATOM    374  H71 DT  X  12      40.590  41.300  29.610  1.00  0.00           H
ATOM    375  H72 DT  X  12      40.030  39.770  28.940  1.00  0.00           H
ATOM    376  H73 DT  X  12      39.040  40.650  30.190  1.00  0.00           H
ATOM    377  C4  DT  X  12      40.120  38.210  31.270  1.00  0.00           C
ATOM    378  O4  DT  X  12      39.180  37.670  30.710  1.00  0.00           O
ATOM    379  N3  DT  X  12      40.770  37.560  32.300  1.00  0.00           N
ATOM    380  H3  DT  X  12      40.510  36.620  32.540  1.00  0.00           H
ATOM    381  C2  DT  X  12      42.000  37.880  32.840  1.00  0.00           C
ATOM    382  O2  DT  X  12      42.480  37.140  33.690  1.00  0.00           O
ATOM    383  C3' DT  X  12      45.320  41.400  33.650  1.00  0.00           C
ATOM    384  H3' DT  X  12      45.880  42.210  33.190  1.00  0.00           H
ATOM    385  C2' DT  X  12      44.750  40.390  32.580  1.00  0.00           C
ATOM    386  H2' DT  X  12      44.500  40.890  31.650  1.00  0.00           H
ATOM    387 H2'' DT  X  12      45.570  39.670  32.480  1.00  0.00           H
ATOM    388  O3' DT  X  12      46.160  40.740  34.660  1.00  0.00           O
ATOM    389  P   DA  X  13      47.750  40.420  34.400  1.00  0.00           P
ATOM    390  OP1 DA  X  13      48.450  40.440  35.750  1.00  0.00           O
ATOM    391  OP2 DA  X  13      48.260  41.300  33.250  1.00  0.00           O
ATOM    392  O5' DA  X  13      47.680  38.940  33.850  1.00  0.00           O
ATOM    393  C5' DA  X  13      47.220  37.810  34.630  1.00  0.00           C
ATOM    394  H5' DA  X  13      46.260  38.040  35.100  1.00  0.00           H
ATOM    395 H5'' DA  X  13      47.930  37.470  35.380  1.00  0.00           H
ATOM    396  C4' DA  X  13      46.890  36.520  33.830  1.00  0.00           C
ATOM    397  H4' DA  X  13      46.910  35.630  34.450  1.00  0.00           H
ATOM    398  O4' DA  X  13      45.630  36.740  33.100  1.00  0.00           O
ATOM    399  C1' DA  X  13      45.810  36.250  31.800  1.00  0.00           C
ATOM    400  H1' DA  X  13      45.720  35.160  31.890  1.00  0.00           H
ATOM    401  N9  DA  X  13      44.770  36.720  30.830  1.00  0.00           N
ATOM    402  C8  DA  X  13      43.690  35.920  30.440  1.00  0.00           C
ATOM    403  H8  DA  X  13      43.440  35.000  30.950  1.00  0.00           H
ATOM    404  N7  DA  X  13      42.920  36.490  29.560  1.00  0.00           N
ATOM    405  C5  DA  X  13      43.610  37.700  29.300  1.00  0.00           C
ATOM    406  C6  DA  X  13      43.390  38.890  28.510  1.00  0.00           C
ATOM    407  N6  DA  X  13      42.300  39.140  27.720  1.00  0.00           N
ATOM    408  H61 DA  X  13      42.350  39.970  27.150  1.00  0.00           H
ATOM    409  H62 DA  X  13      41.520  38.510  27.670  1.00  0.00           H
ATOM    410  N1  DA  X  13      44.220  39.980  28.520  1.00  0.00           N
ATOM    411  C2  DA  X  13      45.290  39.880  29.330  1.00  0.00           C
ATOM    412  H2  DA  X  13      45.810  40.790  29.560  1.00  0.00           H
ATOM    413  N3  DA  X  13      45.590  38.910  30.160  1.00  0.00           N
ATOM    414  C4  DA  X  13      44.680  37.850  30.100  1.00  0.00           C
ATOM    415  C3' DA  X  13      47.960  36.150  32.760  1.00  0.00           C
ATOM    416  H3' DA  X  13      48.820  36.810  32.750  1.00  0.00           H
ATOM    417  C2' DA  X  13      47.300  36.490  31.470  1.00  0.00           C
ATOM    418  H2' DA  X  13      47.540  37.550  31.370  1.00  0.00           H
ATOM    419 H2'' DA  X  13      47.670  35.810  30.700  1.00  0.00           H
ATOM    420  O3' DA  X  13      48.270  34.790  32.720  1.00  0.00           O
ATOM    421  P   DG  X  14      49.710  34.280  32.820  1.00  0.00           P
ATOM    422  OP1 DG  X  14      50.360  34.940  33.990  1.00  0.00           O
ATOM    423  OP2 DG  X  14      50.340  34.390  31.440  1.00  0.00           O
ATOM    424  O5' DG  X  14      49.520  32.730  33.170  1.00  0.00           O
ATOM    425  C5' DG  X  14      49.450  32.160  34.470  1.00  0.00           C
ATOM    426  H5' DG  X  14      48.760  32.750  35.070  1.00  0.00           H
ATOM    427 H5'' DG  X  14      50.450  32.310  34.890  1.00  0.00           H
ATOM    428  C4' DG  X  14      49.040  30.680  34.520  1.00  0.00           C
ATOM    429  H4' DG  X  14      49.090  30.540  35.600  1.00  0.00           H
ATOM    430  O4' DG  X  14      47.680  30.380  34.060  1.00  0.00           O
ATOM    431  C1' DG  X  14      47.770  29.720  32.760  1.00  0.00           C
ATOM    432  H1' DG  X  14      47.140  28.830  32.720  1.00  0.00           H
ATOM    433  N9  DG  X  14      47.150  30.710  31.840  1.00  0.00           N
ATOM    434  C8  DG  X  14      47.570  31.670  30.960  1.00  0.00           C
ATOM    435  H8  DG  X  14      48.620  31.920  30.840  1.00  0.00           H
ATOM    436  N7  DG  X  14      46.620  32.280  30.270  1.00  0.00           N
ATOM    437  C5  DG  X  14      45.410  31.660  30.790  1.00  0.00           C
ATOM    438  C6  DG  X  14      44.040  31.970  30.690  1.00  0.00           C
ATOM    439  O6  DG  X  14      43.560  32.700  29.870  1.00  0.00           O
ATOM    440  N1  DG  X  14      43.170  31.220  31.500  1.00  0.00           N
ATOM    441  H1  DG  X  14      42.210  31.530  31.570  1.00  0.00           H
ATOM    442  C2  DG  X  14      43.670  30.270  32.340  1.00  0.00           C
ATOM    443  N2  DG  X  14      42.850  29.790  33.200  1.00  0.00           N
ATOM    444  H21 DG  X  14      41.890  30.110  33.150  1.00  0.00           H
ATOM    445  H22 DG  X  14      43.120  29.130  33.910  1.00  0.00           H
ATOM    446  N3  DG  X  14      44.930  30.020  32.540  1.00  0.00           N
ATOM    447  C4  DG  X  14      45.800  30.770  31.780  1.00  0.00           C
ATOM    448  C3' DG  X  14      50.000  29.750  33.660  1.00  0.00           C
ATOM    449  H3' DG  X  14      50.810  30.370  33.280  1.00  0.00           H
ATOM    450  C2' DG  X  14      49.170  29.380  32.410  1.00  0.00           C
ATOM    451  H2' DG  X  14      49.470  29.880  31.490  1.00  0.00           H
ATOM    452 H2'' DG  X  14      49.220  28.340  32.090  1.00  0.00           H
ATOM    453  O3' DG  X  14      50.620  28.630  34.350  1.00  0.00           O
ATOM    454  P   DG  X  15      49.860  27.610  35.290  1.00  0.00           P
ATOM    455  OP1 DG  X  15      49.600  28.360  36.530  1.00  0.00           O
ATOM    456  OP2 DG  X  15      50.740  26.410  35.450  1.00  0.00           O
ATOM    457  O5' DG  X  15      48.390  27.140  34.750  1.00  0.00           O
ATOM    458  C5' DG  X  15      48.240  26.170  33.780  1.00  0.00           C
ATOM    459  H5' DG  X  15      48.920  25.350  34.000  1.00  0.00           H
ATOM    460 H5'' DG  X  15      48.500  26.580  32.800  1.00  0.00           H
ATOM    461  C4' DG  X  15      46.840  25.560  33.850  1.00  0.00           C
ATOM    462  H4' DG  X  15      46.680  25.360  34.910  1.00  0.00           H
ATOM    463  O4' DG  X  15      45.960  26.530  33.290  1.00  0.00           O
ATOM    464  C1' DG  X  15      44.860  25.750  32.740  1.00  0.00           C
ATOM    465  H1' DG  X  15      44.310  25.340  33.580  1.00  0.00           H
ATOM    466  N9  DG  X  15      43.960  26.410  31.790  1.00  0.00           N
ATOM    467  C8  DG  X  15      42.600  26.480  31.960  1.00  0.00           C
ATOM    468  H8  DG  X  15      42.090  25.930  32.730  1.00  0.00           H
ATOM    469  N7  DG  X  15      42.010  27.290  31.150  1.00  0.00           N
ATOM    470  C5  DG  X  15      43.040  27.850  30.410  1.00  0.00           C
ATOM    471  C6  DG  X  15      43.090  28.810  29.300  1.00  0.00           C
ATOM    472  O6  DG  X  15      42.160  29.410  28.830  1.00  0.00           O
ATOM    473  N1  DG  X  15      44.300  29.150  28.870  1.00  0.00           N
ATOM    474  H1  DG  X  15      44.500  29.890  28.210  1.00  0.00           H
ATOM    475  C2  DG  X  15      45.430  28.580  29.280  1.00  0.00           C
ATOM    476  N2  DG  X  15      46.570  29.020  28.820  1.00  0.00           N
ATOM    477  H21 DG  X  15      46.580  29.860  28.240  1.00  0.00           H
ATOM    478  H22 DG  X  15      47.430  28.540  29.040  1.00  0.00           H
ATOM    479  N3  DG  X  15      45.450  27.560  30.200  1.00  0.00           N
ATOM    480  C4  DG  X  15      44.240  27.260  30.730  1.00  0.00           C
ATOM    481  C3' DG  X  15      46.570  24.210  33.100  1.00  0.00           C
ATOM    482  H3' DG  X  15      47.430  23.790  32.580  1.00  0.00           H
ATOM    483  C2' DG  X  15      45.450  24.510  32.050  1.00  0.00           C
ATOM    484  H2' DG  X  15      45.940  24.760  31.110  1.00  0.00           H
ATOM    485 H2'' DG  X  15      44.770  23.670  32.150  1.00  0.00           H
ATOM    486  O3' DG  X  15      46.210  23.230  34.110  1.00  0.00           O
ATOM    487  P   DG  X  16      46.120  21.630  33.960  1.00  0.00           P
ATOM    488  OP1 DG  X  16      46.140  21.050  35.300  1.00  0.00           O
ATOM    489  OP2 DG  X  16      47.210  21.230  33.010  1.00  0.00           O
ATOM    490  O5' DG  X  16      44.710  21.440  33.310  1.00  0.00           O
ATOM    491  C5' DG  X  16      43.570  21.210  34.050  1.00  0.00           C
ATOM    492  H5' DG  X  16      43.490  21.980  34.810  1.00  0.00           H
ATOM    493 H5'' DG  X  16      43.640  20.270  34.600  1.00  0.00           H
ATOM    494  C4' DG  X  16      42.290  21.080  33.080  1.00  0.00           C
ATOM    495  H4' DG  X  16      41.380  20.860  33.650  1.00  0.00           H
ATOM    496  O4' DG  X  16      42.090  22.220  32.320  1.00  0.00           O
ATOM    497  C1' DG  X  16      41.790  21.800  31.000  1.00  0.00           C
ATOM    498  H1' DG  X  16      40.750  21.470  31.040  1.00  0.00           H
ATOM    499  N9  DG  X  16      42.110  22.870  30.030  1.00  0.00           N
ATOM    500  C8  DG  X  16      43.250  23.320  29.450  1.00  0.00           C
ATOM    501  H8  DG  X  16      44.080  22.680  29.700  1.00  0.00           H
ATOM    502  N7  DG  X  16      43.190  24.340  28.680  1.00  0.00           N
ATOM    503  C5  DG  X  16      41.800  24.680  28.780  1.00  0.00           C
ATOM    504  C6  DG  X  16      41.090  25.650  28.060  1.00  0.00           C
ATOM    505  O6  DG  X  16      41.560  26.440  27.250  1.00  0.00           O
ATOM    506  N1  DG  X  16      39.710  25.590  28.270  1.00  0.00           N
ATOM    507  H1  DG  X  16      39.140  26.300  27.820  1.00  0.00           H
ATOM    508  C2  DG  X  16      39.170  24.660  29.080  1.00  0.00           C
ATOM    509  N2  DG  X  16      37.890  24.740  29.240  1.00  0.00           N
ATOM    510  H21 DG  X  16      37.330  25.510  28.900  1.00  0.00           H
ATOM    511  H22 DG  X  16      37.640  24.080  29.960  1.00  0.00           H
ATOM    512  N3  DG  X  16      39.790  23.720  29.710  1.00  0.00           N
ATOM    513  C4  DG  X  16      41.170  23.720  29.510  1.00  0.00           C
ATOM    514  C3' DG  X  16      42.590  19.870  32.190  1.00  0.00           C
ATOM    515  H3' DG  X  16      43.530  19.440  32.520  1.00  0.00           H
ATOM    516  C2' DG  X  16      42.650  20.530  30.820  1.00  0.00           C
ATOM    517  H2' DG  X  16      43.690  20.740  30.560  1.00  0.00           H
ATOM    518 H2'' DG  X  16      42.280  19.850  30.060  1.00  0.00           H
ATOM    519  O3' DG  X  16      41.600  18.860  32.280  1.00  0.00           O
ATOM    520  P   DT  X  17      41.920  17.380  31.690  1.00  0.00           P
ATOM    521  OP1 DT  X  17      41.270  16.440  32.630  1.00  0.00           O
ATOM    522  OP2 DT  X  17      43.400  17.310  31.370  1.00  0.00           O
ATOM    523  O5' DT  X  17      41.070  17.400  30.410  1.00  0.00           O
ATOM    524  C5' DT  X  17      40.630  16.220  29.750  1.00  0.00           C
ATOM    525  H5' DT  X  17      40.050  15.630  30.470  1.00  0.00           H
ATOM    526 H5'' DT  X  17      41.500  15.610  29.510  1.00  0.00           H
ATOM    527  C4' DT  X  17      39.820  16.570  28.510  1.00  0.00           C
ATOM    528  H4' DT  X  17      39.450  15.630  28.110  1.00  0.00           H
ATOM    529  O4' DT  X  17      38.710  17.330  28.880  1.00  0.00           O
ATOM    530  C1' DT  X  17      38.760  18.460  28.000  1.00  0.00           C
ATOM    531  H1' DT  X  17      38.010  18.270  27.230  1.00  0.00           H
ATOM    532  N1  DT  X  17      38.340  19.620  28.870  1.00  0.00           N
ATOM    533  C6  DT  X  17      38.700  19.730  30.170  1.00  0.00           C
ATOM    534  H6  DT  X  17      39.260  18.930  30.640  1.00  0.00           H
ATOM    535  C5  DT  X  17      38.250  20.800  30.950  1.00  0.00           C
ATOM    536  C7  DT  X  17      38.630  20.900  32.400  1.00  0.00           C
ATOM    537  H71 DT  X  17      39.120  21.840  32.650  1.00  0.00           H
ATOM    538  H72 DT  X  17      37.750  20.880  33.050  1.00  0.00           H
ATOM    539  H73 DT  X  17      39.380  20.150  32.640  1.00  0.00           H
ATOM    540  C4  DT  X  17      37.270  21.720  30.330  1.00  0.00           C
ATOM    541  O4  DT  X  17      36.760  22.680  30.940  1.00  0.00           O
ATOM    542  N3  DT  X  17      36.900  21.500  29.010  1.00  0.00           N
ATOM    543  H3  DT  X  17      36.210  22.080  28.550  1.00  0.00           H
ATOM    544  C2  DT  X  17      37.470  20.560  28.220  1.00  0.00           C
ATOM    545  O2  DT  X  17      37.190  20.530  27.010  1.00  0.00           O
ATOM    546  C3' DT  X  17      40.500  17.250  27.360  1.00  0.00           C
ATOM    547  H3' DT  X  17      41.570  17.080  27.470  1.00  0.00           H
ATOM    548  C2' DT  X  17      40.140  18.680  27.560  1.00  0.00           C
ATOM    549  H2' DT  X  17      40.690  19.110  28.400  1.00  0.00           H
ATOM    550 H2'' DT  X  17      40.170  19.160  26.580  1.00  0.00           H
ATOM    551  O3' DT  X  17      40.130  16.780  26.070  1.00  0.00           O
ATOM    552  P   DT  X  18      40.870  15.620  25.330  1.00  0.00           P
ATOM    553  OP1 DT  X  18      40.110  15.330  24.080  1.00  0.00           O
ATOM    554  OP2 DT  X  18      41.010  14.530  26.310  1.00  0.00           O
ATOM    555  O5' DT  X  18      42.280  16.150  24.950  1.00  0.00           O
ATOM    556  C5' DT  X  18      43.220  15.520  24.090  1.00  0.00           C
ATOM    557  H5' DT  X  18      42.720  15.230  23.170  1.00  0.00           H
ATOM    558 H5'' DT  X  18      43.560  14.660  24.660  1.00  0.00           H
ATOM    559  C4' DT  X  18      44.380  16.480  23.860  1.00  0.00           C
ATOM    560  H4' DT  X  18      45.230  16.000  23.380  1.00  0.00           H
ATOM    561  O4' DT  X  18      43.890  17.500  23.060  1.00  0.00           O
ATOM    562  C1' DT  X  18      44.060  18.720  23.780  1.00  0.00           C
ATOM    563  H1' DT  X  18      45.070  19.060  23.550  1.00  0.00           H
ATOM    564  N1  DT  X  18      42.960  19.710  23.480  1.00  0.00           N
ATOM    565  C6  DT  X  18      41.640  19.500  23.880  1.00  0.00           C
ATOM    566  H6  DT  X  18      41.410  18.610  24.450  1.00  0.00           H
ATOM    567  C5  DT  X  18      40.680  20.450  23.690  1.00  0.00           C
ATOM    568  C7  DT  X  18      39.270  20.020  24.190  1.00  0.00           C
ATOM    569  H71 DT  X  18      39.300  19.090  24.750  1.00  0.00           H
ATOM    570  H72 DT  X  18      39.000  20.820  24.880  1.00  0.00           H
ATOM    571  H73 DT  X  18      38.560  20.020  23.360  1.00  0.00           H
ATOM    572  C4  DT  X  18      40.960  21.630  22.950  1.00  0.00           C
ATOM    573  O4  DT  X  18      40.190  22.570  22.670  1.00  0.00           O
ATOM    574  N3  DT  X  18      42.250  21.690  22.470  1.00  0.00           N
ATOM    575  H3  DT  X  18      42.480  22.590  22.080  1.00  0.00           H
ATOM    576  C2  DT  X  18      43.260  20.770  22.680  1.00  0.00           C
ATOM    577  O2  DT  X  18      44.330  21.010  22.190  1.00  0.00           O
ATOM    578  C3' DT  X  18      44.940  17.010  25.200  1.00  0.00           C
ATOM    579  H3' DT  X  18      44.900  16.330  26.050  1.00  0.00           H
ATOM    580  C2' DT  X  18      44.140  18.320  25.290  1.00  0.00           C
ATOM    581  H2' DT  X  18      43.140  18.160  25.700  1.00  0.00           H
ATOM    582 H2'' DT  X  18      44.660  19.100  25.850  1.00  0.00           H
ATOM    583  O3' DT  X  18      46.340  17.240  24.980  1.00  0.00           O
ATOM    584  P   DA  X  19      47.330  17.780  26.160  1.00  0.00           P
ATOM    585  OP1 DA  X  19      48.730  17.720  25.630  1.00  0.00           O
ATOM    586  OP2 DA  X  19      47.040  17.190  27.470  1.00  0.00           O
ATOM    587  O5' DA  X  19      46.950  19.290  26.130  1.00  0.00           O
ATOM    588  C5' DA  X  19      47.280  20.130  25.030  1.00  0.00           C
ATOM    589  H5' DA  X  19      47.020  19.780  24.030  1.00  0.00           H
ATOM    590 H5'' DA  X  19      48.350  20.170  24.860  1.00  0.00           H
ATOM    591  C4' DA  X  19      46.870  21.590  25.170  1.00  0.00           C
ATOM    592  H4' DA  X  19      47.370  22.140  24.380  1.00  0.00           H
ATOM    593  O4' DA  X  19      45.470  21.740  25.000  1.00  0.00           O
ATOM    594  C1' DA  X  19      44.910  22.620  25.930  1.00  0.00           C
ATOM    595  H1' DA  X  19      45.020  23.690  25.720  1.00  0.00           H
ATOM    596  N9  DA  X  19      43.430  22.350  26.170  1.00  0.00           N
ATOM    597  C8  DA  X  19      42.830  21.330  26.830  1.00  0.00           C
ATOM    598  H8  DA  X  19      43.320  20.460  27.240  1.00  0.00           H
ATOM    599  N7  DA  X  19      41.510  21.460  26.870  1.00  0.00           N
ATOM    600  C5  DA  X  19      41.330  22.750  26.290  1.00  0.00           C
ATOM    601  C6  DA  X  19      40.170  23.450  26.000  1.00  0.00           C
ATOM    602  N6  DA  X  19      38.980  23.080  26.460  1.00  0.00           N
ATOM    603  H61 DA  X  19      38.140  23.560  26.170  1.00  0.00           H
ATOM    604  H62 DA  X  19      39.020  22.130  26.810  1.00  0.00           H
ATOM    605  N1  DA  X  19      40.220  24.470  25.120  1.00  0.00           N
ATOM    606  C2  DA  X  19      41.420  24.850  24.670  1.00  0.00           C
ATOM    607  H2  DA  X  19      41.500  25.750  24.080  1.00  0.00           H
ATOM    608  N3  DA  X  19      42.630  24.350  24.950  1.00  0.00           N
ATOM    609  C4  DA  X  19      42.470  23.260  25.790  1.00  0.00           C
ATOM    610  C3' DA  X  19      47.260  22.290  26.500  1.00  0.00           C
ATOM    611  H3' DA  X  19      47.840  21.650  27.160  1.00  0.00           H
ATOM    612  C2' DA  X  19      45.900  22.490  27.150  1.00  0.00           C
ATOM    613  H2' DA  X  19      45.680  21.600  27.740  1.00  0.00           H
ATOM    614 H2'' DA  X  19      45.900  23.330  27.850  1.00  0.00           H
ATOM    615  O3' DA  X  19      47.800  23.590  26.290  1.00  0.00           O
ATOM    616  P   DG  X  20      48.790  24.320  27.310  1.00  0.00           P
ATOM    617  OP1 DG  X  20      49.930  23.460  27.600  1.00  0.00           O
ATOM    618  OP2 DG  X  20      48.010  24.910  28.420  1.00  0.00           O
ATOM    619  O5' DG  X  20      49.270  25.480  26.480  1.00  0.00           O
ATOM    620  C5' DG  X  20      50.380  25.450  25.600  1.00  0.00           C
ATOM    621  H5' DG  X  20      50.170  24.690  24.850  1.00  0.00           H
ATOM    622 H5'' DG  X  20      51.230  25.070  26.170  1.00  0.00           H
ATOM    623  C4' DG  X  20      50.550  26.790  24.870  1.00  0.00           C
ATOM    624  H4' DG  X  20      51.400  26.590  24.230  1.00  0.00           H
ATOM    625  O4' DG  X  20      49.420  27.150  24.080  1.00  0.00           O
ATOM    626  C1' DG  X  20      48.880  28.480  24.420  1.00  0.00           C
ATOM    627  H1' DG  X  20      49.340  29.240  23.790  1.00  0.00           H
ATOM    628  N9  DG  X  20      47.450  28.740  24.270  1.00  0.00           N
ATOM    629  C8  DG  X  20      46.800  29.490  23.330  1.00  0.00           C
ATOM    630  H8  DG  X  20      47.290  30.110  22.590  1.00  0.00           H
ATOM    631  N7  DG  X  20      45.490  29.510  23.340  1.00  0.00           N
ATOM    632  C5  DG  X  20      45.260  28.600  24.350  1.00  0.00           C
ATOM    633  C6  DG  X  20      44.060  28.070  24.880  1.00  0.00           C
ATOM    634  O6  DG  X  20      42.920  28.390  24.520  1.00  0.00           O
ATOM    635  N1  DG  X  20      44.130  27.120  25.860  1.00  0.00           N
ATOM    636  H1  DG  X  20      43.290  26.650  26.150  1.00  0.00           H
ATOM    637  C2  DG  X  20      45.290  26.590  26.280  1.00  0.00           C
ATOM    638  N2  DG  X  20      45.220  25.890  27.360  1.00  0.00           N
ATOM    639  H21 DG  X  20      44.360  25.470  27.680  1.00  0.00           H
ATOM    640  H22 DG  X  20      46.080  25.520  27.730  1.00  0.00           H
ATOM    641  N3  DG  X  20      46.510  27.070  25.870  1.00  0.00           N
ATOM    642  C4  DG  X  20      46.390  28.060  24.930  1.00  0.00           C
ATOM    643  C3' DG  X  20      50.790  28.020  25.830  1.00  0.00           C
ATOM    644  H3' DG  X  20      51.070  27.710  26.840  1.00  0.00           H
ATOM    645  C2' DG  X  20      49.390  28.720  25.870  1.00  0.00           C
ATOM    646  H2' DG  X  20      48.830  28.210  26.660  1.00  0.00           H
ATOM    647 H2'' DG  X  20      49.460  29.790  26.060  1.00  0.00           H
ATOM    648  O3' DG  X  20      51.840  28.800  25.220  1.00  0.00           O
ATOM    649  P   DG  X  21      52.700  29.960  26.030  1.00  0.00           P
ATOM    650  OP1 DG  X  21      53.980  30.130  25.370  1.00  0.00           O
ATOM    651  OP2 DG  X  21      52.650  29.800  27.530  1.00  0.00           O
ATOM    652  O5' DG  X  21      51.980  31.350  25.740  1.00  0.00           O
ATOM    653  C5' DG  X  21      51.950  31.940  24.500  1.00  0.00           C
ATOM    654  H5' DG  X  21      51.950  31.190  23.700  1.00  0.00           H
ATOM    655 H5'' DG  X  21      52.850  32.520  24.320  1.00  0.00           H
ATOM    656  C4' DG  X  21      50.780  32.860  24.190  1.00  0.00           C
ATOM    657  H4' DG  X  21      50.910  33.270  23.190  1.00  0.00           H
ATOM    658  O4' DG  X  21      49.580  32.170  24.330  1.00  0.00           O
ATOM    659  C1' DG  X  21      48.510  33.070  24.560  1.00  0.00           C
ATOM    660  H1' DG  X  21      48.160  33.380  23.570  1.00  0.00           H
ATOM    661  N9  DG  X  21      47.360  32.400  25.260  1.00  0.00           N
ATOM    662  C8  DG  X  21      47.430  31.510  26.320  1.00  0.00           C
ATOM    663  H8  DG  X  21      48.310  31.310  26.920  1.00  0.00           H
ATOM    664  N7  DG  X  21      46.250  31.080  26.700  1.00  0.00           N
ATOM    665  C5  DG  X  21      45.360  31.690  25.780  1.00  0.00           C
ATOM    666  C6  DG  X  21      43.960  31.600  25.720  1.00  0.00           C
ATOM    667  O6  DG  X  21      43.260  30.960  26.480  1.00  0.00           O
ATOM    668  N1  DG  X  21      43.400  32.530  24.800  1.00  0.00           N
ATOM    669  H1  DG  X  21      42.390  32.650  24.830  1.00  0.00           H
ATOM    670  C2  DG  X  21      44.170  33.270  23.900  1.00  0.00           C
ATOM    671  N2  DG  X  21      43.600  34.110  23.070  1.00  0.00           N
ATOM    672  H21 DG  X  21      42.660  34.420  23.240  1.00  0.00           H
ATOM    673  H22 DG  X  21      44.190  34.670  22.470  1.00  0.00           H
ATOM    674  N3  DG  X  21      45.500  33.260  23.940  1.00  0.00           N
ATOM    675  C4  DG  X  21      46.050  32.480  24.920  1.00  0.00           C
ATOM    676  C3' DG  X  21      50.600  34.040  25.150  1.00  0.00           C
ATOM    677  H3' DG  X  21      51.070  33.700  26.070  1.00  0.00           H
ATOM    678  C2' DG  X  21      49.090  34.300  25.370  1.00  0.00           C
ATOM    679  H2' DG  X  21      48.910  34.310  26.450  1.00  0.00           H
ATOM    680 H2'' DG  X  21      48.800  35.280  24.990  1.00  0.00           H
ATOM    681  O3' DG  X  21      51.310  35.230  24.680  1.00  0.00           O
ATOM    682  P   DG3 X  22      51.740  36.440  25.720  1.00  0.00           P
ATOM    683  OP1 DG3 X  22      52.690  37.390  25.100  1.00  0.00           O
ATOM    684  OP2 DG3 X  22      52.040  35.880  27.020  1.00  0.00           O
ATOM    685  O5' DG3 X  22      50.340  37.280  25.740  1.00  0.00           O
ATOM    686  C5' DG3 X  22      49.930  38.020  24.550  1.00  0.00           C
ATOM    687  H5' DG3 X  22      49.860  37.330  23.710  1.00  0.00           H
ATOM    688 H5'' DG3 X  22      50.710  38.720  24.260  1.00  0.00           H
ATOM    689  C4' DG3 X  22      48.590  38.690  24.690  1.00  0.00           C
ATOM    690  H4' DG3 X  22      48.570  39.380  23.840  1.00  0.00           H
ATOM    691  O4' DG3 X  22      47.550  37.770  24.600  1.00  0.00           O
ATOM    692  C1' DG3 X  22      46.430  38.470  25.140  1.00  0.00           C
ATOM    693  H1' DG3 X  22      46.080  39.210  24.420  1.00  0.00           H
ATOM    694  N9  DG3 X  22      45.270  37.610  25.410  1.00  0.00           N
ATOM    695  C8  DG3 X  22      43.990  37.670  24.900  1.00  0.00           C
ATOM    696  H8  DG3 X  22      43.670  38.390  24.160  1.00  0.00           H
ATOM    697  N7  DG3 X  22      43.190  36.820  25.430  1.00  0.00           N
ATOM    698  C5  DG3 X  22      43.980  36.020  26.250  1.00  0.00           C
ATOM    699  C6  DG3 X  22      43.670  34.920  27.110  1.00  0.00           C
ATOM    700  O6  DG3 X  22      42.580  34.390  27.350  1.00  0.00           O
ATOM    701  N1  DG3 X  22      44.700  34.400  27.800  1.00  0.00           N
ATOM    702  H1  DG3 X  22      44.450  33.710  28.490  1.00  0.00           H
ATOM    703  C2  DG3 X  22      45.930  35.070  27.800  1.00  0.00           C
ATOM    704  N2  DG3 X  22      46.820  34.630  28.590  1.00  0.00           N
ATOM    705  H21 DG3 X  22      46.750  33.840  29.220  1.00  0.00           H
ATOM    706  H22 DG3 X  22      47.720  35.090  28.550  1.00  0.00           H
ATOM    707  N3  DG3 X  22      46.290  36.110  27.070  1.00  0.00           N
ATOM    708  C4  DG3 X  22      45.280  36.510  26.240  1.00  0.00           C
ATOM    709  C3' DG3 X  22      48.340  39.460  26.070  1.00  0.00           C
ATOM    710  H3' DG3 X  22      48.910  39.090  26.920  1.00  0.00           H
ATOM    711  C2' DG3 X  22      46.890  39.220  26.390  1.00  0.00           C
ATOM    712  H2' DG3 X  22      46.840  38.520  27.220  1.00  0.00           H
ATOM    713 H2'' DG3 X  22      46.320  40.140  26.480  1.00  0.00           H
ATOM    714  O3' DG3 X  22      48.600  40.860  25.910  1.00  0.00           O
ATOM    715 HO3' DG3 X  22      48.600  41.080  26.850  1.00  0.00           H
ATOM    716  K+  K+  X  23      41.550  32.040  28.440  1.00  0.00           K
ATOM    717  K+  K+  X  24      40.980  29.040  26.190  1.00  0.00           K
ATOM    718  C40 BRA X  25      44.040  36.510  36.140  1.00  0.00           C
ATOM    719 H402 BRA X  25      44.540  37.480  36.170  1.00  0.00           H
ATOM    720 H403 BRA X  25      44.100  35.940  35.220  1.00  0.00           H
ATOM    721  C41 BRA X  25      44.620  35.590  37.160  1.00  0.00           C
ATOM    722 H412 BRA X  25      45.330  34.950  36.630  1.00  0.00           H
ATOM    723 H413 BRA X  25      45.210  36.190  37.850  1.00  0.00           H
ATOM    724  C42 BRA X  25      43.520  34.820  37.850  1.00  0.00           C
ATOM    725 H422 BRA X  25      43.500  33.740  37.660  1.00  0.00           H
ATOM    726 H423 BRA X  25      43.610  34.980  38.920  1.00  0.00           H
ATOM    727  C43 BRA X  25      42.220  35.360  37.270  1.00  0.00           C
ATOM    728 H432 BRA X  25      41.760  34.670  36.560  1.00  0.00           H
ATOM    729 H433 BRA X  25      41.470  35.450  38.050  1.00  0.00           H
ATOM    730  N39 BRA X  25      42.560  36.710  36.590  1.00  0.00           N
ATOM    731  H39 BRA X  25      41.960  36.930  35.780  1.00  0.00           H
ATOM    732  C38 BRA X  25      42.450  37.710  37.680  1.00  0.00           C
ATOM    733 H382 BRA X  25      41.770  37.310  38.440  1.00  0.00           H
ATOM    734 H383 BRA X  25      43.430  37.950  38.090  1.00  0.00           H
ATOM    735  C37 BRA X  25      41.780  38.980  37.170  1.00  0.00           C
ATOM    736 H372 BRA X  25      42.580  39.610  36.790  1.00  0.00           H
ATOM    737 H373 BRA X  25      41.340  39.560  37.980  1.00  0.00           H
ATOM    738  C36 BRA X  25      40.750  38.940  35.960  1.00  0.00           C
ATOM    739  O52 BRA X  25      40.390  37.820  35.510  1.00  0.00           O
ATOM    740  N17 BRA X  25      40.310  40.160  35.480  1.00  0.00           N
ATOM    741  H17 BRA X  25      40.790  40.960  35.860  1.00  0.00           H
ATOM    742  C3  BRA X  25      39.230  40.430  34.560  1.00  0.00           C
ATOM    743  C4  BRA X  25      38.250  39.450  34.120  1.00  0.00           C
ATOM    744  H4  BRA X  25      38.470  38.400  34.280  1.00  0.00           H
ATOM    745  C2  BRA X  25      38.860  41.790  34.330  1.00  0.00           C
ATOM    746  H2  BRA X  25      39.460  42.620  34.690  1.00  0.00           H
ATOM    747  C1  BRA X  25      37.850  42.110  33.480  1.00  0.00           C
ATOM    748  H1  BRA X  25      37.710  43.180  33.380  1.00  0.00           H
ATOM    749  C6  BRA X  25      36.930  41.140  32.930  1.00  0.00           C
ATOM    750  C10 BRA X  25      35.920  41.580  32.090  1.00  0.00           C
ATOM    751  N19 BRA X  25      35.540  42.840  31.860  1.00  0.00           N
ATOM    752  H19 BRA X  25      35.160  42.990  30.930  1.00  0.00           H
ATOM    753  C28 BRA X  25      35.140  43.930  32.590  1.00  0.00           C
ATOM    754  C29 BRA X  25      34.940  45.190  32.030  1.00  0.00           C
ATOM    755  H29 BRA X  25      35.050  45.420  30.970  1.00  0.00           H
ATOM    756  C24 BRA X  25      34.560  46.250  32.810  1.00  0.00           C
ATOM    757  H24 BRA X  25      34.300  47.210  32.360  1.00  0.00           H
ATOM    758  C25 BRA X  25      34.340  46.100  34.200  1.00  0.00           C
ATOM    759  N15 BRA X  25      33.890  47.070  35.010  1.00  0.00           N
ATOM    760  C16 BRA X  25      33.970  46.990  36.490  1.00  0.00           C
ATOM    761 H161 BRA X  25      33.340  47.770  36.950  1.00  0.00           H
ATOM    762 H162 BRA X  25      34.990  47.070  36.880  1.00  0.00           H
ATOM    763 H163 BRA X  25      33.560  46.020  36.790  1.00  0.00           H
ATOM    764  C18 BRA X  25      32.930  48.070  34.450  1.00  0.00           C
ATOM    765 H181 BRA X  25      33.470  48.700  33.740  1.00  0.00           H
ATOM    766 H182 BRA X  25      32.500  48.620  35.290  1.00  0.00           H
ATOM    767 H183 BRA X  25      32.160  47.560  33.870  1.00  0.00           H
ATOM    768  C26 BRA X  25      34.710  44.850  34.710  1.00  0.00           C
ATOM    769  H26 BRA X  25      34.610  44.560  35.760  1.00  0.00           H
ATOM    770  C27 BRA X  25      34.940  43.760  33.950  1.00  0.00           C
ATOM    771  H27 BRA X  25      35.080  42.800  34.450  1.00  0.00           H
ATOM    772  C5  BRA X  25      37.210  39.780  33.230  1.00  0.00           C
ATOM    773  N7  BRA X  25      36.290  38.770  32.750  1.00  0.00           N
ATOM    774  H90 BRA X  25      36.460  37.800  32.960  1.00  0.00           H
ATOM    775  C8  BRA X  25      35.250  39.200  32.050  1.00  0.00           C
ATOM    776  C11 BRA X  25      34.310  38.180  31.770  1.00  0.00           C
ATOM    777  H11 BRA X  25      34.460  37.160  32.100  1.00  0.00           H
ATOM    778  C9  BRA X  25      35.060  40.480  31.620  1.00  0.00           C
ATOM    779  C14 BRA X  25      33.950  40.780  30.820  1.00  0.00           C
ATOM    780  H14 BRA X  25      33.720  41.780  30.450  1.00  0.00           H
ATOM    781  C13 BRA X  25      33.100  39.710  30.420  1.00  0.00           C
ATOM    782  H13 BRA X  25      32.360  39.890  29.650  1.00  0.00           H
ATOM    783  C12 BRA X  25      33.210  38.480  30.980  1.00  0.00           C
ATOM    784  N21 BRA X  25      32.260  37.510  30.560  1.00  0.00           N
ATOM    785  H21 BRA X  25      31.620  37.190  31.270  1.00  0.00           H
ATOM    786  C44 BRA X  25      32.350  36.720  29.520  1.00  0.00           C
ATOM    787  O53 BRA X  25      33.300  36.790  28.750  1.00  0.00           O
ATOM    788  C45 BRA X  25      31.220  35.750  29.360  1.00  0.00           C
ATOM    789 H452 BRA X  25      31.500  34.720  29.110  1.00  0.00           H
ATOM    790 H453 BRA X  25      30.850  35.650  30.380  1.00  0.00           H
ATOM    791  C46 BRA X  25      30.160  36.280  28.360  1.00  0.00           C
ATOM    792 H462 BRA X  25      30.540  37.150  27.820  1.00  0.00           H
ATOM    793 H463 BRA X  25      29.250  36.450  28.950  1.00  0.00           H
ATOM    794  N47 BRA X  25      29.700  35.270  27.380  1.00  0.00           N
ATOM    795  H47 BRA X  25      30.570  34.880  26.970  1.00  0.00           H
ATOM    796  C48 BRA X  25      28.670  35.870  26.430  1.00  0.00           C
ATOM    797 H482 BRA X  25      29.200  36.560  25.770  1.00  0.00           H
ATOM    798 H483 BRA X  25      27.950  36.410  27.060  1.00  0.00           H
ATOM    799  C49 BRA X  25      28.030  34.620  25.760  1.00  0.00           C
ATOM    800 H492 BRA X  25      27.000  34.820  25.440  1.00  0.00           H
ATOM    801 H493 BRA X  25      28.600  34.240  24.910  1.00  0.00           H
ATOM    802  C50 BRA X  25      28.160  33.510  26.840  1.00  0.00           C
ATOM    803 H502 BRA X  25      27.160  33.260  27.190  1.00  0.00           H
ATOM    804 H503 BRA X  25      28.630  32.620  26.430  1.00  0.00           H
ATOM    805  C51 BRA X  25      29.010  34.080  27.960  1.00  0.00           C
ATOM    806 H512 BRA X  25      29.780  33.390  28.280  1.00  0.00           H
ATOM    807 H513 BRA X  25      28.400  34.540  28.730  1.00  0.00           H
END
ATOM      1 HO5' DA5 X   1      43.010  32.960  36.910  1.00  0.00           H
ATOM      2  O5' DA5 X   1      43.610  32.210  37.020  1.00  0.00           O
ATOM      3  C5' DA5 X   1      43.370  31.550  38.280  1.00  0.00           C
ATOM      4  H5' DA5 X   1      43.440  32.260  39.100  1.00  0.00           H
ATOM      5 H5'' DA5 X   1      44.060  30.720  38.450  1.00  0.00           H
ATOM      6  C4' DA5 X   1      41.910  31.000  38.300  1.00  0.00           C
ATOM      7  H4' DA5 X   1      41.660  30.860  39.350  1.00  0.00           H
ATOM      8  O4' DA5 X   1      41.060  31.990  37.650  1.00  0.00           O
ATOM      9  C1' DA5 X   1      40.290  31.440  36.570  1.00  0.00           C
ATOM     10  H1' DA5 X   1      39.400  30.980  36.990  1.00  0.00           H
ATOM     11  N9  DA5 X   1      39.800  32.320  35.510  1.00  0.00           N
ATOM     12  C8  DA5 X   1      40.420  32.810  34.370  1.00  0.00           C
ATOM     13  H8  DA5 X   1      41.370  32.410  34.030  1.00  0.00           H
ATOM     14  N7  DA5 X   1      39.710  33.570  33.620  1.00  0.00           N
ATOM     15  C5  DA5 X   1      38.540  33.700  34.460  1.00  0.00           C
ATOM     16  C6  DA5 X   1      37.290  34.380  34.410  1.00  0.00           C
ATOM     17  N6  DA5 X   1      36.870  35.160  33.430  1.00  0.00           N
ATOM     18  H61 DA5 X   1      36.020  35.690  33.570  1.00  0.00           H
ATOM     19  H62 DA5 X   1      37.410  35.260  32.590  1.00  0.00           H
ATOM     20  N1  DA5 X   1      36.420  34.400  35.430  1.00  0.00           N
ATOM     21  C2  DA5 X   1      36.700  33.630  36.480  1.00  0.00           C
ATOM     22  H2  DA5 X   1      35.970  33.650  37.270  1.00  0.00           H
ATOM     23  N3  DA5 X   1      37.790  32.920  36.730  1.00  0.00           N
ATOM     24  C4  DA5 X   1      38.630  32.990  35.650  1.00  0.00           C
ATOM     25  C3' DA5 X   1      41.770  29.780  37.440  1.00  0.00           C
ATOM     26  H3' DA5 X   1      42.720  29.270  37.290  1.00  0.00           H
ATOM     27  C2' DA5 X   1      41.300  30.400  36.120  1.00  0.00           C
ATOM     28  H2' DA5 X   1      42.060  30.920  35.540  1.00  0.00           H
ATOM     29 H2'' DA5 X   1      40.910  29.630  35.450  1.00  0.00           H
ATOM     30  O3' DA5 X   1      40.870  28.820  37.980  1.00  0.00           O
ATOM     31  P   DG  X   2      40.500  27.450  37.250  1.00  0.00           P
ATOM     32  OP1 DG  X   2      40.100  26.410  38.240  1.00  0.00           O
ATOM     33  OP2 DG  X   2      41.560  27.060  36.220  1.00  0.00           O
ATOM     34  O5' DG  X   2      39.090  27.760  36.500  1.00  0.00           O
ATOM     35  C5' DG  X   2      37.960  27.880  37.270  1.00  0.00           C
ATOM     36  H5' DG  X   2      38.100  28.730  37.930  1.00  0.00           H
ATOM     37 H5'' DG  X   2      37.870  26.920  37.790  1.00  0.00           H
ATOM     38  C4' DG  X   2      36.600  28.160  36.480  1.00  0.00           C
ATOM     39  H4' DG  X   2      35.840  28.380  37.230  1.00  0.00           H
ATOM     40  O4' DG  X   2      36.700  29.340  35.710  1.00  0.00           O
ATOM     41  C1' DG  X   2      36.720  28.910  34.330  1.00  0.00           C
ATOM     42  H1' DG  X   2      35.810  29.340  33.900  1.00  0.00           H
ATOM     43  N9  DG  X   2      37.900  29.420  33.580  1.00  0.00           N
ATOM     44  C8  DG  X   2      39.140  28.870  33.520  1.00  0.00           C
ATOM     45  H8  DG  X   2      39.330  27.950  34.060  1.00  0.00           H
ATOM     46  N7  DG  X   2      40.010  29.580  32.810  1.00  0.00           N
ATOM     47  C5  DG  X   2      39.270  30.680  32.270  1.00  0.00           C
ATOM     48  C6  DG  X   2      39.520  31.710  31.330  1.00  0.00           C
ATOM     49  O6  DG  X   2      40.550  31.960  30.710  1.00  0.00           O
ATOM     50  N1  DG  X   2      38.440  32.480  31.000  1.00  0.00           N
ATOM     51  H1  DG  X   2      38.630  33.060  30.200  1.00  0.00           H
ATOM     52  C2  DG  X   2      37.230  32.290  31.560  1.00  0.00           C
ATOM     53  N2  DG  X   2      36.240  33.050  31.160  1.00  0.00           N
ATOM     54  H21 DG  X   2      36.280  33.760  30.430  1.00  0.00           H
ATOM     55  H22 DG  X   2      35.320  32.870  31.530  1.00  0.00           H
ATOM     56  N3  DG  X   2      36.940  31.390  32.460  1.00  0.00           N
ATOM     57  C4  DG  X   2      37.990  30.580  32.780  1.00  0.00           C
ATOM     58  C3' DG  X   2      36.140  26.950  35.560  1.00  0.00           C
ATOM     59  H3' DG  X   2      36.510  25.940  35.720  1.00  0.00           H
ATOM     60  C2' DG  X   2      36.680  27.410  34.220  1.00  0.00           C
ATOM     61  H2' DG  X   2      37.640  26.930  34.030  1.00  0.00           H
ATOM     62 H2'' DG  X   2      35.990  27.140  33.420  1.00  0.00           H
ATOM     63  O3' DG  X   2      34.740  27.030  35.650  1.00  0.00           O
ATOM     64  P   DG  X   3      33.730  26.110  34.780  1.00  0.00           P
ATOM     65  OP1 DG  X   3      32.430  26.160  35.470  1.00  0.00           O
ATOM     66  OP2 DG  X   3      34.340  24.780  34.640  1.00  0.00           O
ATOM     67  O5' DG  X   3      33.460  26.900  33.490  1.00  0.00           O
ATOM     68  C5' DG  X   3      32.330  26.650  32.660  1.00  0.00           C
ATOM     69  H5' DG  X   3      31.410  26.630  33.240  1.00  0.00           H
ATOM     70 H5'' DG  X   3      32.320  25.680  32.160  1.00  0.00           H
ATOM     71  C4' DG  X   3      32.180  27.710  31.530  1.00  0.00           C
ATOM     72  H4' DG  X   3      31.370  27.340  30.910  1.00  0.00           H
ATOM     73  O4' DG  X   3      33.390  27.870  30.820  1.00  0.00           O
ATOM     74  C1' DG  X   3      34.070  29.010  31.300  1.00  0.00           C
ATOM     75  H1' DG  X   3      34.580  28.670  32.210  1.00  0.00           H
ATOM     76  N9  DG  X   3      34.990  29.480  30.190  1.00  0.00           N
ATOM     77  C8  DG  X   3      34.860  30.510  29.300  1.00  0.00           C
ATOM     78  H8  DG  X   3      33.940  31.060  29.130  1.00  0.00           H
ATOM     79  N7  DG  X   3      35.890  30.660  28.500  1.00  0.00           N
ATOM     80  C5  DG  X   3      36.860  29.820  29.040  1.00  0.00           C
ATOM     81  C6  DG  X   3      38.250  29.580  28.800  1.00  0.00           C
ATOM     82  O6  DG  X   3      38.950  30.150  28.050  1.00  0.00           O
ATOM     83  N1  DG  X   3      38.870  28.670  29.560  1.00  0.00           N
ATOM     84  H1  DG  X   3      39.850  28.430  29.490  1.00  0.00           H
ATOM     85  C2  DG  X   3      38.190  27.860  30.420  1.00  0.00           C
ATOM     86  N2  DG  X   3      38.800  26.810  30.940  1.00  0.00           N
ATOM     87  H21 DG  X   3      39.810  26.780  30.920  1.00  0.00           H
ATOM     88  H22 DG  X   3      38.360  26.220  31.630  1.00  0.00           H
ATOM     89  N3  DG  X   3      36.910  28.010  30.700  1.00  0.00           N
ATOM     90  C4  DG  X   3      36.310  29.030  30.020  1.00  0.00           C
ATOM     91  C3' DG  X   3      31.850  29.120  32.230  1.00  0.00           C
ATOM     92  H3' DG  X   3      31.940  28.930  33.300  1.00  0.00           H
ATOM     93  C2' DG  X   3      32.960  29.970  31.740  1.00  0.00           C
ATOM     94  H2' DG  X   3      32.590  30.530  30.880  1.00  0.00           H
ATOM     95 H2'' DG  X   3      33.260  30.690  32.510  1.00  0.00           H
ATOM     96  O3' DG  X   3      30.610  29.780  32.060  1.00  0.00           O
ATOM     97  P   DG  X   4      29.410  29.250  31.130  1.00  0.00           P
ATOM     98  OP1 DG  X   4      28.230  30.150  31.020  1.00  0.00           O
ATOM     99  OP2 DG  X   4      29.220  27.840  31.630  1.00  0.00           O
ATOM    100  O5' DG  X   4      30.140  29.180  29.810  1.00  0.00           O
ATOM    101  C5' DG  X   4      30.070  30.220  28.820  1.00  0.00           C
ATOM    102  H5' DG  X   4      30.600  31.120  29.130  1.00  0.00           H
ATOM    103 H5'' DG  X   4      29.040  30.580  28.720  1.00  0.00           H
ATOM    104  C4' DG  X   4      30.570  29.740  27.410  1.00  0.00           C
ATOM    105  H4' DG  X   4      30.270  30.500  26.700  1.00  0.00           H
ATOM    106  O4' DG  X   4      32.040  29.760  27.320  1.00  0.00           O
ATOM    107  C1' DG  X   4      32.420  28.440  26.850  1.00  0.00           C
ATOM    108  H1' DG  X   4      32.410  28.610  25.770  1.00  0.00           H
ATOM    109  N9  DG  X   4      33.850  28.040  27.080  1.00  0.00           N
ATOM    110  C8  DG  X   4      34.380  27.060  27.880  1.00  0.00           C
ATOM    111  H8  DG  X   4      33.830  26.420  28.550  1.00  0.00           H
ATOM    112  N7  DG  X   4      35.670  26.780  27.680  1.00  0.00           N
ATOM    113  C5  DG  X   4      36.010  27.720  26.670  1.00  0.00           C
ATOM    114  C6  DG  X   4      37.260  28.000  26.040  1.00  0.00           C
ATOM    115  O6  DG  X   4      38.370  27.520  26.270  1.00  0.00           O
ATOM    116  N1  DG  X   4      37.130  29.080  25.080  1.00  0.00           N
ATOM    117  H1  DG  X   4      37.920  29.210  24.470  1.00  0.00           H
ATOM    118  C2  DG  X   4      35.940  29.570  24.700  1.00  0.00           C
ATOM    119  N2  DG  X   4      35.890  30.390  23.650  1.00  0.00           N
ATOM    120  H21 DG  X   4      36.750  30.560  23.150  1.00  0.00           H
ATOM    121  H22 DG  X   4      34.950  30.650  23.370  1.00  0.00           H
ATOM    122  N3  DG  X   4      34.770  29.350  25.250  1.00  0.00           N
ATOM    123  C4  DG  X   4      34.880  28.390  26.270  1.00  0.00           C
ATOM    124  C3' DG  X   4      30.090  28.340  27.040  1.00  0.00           C
ATOM    125  H3' DG  X   4      29.260  28.080  27.690  1.00  0.00           H
ATOM    126  C2' DG  X   4      31.310  27.440  27.270  1.00  0.00           C
ATOM    127  H2' DG  X   4      31.440  27.250  28.330  1.00  0.00           H
ATOM    128 H2'' DG  X   4      31.400  26.550  26.630  1.00  0.00           H
ATOM    129  O3' DG  X   4      29.510  28.270  25.730  1.00  0.00           O
ATOM    130  P   DT  X   5      28.370  29.220  25.200  1.00  0.00           P
ATOM    131  OP1 DT  X   5      27.690  29.730  26.450  1.00  0.00           O
ATOM    132  OP2 DT  X   5      27.530  28.350  24.300  1.00  0.00           O
ATOM    133  O5' DT  X   5      29.090  30.420  24.480  1.00  0.00           O
ATOM    134  C5' DT  X   5      29.530  30.470  23.100  1.00  0.00           C
ATOM    135  H5' DT  X   5      28.690  30.800  22.490  1.00  0.00           H
ATOM    136 H5'' DT  X   5      29.800  29.450  22.840  1.00  0.00           H
ATOM    137  C4' DT  X   5      30.710  31.400  22.860  1.00  0.00           C
ATOM    138  H4' DT  X   5      30.720  31.540  21.780  1.00  0.00           H
ATOM    139  O4' DT  X   5      30.560  32.550  23.640  1.00  0.00           O
ATOM    140  C1' DT  X   5      31.840  33.060  23.870  1.00  0.00           C
ATOM    141  H1' DT  X   5      32.290  33.380  22.930  1.00  0.00           H
ATOM    142  N1  DT  X   5      31.890  34.190  24.830  1.00  0.00           N
ATOM    143  C6  DT  X   5      31.780  33.930  26.200  1.00  0.00           C
ATOM    144  H6  DT  X   5      31.400  32.970  26.500  1.00  0.00           H
ATOM    145  C5  DT  X   5      32.100  34.810  27.110  1.00  0.00           C
ATOM    146  C7  DT  X   5      31.880  34.500  28.580  1.00  0.00           C
ATOM    147  H71 DT  X   5      31.260  35.290  29.010  1.00  0.00           H
ATOM    148  H72 DT  X   5      31.450  33.520  28.750  1.00  0.00           H
ATOM    149  H73 DT  X   5      32.810  34.560  29.140  1.00  0.00           H
ATOM    150  C4  DT  X   5      32.600  36.130  26.770  1.00  0.00           C
ATOM    151  O4  DT  X   5      33.020  37.020  27.530  1.00  0.00           O
ATOM    152  N3  DT  X   5      32.540  36.380  25.390  1.00  0.00           N
ATOM    153  H3  DT  X   5      32.770  37.280  24.990  1.00  0.00           H
ATOM    154  C2  DT  X   5      32.170  35.470  24.390  1.00  0.00           C
ATOM    155  O2  DT  X   5      32.160  35.750  23.180  1.00  0.00           O
ATOM    156  C3' DT  X   5      32.000  30.730  23.310  1.00  0.00           C
ATOM    157  H3' DT  X   5      31.920  29.770  23.820  1.00  0.00           H
ATOM    158  C2' DT  X   5      32.470  31.690  24.300  1.00  0.00           C
ATOM    159  H2' DT  X   5      32.050  31.330  25.240  1.00  0.00           H
ATOM    160 H2'' DT  X   5      33.560  31.740  24.370  1.00  0.00           H
ATOM    161  O3' DT  X   5      33.060  30.700  22.350  1.00  0.00           O
ATOM    162  P   DT  X   6      32.810  30.080  20.830  1.00  0.00           P
ATOM    163  OP1 DT  X   6      32.790  31.360  20.030  1.00  0.00           O
ATOM    164  OP2 DT  X   6      31.690  29.130  20.840  1.00  0.00           O
ATOM    165  O5' DT  X   6      34.150  29.320  20.500  1.00  0.00           O
ATOM    166  C5' DT  X   6      35.330  30.050  20.170  1.00  0.00           C
ATOM    167  H5' DT  X   6      35.490  30.900  20.840  1.00  0.00           H
ATOM    168 H5'' DT  X   6      35.190  30.450  19.170  1.00  0.00           H
ATOM    169  C4' DT  X   6      36.640  29.200  20.210  1.00  0.00           C
ATOM    170  H4' DT  X   6      37.460  29.830  19.890  1.00  0.00           H
ATOM    171  O4' DT  X   6      36.920  28.760  21.590  1.00  0.00           O
ATOM    172  C1' DT  X   6      37.350  27.460  21.410  1.00  0.00           C
ATOM    173  H1' DT  X   6      38.370  27.470  21.030  1.00  0.00           H
ATOM    174  N1  DT  X   6      37.140  26.630  22.610  1.00  0.00           N
ATOM    175  C6  DT  X   6      35.890  26.560  23.220  1.00  0.00           C
ATOM    176  H6  DT  X   6      35.030  27.170  22.990  1.00  0.00           H
ATOM    177  C5  DT  X   6      35.670  25.610  24.190  1.00  0.00           C
ATOM    178  C7  DT  X   6      34.290  25.450  24.720  1.00  0.00           C
ATOM    179  H71 DT  X   6      33.710  26.340  24.450  1.00  0.00           H
ATOM    180  H72 DT  X   6      34.330  25.500  25.800  1.00  0.00           H
ATOM    181  H73 DT  X   6      33.840  24.580  24.240  1.00  0.00           H
ATOM    182  C4  DT  X   6      36.800  24.710  24.670  1.00  0.00           C
ATOM    183  O4  DT  X   6      36.760  23.880  25.600  1.00  0.00           O
ATOM    184  N3  DT  X   6      37.900  24.770  23.970  1.00  0.00           N
ATOM    185  H3  DT  X   6      38.640  24.150  24.260  1.00  0.00           H
ATOM    186  C2  DT  X   6      38.150  25.680  22.950  1.00  0.00           C
ATOM    187  O2  DT  X   6      39.260  25.540  22.330  1.00  0.00           O
ATOM    188  C3' DT  X   6      36.560  28.010  19.280  1.00  0.00           C
ATOM    189  H3' DT  X   6      35.640  27.950  18.700  1.00  0.00           H
ATOM    190  C2' DT  X   6      36.550  26.800  20.290  1.00  0.00           C
ATOM    191  H2' DT  X   6      35.510  26.700  20.600  1.00  0.00           H
ATOM    192 H2'' DT  X   6      36.910  25.870  19.870  1.00  0.00           H
ATOM    193  O3' DT  X   6      37.760  27.900  18.620  1.00  0.00           O
ATOM    194  P   DA  X   7      37.980  28.170  17.110  1.00  0.00           P
ATOM    195  OP1 DA  X   7      37.300  29.460  16.730  1.00  0.00           O
ATOM    196  OP2 DA  X   7      37.710  26.940  16.350  1.00  0.00           O
ATOM    197  O5' DA  X   7      39.600  28.350  17.130  1.00  0.00           O
ATOM    198  C5' DA  X   7      40.130  29.510  17.640  1.00  0.00           C
ATOM    199  H5' DA  X   7      39.530  30.020  18.390  1.00  0.00           H
ATOM    200 H5'' DA  X   7      40.270  30.190  16.800  1.00  0.00           H
ATOM    201  C4' DA  X   7      41.570  29.390  18.170  1.00  0.00           C
ATOM    202  H4' DA  X   7      41.690  30.420  18.530  1.00  0.00           H
ATOM    203  O4' DA  X   7      41.770  28.600  19.290  1.00  0.00           O
ATOM    204  C1' DA  X   7      43.140  28.350  19.390  1.00  0.00           C
ATOM    205  H1' DA  X   7      43.530  29.300  19.730  1.00  0.00           H
ATOM    206  N9  DA  X   7      43.510  27.270  20.290  1.00  0.00           N
ATOM    207  C8  DA  X   7      44.480  27.390  21.290  1.00  0.00           C
ATOM    208  H8  DA  X   7      45.170  28.210  21.490  1.00  0.00           H
ATOM    209  N7  DA  X   7      44.710  26.320  22.000  1.00  0.00           N
ATOM    210  C5  DA  X   7      43.820  25.370  21.380  1.00  0.00           C
ATOM    211  C6  DA  X   7      43.690  23.960  21.510  1.00  0.00           C
ATOM    212  N6  DA  X   7      44.410  23.280  22.390  1.00  0.00           N
ATOM    213  H61 DA  X   7      44.420  22.270  22.290  1.00  0.00           H
ATOM    214  H62 DA  X   7      44.760  23.730  23.230  1.00  0.00           H
ATOM    215  N1  DA  X   7      43.090  23.250  20.550  1.00  0.00           N
ATOM    216  C2  DA  X   7      42.430  23.890  19.620  1.00  0.00           C
ATOM    217  H2  DA  X   7      42.060  23.360  18.750  1.00  0.00           H
ATOM    218  N3  DA  X   7      42.410  25.180  19.460  1.00  0.00           N
ATOM    219  C4  DA  X   7      43.140  25.910  20.320  1.00  0.00           C
ATOM    220  C3' DA  X   7      42.600  29.010  17.130  1.00  0.00           C
[truncated: 365,163 more chars]
