# Supplementary material for: Binding of BRACO19 to a Telomeric G-Quadruplex DNA Probed by All-Atom Molecular Dynamics Simulations with Explicit Solvent
Source: Molecules. 2019 Mar 13;24(6):1010. doi: 10.3390/molecules24061010 (PMC6471034; doi:10.3390/molecules24061010)
Supplement: Supplementary file 1 [file molecules-24-01010-s001.zip › supportingfiles/parallel_top.pdb]

CRYST1    0.000    0.000    0.000  90.00  90.00  90.00 P 1           1
ATOM      1 HO5' DA5 X   1      24.010  17.190  -4.190  0.00  0.00            
ATOM      2  O5' DA5 X   1      24.880  16.790  -4.190  0.00  0.00            
ATOM      3  C5' DA5 X   1      25.620  17.770  -4.890  0.00  0.00            
ATOM      4  H5' DA5 X   1      25.440  17.600  -5.950  0.00  0.00            
ATOM      5 H5'' DA5 X   1      26.680  17.590  -4.740  0.00  0.00            
ATOM      6  C4' DA5 X   1      25.210  19.200  -4.610  0.00  0.00            
ATOM      7  H4' DA5 X   1      25.920  19.880  -5.070  0.00  0.00            
ATOM      8  O4' DA5 X   1      23.910  19.420  -5.100  0.00  0.00            
ATOM      9  C1' DA5 X   1      23.130  20.040  -4.110  0.00  0.00            
ATOM     10  H1' DA5 X   1      23.230  21.120  -4.120  0.00  0.00            
ATOM     11  N9  DA5 X   1      21.710  19.640  -4.230  0.00  0.00            
ATOM     12  C8  DA5 X   1      20.650  20.470  -4.380  0.00  0.00            
ATOM     13  H8  DA5 X   1      20.730  21.530  -4.550  0.00  0.00            
ATOM     14  N7  DA5 X   1      19.520  19.900  -4.720  0.00  0.00            
ATOM     15  C5  DA5 X   1      19.930  18.510  -4.520  0.00  0.00            
ATOM     16  C6  DA5 X   1      19.300  17.280  -4.520  0.00  0.00            
ATOM     17  N6  DA5 X   1      18.040  17.220  -4.740  0.00  0.00            
ATOM     18  H61 DA5 X   1      17.710  16.340  -5.110  0.00  0.00            
ATOM     19  H62 DA5 X   1      17.610  17.980  -5.240  0.00  0.00            
ATOM     20  N1  DA5 X   1      19.780  16.070  -4.230  0.00  0.00            
ATOM     21  C2  DA5 X   1      21.100  16.150  -3.960  0.00  0.00            
ATOM     22  H2  DA5 X   1      21.640  15.250  -3.700  0.00  0.00            
ATOM     23  N3  DA5 X   1      21.890  17.210  -3.870  0.00  0.00            
ATOM     24  C4  DA5 X   1      21.240  18.370  -4.250  0.00  0.00            
ATOM     25  C3' DA5 X   1      25.210  19.640  -3.140  0.00  0.00            
ATOM     26  H3' DA5 X   1      25.630  18.820  -2.550  0.00  0.00            
ATOM     27  C2' DA5 X   1      23.750  19.600  -2.820  0.00  0.00            
ATOM     28  H2' DA5 X   1      23.510  18.620  -2.390  0.00  0.00            
ATOM     29 H2'' DA5 X   1      23.510  20.360  -2.080  0.00  0.00            
ATOM     30  O3' DA5 X   1      25.820  20.890  -2.930  0.00  0.00            
ATOM     31  P   DG  X   2      26.130  21.620  -1.520  0.00  0.00            
ATOM     32  OP1 DG  X   2      27.040  22.730  -1.790  0.00  0.00            
ATOM     33  OP2 DG  X   2      26.630  20.500  -0.680  0.00  0.00            
ATOM     34  O5' DG  X   2      24.820  22.250  -0.950  0.00  0.00            
ATOM     35  C5' DG  X   2      24.170  23.300  -1.630  0.00  0.00            
ATOM     36  H5' DG  X   2      24.200  23.170  -2.710  0.00  0.00            
ATOM     37 H5'' DG  X   2      24.730  24.200  -1.400  0.00  0.00            
ATOM     38  C4' DG  X   2      22.700  23.540  -1.250  0.00  0.00            
ATOM     39  H4' DG  X   2      22.260  24.230  -1.970  0.00  0.00            
ATOM     40  O4' DG  X   2      21.990  22.270  -1.440  0.00  0.00            
ATOM     41  C1' DG  X   2      21.280  21.990  -0.270  0.00  0.00            
ATOM     42  H1' DG  X   2      20.290  22.450  -0.290  0.00  0.00            
ATOM     43  N9  DG  X   2      21.210  20.520  -0.220  0.00  0.00            
ATOM     44  C8  DG  X   2      22.190  19.600   0.230  0.00  0.00            
ATOM     45  H8  DG  X   2      23.150  19.970   0.550  0.00  0.00            
ATOM     46  N7  DG  X   2      21.870  18.350   0.120  0.00  0.00            
ATOM     47  C5  DG  X   2      20.550  18.370  -0.420  0.00  0.00            
ATOM     48  C6  DG  X   2      19.720  17.260  -0.750  0.00  0.00            
ATOM     49  O6  DG  X   2      20.010  16.040  -0.770  0.00  0.00            
ATOM     50  N1  DG  X   2      18.430  17.640  -0.980  0.00  0.00            
ATOM     51  H1  DG  X   2      17.770  16.900  -1.150  0.00  0.00            
ATOM     52  C2  DG  X   2      18.010  18.940  -1.070  0.00  0.00            
ATOM     53  N2  DG  X   2      16.830  19.220  -1.490  0.00  0.00            
ATOM     54  H21 DG  X   2      16.150  18.480  -1.610  0.00  0.00            
ATOM     55  H22 DG  X   2      16.540  20.180  -1.580  0.00  0.00            
ATOM     56  N3  DG  X   2      18.810  19.990  -0.830  0.00  0.00            
ATOM     57  C4  DG  X   2      20.090  19.680  -0.550  0.00  0.00            
ATOM     58  C3' DG  X   2      22.550  23.900   0.230  0.00  0.00            
ATOM     59  H3' DG  X   2      23.490  24.120   0.730  0.00  0.00            
ATOM     60  C2' DG  X   2      22.040  22.670   0.860  0.00  0.00            
ATOM     61  H2' DG  X   2      22.870  22.120   1.300  0.00  0.00            
ATOM     62 H2'' DG  X   2      21.330  22.840   1.670  0.00  0.00            
ATOM     63  O3' DG  X   2      21.670  25.040   0.410  0.00  0.00            
ATOM     64  P   DG  X   3      21.580  25.900   1.780  0.00  0.00            
ATOM     65  OP1 DG  X   3      21.600  27.310   1.280  0.00  0.00            
ATOM     66  OP2 DG  X   3      22.660  25.370   2.660  0.00  0.00            
ATOM     67  O5' DG  X   3      20.160  25.530   2.430  0.00  0.00            
ATOM     68  C5' DG  X   3      19.000  25.790   1.640  0.00  0.00            
ATOM     69  H5' DG  X   3      19.200  25.750   0.570  0.00  0.00            
ATOM     70 H5'' DG  X   3      18.660  26.810   1.850  0.00  0.00            
ATOM     71  C4' DG  X   3      17.820  24.880   1.930  0.00  0.00            
ATOM     72  H4' DG  X   3      16.940  25.170   1.350  0.00  0.00            
ATOM     73  O4' DG  X   3      18.180  23.520   1.640  0.00  0.00            
ATOM     74  C1' DG  X   3      17.430  22.780   2.530  0.00  0.00            
ATOM     75  H1' DG  X   3      16.440  22.780   2.090  0.00  0.00            
ATOM     76  N9  DG  X   3      17.940  21.400   2.680  0.00  0.00            
ATOM     77  C8  DG  X   3      19.250  20.950   2.960  0.00  0.00            
ATOM     78  H8  DG  X   3      19.980  21.640   3.350  0.00  0.00            
ATOM     79  N7  DG  X   3      19.310  19.640   3.010  0.00  0.00            
ATOM     80  C5  DG  X   3      18.090  19.240   2.500  0.00  0.00            
ATOM     81  C6  DG  X   3      17.590  17.980   2.280  0.00  0.00            
ATOM     82  O6  DG  X   3      18.180  16.910   2.450  0.00  0.00            
ATOM     83  N1  DG  X   3      16.270  17.890   1.830  0.00  0.00            
ATOM     84  H1  DG  X   3      15.980  16.960   1.550  0.00  0.00            
ATOM     85  C2  DG  X   3      15.470  18.950   1.600  0.00  0.00            
ATOM     86  N2  DG  X   3      14.290  18.810   1.140  0.00  0.00            
ATOM     87  H21 DG  X   3      13.880  17.880   1.160  0.00  0.00            
ATOM     88  H22 DG  X   3      13.690  19.620   1.140  0.00  0.00            
ATOM     89  N3  DG  X   3      15.920  20.180   1.850  0.00  0.00            
ATOM     90  C4  DG  X   3      17.210  20.270   2.270  0.00  0.00            
ATOM     91  C3' DG  X   3      17.470  24.970   3.450  0.00  0.00            
ATOM     92  H3' DG  X   3      18.300  25.460   3.950  0.00  0.00            
ATOM     93  C2' DG  X   3      17.410  23.500   3.780  0.00  0.00            
ATOM     94  H2' DG  X   3      18.270  23.190   4.380  0.00  0.00            
ATOM     95 H2'' DG  X   3      16.470  23.330   4.300  0.00  0.00            
ATOM     96  O3' DG  X   3      16.400  25.790   3.560  0.00  0.00            
ATOM     97  P   DG  X   4      15.990  26.330   5.010  0.00  0.00            
ATOM     98  OP1 DG  X   4      15.480  27.700   4.830  0.00  0.00            
ATOM     99  OP2 DG  X   4      17.160  26.190   5.850  0.00  0.00            
ATOM    100  O5' DG  X   4      14.830  25.390   5.660  0.00  0.00            
ATOM    101  C5' DG  X   4      13.540  25.430   5.160  0.00  0.00            
ATOM    102  H5' DG  X   4      13.600  25.260   4.080  0.00  0.00            
ATOM    103 H5'' DG  X   4      12.950  26.300   5.460  0.00  0.00            
ATOM    104  C4' DG  X   4      12.700  24.220   5.690  0.00  0.00            
ATOM    105  H4' DG  X   4      11.750  24.320   5.170  0.00  0.00            
ATOM    106  O4' DG  X   4      13.400  23.060   5.230  0.00  0.00            
ATOM    107  C1' DG  X   4      13.370  22.060   6.280  0.00  0.00            
ATOM    108  H1' DG  X   4      12.440  21.500   6.170  0.00  0.00            
ATOM    109  N9  DG  X   4      14.510  21.130   6.010  0.00  0.00            
ATOM    110  C8  DG  X   4      15.850  21.410   6.090  0.00  0.00            
ATOM    111  H8  DG  X   4      16.250  22.410   6.240  0.00  0.00            
ATOM    112  N7  DG  X   4      16.590  20.410   5.790  0.00  0.00            
ATOM    113  C5  DG  X   4      15.680  19.340   5.730  0.00  0.00            
ATOM    114  C6  DG  X   4      15.920  17.920   5.520  0.00  0.00            
ATOM    115  O6  DG  X   4      16.980  17.310   5.380  0.00  0.00            
ATOM    116  N1  DG  X   4      14.700  17.230   5.490  0.00  0.00            
ATOM    117  H1  DG  X   4      14.690  16.230   5.330  0.00  0.00            
ATOM    118  C2  DG  X   4      13.500  17.790   5.600  0.00  0.00            
ATOM    119  N2  DG  X   4      12.500  16.970   5.630  0.00  0.00            
ATOM    120  H21 DG  X   4      12.650  15.970   5.540  0.00  0.00            
ATOM    121  H22 DG  X   4      11.600  17.380   5.840  0.00  0.00            
ATOM    122  N3  DG  X   4      13.200  19.060   5.880  0.00  0.00            
ATOM    123  C4  DG  X   4      14.390  19.780   5.890  0.00  0.00            
ATOM    124  C3' DG  X   4      12.680  24.070   7.260  0.00  0.00            
ATOM    125  H3' DG  X   4      12.930  24.990   7.790  0.00  0.00            
ATOM    126  C2' DG  X   4      13.610  22.880   7.560  0.00  0.00            
ATOM    127  H2' DG  X   4      14.650  23.160   7.730  0.00  0.00            
ATOM    128 H2'' DG  X   4      13.320  22.340   8.460  0.00  0.00            
ATOM    129  O3' DG  X   4      11.320  23.720   7.550  0.00  0.00            
ATOM    130  P   DT  X   5      10.320  24.830   8.100  0.00  0.00            
ATOM    131  OP1 DT  X   5      11.000  25.550   9.160  0.00  0.00            
ATOM    132  OP2 DT  X   5       9.140  23.990   8.350  0.00  0.00            
ATOM    133  O5' DT  X   5      10.000  25.780   6.900  0.00  0.00            
ATOM    134  C5' DT  X   5       9.070  25.400   5.910  0.00  0.00            
ATOM    135  H5' DT  X   5       8.050  25.370   6.270  0.00  0.00            
ATOM    136 H5'' DT  X   5       9.400  24.420   5.550  0.00  0.00            
ATOM    137  C4' DT  X   5       9.170  26.380   4.740  0.00  0.00            
ATOM    138  H4' DT  X   5       9.140  27.410   5.090  0.00  0.00            
ATOM    139  O4' DT  X   5      10.370  26.080   4.040  0.00  0.00            
ATOM    140  C1' DT  X   5      10.200  26.070   2.700  0.00  0.00            
ATOM    141  H1' DT  X   5      10.040  27.080   2.310  0.00  0.00            
ATOM    142  N1  DT  X   5      11.370  25.380   2.030  0.00  0.00            
ATOM    143  C6  DT  X   5      11.690  24.020   2.260  0.00  0.00            
ATOM    144  H6  DT  X   5      11.080  23.440   2.930  0.00  0.00            
ATOM    145  C5  DT  X   5      12.880  23.480   1.780  0.00  0.00            
ATOM    146  C7  DT  X   5      13.160  22.030   2.150  0.00  0.00            
ATOM    147  H71 DT  X   5      13.820  21.910   3.020  0.00  0.00            
ATOM    148  H72 DT  X   5      12.190  21.570   2.340  0.00  0.00            
ATOM    149  H73 DT  X   5      13.550  21.520   1.270  0.00  0.00            
ATOM    150  C4  DT  X   5      13.770  24.300   0.910  0.00  0.00            
ATOM    151  O4  DT  X   5      14.740  23.940   0.330  0.00  0.00            
ATOM    152  N3  DT  X   5      13.380  25.570   0.760  0.00  0.00            
ATOM    153  H3  DT  X   5      14.050  26.320   0.620  0.00  0.00            
ATOM    154  C2  DT  X   5      12.250  26.120   1.220  0.00  0.00            
ATOM    155  O2  DT  X   5      12.070  27.340   1.070  0.00  0.00            
ATOM    156  C3' DT  X   5       8.080  26.040   3.700  0.00  0.00            
ATOM    157  H3' DT  X   5       7.260  25.460   4.130  0.00  0.00            
ATOM    158  C2' DT  X   5       8.830  25.440   2.480  0.00  0.00            
ATOM    159  H2' DT  X   5       8.910  24.360   2.590  0.00  0.00            
ATOM    160 H2'' DT  X   5       8.420  25.640   1.500  0.00  0.00            
ATOM    161  O3' DT  X   5       7.480  27.250   3.280  0.00  0.00            
ATOM    162  P   DT  X   6       5.950  27.530   3.620  0.00  0.00            
ATOM    163  OP1 DT  X   6       5.710  28.990   3.470  0.00  0.00            
ATOM    164  OP2 DT  X   6       5.620  26.880   4.840  0.00  0.00            
ATOM    165  O5' DT  X   6       5.150  26.820   2.450  0.00  0.00            
ATOM    166  C5' DT  X   6       5.290  27.310   1.120  0.00  0.00            
ATOM    167  H5' DT  X   6       6.350  27.470   0.960  0.00  0.00            
ATOM    168 H5'' DT  X   6       4.650  28.180   0.990  0.00  0.00            
ATOM    169  C4' DT  X   6       4.740  26.320   0.090  0.00  0.00            
ATOM    170  H4' DT  X   6       3.680  26.110   0.250  0.00  0.00            
ATOM    171  O4' DT  X   6       4.710  27.050  -1.150  0.00  0.00            
ATOM    172  C1' DT  X   6       5.620  26.470  -2.080  0.00  0.00            
ATOM    173  H1' DT  X   6       5.130  25.850  -2.840  0.00  0.00            
ATOM    174  N1  DT  X   6       6.280  27.570  -2.870  0.00  0.00            
ATOM    175  C6  DT  X   6       6.040  27.620  -4.240  0.00  0.00            
ATOM    176  H6  DT  X   6       5.530  26.840  -4.790  0.00  0.00            
ATOM    177  C5  DT  X   6       6.480  28.690  -4.890  0.00  0.00            
ATOM    178  C7  DT  X   6       6.240  28.730  -6.380  0.00  0.00            
ATOM    179  H71 DT  X   6       5.530  29.540  -6.550  0.00  0.00            
ATOM    180  H72 DT  X   6       7.130  29.000  -6.950  0.00  0.00            
ATOM    181  H73 DT  X   6       5.740  27.840  -6.770  0.00  0.00            
ATOM    182  C4  DT  X   6       7.120  29.830  -4.230  0.00  0.00            
ATOM    183  O4  DT  X   6       7.550  30.830  -4.800  0.00  0.00            
ATOM    184  N3  DT  X   6       7.210  29.740  -2.890  0.00  0.00            
ATOM    185  H3  DT  X   6       7.720  30.460  -2.400  0.00  0.00            
ATOM    186  C2  DT  X   6       6.810  28.670  -2.140  0.00  0.00            
ATOM    187  O2  DT  X   6       7.000  28.760  -0.950  0.00  0.00            
ATOM    188  C3' DT  X   6       5.720  25.120  -0.090  0.00  0.00            
ATOM    189  H3' DT  X   6       6.190  24.970   0.880  0.00  0.00            
ATOM    190  C2' DT  X   6       6.590  25.580  -1.240  0.00  0.00            
ATOM    191  H2' DT  X   6       7.480  26.130  -0.920  0.00  0.00            
ATOM    192 H2'' DT  X   6       6.920  24.750  -1.860  0.00  0.00            
ATOM    193  O3' DT  X   6       4.880  24.060  -0.620  0.00  0.00            
ATOM    194  P   DA  X   7       5.180  22.480  -0.520  0.00  0.00            
ATOM    195  OP1 DA  X   7       3.870  21.810  -0.700  0.00  0.00            
ATOM    196  OP2 DA  X   7       5.880  22.300   0.750  0.00  0.00            
ATOM    197  O5' DA  X   7       6.200  22.120  -1.750  0.00  0.00            
ATOM    198  C5' DA  X   7       5.760  22.120  -3.140  0.00  0.00            
ATOM    199  H5' DA  X   7       5.010  22.880  -3.320  0.00  0.00            
ATOM    200 H5'' DA  X   7       5.260  21.160  -3.290  0.00  0.00            
ATOM    201  C4' DA  X   7       6.810  22.410  -4.180  0.00  0.00            
ATOM    202  H4' DA  X   7       6.240  22.410  -5.100  0.00  0.00            
ATOM    203  O4' DA  X   7       7.450  23.720  -3.940  0.00  0.00            
ATOM    204  C1' DA  X   7       8.850  23.570  -3.960  0.00  0.00            
ATOM    205  H1' DA  X   7       9.280  23.700  -4.950  0.00  0.00            
ATOM    206  N9  DA  X   7       9.390  24.540  -3.000  0.00  0.00            
ATOM    207  C8  DA  X   7       9.610  24.440  -1.620  0.00  0.00            
ATOM    208  H8  DA  X   7       9.490  23.540  -1.030  0.00  0.00            
ATOM    209  N7  DA  X   7      10.000  25.560  -1.050  0.00  0.00            
ATOM    210  C5  DA  X   7      10.100  26.440  -2.140  0.00  0.00            
ATOM    211  C6  DA  X   7      10.530  27.800  -2.200  0.00  0.00            
ATOM    212  N6  DA  X   7      10.880  28.560  -1.180  0.00  0.00            
ATOM    213  H61 DA  X   7      11.250  29.480  -1.330  0.00  0.00            
ATOM    214  H62 DA  X   7      10.860  28.140  -0.250  0.00  0.00            
ATOM    215  N1  DA  X   7      10.470  28.420  -3.370  0.00  0.00            
ATOM    216  C2  DA  X   7      10.030  27.730  -4.440  0.00  0.00            
ATOM    217  H2  DA  X   7      10.170  28.230  -5.380  0.00  0.00            
ATOM    218  N3  DA  X   7       9.650  26.470  -4.500  0.00  0.00            
ATOM    219  C4  DA  X   7       9.660  25.880  -3.270  0.00  0.00            
ATOM    220  C3' DA  X   7       7.970  21.360  -4.150  0.00  0.00            
ATOM    221  H3' DA  X   7       7.720  20.560  -3.460  0.00  0.00            
ATOM    222  C2' DA  X   7       9.120  22.090  -3.520  0.00  0.00            
ATOM    223  H2' DA  X   7       9.000  21.920  -2.450  0.00  0.00            
ATOM    224 H2'' DA  X   7      10.080  21.740  -3.880  0.00  0.00            
ATOM    225  O3' DA  X   7       8.350  20.840  -5.370  0.00  0.00            
ATOM    226  P   DG  X   8       7.540  19.670  -6.090  0.00  0.00            
ATOM    227  OP1 DG  X   8       8.140  19.420  -7.450  0.00  0.00            
ATOM    228  OP2 DG  X   8       6.120  19.950  -5.930  0.00  0.00            
ATOM    229  O5' DG  X   8       7.920  18.450  -5.100  0.00  0.00            
ATOM    230  C5' DG  X   8       9.250  17.970  -4.900  0.00  0.00            
ATOM    231  H5' DG  X   8       9.820  18.820  -4.550  0.00  0.00            
ATOM    232 H5'' DG  X   8       9.790  17.670  -5.800  0.00  0.00            
ATOM    233  C4' DG  X   8       9.300  16.850  -3.850  0.00  0.00            
ATOM    234  H4' DG  X   8       8.620  16.120  -4.300  0.00  0.00            
ATOM    235  O4' DG  X   8      10.640  16.320  -3.730  0.00  0.00            
ATOM    236  C1' DG  X   8      10.890  16.180  -2.330  0.00  0.00            
ATOM    237  H1' DG  X   8      10.540  15.180  -2.120  0.00  0.00            
ATOM    238  N9  DG  X   8      12.320  16.350  -1.970  0.00  0.00            
ATOM    239  C8  DG  X   8      13.070  17.490  -1.820  0.00  0.00            
ATOM    240  H8  DG  X   8      12.760  18.510  -2.020  0.00  0.00            
ATOM    241  N7  DG  X   8      14.330  17.270  -1.640  0.00  0.00            
ATOM    242  C5  DG  X   8      14.350  15.780  -1.420  0.00  0.00            
ATOM    243  C6  DG  X   8      15.480  14.900  -1.210  0.00  0.00            
ATOM    244  O6  DG  X   8      16.660  15.220  -1.130  0.00  0.00            
ATOM    245  N1  DG  X   8      15.130  13.540  -1.280  0.00  0.00            
ATOM    246  H1  DG  X   8      15.760  12.790  -1.050  0.00  0.00            
ATOM    247  C2  DG  X   8      13.750  13.140  -1.270  0.00  0.00            
ATOM    248  N2  DG  X   8      13.410  11.940  -0.900  0.00  0.00            
ATOM    249  H21 DG  X   8      14.140  11.260  -0.720  0.00  0.00            
ATOM    250  H22 DG  X   8      12.460  11.730  -0.640  0.00  0.00            
ATOM    251  N3  DG  X   8      12.730  14.000  -1.520  0.00  0.00            
ATOM    252  C4  DG  X   8      13.130  15.290  -1.560  0.00  0.00            
ATOM    253  C3' DG  X   8       8.790  17.390  -2.500  0.00  0.00            
ATOM    254  H3' DG  X   8       8.500  18.430  -2.620  0.00  0.00            
ATOM    255  C2' DG  X   8      10.110  17.310  -1.670  0.00  0.00            
ATOM    256  H2' DG  X   8      10.580  18.280  -1.780  0.00  0.00            
ATOM    257 H2'' DG  X   8       9.940  17.070  -0.620  0.00  0.00            
ATOM    258  O3' DG  X   8       7.730  16.500  -2.150  0.00  0.00            
ATOM    259  P   DG  X   9       6.720  16.750  -0.900  0.00  0.00            
ATOM    260  OP1 DG  X   9       5.430  16.000  -1.210  0.00  0.00            
ATOM    261  OP2 DG  X   9       6.650  18.160  -0.530  0.00  0.00            
ATOM    262  O5' DG  X   9       7.430  16.130   0.400  0.00  0.00            
ATOM    263  C5' DG  X   9       7.140  14.810   0.680  0.00  0.00            
ATOM    264  H5' DG  X   9       7.440  14.210  -0.180  0.00  0.00            
ATOM    265 H5'' DG  X   9       6.070  14.750   0.850  0.00  0.00            
ATOM    266  C4' DG  X   9       7.960  14.100   1.880  0.00  0.00            
ATOM    267  H4' DG  X   9       7.840  13.020   1.920  0.00  0.00            
ATOM    268  O4' DG  X   9       9.280  14.200   1.520  0.00  0.00            
ATOM    269  C1' DG  X   9      10.000  14.450   2.670  0.00  0.00            
ATOM    270  H1' DG  X   9      10.050  13.580   3.310  0.00  0.00            
ATOM    271  N9  DG  X   9      11.390  14.940   2.380  0.00  0.00            
ATOM    272  C8  DG  X   9      11.950  16.160   2.140  0.00  0.00            
ATOM    273  H8  DG  X   9      11.310  17.030   2.180  0.00  0.00            
ATOM    274  N7  DG  X   9      13.210  16.200   1.880  0.00  0.00            
ATOM    275  C5  DG  X   9      13.580  14.890   2.020  0.00  0.00            
ATOM    276  C6  DG  X   9      14.890  14.330   2.060  0.00  0.00            
ATOM    277  O6  DG  X   9      15.980  14.830   1.910  0.00  0.00            
ATOM    278  N1  DG  X   9      14.830  12.950   2.230  0.00  0.00            
ATOM    279  H1  DG  X   9      15.670  12.390   2.220  0.00  0.00            
ATOM    280  C2  DG  X   9      13.690  12.260   2.350  0.00  0.00            
ATOM    281  N2  DG  X   9      13.850  10.960   2.440  0.00  0.00            
ATOM    282  H21 DG  X   9      14.800  10.620   2.540  0.00  0.00            
ATOM    283  H22 DG  X   9      13.080  10.360   2.710  0.00  0.00            
ATOM    284  N3  DG  X   9      12.470  12.770   2.440  0.00  0.00            
ATOM    285  C4  DG  X   9      12.480  14.140   2.270  0.00  0.00            
ATOM    286  C3' DG  X   9       7.800  14.720   3.220  0.00  0.00            
ATOM    287  H3' DG  X   9       7.010  15.470   3.150  0.00  0.00            
ATOM    288  C2' DG  X   9       9.110  15.480   3.270  0.00  0.00            
ATOM    289  H2' DG  X   9       8.990  16.380   2.650  0.00  0.00            
ATOM    290 H2'' DG  X   9       9.460  15.850   4.240  0.00  0.00            
ATOM    291  O3' DG  X   9       7.790  13.780   4.250  0.00  0.00            
ATOM    292  P   DG  X  10       6.640  13.840   5.320  0.00  0.00            
ATOM    293  OP1 DG  X  10       5.350  13.560   4.660  0.00  0.00            
ATOM    294  OP2 DG  X  10       6.740  15.030   6.170  0.00  0.00            
ATOM    295  O5' DG  X  10       7.140  12.600   6.170  0.00  0.00            
ATOM    296  C5' DG  X  10       6.850  11.270   5.710  0.00  0.00            
ATOM    297  H5' DG  X  10       6.550  11.300   4.660  0.00  0.00            
ATOM    298 H5'' DG  X  10       6.020  10.860   6.280  0.00  0.00            
ATOM    299  C4' DG  X  10       8.120  10.400   5.910  0.00  0.00            
ATOM    300  H4' DG  X  10       8.040   9.390   5.490  0.00  0.00            
ATOM    301  O4' DG  X  10       9.210  11.110   5.300  0.00  0.00            
ATOM    302  C1' DG  X  10      10.290  11.040   6.240  0.00  0.00            
ATOM    303  H1' DG  X  10      10.800  10.090   6.120  0.00  0.00            
ATOM    304  N9  DG  X  10      11.260  12.140   6.030  0.00  0.00            
ATOM    305  C8  DG  X  10      10.980  13.480   5.730  0.00  0.00            
ATOM    306  H8  DG  X  10       9.960  13.830   5.660  0.00  0.00            
ATOM    307  N7  DG  X  10      12.050  14.130   5.420  0.00  0.00            
ATOM    308  C5  DG  X  10      13.080  13.250   5.700  0.00  0.00            
ATOM    309  C6  DG  X  10      14.500  13.330   5.700  0.00  0.00            
ATOM    310  O6  DG  X  10      15.240  14.280   5.380  0.00  0.00            
ATOM    311  N1  DG  X  10      15.180  12.180   6.010  0.00  0.00            
ATOM    312  H1  DG  X  10      16.180  12.260   6.050  0.00  0.00            
ATOM    313  C2  DG  X  10      14.600  10.970   6.280  0.00  0.00            
ATOM    314  N2  DG  X  10      15.290   9.940   6.770  0.00  0.00            
ATOM    315  H21 DG  X  10      16.290   9.920   6.920  0.00  0.00            
ATOM    316  H22 DG  X  10      14.770   9.170   7.160  0.00  0.00            
ATOM    317  N3  DG  X  10      13.300  10.830   6.190  0.00  0.00            
ATOM    318  C4  DG  X  10      12.600  12.010   5.980  0.00  0.00            
ATOM    319  C3' DG  X  10       8.460  10.190   7.400  0.00  0.00            
ATOM    320  H3' DG  X  10       7.660  10.520   8.070  0.00  0.00            
ATOM    321  C2' DG  X  10       9.650  11.130   7.610  0.00  0.00            
ATOM    322  H2' DG  X  10       9.400  12.180   7.740  0.00  0.00            
ATOM    323 H2'' DG  X  10      10.350  10.760   8.360  0.00  0.00            
ATOM    324  O3' DG  X  10       8.770   8.890   7.650  0.00  0.00            
ATOM    325  P   DT  X  11       7.780   7.730   7.910  0.00  0.00            
ATOM    326  OP1 DT  X  11       6.820   8.140   8.960  0.00  0.00            
ATOM    327  OP2 DT  X  11       8.520   6.460   8.090  0.00  0.00            
ATOM    328  O5' DT  X  11       6.990   7.580   6.500  0.00  0.00            
ATOM    329  C5' DT  X  11       5.550   7.780   6.430  0.00  0.00            
ATOM    330  H5' DT  X  11       5.130   8.710   6.830  0.00  0.00            
ATOM    331 H5'' DT  X  11       5.170   6.970   7.050  0.00  0.00            
ATOM    332  C4' DT  X  11       5.020   7.650   4.990  0.00  0.00            
ATOM    333  H4' DT  X  11       3.940   7.640   5.090  0.00  0.00            
ATOM    334  O4' DT  X  11       5.220   8.730   4.070  0.00  0.00            
ATOM    335  C1' DT  X  11       5.850   8.240   2.950  0.00  0.00            
ATOM    336  H1' DT  X  11       5.320   8.790   2.170  0.00  0.00            
ATOM    337  N1  DT  X  11       7.270   8.640   2.870  0.00  0.00            
ATOM    338  C6  DT  X  11       8.270   7.870   3.470  0.00  0.00            
ATOM    339  H6  DT  X  11       8.010   7.070   4.150  0.00  0.00            
ATOM    340  C5  DT  X  11       9.560   8.300   3.450  0.00  0.00            
ATOM    341  C7  DT  X  11      10.600   7.540   4.240  0.00  0.00            
ATOM    342  H71 DT  X  11      10.950   6.690   3.650  0.00  0.00            
ATOM    343  H72 DT  X  11      11.440   8.220   4.350  0.00  0.00            
ATOM    344  H73 DT  X  11      10.260   7.090   5.180  0.00  0.00            
ATOM    345  C4  DT  X  11       9.960   9.450   2.700  0.00  0.00            
ATOM    346  O4  DT  X  11      11.090   9.860   2.480  0.00  0.00            
ATOM    347  N3  DT  X  11       8.910  10.240   2.230  0.00  0.00            
ATOM    348  H3  DT  X  11       9.090  10.960   1.540  0.00  0.00            
ATOM    349  C2  DT  X  11       7.590   9.780   2.260  0.00  0.00            
ATOM    350  O2  DT  X  11       6.770  10.580   1.830  0.00  0.00            
ATOM    351  C3' DT  X  11       5.440   6.300   4.400  0.00  0.00            
ATOM    352  H3' DT  X  11       6.310   5.850   4.860  0.00  0.00            
ATOM    353  C2' DT  X  11       5.610   6.680   2.890  0.00  0.00            
ATOM    354  H2' DT  X  11       6.510   6.300   2.400  0.00  0.00            
ATOM    355 H2'' DT  X  11       4.810   6.390   2.210  0.00  0.00            
ATOM    356  O3' DT  X  11       4.300   5.390   4.510  0.00  0.00            
ATOM    357  P   DT  X  12       4.390   3.840   4.440  0.00  0.00            
ATOM    358  OP1 DT  X  12       3.150   3.260   4.950  0.00  0.00            
ATOM    359  OP2 DT  X  12       5.690   3.360   4.940  0.00  0.00            
ATOM    360  O5' DT  X  12       4.220   3.570   2.930  0.00  0.00            
ATOM    361  C5' DT  X  12       4.110   2.280   2.280  0.00  0.00            
ATOM    362  H5' DT  X  12       3.060   2.000   2.260  0.00  0.00            
ATOM    363 H5'' DT  X  12       4.640   1.520   2.850  0.00  0.00            
ATOM    364  C4' DT  X  12       4.670   2.320   0.880  0.00  0.00            
ATOM    365  H4' DT  X  12       4.500   1.340   0.440  0.00  0.00            
ATOM    366  O4' DT  X  12       4.050   3.360   0.140  0.00  0.00            
ATOM    367  C1' DT  X  12       5.050   3.850  -0.680  0.00  0.00            
ATOM    368  H1' DT  X  12       5.280   3.130  -1.460  0.00  0.00            
ATOM    369  N1  DT  X  12       4.580   5.070  -1.360  0.00  0.00            
ATOM    370  C6  DT  X  12       3.960   6.090  -0.660  0.00  0.00            
ATOM    371  H6  DT  X  12       3.770   5.990   0.400  0.00  0.00            
ATOM    372  C5  DT  X  12       3.760   7.240  -1.280  0.00  0.00            
ATOM    373  C7  DT  X  12       3.300   8.440  -0.370  0.00  0.00            
ATOM    374  H71 DT  X  12       3.980   9.290  -0.440  0.00  0.00            
ATOM    375  H72 DT  X  12       2.300   8.730  -0.700  0.00  0.00            
ATOM    376  H73 DT  X  12       3.140   8.120   0.660  0.00  0.00            
ATOM    377  C4  DT  X  12       4.110   7.420  -2.710  0.00  0.00            
ATOM    378  O4  DT  X  12       3.990   8.410  -3.430  0.00  0.00            
ATOM    379  N3  DT  X  12       4.600   6.410  -3.400  0.00  0.00            
ATOM    380  H3  DT  X  12       4.630   6.480  -4.410  0.00  0.00            
ATOM    381  C2  DT  X  12       4.840   5.190  -2.760  0.00  0.00            
ATOM    382  O2  DT  X  12       5.170   4.190  -3.400  0.00  0.00            
ATOM    383  C3' DT  X  12       6.200   2.520   0.780  0.00  0.00            
ATOM    384  H3' DT  X  12       6.630   2.360   1.770  0.00  0.00            
ATOM    385  C2' DT  X  12       6.280   3.940   0.160  0.00  0.00            
ATOM    386  H2' DT  X  12       6.230   4.730   0.910  0.00  0.00            
ATOM    387 H2'' DT  X  12       7.120   4.110  -0.520  0.00  0.00            
ATOM    388  O3' DT  X  12       6.800   1.650  -0.120  0.00  0.00            
ATOM    389  P   DA  X  13       8.330   1.310  -0.130  0.00  0.00            
ATOM    390  OP1 DA  X  13       8.460   0.010  -0.790  0.00  0.00            
ATOM    391  OP2 DA  X  13       8.900   1.510   1.230  0.00  0.00            
ATOM    392  O5' DA  X  13       9.040   2.370  -1.070  0.00  0.00            
ATOM    393  C5' DA  X  13       9.040   2.390  -2.460  0.00  0.00            
ATOM    394  H5' DA  X  13       8.080   2.020  -2.820  0.00  0.00            
ATOM    395 H5'' DA  X  13       9.810   1.720  -2.840  0.00  0.00            
ATOM    396  C4' DA  X  13       9.390   3.750  -3.110  0.00  0.00            
ATOM    397  H4' DA  X  13       9.340   3.680  -4.200  0.00  0.00            
ATOM    398  O4' DA  X  13       8.550   4.760  -2.640  0.00  0.00            
ATOM    399  C1' DA  X  13       9.340   5.910  -2.530  0.00  0.00            
ATOM    400  H1' DA  X  13       9.540   6.280  -3.530  0.00  0.00            
ATOM    401  N9  DA  X  13       8.610   6.960  -1.760  0.00  0.00            
ATOM    402  C8  DA  X  13       8.450   7.090  -0.340  0.00  0.00            
ATOM    403  H8  DA  X  13       9.000   6.550   0.420  0.00  0.00            
ATOM    404  N7  DA  X  13       7.750   8.120  -0.020  0.00  0.00            
ATOM    405  C5  DA  X  13       7.350   8.710  -1.260  0.00  0.00            
ATOM    406  C6  DA  X  13       6.650   9.900  -1.670  0.00  0.00            
ATOM    407  N6  DA  X  13       6.190  10.860  -0.900  0.00  0.00            
ATOM    408  H61 DA  X  13       5.910  11.700  -1.390  0.00  0.00            
ATOM    409  H62 DA  X  13       6.080  10.610   0.070  0.00  0.00            
ATOM    410  N1  DA  X  13       6.380  10.170  -2.970  0.00  0.00            
ATOM    411  C2  DA  X  13       6.840   9.300  -3.870  0.00  0.00            
ATOM    412  H2  DA  X  13       6.610   9.420  -4.910  0.00  0.00            
ATOM    413  N3  DA  X  13       7.630   8.200  -3.660  0.00  0.00            
ATOM    414  C4  DA  X  13       7.890   8.030  -2.320  0.00  0.00            
ATOM    415  C3' DA  X  13      10.780   4.150  -2.730  0.00  0.00            
ATOM    416  H3' DA  X  13      11.320   3.420  -2.140  0.00  0.00            
ATOM    417  C2' DA  X  13      10.570   5.400  -1.840  0.00  0.00            
ATOM    418  H2' DA  X  13      10.430   5.010  -0.840  0.00  0.00            
ATOM    419 H2'' DA  X  13      11.350   6.150  -2.010  0.00  0.00            
ATOM    420  O3' DA  X  13      11.710   4.410  -3.750  0.00  0.00            
ATOM    421  P   DG  X  14      12.800   3.300  -4.150  0.00  0.00            
ATOM    422  OP1 DG  X  14      13.560   3.800  -5.360  0.00  0.00            
ATOM    423  OP2 DG  X  14      12.090   1.980  -4.110  0.00  0.00            
ATOM    424  O5' DG  X  14      13.740   3.430  -2.820  0.00  0.00            
ATOM    425  C5' DG  X  14      14.420   4.630  -2.530  0.00  0.00            
ATOM    426  H5' DG  X  14      13.760   5.490  -2.380  0.00  0.00            
ATOM    427 H5'' DG  X  14      15.070   4.880  -3.360  0.00  0.00            
ATOM    428  C4' DG  X  14      15.440   4.530  -1.420  0.00  0.00            
ATOM    429  H4' DG  X  14      16.150   3.710  -1.550  0.00  0.00            
ATOM    430  O4' DG  X  14      16.190   5.800  -1.490  0.00  0.00            
ATOM    431  C1' DG  X  14      16.340   6.300  -0.210  0.00  0.00            
ATOM    432  H1' DG  X  14      17.230   5.970   0.330  0.00  0.00            
ATOM    433  N9  DG  X  14      16.320   7.770  -0.340  0.00  0.00            
ATOM    434  C8  DG  X  14      15.220   8.630  -0.470  0.00  0.00            
ATOM    435  H8  DG  X  14      14.200   8.280  -0.520  0.00  0.00            
ATOM    436  N7  DG  X  14      15.580   9.920  -0.530  0.00  0.00            
ATOM    437  C5  DG  X  14      16.970   9.910  -0.300  0.00  0.00            
ATOM    438  C6  DG  X  14      17.840  11.040  -0.160  0.00  0.00            
ATOM    439  O6  DG  X  14      17.590  12.200  -0.310  0.00  0.00            
ATOM    440  N1  DG  X  14      19.080  10.660   0.240  0.00  0.00            
ATOM    441  H1  DG  X  14      19.720  11.430   0.300  0.00  0.00            
ATOM    442  C2  DG  X  14      19.530   9.340   0.170  0.00  0.00            
ATOM    443  N2  DG  X  14      20.730   9.070   0.590  0.00  0.00            
ATOM    444  H21 DG  X  14      21.350   9.800   0.920  0.00  0.00            
ATOM    445  H22 DG  X  14      21.120   8.150   0.580  0.00  0.00            
ATOM    446  N3  DG  X  14      18.770   8.320  -0.040  0.00  0.00            
ATOM    447  C4  DG  X  14      17.440   8.600  -0.260  0.00  0.00            
ATOM    448  C3' DG  X  14      14.790   4.420  -0.060  0.00  0.00            
ATOM    449  H3' DG  X  14      13.740   4.170  -0.180  0.00  0.00            
ATOM    450  C2' DG  X  14      15.090   5.820   0.480  0.00  0.00            
ATOM    451  H2' DG  X  14      14.210   6.450   0.340  0.00  0.00            
ATOM    452 H2'' DG  X  14      15.190   5.800   1.570  0.00  0.00            
ATOM    453  O3' DG  X  14      15.340   3.370   0.710  0.00  0.00            
ATOM    454  P   DG  X  15      14.660   2.900   2.120  0.00  0.00            
ATOM    455  OP1 DG  X  15      14.930   1.460   2.430  0.00  0.00            
ATOM    456  OP2 DG  X  15      13.300   3.430   2.190  0.00  0.00            
ATOM    457  O5' DG  X  15      15.580   3.790   3.040  0.00  0.00            
ATOM    458  C5' DG  X  15      16.930   3.380   3.420  0.00  0.00            
ATOM    459  H5' DG  X  15      17.420   3.170   2.470  0.00  0.00            
ATOM    460 H5'' DG  X  15      16.960   2.490   4.050  0.00  0.00            
ATOM    461  C4' DG  X  15      17.760   4.450   4.160  0.00  0.00            
ATOM    462  H4' DG  X  15      18.770   4.050   4.190  0.00  0.00            
ATOM    463  O4' DG  X  15      17.820   5.750   3.620  0.00  0.00            
ATOM    464  C1' DG  X  15      18.110   6.680   4.720  0.00  0.00            
ATOM    465  H1' DG  X  15      19.160   6.650   5.010  0.00  0.00            
ATOM    466  N9  DG  X  15      17.780   8.020   4.180  0.00  0.00            
ATOM    467  C8  DG  X  15      16.540   8.500   3.680  0.00  0.00            
ATOM    468  H8  DG  X  15      15.680   7.850   3.760  0.00  0.00            
ATOM    469  N7  DG  X  15      16.500   9.780   3.380  0.00  0.00            
ATOM    470  C5  DG  X  15      17.830  10.150   3.480  0.00  0.00            
ATOM    471  C6  DG  X  15      18.510  11.420   3.200  0.00  0.00            
ATOM    472  O6  DG  X  15      18.060  12.540   2.830  0.00  0.00            
ATOM    473  N1  DG  X  15      19.830  11.450   3.500  0.00  0.00            
ATOM    474  H1  DG  X  15      20.220  12.380   3.560  0.00  0.00            
ATOM    475  C2  DG  X  15      20.490  10.390   4.080  0.00  0.00            
ATOM    476  N2  DG  X  15      21.740  10.650   4.500  0.00  0.00            
ATOM    477  H21 DG  X  15      22.140  11.570   4.530  0.00  0.00            
ATOM    478  H22 DG  X  15      22.280   9.920   4.930  0.00  0.00            
ATOM    479  N3  DG  X  15      20.020   9.130   4.330  0.00  0.00            
ATOM    480  C4  DG  X  15      18.660   9.130   4.000  0.00  0.00            
ATOM    481  C3' DG  X  15      17.240   4.570   5.630  0.00  0.00            
ATOM    482  H3' DG  X  15      16.210   4.230   5.760  0.00  0.00            
ATOM    483  C2' DG  X  15      17.310   6.070   5.840  0.00  0.00            
ATOM    484  H2' DG  X  15      16.330   6.530   5.690  0.00  0.00            
ATOM    485 H2'' DG  X  15      17.730   6.400   6.800  0.00  0.00            
ATOM    486  O3' DG  X  15      18.090   3.860   6.540  0.00  0.00            
ATOM    487  P   DG  X  16      17.910   4.020   8.130  0.00  0.00            
ATOM    488  OP1 DG  X  16      18.350   2.740   8.790  0.00  0.00            
ATOM    489  OP2 DG  X  16      16.540   4.520   8.510  0.00  0.00            
ATOM    490  O5' DG  X  16      19.000   5.070   8.470  0.00  0.00            
ATOM    491  C5' DG  X  16      20.350   4.770   8.490  0.00  0.00            
ATOM    492  H5' DG  X  16      20.720   4.700   7.470  0.00  0.00            
ATOM    493 H5'' DG  X  16      20.550   3.840   9.020  0.00  0.00            
ATOM    494  C4' DG  X  16      21.150   5.920   9.160  0.00  0.00            
ATOM    495  H4' DG  X  16      22.140   5.470   9.140  0.00  0.00            
ATOM    496  O4' DG  X  16      21.200   7.120   8.350  0.00  0.00            
ATOM    497  C1' DG  X  16      20.640   8.240   9.190  0.00  0.00            
ATOM    498  H1' DG  X  16      21.440   8.750   9.710  0.00  0.00            
ATOM    499  N9  DG  X  16      19.880   9.180   8.400  0.00  0.00            
ATOM    500  C8  DG  X  16      18.590   9.040   7.910  0.00  0.00            
ATOM    501  H8  DG  X  16      18.000   8.150   7.900  0.00  0.00            
ATOM    502  N7  DG  X  16      18.070  10.120   7.300  0.00  0.00            
ATOM    503  C5  DG  X  16      19.130  11.010   7.320  0.00  0.00            
ATOM    504  C6  DG  X  16      19.250  12.320   6.820  0.00  0.00            
ATOM    505  O6  DG  X  16      18.390  12.840   6.050  0.00  0.00            
ATOM    506  N1  DG  X  16      20.460  12.920   7.170  0.00  0.00            
ATOM    507  H1  DG  X  16      20.610  13.870   6.880  0.00  0.00            
ATOM    508  C2  DG  X  16      21.500  12.300   7.810  0.00  0.00            
ATOM    509  N2  DG  X  16      22.580  12.930   8.000  0.00  0.00            
ATOM    510  H21 DG  X  16      22.430  13.920   8.100  0.00  0.00            
ATOM    511  H22 DG  X  16      23.310  12.350   8.390  0.00  0.00            
ATOM    512  N3  DG  X  16      21.450  11.080   8.330  0.00  0.00            
ATOM    513  C4  DG  X  16      20.230  10.450   8.060  0.00  0.00            
ATOM    514  C3' DG  X  16      20.850   6.390  10.570  0.00  0.00            
ATOM    515  H3' DG  X  16      20.320   5.620  11.130  0.00  0.00            
ATOM    516  C2' DG  X  16      19.940   7.560  10.290  0.00  0.00            
ATOM    517  H2' DG  X  16      18.980   7.270   9.850  0.00  0.00            
ATOM    518 H2'' DG  X  16      19.750   8.190  11.160  0.00  0.00            
ATOM    519  O3' DG  X  16      22.010   6.790  11.260  0.00  0.00            
ATOM    520  P   DT  X  17      22.690   5.590  12.140  0.00  0.00            
ATOM    521  OP1 DT  X  17      21.760   4.800  12.840  0.00  0.00            
ATOM    522  OP2 DT  X  17      23.680   6.300  12.960  0.00  0.00            
ATOM    523  O5' DT  X  17      23.440   4.620  11.060  0.00  0.00            
ATOM    524  C5' DT  X  17      23.060   3.280  11.020  0.00  0.00            
ATOM    525  H5' DT  X  17      21.970   3.220  11.010  0.00  0.00            
ATOM    526 H5'' DT  X  17      23.390   2.780  11.930  0.00  0.00            
ATOM    527  C4' DT  X  17      23.600   2.480   9.860  0.00  0.00            
ATOM    528  H4' DT  X  17      23.080   1.520   9.800  0.00  0.00            
ATOM    529  O4' DT  X  17      23.290   3.220   8.690  0.00  0.00            
ATOM    530  C1' DT  X  17      24.490   3.770   8.070  0.00  0.00            
ATOM    531  H1' DT  X  17      24.820   3.090   7.290  0.00  0.00            
ATOM    532  N1  DT  X  17      24.210   5.090   7.490  0.00  0.00            
ATOM    533  C6  DT  X  17      24.450   6.270   8.260  0.00  0.00            
ATOM    534  H6  DT  X  17      24.760   6.110   9.280  0.00  0.00            
ATOM    535  C5  DT  X  17      24.240   7.480   7.740  0.00  0.00            
ATOM    536  C7  DT  X  17      24.330   8.720   8.650  0.00  0.00            
ATOM    537  H71 DT  X  17      23.930   8.380   9.600  0.00  0.00            
ATOM    538  H72 DT  X  17      25.280   9.240   8.720  0.00  0.00            
ATOM    539  H73 DT  X  17      23.620   9.490   8.350  0.00  0.00            
ATOM    540  C4  DT  X  17      23.850   7.670   6.400  0.00  0.00            
ATOM    541  O4  DT  X  17      23.580   8.710   5.830  0.00  0.00            
ATOM    542  N3  DT  X  17      23.560   6.520   5.710  0.00  0.00            
ATOM    543  H3  DT  X  17      23.100   6.680   4.830  0.00  0.00            
ATOM    544  C2  DT  X  17      23.660   5.210   6.260  0.00  0.00            
ATOM    545  O2  DT  X  17      23.350   4.210   5.600  0.00  0.00            
ATOM    546  C3' DT  X  17      25.120   2.340   9.850  0.00  0.00            
ATOM    547  H3' DT  X  17      25.440   2.350  10.890  0.00  0.00            
ATOM    548  C2' DT  X  17      25.540   3.640   9.110  0.00  0.00            
ATOM    549  H2' DT  X  17      25.640   4.460   9.820  0.00  0.00            
ATOM    550 H2'' DT  X  17      26.460   3.420   8.560  0.00  0.00            
ATOM    551  O3' DT  X  17      25.540   1.140   9.190  0.00  0.00            
ATOM    552  P   DT  X  18      27.070   0.690   9.270  0.00  0.00            
ATOM    553  OP1 DT  X  18      27.080  -0.820   9.370  0.00  0.00            
ATOM    554  OP2 DT  X  18      27.700   1.420  10.350  0.00  0.00            
ATOM    555  O5' DT  X  18      27.820   1.100   7.970  0.00  0.00            
ATOM    556  C5' DT  X  18      27.980   0.240   6.840  0.00  0.00            
ATOM    557  H5' DT  X  18      26.960  -0.020   6.560  0.00  0.00            
ATOM    558 H5'' DT  X  18      28.600  -0.620   7.100  0.00  0.00            
ATOM    559  C4' DT  X  18      28.610   1.030   5.580  0.00  0.00            
ATOM    560  H4' DT  X  18      29.680   1.080   5.780  0.00  0.00            
ATOM    561  O4' DT  X  18      28.290   0.270   4.480  0.00  0.00            
ATOM    562  C1' DT  X  18      27.680   1.160   3.510  0.00  0.00            
ATOM    563  H1' DT  X  18      28.440   1.530   2.820  0.00  0.00            
ATOM    564  N1  DT  X  18      26.750   0.340   2.720  0.00  0.00            
ATOM    565  C6  DT  X  18      25.670  -0.290   3.280  0.00  0.00            
ATOM    566  H6  DT  X  18      25.340  -0.060   4.280  0.00  0.00            
ATOM    567  C5  DT  X  18      25.160  -1.360   2.650  0.00  0.00            
ATOM    568  C7  DT  X  18      24.150  -2.210   3.420  0.00  0.00            
ATOM    569  H71 DT  X  18      23.290  -2.390   2.760  0.00  0.00            
ATOM    570  H72 DT  X  18      24.580  -3.210   3.490  0.00  0.00            
ATOM    571  H73 DT  X  18      23.920  -1.810   4.400  0.00  0.00            
ATOM    572  C4  DT  X  18      25.700  -1.840   1.410  0.00  0.00            
ATOM    573  O4  DT  X  18      25.150  -2.740   0.760  0.00  0.00            
ATOM    574  N3  DT  X  18      26.720  -1.140   0.860  0.00  0.00            
ATOM    575  H3  DT  X  18      26.970  -1.520  -0.050  0.00  0.00            
ATOM    576  C2  DT  X  18      27.250  -0.030   1.430  0.00  0.00            
ATOM    577  O2  DT  X  18      28.240   0.490   0.870  0.00  0.00            
ATOM    578  C3' DT  X  18      28.040   2.420   5.400  0.00  0.00            
ATOM    579  H3' DT  X  18      27.560   2.770   6.310  0.00  0.00            
ATOM    580  C2' DT  X  18      26.990   2.260   4.340  0.00  0.00            
ATOM    581  H2' DT  X  18      26.100   1.930   4.870  0.00  0.00            
ATOM    582 H2'' DT  X  18      26.960   3.210   3.810  0.00  0.00            
ATOM    583  O3' DT  X  18      29.220   3.130   5.060  0.00  0.00            
ATOM    584  P   DA  X  19      29.330   4.560   4.390  0.00  0.00            
ATOM    585  OP1 DA  X  19      30.770   4.800   4.100  0.00  0.00            
ATOM    586  OP2 DA  X  19      28.520   5.450   5.300  0.00  0.00            
ATOM    587  O5' DA  X  19      28.580   4.560   2.970  0.00  0.00            
ATOM    588  C5' DA  X  19      29.230   4.220   1.730  0.00  0.00            
ATOM    589  H5' DA  X  19      29.700   3.240   1.800  0.00  0.00            
ATOM    590 H5'' DA  X  19      30.030   4.950   1.590  0.00  0.00            
ATOM    591  C4' DA  X  19      28.330   4.450   0.490  0.00  0.00            
ATOM    592  H4' DA  X  19      28.920   4.160  -0.380  0.00  0.00            
ATOM    593  O4' DA  X  19      27.170   3.670   0.600  0.00  0.00            
ATOM    594  C1' DA  X  19      26.050   4.490   0.380  0.00  0.00            
ATOM    595  H1' DA  X  19      26.000   4.620  -0.700  0.00  0.00            
ATOM    596  N9  DA  X  19      24.870   3.700   0.800  0.00  0.00            
ATOM    597  C8  DA  X  19      24.210   3.770   2.000  0.00  0.00            
ATOM    598  H8  DA  X  19      24.340   4.570   2.720  0.00  0.00            
ATOM    599  N7  DA  X  19      23.520   2.700   2.320  0.00  0.00            
ATOM    600  C5  DA  X  19      23.560   1.980   1.150  0.00  0.00            
ATOM    601  C6  DA  X  19      23.010   0.740   0.760  0.00  0.00            
ATOM    602  N6  DA  X  19      22.130  -0.040   1.400  0.00  0.00            
ATOM    603  H61 DA  X  19      21.810  -0.920   1.030  0.00  0.00            
ATOM    604  H62 DA  X  19      21.990   0.150   2.380  0.00  0.00            
ATOM    605  N1  DA  X  19      23.300   0.230  -0.490  0.00  0.00            
ATOM    606  C2  DA  X  19      24.170   0.850  -1.250  0.00  0.00            
ATOM    607  H2  DA  X  19      24.430   0.360  -2.180  0.00  0.00            
ATOM    608  N3  DA  X  19      24.680   2.080  -1.050  0.00  0.00            
ATOM    609  C4  DA  X  19      24.400   2.540   0.200  0.00  0.00            
ATOM    610  C3' DA  X  19      27.920   6.030   0.470  0.00  0.00            
ATOM    611  H3' DA  X  19      28.350   6.620   1.280  0.00  0.00            
ATOM    612  C2' DA  X  19      26.430   5.840   0.960  0.00  0.00            
ATOM    613  H2' DA  X  19      26.360   5.810   2.050  0.00  0.00            
ATOM    614 H2'' DA  X  19      25.810   6.650   0.570  0.00  0.00            
ATOM    615  O3' DA  X  19      28.070   6.560  -0.880  0.00  0.00            
ATOM    616  P   DG  X  20      29.150   7.740  -1.190  0.00  0.00            
ATOM    617  OP1 DG  X  20      28.870   8.300  -2.510  0.00  0.00            
ATOM    618  OP2 DG  X  20      30.490   7.210  -0.920  0.00  0.00            
ATOM    619  O5' DG  X  20      28.860   8.940  -0.170  0.00  0.00            
ATOM    620  C5' DG  X  20      27.680   9.740  -0.210  0.00  0.00            
ATOM    621  H5' DG  X  20      26.790   9.130  -0.090  0.00  0.00            
ATOM    622 H5'' DG  X  20      27.730  10.320  -1.130  0.00  0.00            
ATOM    623  C4' DG  X  20      27.790  10.770   0.930  0.00  0.00            
ATOM    624  H4' DG  X  20      28.640  11.420   0.710  0.00  0.00            
ATOM    625  O4' DG  X  20      26.660  11.460   0.720  0.00  0.00            
ATOM    626  C1' DG  X  20      26.080  11.780   1.990  0.00  0.00            
ATOM    627  H1' DG  X  20      26.460  12.770   2.280  0.00  0.00            
ATOM    628  N9  DG  X  20      24.640  11.820   1.660  0.00  0.00            
ATOM    629  C8  DG  X  20      23.750  10.770   1.690  0.00  0.00            
ATOM    630  H8  DG  X  20      23.990   9.750   1.960  0.00  0.00            
ATOM    631  N7  DG  X  20      22.550  11.120   1.440  0.00  0.00            
ATOM    632  C5  DG  X  20      22.670  12.480   1.090  0.00  0.00            
ATOM    633  C6  DG  X  20      21.690  13.390   0.600  0.00  0.00            
ATOM    634  O6  DG  X  20      20.530  13.220   0.480  0.00  0.00            
ATOM    635  N1  DG  X  20      22.280  14.590   0.350  0.00  0.00            
ATOM    636  H1  DG  X  20      21.670  15.200  -0.180  0.00  0.00            
ATOM    637  C2  DG  X  20      23.510  14.950   0.600  0.00  0.00            
ATOM    638  N2  DG  X  20      23.820  16.190   0.490  0.00  0.00            
ATOM    639  H21 DG  X  20      23.140  16.880   0.210  0.00  0.00            
ATOM    640  H22 DG  X  20      24.770  16.470   0.710  0.00  0.00            
ATOM    641  N3  DG  X  20      24.460  14.150   1.020  0.00  0.00            
ATOM    642  C4  DG  X  20      23.940  12.880   1.230  0.00  0.00            
ATOM    643  C3' DG  X  20      27.850  10.260   2.440  0.00  0.00            
ATOM    644  H3' DG  X  20      27.850   9.180   2.570  0.00  0.00            
ATOM    645  C2' DG  X  20      26.510  10.720   2.970  0.00  0.00            
ATOM    646  H2' DG  X  20      25.900   9.840   2.780  0.00  0.00            
ATOM    647 H2'' DG  X  20      26.530  10.980   4.030  0.00  0.00            
ATOM    648  O3' DG  X  20      28.980  10.950   3.000  0.00  0.00            
ATOM    649  P   DG  X  21      29.300  11.000   4.570  0.00  0.00            
ATOM    650  OP1 DG  X  21      30.740  11.030   4.760  0.00  0.00            
ATOM    651  OP2 DG  X  21      28.530   9.910   5.190  0.00  0.00            
ATOM    652  O5' DG  X  21      28.690  12.340   5.220  0.00  0.00            
ATOM    653  C5' DG  X  21      29.190  13.620   4.760  0.00  0.00            
ATOM    654  H5' DG  X  21      29.460  13.640   3.710  0.00  0.00            
ATOM    655 H5'' DG  X  21      30.080  13.860   5.330  0.00  0.00            
ATOM    656  C4' DG  X  21      28.220  14.750   5.000  0.00  0.00            
ATOM    657  H4' DG  X  21      28.620  15.690   4.610  0.00  0.00            
ATOM    658  O4' DG  X  21      27.010  14.700   4.340  0.00  0.00            
ATOM    659  C1' DG  X  21      25.970  15.310   5.040  0.00  0.00            
ATOM    660  H1' DG  X  21      25.930  16.390   4.900  0.00  0.00            
ATOM    661  N9  DG  X  21      24.610  14.850   4.790  0.00  0.00            
ATOM    662  C8  DG  X  21      24.090  13.550   4.630  0.00  0.00            
ATOM    663  H8  DG  X  21      24.640  12.640   4.850  0.00  0.00            
ATOM    664  N7  DG  X  21      22.870  13.520   4.190  0.00  0.00            
ATOM    665  C5  DG  X  21      22.480  14.810   4.090  0.00  0.00            
ATOM    666  C6  DG  X  21      21.240  15.350   3.570  0.00  0.00            
ATOM    667  O6  DG  X  21      20.310  14.730   3.010  0.00  0.00            
ATOM    668  N1  DG  X  21      21.250  16.720   3.510  0.00  0.00            
ATOM    669  H1  DG  X  21      20.370  17.090   3.160  0.00  0.00            
ATOM    670  C2  DG  X  21      22.320  17.490   3.840  0.00  0.00            
ATOM    671  N2  DG  X  21      22.160  18.760   3.950  0.00  0.00            
ATOM    672  H21 DG  X  21      21.360  19.340   3.760  0.00  0.00            
ATOM    673  H22 DG  X  21      22.910  19.340   4.300  0.00  0.00            
ATOM    674  N3  DG  X  21      23.490  17.040   4.310  0.00  0.00            
ATOM    675  C4  DG  X  21      23.540  15.650   4.370  0.00  0.00            
ATOM    676  C3' DG  X  21      27.880  15.040   6.480  0.00  0.00            
ATOM    677  H3' DG  X  21      28.340  14.260   7.100  0.00  0.00            
ATOM    678  C2' DG  X  21      26.320  14.980   6.490  0.00  0.00            
ATOM    679  H2' DG  X  21      25.810  14.060   6.790  0.00  0.00            
ATOM    680 H2'' DG  X  21      25.950  15.870   7.000  0.00  0.00            
ATOM    681  O3' DG  X  21      28.490  16.250   6.900  0.00  0.00            
ATOM    682  P   DG3 X  22      28.640  16.710   8.440  0.00  0.00            
ATOM    683  OP1 DG3 X  22      29.960  17.380   8.520  0.00  0.00            
ATOM    684  OP2 DG3 X  22      28.430  15.580   9.290  0.00  0.00            
ATOM    685  O5' DG3 X  22      27.490  17.700   8.650  0.00  0.00            
ATOM    686  C5' DG3 X  22      27.470  19.050   8.060  0.00  0.00            
ATOM    687  H5' DG3 X  22      27.670  19.010   6.990  0.00  0.00            
ATOM    688 H5'' DG3 X  22      28.260  19.640   8.530  0.00  0.00            
ATOM    689  C4' DG3 X  22      26.210  19.830   8.300  0.00  0.00            
ATOM    690  H4' DG3 X  22      26.270  20.850   7.920  0.00  0.00            
ATOM    691  O4' DG3 X  22      25.130  19.310   7.500  0.00  0.00            
ATOM    692  C1' DG3 X  22      23.990  19.150   8.400  0.00  0.00            
ATOM    693  H1' DG3 X  22      23.420  20.080   8.450  0.00  0.00            
ATOM    694  N9  DG3 X  22      23.070  18.060   8.010  0.00  0.00            
ATOM    695  C8  DG3 X  22      23.320  16.690   8.040  0.00  0.00            
ATOM    696  H8  DG3 X  22      24.290  16.290   8.320  0.00  0.00            
ATOM    697  N7  DG3 X  22      22.350  15.960   7.610  0.00  0.00            
ATOM    698  C5  DG3 X  22      21.440  16.920   7.210  0.00  0.00            
ATOM    699  C6  DG3 X  22      20.180  16.740   6.530  0.00  0.00            
ATOM    700  O6  DG3 X  22      19.690  15.670   6.170  0.00  0.00            
ATOM    701  N1  DG3 X  22      19.500  17.910   6.370  0.00  0.00            
ATOM    702  H1  DG3 X  22      18.560  17.860   6.010  0.00  0.00            
ATOM    703  C2  DG3 X  22      20.090  19.190   6.520  0.00  0.00            
ATOM    704  N2  DG3 X  22      19.420  20.250   6.270  0.00  0.00            
ATOM    705  H21 DG3 X  22      18.480  20.140   5.900  0.00  0.00            
ATOM    706  H22 DG3 X  22      19.780  21.180   6.440  0.00  0.00            
ATOM    707  N3  DG3 X  22      21.250  19.360   7.200  0.00  0.00            
ATOM    708  C4  DG3 X  22      21.870  18.200   7.420  0.00  0.00            
ATOM    709  C3' DG3 X  22      25.710  19.850   9.770  0.00  0.00            
ATOM    710  H3' DG3 X  22      26.520  19.590  10.450  0.00  0.00            
ATOM    711  C2' DG3 X  22      24.510  18.950   9.810  0.00  0.00            
ATOM    712  H2' DG3 X  22      24.840  17.930  10.050  0.00  0.00            
ATOM    713 H2'' DG3 X  22      23.710  19.230  10.490  0.00  0.00            
ATOM    714  O3' DG3 X  22      25.260  21.120  10.140  0.00  0.00            
ATOM    715 HO3' DG3 X  22      24.560  21.080  10.790  0.00  0.00            
ATOM    716  K+  K+  X  23      17.920  15.070   4.420  0.00  0.00            
ATOM    717  K+  K+  X  24      18.410  14.580   0.760  0.00  0.00            
ATOM    718  K+  K+  X  25      34.590   8.010   5.560  0.00  0.00            
ATOM    719  C40 BRA X  26      27.730  13.330  -1.550  0.00  0.00            
ATOM    720 H402 BRA X  26      27.530  12.700  -2.420  0.00  0.00            
ATOM    721 H403 BRA X  26      27.660  12.870  -0.570  0.00  0.00            
ATOM    722  C41 BRA X  26      28.960  14.190  -1.700  0.00  0.00            
ATOM    723 H412 BRA X  26      29.650  13.980  -0.880  0.00  0.00            
ATOM    724 H413 BRA X  26      29.500  13.940  -2.610  0.00  0.00            
ATOM    725  C42 BRA X  26      28.510  15.640  -1.780  0.00  0.00            
ATOM    726 H422 BRA X  26      28.630  16.140  -0.820  0.00  0.00            
ATOM    727 H423 BRA X  26      29.020  16.110  -2.630  0.00  0.00            
ATOM    728  C43 BRA X  26      27.010  15.540  -2.080  0.00  0.00            
ATOM    729 H432 BRA X  26      26.470  16.380  -1.650  0.00  0.00            
ATOM    730 H433 BRA X  26      26.810  15.440  -3.150  0.00  0.00            
ATOM    731  N39 BRA X  26      26.480  14.250  -1.600  0.00  0.00            
ATOM    732  H39 BRA X  26      26.060  14.400  -0.670  0.00  0.00            
ATOM    733  C38 BRA X  26      25.250  13.720  -2.350  0.00  0.00            
ATOM    734 H382 BRA X  26      24.490  14.390  -1.950  0.00  0.00            
ATOM    735 H383 BRA X  26      25.350  13.960  -3.410  0.00  0.00            
ATOM    736  C37 BRA X  26      24.890  12.250  -2.070  0.00  0.00            
ATOM    737 H372 BRA X  26      25.220  11.910  -1.080  0.00  0.00            
ATOM    738 H373 BRA X  26      25.350  11.590  -2.810  0.00  0.00            
ATOM    739  C36 BRA X  26      23.420  11.920  -2.410  0.00  0.00            
ATOM    740  O52 BRA X  26      22.630  12.830  -2.600  0.00  0.00            
ATOM    741  N17 BRA X  26      23.050  10.600  -2.470  0.00  0.00            
ATOM    742  H17 BRA X  26      23.760   9.970  -2.130  0.00  0.00            
ATOM    743  C3  BRA X  26      21.860   9.900  -2.770  0.00  0.00            
ATOM    744  C4  BRA X  26      20.560  10.620  -2.800  0.00  0.00            
ATOM    745  H4  BRA X  26      20.520  11.690  -2.610  0.00  0.00            
ATOM    746  C2  BRA X  26      21.830   8.490  -2.980  0.00  0.00            
ATOM    747  H2  BRA X  26      22.690   7.900  -2.670  0.00  0.00            
ATOM    748  C1  BRA X  26      20.640   7.910  -3.380  0.00  0.00            
ATOM    749  H1  BRA X  26      20.610   6.850  -3.580  0.00  0.00            
ATOM    750  C6  BRA X  26      19.330   8.610  -3.450  0.00  0.00            
ATOM    751  C10 BRA X  26      18.180   7.930  -3.900  0.00  0.00            
ATOM    752  N19 BRA X  26      18.130   6.650  -4.340  0.00  0.00            
ATOM    753  H19 BRA X  26      17.720   6.490  -5.250  0.00  0.00            
ATOM    754  C28 BRA X  26      18.440   5.450  -3.700  0.00  0.00            
ATOM    755  C29 BRA X  26      18.920   5.460  -2.430  0.00  0.00            
ATOM    756  H29 BRA X  26      18.980   6.380  -1.860  0.00  0.00            
ATOM    757  C24 BRA X  26      19.380   4.300  -1.840  0.00  0.00            
ATOM    758  H24 BRA X  26      19.920   4.380  -0.900  0.00  0.00            
ATOM    759  C25 BRA X  26      19.200   3.060  -2.540  0.00  0.00            
ATOM    760  N15 BRA X  26      19.670   1.800  -1.990  0.00  0.00            
ATOM    761  C16 BRA X  26      19.970   1.680  -0.490  0.00  0.00            
ATOM    762 H161 BRA X  26      20.910   2.200  -0.260  0.00  0.00            
ATOM    763 H162 BRA X  26      19.990   0.620  -0.260  0.00  0.00            
ATOM    764 H163 BRA X  26      19.230   2.120   0.180  0.00  0.00            
ATOM    765  C18 BRA X  26      20.090   0.650  -2.820  0.00  0.00            
ATOM    766 H181 BRA X  26      21.140   0.460  -2.600  0.00  0.00            
ATOM    767 H182 BRA X  26      20.090   0.930  -3.880  0.00  0.00            
ATOM    768 H183 BRA X  26      19.460  -0.230  -2.680  0.00  0.00            
ATOM    769  C26 BRA X  26      18.560   3.070  -3.790  0.00  0.00            
ATOM    770  H26 BRA X  26      18.340   2.160  -4.340  0.00  0.00            
ATOM    771  C27 BRA X  26      18.230   4.270  -4.370  0.00  0.00            
ATOM    772  H27 BRA X  26      17.830   4.310  -5.390  0.00  0.00            
ATOM    773  C5  BRA X  26      19.410  10.030  -3.120  0.00  0.00            
ATOM    774  N7  BRA X  26      18.260  10.820  -3.290  0.00  0.00            
ATOM    775  H90 BRA X  26      18.200  11.830  -3.250  0.00  0.00            
ATOM    776  C8  BRA X  26      17.130  10.210  -3.720  0.00  0.00            
ATOM    777  C11 BRA X  26      15.990  10.980  -3.790  0.00  0.00            
ATOM    778  H11 BRA X  26      15.990  12.060  -3.670  0.00  0.00            
ATOM    779  C9  BRA X  26      17.060   8.830  -3.910  0.00  0.00            
ATOM    780  C14 BRA X  26      15.770   8.280  -4.070  0.00  0.00            
ATOM    781  H14 BRA X  26      15.680   7.210  -4.200  0.00  0.00            
ATOM    782  C13 BRA X  26      14.620   9.080  -3.950  0.00  0.00            
ATOM    783  H13 BRA X  26      13.690   8.510  -4.000  0.00  0.00            
ATOM    784  C12 BRA X  26      14.690  10.480  -3.950  0.00  0.00            
ATOM    785  N21 BRA X  26      13.540  11.400  -3.970  0.00  0.00            
ATOM    786  H21 BRA X  26      12.890  11.040  -3.280  0.00  0.00            
ATOM    787  C44 BRA X  26      13.350  12.530  -4.660  0.00  0.00            
ATOM    788  O53 BRA X  26      14.230  13.040  -5.280  0.00  0.00            
ATOM    789  C45 BRA X  26      12.000  13.210  -4.570  0.00  0.00            
ATOM    790 H452 BRA X  26      11.280  12.710  -3.910  0.00  0.00            
ATOM    791 H453 BRA X  26      12.020  14.220  -4.160  0.00  0.00            
ATOM    792  C46 BRA X  26      11.370  13.180  -6.020  0.00  0.00            
ATOM    793 H462 BRA X  26      10.470  13.800  -6.130  0.00  0.00            
ATOM    794 H463 BRA X  26      11.180  12.140  -6.290  0.00  0.00            
ATOM    795  N47 BRA X  26      12.210  13.690  -7.120  0.00  0.00            
ATOM    796  H47 BRA X  26      13.100  13.180  -7.270  0.00  0.00            
ATOM    797  C48 BRA X  26      12.540  15.130  -7.000  0.00  0.00            
ATOM    798 H482 BRA X  26      13.610  15.180  -6.790  0.00  0.00            
ATOM    799 H483 BRA X  26      12.040  15.430  -6.080  0.00  0.00            
ATOM    800  C49 BRA X  26      12.020  15.850  -8.280  0.00  0.00            
ATOM    801 H492 BRA X  26      11.570  16.820  -8.040  0.00  0.00            
ATOM    802 H493 BRA X  26      12.750  16.080  -9.060  0.00  0.00            
ATOM    803  C50 BRA X  26      10.970  14.830  -8.800  0.00  0.00            
ATOM    804 H502 BRA X  26      10.010  15.150  -8.410  0.00  0.00            
ATOM    805 H503 BRA X  26      11.000  14.930  -9.890  0.00  0.00            
ATOM    806  C51 BRA X  26      11.450  13.430  -8.370  0.00  0.00            
ATOM    807 H512 BRA X  26      12.180  12.920  -9.000  0.00  0.00            
ATOM    808 H513 BRA X  26      10.690  12.710  -8.030  0.00  0.00            
END
ATOM      1 HO5' DA5 X   1      24.520  17.380  -3.860  0.00  0.00            
ATOM      2  O5' DA5 X   1      25.420  17.120  -4.110  0.00  0.00            
ATOM      3  C5' DA5 X   1      26.010  18.190  -4.730  0.00  0.00            
ATOM      4  H5' DA5 X   1      25.990  18.080  -5.820  0.00  0.00            
ATOM      5 H5'' DA5 X   1      27.050  18.330  -4.440  0.00  0.00            
ATOM      6  C4' DA5 X   1      25.300  19.500  -4.340  0.00  0.00            
ATOM      7  H4' DA5 X   1      25.650  20.220  -5.070  0.00  0.00            
ATOM      8  O4' DA5 X   1      23.830  19.310  -4.540  0.00  0.00            
ATOM      9  C1' DA5 X   1      23.120  19.820  -3.460  0.00  0.00            
ATOM     10  H1' DA5 X   1      23.060  20.900  -3.640  0.00  0.00            
ATOM     11  N9  DA5 X   1      21.780  19.220  -3.290  0.00  0.00            
ATOM     12  C8  DA5 X   1      20.610  19.890  -3.470  0.00  0.00            
ATOM     13  H8  DA5 X   1      20.540  20.960  -3.580  0.00  0.00            
ATOM     14  N7  DA5 X   1      19.510  19.050  -3.610  0.00  0.00            
ATOM     15  C5  DA5 X   1      20.110  17.710  -3.320  0.00  0.00            
ATOM     16  C6  DA5 X   1      19.710  16.400  -3.080  0.00  0.00            
ATOM     17  N6  DA5 X   1      18.470  16.050  -3.060  0.00  0.00            
ATOM     18  H61 DA5 X   1      18.120  15.140  -2.800  0.00  0.00            
ATOM     19  H62 DA5 X   1      17.790  16.740  -3.320  0.00  0.00            
ATOM     20  N1  DA5 X   1      20.580  15.420  -2.750  0.00  0.00            
ATOM     21  C2  DA5 X   1      21.880  15.690  -2.700  0.00  0.00            
ATOM     22  H2  DA5 X   1      22.540  14.860  -2.530  0.00  0.00            
ATOM     23  N3  DA5 X   1      22.410  16.860  -2.950  0.00  0.00            
ATOM     24  C4  DA5 X   1      21.510  17.850  -3.140  0.00  0.00            
ATOM     25  C3' DA5 X   1      25.420  20.040  -2.960  0.00  0.00            
ATOM     26  H3' DA5 X   1      26.260  19.560  -2.440  0.00  0.00            
ATOM     27  C2' DA5 X   1      24.070  19.580  -2.280  0.00  0.00            
ATOM     28  H2' DA5 X   1      24.090  18.510  -2.070  0.00  0.00            
ATOM     29 H2'' DA5 X   1      23.960  20.150  -1.360  0.00  0.00            
ATOM     30  O3' DA5 X   1      25.580  21.450  -3.130  0.00  0.00            
ATOM     31  P   DG  X   2      25.880  22.340  -1.860  0.00  0.00            
ATOM     32  OP1 DG  X   2      26.630  23.530  -2.360  0.00  0.00            
ATOM     33  OP2 DG  X   2      26.510  21.480  -0.810  0.00  0.00            
ATOM     34  O5' DG  X   2      24.490  22.790  -1.220  0.00  0.00            
ATOM     35  C5' DG  X   2      23.620  23.590  -1.920  0.00  0.00            
ATOM     36  H5' DG  X   2      23.470  23.200  -2.930  0.00  0.00            
ATOM     37 H5'' DG  X   2      24.020  24.590  -2.030  0.00  0.00            
ATOM     38  C4' DG  X   2      22.250  23.770  -1.260  0.00  0.00            
ATOM     39  H4' DG  X   2      21.560  24.500  -1.670  0.00  0.00            
ATOM     40  O4' DG  X   2      21.670  22.480  -1.270  0.00  0.00            
ATOM     41  C1' DG  X   2      21.260  22.150   0.020  0.00  0.00            
ATOM     42  H1' DG  X   2      20.260  22.570   0.140  0.00  0.00            
ATOM     43  N9  DG  X   2      21.170  20.680   0.210  0.00  0.00            
ATOM     44  C8  DG  X   2      22.160  19.790   0.540  0.00  0.00            
ATOM     45  H8  DG  X   2      23.210  19.990   0.720  0.00  0.00            
ATOM     46  N7  DG  X   2      21.760  18.570   0.610  0.00  0.00            
ATOM     47  C5  DG  X   2      20.420  18.600   0.270  0.00  0.00            
ATOM     48  C6  DG  X   2      19.480  17.520   0.200  0.00  0.00            
ATOM     49  O6  DG  X   2      19.620  16.330   0.420  0.00  0.00            
ATOM     50  N1  DG  X   2      18.170  17.960  -0.180  0.00  0.00            
ATOM     51  H1  DG  X   2      17.480  17.270  -0.450  0.00  0.00            
ATOM     52  C2  DG  X   2      17.890  19.270  -0.260  0.00  0.00            
ATOM     53  N2  DG  X   2      16.680  19.520  -0.710  0.00  0.00            
ATOM     54  H21 DG  X   2      15.980  18.810  -0.860  0.00  0.00            
ATOM     55  H22 DG  X   2      16.400  20.490  -0.730  0.00  0.00            
ATOM     56  N3  DG  X   2      18.770  20.250  -0.220  0.00  0.00            
ATOM     57  C4  DG  X   2      20.000  19.890   0.150  0.00  0.00            
ATOM     58  C3' DG  X   2      22.490  24.190   0.140  0.00  0.00            
ATOM     59  H3' DG  X   2      23.520  24.520   0.320  0.00  0.00            
ATOM     60  C2' DG  X   2      22.220  22.880   0.960  0.00  0.00            
ATOM     61  H2' DG  X   2      23.120  22.280   1.010  0.00  0.00            
ATOM     62 H2'' DG  X   2      21.700  22.880   1.930  0.00  0.00            
ATOM     63  O3' DG  X   2      21.710  25.250   0.420  0.00  0.00            
ATOM     64  P   DG  X   3      21.450  25.730   1.940  0.00  0.00            
ATOM     65  OP1 DG  X   3      21.140  27.170   1.870  0.00  0.00            
ATOM     66  OP2 DG  X   3      22.520  25.280   2.850  0.00  0.00            
ATOM     67  O5' DG  X   3      20.150  25.130   2.500  0.00  0.00            
ATOM     68  C5' DG  X   3      18.920  25.510   2.000  0.00  0.00            
ATOM     69  H5' DG  X   3      18.860  25.380   0.920  0.00  0.00            
ATOM     70 H5'' DG  X   3      18.590  26.530   2.190  0.00  0.00            
ATOM     71  C4' DG  X   3      17.750  24.680   2.540  0.00  0.00            
ATOM     72  H4' DG  X   3      16.890  25.140   2.050  0.00  0.00            
ATOM     73  O4' DG  X   3      17.950  23.340   2.170  0.00  0.00            
ATOM     74  C1' DG  X   3      17.250  22.640   3.230  0.00  0.00            
ATOM     75  H1' DG  X   3      16.190  22.670   2.960  0.00  0.00            
ATOM     76  N9  DG  X   3      17.710  21.240   3.280  0.00  0.00            
ATOM     77  C8  DG  X   3      18.960  20.800   3.720  0.00  0.00            
ATOM     78  H8  DG  X   3      19.680  21.530   4.050  0.00  0.00            
ATOM     79  N7  DG  X   3      19.060  19.510   3.780  0.00  0.00            
ATOM     80  C5  DG  X   3      17.870  19.050   3.190  0.00  0.00            
ATOM     81  C6  DG  X   3      17.370  17.740   3.030  0.00  0.00            
ATOM     82  O6  DG  X   3      18.040  16.680   3.200  0.00  0.00            
ATOM     83  N1  DG  X   3      16.010  17.620   2.630  0.00  0.00            
ATOM     84  H1  DG  X   3      15.650  16.740   2.280  0.00  0.00            
ATOM     85  C2  DG  X   3      15.280  18.760   2.410  0.00  0.00            
ATOM     86  N2  DG  X   3      14.030  18.550   2.040  0.00  0.00            
ATOM     87  H21 DG  X   3      13.640  17.620   2.110  0.00  0.00            
ATOM     88  H22 DG  X   3      13.560  19.410   1.770  0.00  0.00            
ATOM     89  N3  DG  X   3      15.720  19.990   2.480  0.00  0.00            
ATOM     90  C4  DG  X   3      17.070  20.090   2.870  0.00  0.00            
ATOM     91  C3' DG  X   3      17.450  24.850   4.050  0.00  0.00            
ATOM     92  H3' DG  X   3      18.250  25.440   4.500  0.00  0.00            
ATOM     93  C2' DG  X   3      17.510  23.410   4.460  0.00  0.00            
ATOM     94  H2' DG  X   3      18.410  23.220   5.050  0.00  0.00            
ATOM     95 H2'' DG  X   3      16.670  23.210   5.130  0.00  0.00            
ATOM     96  O3' DG  X   3      16.220  25.550   4.240  0.00  0.00            
ATOM     97  P   DG  X   4      15.790  25.890   5.740  0.00  0.00            
ATOM     98  OP1 DG  X   4      15.560  27.360   5.870  0.00  0.00            
ATOM     99  OP2 DG  X   4      16.790  25.250   6.640  0.00  0.00            
ATOM    100  O5' DG  X   4      14.420  25.060   6.040  0.00  0.00            
ATOM    101  C5' DG  X   4      13.170  25.260   5.360  0.00  0.00            
ATOM    102  H5' DG  X   4      13.330  25.240   4.280  0.00  0.00            
ATOM    103 H5'' DG  X   4      12.640  26.180   5.630  0.00  0.00            
ATOM    104  C4' DG  X   4      12.240  24.070   5.710  0.00  0.00            
ATOM    105  H4' DG  X   4      11.220  24.320   5.400  0.00  0.00            
ATOM    106  O4' DG  X   4      12.640  22.820   5.060  0.00  0.00            
ATOM    107  C1' DG  X   4      12.600  21.770   6.090  0.00  0.00            
ATOM    108  H1' DG  X   4      11.570  21.400   6.090  0.00  0.00            
ATOM    109  N9  DG  X   4      13.740  20.780   5.920  0.00  0.00            
ATOM    110  C8  DG  X   4      15.100  21.080   6.070  0.00  0.00            
ATOM    111  H8  DG  X   4      15.360  22.130   6.130  0.00  0.00            
ATOM    112  N7  DG  X   4      15.870  20.090   5.850  0.00  0.00            
ATOM    113  C5  DG  X   4      14.930  19.080   5.780  0.00  0.00            
ATOM    114  C6  DG  X   4      15.150  17.630   5.630  0.00  0.00            
ATOM    115  O6  DG  X   4      16.200  16.930   5.630  0.00  0.00            
ATOM    116  N1  DG  X   4      14.000  16.870   5.490  0.00  0.00            
ATOM    117  H1  DG  X   4      14.060  15.870   5.530  0.00  0.00            
ATOM    118  C2  DG  X   4      12.730  17.410   5.540  0.00  0.00            
ATOM    119  N2  DG  X   4      11.770  16.560   5.670  0.00  0.00            
ATOM    120  H21 DG  X   4      11.840  15.590   5.930  0.00  0.00            
ATOM    121  H22 DG  X   4      10.880  16.860   6.050  0.00  0.00            
ATOM    122  N3  DG  X   4      12.490  18.700   5.740  0.00  0.00            
ATOM    123  C4  DG  X   4      13.630  19.450   5.770  0.00  0.00            
ATOM    124  C3' DG  X   4      12.060  23.930   7.240  0.00  0.00            
ATOM    125  H3' DG  X   4      12.620  24.690   7.780  0.00  0.00            
ATOM    126  C2' DG  X   4      12.810  22.490   7.450  0.00  0.00            
ATOM    127  H2' DG  X   4      13.860  22.670   7.660  0.00  0.00            
ATOM    128 H2'' DG  X   4      12.240  22.020   8.260  0.00  0.00            
ATOM    129  O3' DG  X   4      10.680  23.810   7.530  0.00  0.00            
ATOM    130  P   DT  X   5       9.970  25.060   8.220  0.00  0.00            
ATOM    131  OP1 DT  X   5      10.930  25.670   9.090  0.00  0.00            
ATOM    132  OP2 DT  X   5       8.660  24.690   8.760  0.00  0.00            
ATOM    133  O5' DT  X   5       9.790  26.000   6.940  0.00  0.00            
ATOM    134  C5' DT  X   5       8.710  25.790   6.070  0.00  0.00            
ATOM    135  H5' DT  X   5       7.800  26.010   6.620  0.00  0.00            
ATOM    136 H5'' DT  X   5       8.660  24.800   5.610  0.00  0.00            
ATOM    137  C4' DT  X   5       8.860  26.760   4.870  0.00  0.00            
ATOM    138  H4' DT  X   5       8.730  27.750   5.300  0.00  0.00            
ATOM    139  O4' DT  X   5      10.130  26.570   4.230  0.00  0.00            
ATOM    140  C1' DT  X   5       9.900  26.320   2.810  0.00  0.00            
ATOM    141  H1' DT  X   5       9.810  27.260   2.270  0.00  0.00            
ATOM    142  N1  DT  X   5      11.030  25.610   2.200  0.00  0.00            
ATOM    143  C6  DT  X   5      11.210  24.270   2.410  0.00  0.00            
ATOM    144  H6  DT  X   5      10.430  23.590   2.710  0.00  0.00            
ATOM    145  C5  DT  X   5      12.430  23.660   2.100  0.00  0.00            
ATOM    146  C7  DT  X   5      12.620  22.180   2.150  0.00  0.00            
ATOM    147  H71 DT  X   5      13.340  22.010   2.950  0.00  0.00            
ATOM    148  H72 DT  X   5      11.730  21.620   2.440  0.00  0.00            
ATOM    149  H73 DT  X   5      13.090  21.760   1.260  0.00  0.00            
ATOM    150  C4  DT  X   5      13.520  24.500   1.560  0.00  0.00            
ATOM    151  O4  DT  X   5      14.510  24.090   0.970  0.00  0.00            
ATOM    152  N3  DT  X   5      13.220  25.860   1.390  0.00  0.00            
ATOM    153  H3  DT  X   5      13.910  26.480   0.990  0.00  0.00            
ATOM    154  C2  DT  X   5      11.990  26.410   1.590  0.00  0.00            
ATOM    155  O2  DT  X   5      11.880  27.630   1.300  0.00  0.00            
ATOM    156  C3' DT  X   5       7.740  26.530   3.850  0.00  0.00            
ATOM    157  H3' DT  X   5       6.920  25.930   4.250  0.00  0.00            
ATOM    158  C2' DT  X   5       8.510  25.670   2.800  0.00  0.00            
ATOM    159  H2' DT  X   5       8.500  24.670   3.230  0.00  0.00            
ATOM    160 H2'' DT  X   5       7.910  25.750   1.890  0.00  0.00            
ATOM    161  O3' DT  X   5       7.300  27.750   3.310  0.00  0.00            
ATOM    162  P   DT  X   6       5.800  27.840   2.800  0.00  0.00            
ATOM    163  OP1 DT  X   6       5.520  29.270   2.560  0.00  0.00            
ATOM    164  OP2 DT  X   6       4.940  27.100   3.660  0.00  0.00            
ATOM    165  O5' DT  X   6       5.800  27.220   1.350  0.00  0.00            
ATOM    166  C5' DT  X   6       4.640  27.090   0.590  0.00  0.00            
ATOM    167  H5' DT  X   6       3.970  27.940   0.690  0.00  0.00            
ATOM    168 H5'' DT  X   6       4.030  26.320   1.060  0.00  0.00            
ATOM    169  C4' DT  X   6       4.870  26.500  -0.810  0.00  0.00            
ATOM    170  H4' DT  X   6       3.870  26.500  -1.250  0.00  0.00            
ATOM    171  O4' DT  X   6       5.640  27.270  -1.730  0.00  0.00            
ATOM    172  C1' DT  X   6       6.380  26.340  -2.470  0.00  0.00            
ATOM    173  H1' DT  X   6       5.700  25.940  -3.220  0.00  0.00            
ATOM    174  N1  DT  X   6       7.480  27.080  -3.090  0.00  0.00            
ATOM    175  C6  DT  X   6       8.380  27.730  -2.330  0.00  0.00            
ATOM    176  H6  DT  X   6       8.330  27.680  -1.250  0.00  0.00            
ATOM    177  C5  DT  X   6       9.210  28.680  -2.920  0.00  0.00            
ATOM    178  C7  DT  X   6       9.950  29.490  -1.870  0.00  0.00            
ATOM    179  H71 DT  X   6      10.910  29.800  -2.280  0.00  0.00            
ATOM    180  H72 DT  X   6       9.330  30.360  -1.650  0.00  0.00            
ATOM    181  H73 DT  X   6      10.100  28.950  -0.940  0.00  0.00            
ATOM    182  C4  DT  X   6       9.250  28.860  -4.380  0.00  0.00            
ATOM    183  O4  DT  X   6       9.940  29.630  -5.020  0.00  0.00            
ATOM    184  N3  DT  X   6       8.370  28.100  -5.040  0.00  0.00            
ATOM    185  H3  DT  X   6       8.190  28.250  -6.030  0.00  0.00            
ATOM    186  C2  DT  X   6       7.550  27.090  -4.500  0.00  0.00            
ATOM    187  O2  DT  X   6       6.820  26.460  -5.210  0.00  0.00            
ATOM    188  C3' DT  X   6       5.470  25.080  -0.790  0.00  0.00            
ATOM    189  H3' DT  X   6       5.610  24.850   0.270  0.00  0.00            
ATOM    190  C2' DT  X   6       6.830  25.330  -1.430  0.00  0.00            
ATOM    191  H2' DT  X   6       7.580  25.750  -0.760  0.00  0.00            
ATOM    192 H2'' DT  X   6       7.330  24.470  -1.870  0.00  0.00            
ATOM    193  O3' DT  X   6       4.600  24.160  -1.360  0.00  0.00            
ATOM    194  P   DA  X   7       4.980  22.640  -1.320  0.00  0.00            
ATOM    195  OP1 DA  X   7       3.810  21.860  -1.740  0.00  0.00            
ATOM    196  OP2 DA  X   7       5.500  22.290   0.010  0.00  0.00            
ATOM    197  O5' DA  X   7       6.180  22.340  -2.330  0.00  0.00            
ATOM    198  C5' DA  X   7       6.120  22.680  -3.670  0.00  0.00            
ATOM    199  H5' DA  X   7       5.700  23.690  -3.750  0.00  0.00            
ATOM    200 H5'' DA  X   7       5.490  21.980  -4.210  0.00  0.00            
ATOM    201  C4' DA  X   7       7.530  22.600  -4.420  0.00  0.00            
ATOM    202  H4' DA  X   7       7.340  22.420  -5.480  0.00  0.00            
ATOM    203  O4' DA  X   7       8.320  23.810  -4.160  0.00  0.00            
ATOM    204  C1' DA  X   7       9.660  23.360  -3.920  0.00  0.00            
ATOM    205  H1' DA  X   7      10.070  23.100  -4.900  0.00  0.00            
ATOM    206  N9  DA  X   7      10.440  24.460  -3.240  0.00  0.00            
ATOM    207  C8  DA  X   7      10.760  24.660  -1.910  0.00  0.00            
ATOM    208  H8  DA  X   7      10.480  23.950  -1.150  0.00  0.00            
ATOM    209  N7  DA  X   7      11.420  25.760  -1.670  0.00  0.00            
ATOM    210  C5  DA  X   7      11.620  26.260  -2.990  0.00  0.00            
ATOM    211  C6  DA  X   7      12.330  27.240  -3.630  0.00  0.00            
ATOM    212  N6  DA  X   7      12.990  28.080  -2.950  0.00  0.00            
ATOM    213  H61 DA  X   7      13.550  28.770  -3.430  0.00  0.00            
ATOM    214  H62 DA  X   7      12.980  28.080  -1.940  0.00  0.00            
ATOM    215  N1  DA  X   7      12.440  27.450  -4.950  0.00  0.00            
ATOM    216  C2  DA  X   7      11.750  26.590  -5.710  0.00  0.00            
ATOM    217  H2  DA  X   7      11.810  26.800  -6.770  0.00  0.00            
ATOM    218  N3  DA  X   7      10.860  25.630  -5.310  0.00  0.00            
ATOM    219  C4  DA  X   7      10.990  25.480  -3.920  0.00  0.00            
ATOM    220  C3' DA  X   7       8.330  21.420  -4.000  0.00  0.00            
ATOM    221  H3' DA  X   7       7.710  20.730  -3.430  0.00  0.00            
ATOM    222  C2' DA  X   7       9.500  22.070  -3.190  0.00  0.00            
ATOM    223  H2' DA  X   7       9.070  22.250  -2.200  0.00  0.00            
ATOM    224 H2'' DA  X   7      10.450  21.540  -3.180  0.00  0.00            
ATOM    225  O3' DA  X   7       8.860  20.660  -5.120  0.00  0.00            
ATOM    226  P   DG  X   8       8.070  19.420  -5.650  0.00  0.00            
ATOM    227  OP1 DG  X   8       8.550  19.010  -6.990  0.00  0.00            
ATOM    228  OP2 DG  X   8       6.660  19.630  -5.610  0.00  0.00            
ATOM    229  O5' DG  X   8       8.310  18.270  -4.630  0.00  0.00            
ATOM    230  C5' DG  X   8       9.540  17.660  -4.400  0.00  0.00            
ATOM    231  H5' DG  X   8      10.310  18.420  -4.250  0.00  0.00            
ATOM    232 H5'' DG  X   8       9.820  16.970  -5.190  0.00  0.00            
ATOM    233  C4' DG  X   8       9.440  16.740  -3.150  0.00  0.00            
ATOM    234  H4' DG  X   8       8.760  15.900  -3.300  0.00  0.00            
ATOM    235  O4' DG  X   8      10.750  16.250  -2.870  0.00  0.00            
ATOM    236  C1' DG  X   8      11.130  16.390  -1.490  0.00  0.00            
ATOM    237  H1' DG  X   8      10.690  15.540  -0.960  0.00  0.00            
ATOM    238  N9  DG  X   8      12.610  16.460  -1.360  0.00  0.00            
ATOM    239  C8  DG  X   8      13.470  17.540  -1.400  0.00  0.00            
ATOM    240  H8  DG  X   8      13.200  18.570  -1.560  0.00  0.00            
ATOM    241  N7  DG  X   8      14.690  17.180  -1.110  0.00  0.00            
ATOM    242  C5  DG  X   8      14.760  15.810  -0.960  0.00  0.00            
ATOM    243  C6  DG  X   8      15.770  14.830  -0.740  0.00  0.00            
ATOM    244  O6  DG  X   8      16.940  15.010  -0.650  0.00  0.00            
ATOM    245  N1  DG  X   8      15.320  13.520  -0.770  0.00  0.00            
ATOM    246  H1  DG  X   8      16.040  12.820  -0.790  0.00  0.00            
ATOM    247  C2  DG  X   8      14.010  13.220  -1.080  0.00  0.00            
ATOM    248  N2  DG  X   8      13.710  11.910  -1.080  0.00  0.00            
ATOM    249  H21 DG  X   8      14.390  11.180  -0.970  0.00  0.00            
ATOM    250  H22 DG  X   8      12.850  11.670  -1.560  0.00  0.00            
ATOM    251  N3  DG  X   8      13.010  14.050  -1.190  0.00  0.00            
ATOM    252  C4  DG  X   8      13.440  15.350  -1.140  0.00  0.00            
ATOM    253  C3' DG  X   8       9.000  17.550  -1.850  0.00  0.00            
ATOM    254  H3' DG  X   8       8.620  18.540  -2.100  0.00  0.00            
ATOM    255  C2' DG  X   8      10.360  17.670  -1.120  0.00  0.00            
ATOM    256  H2' DG  X   8      10.870  18.540  -1.540  0.00  0.00            
ATOM    257 H2'' DG  X   8      10.270  17.710  -0.030  0.00  0.00            
ATOM    258  O3' DG  X   8       8.190  16.810  -0.940  0.00  0.00            
ATOM    259  P   DG  X   9       7.160  17.540   0.050  0.00  0.00            
ATOM    260  OP1 DG  X   9       5.760  17.500  -0.390  0.00  0.00            
ATOM    261  OP2 DG  X   9       7.760  18.830   0.410  0.00  0.00            
ATOM    262  O5' DG  X   9       7.350  16.620   1.310  0.00  0.00            
ATOM    263  C5' DG  X   9       6.710  15.370   1.250  0.00  0.00            
ATOM    264  H5' DG  X   9       6.760  14.790   0.320  0.00  0.00            
ATOM    265 H5'' DG  X   9       5.660  15.480   1.490  0.00  0.00            
ATOM    266  C4' DG  X   9       7.380  14.450   2.230  0.00  0.00            
ATOM    267  H4' DG  X   9       6.920  13.460   2.310  0.00  0.00            
ATOM    268  O4' DG  X   9       8.700  14.210   1.730  0.00  0.00            
ATOM    269  C1' DG  X   9       9.680  14.290   2.770  0.00  0.00            
ATOM    270  H1' DG  X   9       9.820  13.310   3.220  0.00  0.00            
ATOM    271  N9  DG  X   9      11.010  14.730   2.310  0.00  0.00            
ATOM    272  C8  DG  X   9      11.540  15.920   2.130  0.00  0.00            
ATOM    273  H8  DG  X   9      11.000  16.860   2.130  0.00  0.00            
ATOM    274  N7  DG  X   9      12.840  15.900   2.020  0.00  0.00            
ATOM    275  C5  DG  X   9      13.190  14.550   2.100  0.00  0.00            
ATOM    276  C6  DG  X   9      14.480  13.990   2.340  0.00  0.00            
ATOM    277  O6  DG  X   9      15.560  14.620   2.420  0.00  0.00            
ATOM    278  N1  DG  X   9      14.440  12.620   2.600  0.00  0.00            
ATOM    279  H1  DG  X   9      15.300  12.110   2.740  0.00  0.00            
ATOM    280  C2  DG  X   9      13.270  11.950   2.580  0.00  0.00            
ATOM    281  N2  DG  X   9      13.310  10.720   2.970  0.00  0.00            
ATOM    282  H21 DG  X   9      14.210  10.270   3.090  0.00  0.00            
ATOM    283  H22 DG  X   9      12.480  10.150   3.030  0.00  0.00            
ATOM    284  N3  DG  X   9      12.060  12.450   2.510  0.00  0.00            
ATOM    285  C4  DG  X   9      12.070  13.810   2.260  0.00  0.00            
ATOM    286  C3' DG  X   9       7.590  15.100   3.630  0.00  0.00            
ATOM    287  H3' DG  X   9       6.890  15.930   3.640  0.00  0.00            
ATOM    288  C2' DG  X   9       9.080  15.350   3.690  0.00  0.00            
ATOM    289  H2' DG  X   9       9.280  16.370   3.340  0.00  0.00            
ATOM    290 H2'' DG  X   9       9.490  15.190   4.690  0.00  0.00            
ATOM    291  O3' DG  X   9       7.380  14.080   4.630  0.00  0.00            
ATOM    292  P   DG  X  10       6.130  14.020   5.660  0.00  0.00            
ATOM    293  OP1 DG  X  10       4.880  14.010   4.820  0.00  0.00            
ATOM    294  OP2 DG  X  10       6.230  15.060   6.710  0.00  0.00            
ATOM    295  O5' DG  X  10       6.160  12.620   6.460  0.00  0.00            
ATOM    296  C5' DG  X  10       6.090  11.370   5.780  0.00  0.00            
ATOM    297  H5' DG  X  10       6.080  11.440   4.690  0.00  0.00            
ATOM    298 H5'' DG  X  10       5.100  10.970   6.000  0.00  0.00            
ATOM    299  C4' DG  X  10       7.170  10.340   6.030  0.00  0.00            
ATOM    300  H4' DG  X  10       6.930   9.490   5.400  0.00  0.00            
ATOM    301  O4' DG  X  10       8.410  10.800   5.590  0.00  0.00            
ATOM    302  C1' DG  X  10       9.380  10.700   6.590  0.00  0.00            
ATOM    303  H1' DG  X  10       9.830   9.720   6.460  0.00  0.00            
ATOM    304  N9  DG  X  10      10.490  11.680   6.360  0.00  0.00            
ATOM    305  C8  DG  X  10      10.370  13.010   6.180  0.00  0.00            
ATOM    306  H8  DG  X  10       9.410  13.500   6.120  0.00  0.00            
ATOM    307  N7  DG  X  10      11.490  13.630   5.960  0.00  0.00            
ATOM    308  C5  DG  X  10      12.470  12.580   5.980  0.00  0.00            
ATOM    309  C6  DG  X  10      13.890  12.590   5.890  0.00  0.00            
ATOM    310  O6  DG  X  10      14.710  13.540   5.790  0.00  0.00            
ATOM    311  N1  DG  X  10      14.470  11.430   6.160  0.00  0.00            
ATOM    312  H1  DG  X  10      15.440  11.400   6.440  0.00  0.00            
ATOM    313  C2  DG  X  10      13.740  10.290   6.450  0.00  0.00            
ATOM    314  N2  DG  X  10      14.500   9.270   6.850  0.00  0.00            
ATOM    315  H21 DG  X  10      15.500   9.400   6.790  0.00  0.00            
ATOM    316  H22 DG  X  10      14.090   8.380   7.110  0.00  0.00            
ATOM    317  N3  DG  X  10      12.430  10.160   6.610  0.00  0.00            
ATOM    318  C4  DG  X  10      11.810  11.370   6.240  0.00  0.00            
ATOM    319  C3' DG  X  10       7.260  10.040   7.570  0.00  0.00            
ATOM    320  H3' DG  X  10       6.370  10.440   8.050  0.00  0.00            
ATOM    321  C2' DG  X  10       8.540  10.840   7.890  0.00  0.00            
ATOM    322  H2' DG  X  10       8.350  11.860   8.210  0.00  0.00            
ATOM    323 H2'' DG  X  10       9.140  10.390   8.690  0.00  0.00            
ATOM    324  O3' DG  X  10       7.590   8.640   7.800  0.00  0.00            
ATOM    325  P   DT  X  11       6.520   7.590   7.850  0.00  0.00            
ATOM    326  OP1 DT  X  11       5.520   8.000   8.800  0.00  0.00            
ATOM    327  OP2 DT  X  11       7.190   6.320   8.080  0.00  0.00            
ATOM    328  O5' DT  X  11       5.940   7.590   6.340  0.00  0.00            
ATOM    329  C5' DT  X  11       4.580   7.970   6.030  0.00  0.00            
ATOM    330  H5' DT  X  11       4.410   9.020   6.290  0.00  0.00            
ATOM    331 H5'' DT  X  11       3.840   7.290   6.470  0.00  0.00            
ATOM    332  C4' DT  X  11       4.260   7.920   4.590  0.00  0.00            
ATOM    333  H4' DT  X  11       3.180   8.050   4.450  0.00  0.00            
ATOM    334  O4' DT  X  11       5.010   8.920   3.930  0.00  0.00            
ATOM    335  C1' DT  X  11       5.570   8.330   2.830  0.00  0.00            
ATOM    336  H1' DT  X  11       5.100   8.870   2.010  0.00  0.00            
ATOM    337  N1  DT  X  11       7.070   8.580   2.840  0.00  0.00            
ATOM    338  C6  DT  X  11       7.930   7.690   3.550  0.00  0.00            
ATOM    339  H6  DT  X  11       7.540   6.820   4.060  0.00  0.00            
ATOM    340  C5  DT  X  11       9.250   7.840   3.620  0.00  0.00            
ATOM    341  C7  DT  X  11      10.130   6.840   4.400  0.00  0.00            
ATOM    342  H71 DT  X  11      10.580   6.160   3.670  0.00  0.00            
ATOM    343  H72 DT  X  11      10.860   7.410   4.970  0.00  0.00            
ATOM    344  H73 DT  X  11       9.520   6.260   5.090  0.00  0.00            
ATOM    345  C4  DT  X  11       9.800   8.950   2.920  0.00  0.00            
ATOM    346  O4  DT  X  11      10.970   9.030   2.720  0.00  0.00            
ATOM    347  N3  DT  X  11       8.910   9.910   2.450  0.00  0.00            
ATOM    348  H3  DT  X  11       9.290  10.750   2.030  0.00  0.00            
ATOM    349  C2  DT  X  11       7.600   9.780   2.380  0.00  0.00            
ATOM    350  O2  DT  X  11       6.890  10.680   1.840  0.00  0.00            
ATOM    351  C3' DT  X  11       4.640   6.520   4.010  0.00  0.00            
ATOM    352  H3' DT  X  11       5.420   5.980   4.550  0.00  0.00            
ATOM    353  C2' DT  X  11       5.200   6.880   2.650  0.00  0.00            
ATOM    354  H2' DT  X  11       6.050   6.220   2.500  0.00  0.00            
ATOM    355 H2'' DT  X  11       4.540   6.740   1.790  0.00  0.00            
ATOM    356  O3' DT  X  11       3.530   5.700   3.740  0.00  0.00            
ATOM    357  P   DT  X  12       3.580   4.110   3.420  0.00  0.00            
ATOM    358  OP1 DT  X  12       2.140   3.700   3.450  0.00  0.00            
ATOM    359  OP2 DT  X  12       4.490   3.530   4.400  0.00  0.00            
ATOM    360  O5' DT  X  12       4.180   3.990   2.010  0.00  0.00            
ATOM    361  C5' DT  X  12       4.390   2.720   1.420  0.00  0.00            
ATOM    362  H5' DT  X  12       3.480   2.420   0.890  0.00  0.00            
ATOM    363 H5'' DT  X  12       4.620   1.940   2.150  0.00  0.00            
ATOM    364  C4' DT  X  12       5.580   2.760   0.450  0.00  0.00            
ATOM    365  H4' DT  X  12       5.650   1.720   0.120  0.00  0.00            
ATOM    366  O4' DT  X  12       5.310   3.680  -0.570  0.00  0.00            
ATOM    367  C1' DT  X  12       6.490   4.310  -1.050  0.00  0.00            
ATOM    368  H1' DT  X  12       7.110   3.630  -1.640  0.00  0.00            
ATOM    369  N1  DT  X  12       6.160   5.510  -1.860  0.00  0.00            
ATOM    370  C6  DT  X  12       5.820   6.660  -1.280  0.00  0.00            
ATOM    371  H6  DT  X  12       5.680   6.730  -0.210  0.00  0.00            
ATOM    372  C5  DT  X  12       5.300   7.690  -2.100  0.00  0.00            
ATOM    373  C7  DT  X  12       4.650   8.930  -1.430  0.00  0.00            
ATOM    374  H71 DT  X  12       4.940   9.090  -0.390  0.00  0.00            
ATOM    375  H72 DT  X  12       4.800   9.860  -1.970  0.00  0.00            
ATOM    376  H73 DT  X  12       3.610   8.630  -1.290  0.00  0.00            
ATOM    377  C4  DT  X  12       5.210   7.550  -3.570  0.00  0.00            
ATOM    378  O4  DT  X  12       4.830   8.340  -4.400  0.00  0.00            
ATOM    379  N3  DT  X  12       5.830   6.470  -4.040  0.00  0.00            
ATOM    380  H3  DT  X  12       5.940   6.260  -5.020  0.00  0.00            
ATOM    381  C2  DT  X  12       6.180   5.370  -3.290  0.00  0.00            
ATOM    382  O2  DT  X  12       6.480   4.280  -3.780  0.00  0.00            
ATOM    383  C3' DT  X  12       7.000   3.100   0.940  0.00  0.00            
ATOM    384  H3' DT  X  12       6.910   3.280   2.010  0.00  0.00            
ATOM    385  C2' DT  X  12       7.250   4.480   0.240  0.00  0.00            
ATOM    386  H2' DT  X  12       6.890   5.310   0.860  0.00  0.00            
ATOM    387 H2'' DT  X  12       8.270   4.770  -0.020  0.00  0.00            
ATOM    388  O3' DT  X  12       7.850   2.070   0.690  0.00  0.00            
ATOM    389  P   DA  X  13       9.370   2.260   0.970  0.00  0.00            
ATOM    390  OP1 DA  X  13       9.990   0.900   0.850  0.00  0.00            
ATOM    391  OP2 DA  X  13       9.520   3.150   2.100  0.00  0.00            
ATOM    392  O5' DA  X  13       9.810   3.160  -0.290  0.00  0.00            
ATOM    393  C5' DA  X  13       9.810   2.670  -1.590  0.00  0.00            
ATOM    394  H5' DA  X  13       8.830   2.210  -1.740  0.00  0.00            
ATOM    395 H5'' DA  X  13      10.550   1.870  -1.620  0.00  0.00            
ATOM    396  C4' DA  X  13      10.100   3.730  -2.610  0.00  0.00            
ATOM    397  H4' DA  X  13      10.050   3.270  -3.600  0.00  0.00            
ATOM    398  O4' DA  X  13       9.210   4.850  -2.490  0.00  0.00            
ATOM    399  C1' DA  X  13      10.020   5.950  -2.350  0.00  0.00            
ATOM    400  H1' DA  X  13      10.280   6.310  -3.350  0.00  0.00            
ATOM    401  N9  DA  X  13       9.320   7.040  -1.690  0.00  0.00            
ATOM    402  C8  DA  X  13       9.190   7.380  -0.330  0.00  0.00            
ATOM    403  H8  DA  X  13       9.510   6.710   0.460  0.00  0.00            
ATOM    404  N7  DA  X  13       8.520   8.420  -0.150  0.00  0.00            
ATOM    405  C5  DA  X  13       8.340   8.900  -1.450  0.00  0.00            
ATOM    406  C6  DA  X  13       7.690  10.070  -1.950  0.00  0.00            
ATOM    407  N6  DA  X  13       7.000  10.910  -1.150  0.00  0.00            
ATOM    408  H61 DA  X  13       6.310  11.570  -1.470  0.00  0.00            
ATOM    409  H62 DA  X  13       7.120  10.810  -0.150  0.00  0.00            
ATOM    410  N1  DA  X  13       7.550  10.200  -3.270  0.00  0.00            
ATOM    411  C2  DA  X  13       8.160   9.360  -4.090  0.00  0.00            
ATOM    412  H2  DA  X  13       7.950   9.390  -5.150  0.00  0.00            
ATOM    413  N3  DA  X  13       8.830   8.250  -3.780  0.00  0.00            
ATOM    414  C4  DA  X  13       8.900   8.110  -2.380  0.00  0.00            
ATOM    415  C3' DA  X  13      11.530   4.180  -2.300  0.00  0.00            
ATOM    416  H3' DA  X  13      12.100   3.510  -1.660  0.00  0.00            
ATOM    417  C2' DA  X  13      11.300   5.490  -1.610  0.00  0.00            
ATOM    418  H2' DA  X  13      11.150   5.280  -0.560  0.00  0.00            
ATOM    419 H2'' DA  X  13      12.060   6.270  -1.710  0.00  0.00            
ATOM    420  O3' DA  X  13      12.290   4.460  -3.450  0.00  0.00            
ATOM    421  P   DG  X  14      13.270   3.380  -4.050  0.00  0.00            
ATOM    422  OP1 DG  X  14      13.760   3.910  -5.340  0.00  0.00            
ATOM    423  OP2 DG  X  14      12.580   2.050  -4.020  0.00  0.00            
ATOM    424  O5' DG  X  14      14.530   3.210  -3.030  0.00  0.00            
ATOM    425  C5' DG  X  14      15.330   4.360  -2.760  0.00  0.00            
ATOM    426  H5' DG  X  14      14.750   5.280  -2.820  0.00  0.00            
ATOM    427 H5'' DG  X  14      15.990   4.430  -3.620  0.00  0.00            
ATOM    428  C4' DG  X  14      16.190   4.200  -1.430  0.00  0.00            
ATOM    429  H4' DG  X  14      16.930   3.440  -1.680  0.00  0.00            
ATOM    430  O4' DG  X  14      16.840   5.430  -1.120  0.00  0.00            
ATOM    431  C1' DG  X  14      16.320   6.000   0.040  0.00  0.00            
ATOM    432  H1' DG  X  14      16.920   5.820   0.930  0.00  0.00            
ATOM    433  N9  DG  X  14      16.210   7.460  -0.020  0.00  0.00            
ATOM    434  C8  DG  X  14      15.160   8.330  -0.390  0.00  0.00            
ATOM    435  H8  DG  X  14      14.210   7.980  -0.760  0.00  0.00            
ATOM    436  N7  DG  X  14      15.480   9.580  -0.310  0.00  0.00            
ATOM    437  C5  DG  X  14      16.840   9.600   0.110  0.00  0.00            
ATOM    438  C6  DG  X  14      17.770  10.680   0.320  0.00  0.00            
ATOM    439  O6  DG  X  14      17.670  11.860   0.160  0.00  0.00            
ATOM    440  N1  DG  X  14      19.020  10.210   0.730  0.00  0.00            
ATOM    441  H1  DG  X  14      19.760  10.900   0.780  0.00  0.00            
ATOM    442  C2  DG  X  14      19.310   8.960   1.090  0.00  0.00            
ATOM    443  N2  DG  X  14      20.590   8.680   1.170  0.00  0.00            
ATOM    444  H21 DG  X  14      21.210   9.390   0.820  0.00  0.00            
ATOM    445  H22 DG  X  14      20.780   7.700   1.020  0.00  0.00            
ATOM    446  N3  DG  X  14      18.480   7.940   0.900  0.00  0.00            
ATOM    447  C4  DG  X  14      17.230   8.310   0.410  0.00  0.00            
ATOM    448  C3' DG  X  14      15.300   3.830  -0.260  0.00  0.00            
ATOM    449  H3' DG  X  14      14.360   3.400  -0.600  0.00  0.00            
ATOM    450  C2' DG  X  14      15.020   5.240   0.270  0.00  0.00            
ATOM    451  H2' DG  X  14      14.240   5.710  -0.340  0.00  0.00            
ATOM    452 H2'' DG  X  14      14.800   5.260   1.330  0.00  0.00            
ATOM    453  O3' DG  X  14      15.950   3.150   0.750  0.00  0.00            
ATOM    454  P   DG  X  15      15.150   2.600   2.020  0.00  0.00            
ATOM    455  OP1 DG  X  15      15.650   1.210   2.230  0.00  0.00            
ATOM    456  OP2 DG  X  15      13.730   2.760   2.050  0.00  0.00            
ATOM    457  O5' DG  X  15      15.690   3.450   3.260  0.00  0.00            
ATOM    458  C5' DG  X  15      17.000   3.200   3.800  0.00  0.00            
ATOM    459  H5' DG  X  15      17.710   3.070   2.980  0.00  0.00            
ATOM    460 H5'' DG  X  15      16.910   2.310   4.420  0.00  0.00            
ATOM    461  C4' DG  X  15      17.520   4.310   4.680  0.00  0.00            
ATOM    462  H4' DG  X  15      18.520   4.040   5.040  0.00  0.00            
ATOM    463  O4' DG  X  15      17.590   5.550   3.990  0.00  0.00            
ATOM    464  C1' DG  X  15      17.300   6.550   4.870  0.00  0.00            
ATOM    465  H1' DG  X  15      18.180   6.640   5.500  0.00  0.00            
ATOM    466  N9  DG  X  15      17.120   7.910   4.310  0.00  0.00            
ATOM    467  C8  DG  X  15      15.910   8.480   4.000  0.00  0.00            
ATOM    468  H8  DG  X  15      14.990   7.920   4.000  0.00  0.00            
ATOM    469  N7  DG  X  15      15.920   9.730   3.590  0.00  0.00            
ATOM    470  C5  DG  X  15      17.280  10.020   3.760  0.00  0.00            
ATOM    471  C6  DG  X  15      18.000  11.280   3.650  0.00  0.00            
ATOM    472  O6  DG  X  15      17.460  12.340   3.230  0.00  0.00            
ATOM    473  N1  DG  X  15      19.350  11.220   3.940  0.00  0.00            
ATOM    474  H1  DG  X  15      19.900  12.070   3.930  0.00  0.00            
ATOM    475  C2  DG  X  15      19.950  10.050   4.310  0.00  0.00            
ATOM    476  N2  DG  X  15      21.130  10.140   4.720  0.00  0.00            
ATOM    477  H21 DG  X  15      21.760  10.900   4.490  0.00  0.00            
ATOM    478  H22 DG  X  15      21.570   9.250   4.890  0.00  0.00            
ATOM    479  N3  DG  X  15      19.300   8.910   4.510  0.00  0.00            
ATOM    480  C4  DG  X  15      18.020   8.970   4.210  0.00  0.00            
ATOM    481  C3' DG  X  15      16.710   4.600   5.910  0.00  0.00            
ATOM    482  H3' DG  X  15      15.900   3.870   5.940  0.00  0.00            
ATOM    483  C2' DG  X  15      16.120   5.990   5.690  0.00  0.00            
ATOM    484  H2' DG  X  15      15.280   5.950   4.990  0.00  0.00            
ATOM    485 H2'' DG  X  15      16.020   6.690   6.510  0.00  0.00            
ATOM    486  O3' DG  X  15      17.570   4.710   7.070  0.00  0.00            
ATOM    487  P   DG  X  16      17.490   3.810   8.370  0.00  0.00            
ATOM    488  OP1 DG  X  16      17.800   2.420   7.880  0.00  0.00            
ATOM    489  OP2 DG  X  16      16.190   3.980   9.020  0.00  0.00            
ATOM    490  O5' DG  X  16      18.610   4.340   9.360  0.00  0.00            
ATOM    491  C5' DG  X  16      19.980   4.090   9.080  0.00  0.00            
ATOM    492  H5' DG  X  16      20.080   3.620   8.100  0.00  0.00            
ATOM    493 H5'' DG  X  16      20.340   3.330   9.780  0.00  0.00            
ATOM    494  C4' DG  X  16      20.910   5.310   9.180  0.00  0.00            
ATOM    495  H4' DG  X  16      21.950   5.040   9.040  0.00  0.00            
ATOM    496  O4' DG  X  16      20.480   6.250   8.180  0.00  0.00            
ATOM    497  C1' DG  X  16      20.290   7.510   8.810  0.00  0.00            
ATOM    498  H1' DG  X  16      21.240   8.040   8.730  0.00  0.00            
ATOM    499  N9  DG  X  16      19.330   8.390   8.070  0.00  0.00            
ATOM    500  C8  DG  X  16      18.000   8.160   7.850  0.00  0.00            
ATOM    501  H8  DG  X  16      17.530   7.210   8.040  0.00  0.00            
ATOM    502  N7  DG  X  16      17.330   9.230   7.400  0.00  0.00            
ATOM    503  C5  DG  X  16      18.380  10.200   7.300  0.00  0.00            
ATOM    504  C6  DG  X  16      18.370  11.520   6.860  0.00  0.00            
ATOM    505  O6  DG  X  16      17.370  12.100   6.380  0.00  0.00            
ATOM    506  N1  DG  X  16      19.590  12.190   6.940  0.00  0.00            
ATOM    507  H1  DG  X  16      19.700  13.190   6.830  0.00  0.00            
ATOM    508  C2  DG  X  16      20.680  11.530   7.380  0.00  0.00            
ATOM    509  N2  DG  X  16      21.840  12.160   7.510  0.00  0.00            
ATOM    510  H21 DG  X  16      21.880  13.130   7.240  0.00  0.00            
ATOM    511  H22 DG  X  16      22.720  11.660   7.600  0.00  0.00            
ATOM    512  N3  DG  X  16      20.790  10.250   7.700  0.00  0.00            
ATOM    513  C4  DG  X  16      19.570   9.650   7.740  0.00  0.00            
ATOM    514  C3' DG  X  16      20.830   6.110  10.500  0.00  0.00            
ATOM    515  H3' DG  X  16      20.270   5.480  11.190  0.00  0.00            
ATOM    516  C2' DG  X  16      19.910   7.230  10.210  0.00  0.00            
ATOM    517  H2' DG  X  16      18.880   6.870  10.230  0.00  0.00            
ATOM    518 H2'' DG  X  16      20.080   8.060  10.900  0.00  0.00            
ATOM    519  O3' DG  X  16      22.100   6.620  10.920  0.00  0.00            
ATOM    520  P   DT  X  17      23.070   5.660  11.770  0.00  0.00            
ATOM    521  OP1 DT  X  17      22.270   4.990  12.750  0.00  0.00            
ATOM    522  OP2 DT  X  17      24.260   6.500  12.200  0.00  0.00            
ATOM    523  O5' DT  X  17      23.590   4.610  10.730  0.00  0.00            
ATOM    524  C5' DT  X  17      23.390   3.190  10.910  0.00  0.00            
ATOM    525  H5' DT  X  17      22.390   2.970  11.300  0.00  0.00            
ATOM    526 H5'' DT  X  17      24.100   2.790  11.640  0.00  0.00            
ATOM    527  C4' DT  X  17      23.610   2.210   9.670  0.00  0.00            
ATOM    528  H4' DT  X  17      23.490   1.150   9.890  0.00  0.00            
ATOM    529  O4' DT  X  17      22.730   2.440   8.560  0.00  0.00            
ATOM    530  C1' DT  X  17      23.450   2.730   7.370  0.00  0.00            
ATOM    531  H1' DT  X  17      23.140   2.090   6.540  0.00  0.00            
ATOM    532  N1  DT  X  17      23.190   4.090   6.830  0.00  0.00            
ATOM    533  C6  DT  X  17      23.880   5.230   7.230  0.00  0.00            
ATOM    534  H6  DT  X  17      24.650   5.160   7.980  0.00  0.00            
ATOM    535  C5  DT  X  17      23.510   6.470   6.710  0.00  0.00            
ATOM    536  C7  DT  X  17      24.290   7.720   7.200  0.00  0.00            
ATOM    537  H71 DT  X  17      24.830   8.180   6.380  0.00  0.00            
ATOM    538  H72 DT  X  17      23.500   8.350   7.610  0.00  0.00            
ATOM    539  H73 DT  X  17      24.880   7.360   8.040  0.00  0.00            
ATOM    540  C4  DT  X  17      22.540   6.530   5.620  0.00  0.00            
ATOM    541  O4  DT  X  17      22.210   7.560   5.010  0.00  0.00            
ATOM    542  N3  DT  X  17      22.020   5.370   5.220  0.00  0.00            
ATOM    543  H3  DT  X  17      21.270   5.550   4.570  0.00  0.00            
ATOM    544  C2  DT  X  17      22.190   4.170   5.790  0.00  0.00            
ATOM    545  O2  DT  X  17      21.340   3.340   5.530  0.00  0.00            
ATOM    546  C3' DT  X  17      25.030   2.470   9.140  0.00  0.00            
ATOM    547  H3' DT  X  17      25.390   3.450   9.460  0.00  0.00            
ATOM    548  C2' DT  X  17      24.910   2.420   7.680  0.00  0.00            
ATOM    549  H2' DT  X  17      25.620   2.950   7.050  0.00  0.00            
ATOM    550 H2'' DT  X  17      25.100   1.410   7.310  0.00  0.00            
ATOM    551  O3' DT  X  17      26.010   1.550   9.590  0.00  0.00            
ATOM    552  P   DT  X  18      27.620   1.820   9.440  0.00  0.00            
ATOM    553  OP1 DT  X  18      28.290   0.790  10.260  0.00  0.00            
ATOM    554  OP2 DT  X  18      27.860   3.190   9.880  0.00  0.00            
ATOM    555  O5' DT  X  18      27.980   1.670   7.850  0.00  0.00            
ATOM    556  C5' DT  X  18      29.280   1.310   7.450  0.00  0.00            
ATOM    557  H5' DT  X  18      29.390   0.280   7.770  0.00  0.00            
ATOM    558 H5'' DT  X  18      29.990   1.910   8.020  0.00  0.00            
ATOM    559  C4' DT  X  18      29.620   1.410   5.950  0.00  0.00            
ATOM    560  H4' DT  X  18      30.700   1.310   5.930  0.00  0.00            
ATOM    561  O4' DT  X  18      28.930   0.450   5.190  0.00  0.00            
ATOM    562  C1' DT  X  18      28.280   1.120   4.060  0.00  0.00            
ATOM    563  H1' DT  X  18      29.050   1.160   3.290  0.00  0.00            
ATOM    564  N1  DT  X  18      27.130   0.430   3.570  0.00  0.00            
ATOM    565  C6  DT  X  18      26.070   0.180   4.440  0.00  0.00            
ATOM    566  H6  DT  X  18      26.070   0.650   5.410  0.00  0.00            
ATOM    567  C5  DT  X  18      24.840  -0.190   3.980  0.00  0.00            
ATOM    568  C7  DT  X  18      23.610  -0.250   5.020  0.00  0.00            
ATOM    569  H71 DT  X  18      23.940  -0.240   6.060  0.00  0.00            
ATOM    570  H72 DT  X  18      22.940   0.590   4.850  0.00  0.00            
ATOM    571  H73 DT  X  18      22.950  -1.090   4.840  0.00  0.00            
ATOM    572  C4  DT  X  18      24.770  -0.690   2.580  0.00  0.00            
ATOM    573  O4  DT  X  18      23.720  -0.940   2.040  0.00  0.00            
ATOM    574  N3  DT  X  18      25.970  -0.700   1.870  0.00  0.00            
ATOM    575  H3  DT  X  18      25.830  -0.850   0.880  0.00  0.00            
ATOM    576  C2  DT  X  18      27.160  -0.150   2.270  0.00  0.00            
ATOM    577  O2  DT  X  18      28.090  -0.140   1.470  0.00  0.00            
ATOM    578  C3' DT  X  18      29.260   2.800   5.470  0.00  0.00            
ATOM    579  H3' DT  X  18      28.910   3.470   6.260  0.00  0.00            
ATOM    580  C2' DT  X  18      27.990   2.540   4.590  0.00  0.00            
ATOM    581  H2' DT  X  18      27.030   2.490   5.090  0.00  0.00            
ATOM    582 H2'' DT  X  18      27.890   3.380   3.900  0.00  0.00            
ATOM    583  O3' DT  X  18      30.270   3.300   4.630  0.00  0.00            
ATOM    584  P   DA  X  19      30.410   4.800   4.190  0.00  0.00            
ATOM    585  OP1 DA  X  19      31.800   5.150   3.740  0.00  0.00            
ATOM    586  OP2 DA  X  19      29.870   5.620   5.270  0.00  0.00            
ATOM    587  O5' DA  X  19      29.480   5.010   2.940  0.00  0.00            
ATOM    588  C5' DA  X  19      29.680   4.160   1.760  0.00  0.00            
ATOM    589  H5' DA  X  19      29.710   3.110   2.050  0.00  0.00            
ATOM    590 H5'' DA  X  19      30.660   4.390   1.360  0.00  0.00            
ATOM    591  C4' DA  X  19      28.590   4.290   0.730  0.00  0.00            
ATOM    592  H4' DA  X  19      28.980   4.160  -0.280  0.00  0.00            
ATOM    593  O4' DA  X  19      27.470   3.410   1.010  0.00  0.00            
ATOM    594  C1' DA  X  19      26.280   4.160   1.130  0.00  0.00            
ATOM    595  H1' DA  X  19      26.010   4.240   0.080  0.00  0.00            
ATOM    596  N9  DA  X  19      25.190   3.610   1.980  0.00  0.00            
ATOM    597  C8  DA  X  19      25.030   3.760   3.330  0.00  0.00            
ATOM    598  H8  DA  X  19      25.770   4.200   3.980  0.00  0.00            
ATOM    599  N7  DA  X  19      23.950   3.140   3.790  0.00  0.00            
ATOM    600  C5  DA  X  19      23.280   2.740   2.610  0.00  0.00            
ATOM    601  C6  DA  X  19      22.000   2.200   2.280  0.00  0.00            
ATOM    602  N6  DA  X  19      21.020   2.070   3.150  0.00  0.00            
ATOM    603  H61 DA  X  19      20.170   1.710   2.760  0.00  0.00            
ATOM    604  H62 DA  X  19      21.180   2.370   4.110  0.00  0.00            
ATOM    605  N1  DA  X  19      21.690   1.840   1.030  0.00  0.00            
ATOM    606  C2  DA  X  19      22.610   2.030   0.120  0.00  0.00            
ATOM    607  H2  DA  X  19      22.210   1.800  -0.860  0.00  0.00            
ATOM    608  N3  DA  X  19      23.810   2.640   0.240  0.00  0.00            
ATOM    609  C4  DA  X  19      24.080   2.970   1.520  0.00  0.00            
ATOM    610  C3' DA  X  19      27.990   5.690   0.650  0.00  0.00            
ATOM    611  H3' DA  X  19      28.720   6.390   1.060  0.00  0.00            
ATOM    612  C2' DA  X  19      26.750   5.590   1.470  0.00  0.00            
ATOM    613  H2' DA  X  19      27.090   5.550   2.510  0.00  0.00            
ATOM    614 H2'' DA  X  19      26.040   6.410   1.360  0.00  0.00            
ATOM    615  O3' DA  X  19      27.610   6.090  -0.650  0.00  0.00            
ATOM    616  P   DG  X  20      28.580   6.880  -1.640  0.00  0.00            
ATOM    617  OP1 DG  X  20      27.850   7.030  -2.920  0.00  0.00            
ATOM    618  OP2 DG  X  20      29.940   6.330  -1.600  0.00  0.00            
ATOM    619  O5' DG  X  20      28.630   8.260  -0.840  0.00  0.00            
ATOM    620  C5' DG  X  20      27.580   9.170  -0.940  0.00  0.00            
ATOM    621  H5' DG  X  20      26.570   8.810  -0.770  0.00  0.00            
ATOM    622 H5'' DG  X  20      27.640   9.730  -1.880  0.00  0.00            
ATOM    623  C4' DG  X  20      27.830  10.250   0.090  0.00  0.00            
ATOM    624  H4' DG  X  20      28.800  10.630  -0.220  0.00  0.00            
ATOM    625  O4' DG  X  20      26.810  11.300   0.070  0.00  0.00            
ATOM    626  C1' DG  X  20      25.980  11.360   1.180  0.00  0.00            
ATOM    627  H1' DG  X  20      26.290  12.340   1.550  0.00  0.00            
ATOM    628  N9  DG  X  20      24.540  11.460   0.840  0.00  0.00            
ATOM    629  C8  DG  X  20      23.590  10.500   0.730  0.00  0.00            
ATOM    630  H8  DG  X  20      23.820   9.440   0.750  0.00  0.00            
ATOM    631  N7  DG  X  20      22.400  10.880   0.460  0.00  0.00            
ATOM    632  C5  DG  X  20      22.500  12.270   0.440  0.00  0.00            
ATOM    633  C6  DG  X  20      21.450  13.290   0.530  0.00  0.00            
ATOM    634  O6  DG  X  20      20.270  13.080   0.470  0.00  0.00            
ATOM    635  N1  DG  X  20      21.940  14.610   0.790  0.00  0.00            
ATOM    636  H1  DG  X  20      21.320  15.400   0.810  0.00  0.00            
ATOM    637  C2  DG  X  20      23.260  14.850   0.960  0.00  0.00            
ATOM    638  N2  DG  X  20      23.610  16.090   1.070  0.00  0.00            
ATOM    639  H21 DG  X  20      22.860  16.760   0.990  0.00  0.00            
ATOM    640  H22 DG  X  20      24.590  16.270   1.250  0.00  0.00            
ATOM    641  N3  DG  X  20      24.230  13.920   1.040  0.00  0.00            
ATOM    642  C4  DG  X  20      23.760  12.670   0.860  0.00  0.00            
ATOM    643  C3' DG  X  20      27.800   9.890   1.580  0.00  0.00            
ATOM    644  H3' DG  X  20      28.070   8.840   1.700  0.00  0.00            
ATOM    645  C2' DG  X  20      26.330  10.260   2.090  0.00  0.00            
ATOM    646  H2' DG  X  20      25.690   9.390   1.950  0.00  0.00            
ATOM    647 H2'' DG  X  20      26.180  10.690   3.080  0.00  0.00            
ATOM    648  O3' DG  X  20      28.840  10.610   2.200  0.00  0.00            
ATOM    649  P   DG  X  21      29.080  10.710   3.780  0.00  0.00            
ATOM    650  OP1 DG  X  21      30.460  11.070   4.120  0.00  0.00            
ATOM    651  OP2 DG  X  21      28.440   9.540   4.390  0.00  0.00            
ATOM    652  O5' DG  X  21      28.200  12.030   4.220  0.00  0.00            
ATOM    653  C5' DG  X  21      28.550  13.280   3.730  0.00  0.00            
ATOM    654  H5' DG  X  21      28.400  13.300   2.650  0.00  0.00            
ATOM    655 H5'' DG  X  21      29.610  13.380   3.970  0.00  0.00            
ATOM    656  C4' DG  X  21      27.730  14.390   4.390  0.00  0.00            
ATOM    657  H4' DG  X  21      28.170  15.330   4.040  0.00  0.00            
ATOM    658  O4' DG  X  21      26.390  14.160   3.990  0.00  0.00            
ATOM    659  C1' DG  X  21      25.580  14.830   4.810  0.00  0.00            
ATOM    660  H1' DG  X  21      25.610  15.900   4.600  0.00  0.00            
ATOM    661  N9  DG  X  21      24.230  14.280   4.610  0.00  0.00            
ATOM    662  C8  DG  X  21      23.800  12.990   4.410  0.00  0.00            
ATOM    663  H8  DG  X  21      24.450  12.130   4.510  0.00  0.00            
ATOM    664  N7  DG  X  21      22.560  12.890   4.170  0.00  0.00            
ATOM    665  C5  DG  X  21      22.100  14.220   4.300  0.00  0.00            
ATOM    666  C6  DG  X  21      20.810  14.740   4.090  0.00  0.00            
ATOM    667  O6  DG  X  21      19.730  14.200   3.730  0.00  0.00            
ATOM    668  N1  DG  X  21      20.760  16.100   4.310  0.00  0.00            
ATOM    669  H1  DG  X  21      19.870  16.470   4.020  0.00  0.00            
ATOM    670  C2  DG  X  21      21.780  16.940   4.460  0.00  0.00            
ATOM    671  N2  DG  X  21      21.620  18.220   4.340  0.00  0.00            
ATOM    672  H21 DG  X  21      20.740  18.680   4.160  0.00  0.00            
ATOM    673  H22 DG  X  21      22.410  18.840   4.480  0.00  0.00            
ATOM    674  N3  DG  X  21      22.980  16.440   4.670  0.00  0.00            
ATOM    675  C4  DG  X  21      23.090  15.050   4.610  0.00  0.00            
ATOM    676  C3' DG  X  21      27.680  14.540   5.920  0.00  0.00            
ATOM    677  H3' DG  X  21      28.190  13.650   6.290  0.00  0.00            
ATOM    678  C2' DG  X  21      26.220  14.660   6.160  0.00  0.00            
ATOM    679  H2' DG  X  21      25.880  13.710   6.570  0.00  0.00            
ATOM    680 H2'' DG  X  21      25.910  15.450   6.840  0.00  0.00            
ATOM    681  O3' DG  X  21      28.310  15.740   6.300  0.00  0.00            
ATOM    682  P   DG3 X  22      28.790  16.050   7.820  0.00  0.00            
ATOM    683  OP1 DG3 X  22      29.830  17.070   7.700  0.00  0.00            
ATOM    684  OP2 DG3 X  22      29.120  14.840   8.500  0.00  0.00            
ATOM    685  O5' DG3 X  22      27.480  16.810   8.540  0.00  0.00            
ATOM    686  C5' DG3 X  22      27.260  18.150   8.180  0.00  0.00            
ATOM    687  H5' DG3 X  22      27.270  18.210   7.090  0.00  0.00            
ATOM    688 H5'' DG3 X  22      27.980  18.880   8.560  0.00  0.00            
ATOM    689  C4' DG3 X  22      25.960  18.700   8.640  0.00  0.00            
ATOM    690  H4' DG3 X  22      26.190  19.760   8.550  0.00  0.00            
ATOM    691  O4' DG3 X  22      24.860  18.390   7.830  0.00  0.00            
ATOM    692  C1' DG3 X  22      23.630  18.490   8.610  0.00  0.00            
ATOM    693  H1' DG3 X  22      23.010  19.350   8.350  0.00  0.00            
ATOM    694  N9  DG3 X  22      22.730  17.350   8.240  0.00  0.00            
ATOM    695  C8  DG3 X  22      23.010  15.960   8.170  0.00  0.00            
ATOM    696  H8  DG3 X  22      24.010  15.630   8.410  0.00  0.00            
ATOM    697  N7  DG3 X  22      21.970  15.240   7.910  0.00  0.00            
ATOM    698  C5  DG3 X  22      20.900  16.150   7.750  0.00  0.00            
ATOM    699  C6  DG3 X  22      19.560  15.990   7.250  0.00  0.00            
ATOM    700  O6  DG3 X  22      18.970  14.980   7.020  0.00  0.00            
ATOM    701  N1  DG3 X  22      18.920  17.170   7.060  0.00  0.00            
ATOM    702  H1  DG3 X  22      17.920  17.120   6.880  0.00  0.00            
ATOM    703  C2  DG3 X  22      19.450  18.330   7.100  0.00  0.00            
ATOM    704  N2  DG3 X  22      18.680  19.340   6.830  0.00  0.00            
ATOM    705  H21 DG3 X  22      17.730  19.200   6.530  0.00  0.00            
ATOM    706  H22 DG3 X  22      19.110  20.250   6.960  0.00  0.00            
ATOM    707  N3  DG3 X  22      20.680  18.560   7.490  0.00  0.00            
ATOM    708  C4  DG3 X  22      21.410  17.460   7.840  0.00  0.00            
ATOM    709  C3' DG3 X  22      25.510  18.290  10.020  0.00  0.00            
ATOM    710  H3' DG3 X  22      25.700  17.220  10.130  0.00  0.00            
ATOM    711  C2' DG3 X  22      23.990  18.490  10.100  0.00  0.00            
ATOM    712  H2' DG3 X  22      23.430  17.730  10.630  0.00  0.00            
ATOM    713 H2'' DG3 X  22      23.860  19.510  10.470  0.00  0.00            
ATOM    714  O3' DG3 X  22      26.110  19.090  11.040  0.00  0.00            
ATOM    715 HO3' DG3 X  22      26.870  18.640  11.420  0.00  0.00            
ATOM    716  K+  K+  X  23      17.100  14.390   5.060  0.00  0.00            
ATOM    717  K+  K+  X  24      18.170  14.410   1.640  0.00  0.00            
ATOM    718  K+  K+  X  25       5.100  -5.990  16.030  0.00  0.00            
ATOM    719  C40 BRA X  26      31.510  16.110   5.010  0.00  0.00            
ATOM    720 H402 BRA X  26      32.090  16.040   4.090  0.00  0.00            
ATOM    721 H403 BRA X  26      30.610  15.510   4.890  0.00  0.00            
ATOM    722  C41 BRA X  26      32.440  15.630   6.130  0.00  0.00            
ATOM    723 H412 BRA X  26      31.820  15.170   6.910  0.00  0.00            
ATOM    724 H413 BRA X  26      33.210  14.960   5.750  0.00  0.00            
ATOM    725  C42 BRA X  26      32.820  17.020   6.780  0.00  0.00            
ATOM    726 H422 BRA X  26      32.430  17.270   7.780  0.00  0.00            
ATOM    727 H423 BRA X  26      33.900  17.150   6.880  0.00  0.00            
ATOM    728  C43 BRA X  26      32.210  18.150   5.950  0.00  0.00            
ATOM    729 H432 BRA X  26      31.940  19.050   6.520  0.00  0.00            
ATOM    730 H433 BRA X  26      32.870  18.340   5.110  0.00  0.00            
ATOM    731  N39 BRA X  26      31.040  17.480   5.370  0.00  0.00            
ATOM    732  H39 BRA X  26      30.230  17.400   6.010  0.00  0.00            
ATOM    733  C38 BRA X  26      30.550  18.460   4.290  0.00  0.00            
ATOM    734 H382 BRA X  26      30.420  19.440   4.740  0.00  0.00            
ATOM    735 H383 BRA X  26      31.420  18.510   3.630  0.00  0.00            
ATOM    736  C37 BRA X  26      29.280  18.140   3.510  0.00  0.00            
ATOM    737 H372 BRA X  26      28.850  19.070   3.150  0.00  0.00            
ATOM    738 H373 BRA X  26      28.530  17.790   4.220  0.00  0.00            
ATOM    739  C36 BRA X  26      29.360  17.170   2.370  0.00  0.00            
ATOM    740  O52 BRA X  26      30.350  16.490   2.170  0.00  0.00            
ATOM    741  N17 BRA X  26      28.320  17.120   1.470  0.00  0.00            
ATOM    742  H17 BRA X  26      27.590  17.740   1.790  0.00  0.00            
ATOM    743  C3  BRA X  26      28.140  16.340   0.380  0.00  0.00            
ATOM    744  C4  BRA X  26      28.940  15.230  -0.060  0.00  0.00            
ATOM    745  H4  BRA X  26      29.750  14.910   0.590  0.00  0.00            
ATOM    746  C2  BRA X  26      26.930  16.560  -0.360  0.00  0.00            
ATOM    747  H2  BRA X  26      26.340  17.370   0.070  0.00  0.00            
ATOM    748  C1  BRA X  26      26.470  15.770  -1.340  0.00  0.00            
ATOM    749  H1  BRA X  26      25.500  16.090  -1.710  0.00  0.00            
ATOM    750  C6  BRA X  26      27.310  14.670  -1.810  0.00  0.00            
ATOM    751  C10 BRA X  26      26.860  13.770  -2.780  0.00  0.00            
ATOM    752  N19 BRA X  26      25.740  14.100  -3.520  0.00  0.00            
ATOM    753  H19 BRA X  26      25.730  14.900  -4.140  0.00  0.00            
ATOM    754  C28 BRA X  26      24.530  13.440  -3.580  0.00  0.00            
ATOM    755  C29 BRA X  26      23.550  13.680  -4.570  0.00  0.00            
ATOM    756  H29 BRA X  26      23.680  14.460  -5.310  0.00  0.00            
ATOM    757  C24 BRA X  26      22.430  12.850  -4.710  0.00  0.00            
ATOM    758  H24 BRA X  26      21.680  13.050  -5.470  0.00  0.00            
ATOM    759  C25 BRA X  26      22.270  11.790  -3.840  0.00  0.00            
ATOM    760  N15 BRA X  26      21.200  10.920  -3.910  0.00  0.00            
ATOM    761  C16 BRA X  26      20.520  10.730  -5.160  0.00  0.00            
ATOM    762 H161 BRA X  26      21.270  10.670  -5.950  0.00  0.00            
ATOM    763 H162 BRA X  26      19.840  11.540  -5.430  0.00  0.00            
ATOM    764 H163 BRA X  26      19.930   9.810  -5.120  0.00  0.00            
ATOM    765  C18 BRA X  26      20.520  10.380  -2.690  0.00  0.00            
ATOM    766 H181 BRA X  26      21.190   9.600  -2.330  0.00  0.00            
ATOM    767 H182 BRA X  26      19.580   9.930  -3.030  0.00  0.00            
ATOM    768 H183 BRA X  26      20.290  11.190  -1.990  0.00  0.00            
ATOM    769  C26 BRA X  26      23.210  11.600  -2.790  0.00  0.00            
ATOM    770  H26 BRA X  26      23.120  10.610  -2.330  0.00  0.00            
ATOM    771  C27 BRA X  26      24.330  12.380  -2.680  0.00  0.00            
ATOM    772  H27 BRA X  26      25.130  12.180  -1.970  0.00  0.00            
ATOM    773  C5  BRA X  26      28.610  14.510  -1.190  0.00  0.00            
ATOM    774  N7  BRA X  26      29.460  13.440  -1.530  0.00  0.00            
ATOM    775  H90 BRA X  26      30.330  13.260  -1.040  0.00  0.00            
ATOM    776  C8  BRA X  26      29.000  12.490  -2.410  0.00  0.00            
ATOM    777  C11 BRA X  26      29.850  11.450  -2.630  0.00  0.00            
ATOM    778  H11 BRA X  26      30.730  11.270  -2.010  0.00  0.00            
ATOM    779  C9  BRA X  26      27.790  12.620  -2.990  0.00  0.00            
ATOM    780  C14 BRA X  26      27.410  11.610  -3.940  0.00  0.00            
ATOM    781  H14 BRA X  26      26.410  11.590  -4.380  0.00  0.00            
ATOM    782  C13 BRA X  26      28.300  10.540  -4.200  0.00  0.00            
ATOM    783  H13 BRA X  26      28.010   9.670  -4.770  0.00  0.00            
ATOM    784  C12 BRA X  26      29.530  10.460  -3.630  0.00  0.00            
ATOM    785  N21 BRA X  26      30.390   9.340  -3.900  0.00  0.00            
ATOM    786  H21 BRA X  26      29.990   8.560  -4.400  0.00  0.00            
ATOM    787  C44 BRA X  26      31.710   9.270  -3.600  0.00  0.00            
ATOM    788  O53 BRA X  26      32.450  10.270  -3.530  0.00  0.00            
ATOM    789  C45 BRA X  26      32.260   7.860  -3.540  0.00  0.00            
ATOM    790 H452 BRA X  26      31.420   7.160  -3.580  0.00  0.00            
ATOM    791 H453 BRA X  26      32.870   7.710  -4.440  0.00  0.00            
ATOM    792  C46 BRA X  26      33.130   7.760  -2.340  0.00  0.00            
ATOM    793 H462 BRA X  26      33.880   8.540  -2.320  0.00  0.00            
ATOM    794 H463 BRA X  26      33.820   6.920  -2.500  0.00  0.00            
ATOM    795  N47 BRA X  26      32.300   7.630  -1.130  0.00  0.00            
ATOM    796  H47 BRA X  26      31.540   6.960  -1.330  0.00  0.00            
ATOM    797  C48 BRA X  26      31.770   8.960  -0.610  0.00  0.00            
ATOM    798 H482 BRA X  26      30.800   9.250  -1.020  0.00  0.00            
ATOM    799 H483 BRA X  26      32.570   9.710  -0.650  0.00  0.00            
ATOM    800  C49 BRA X  26      31.520   8.680   0.950  0.00  0.00            
ATOM    801 H492 BRA X  26      31.810   9.540   1.560  0.00  0.00            
ATOM    802 H493 BRA X  26      30.490   8.500   1.230  0.00  0.00            
ATOM    803  C50 BRA X  26      32.430   7.510   1.300  0.00  0.00            
ATOM    804 H502 BRA X  26      33.140   7.840   2.060  0.00  0.00            
ATOM    805 H503 BRA X  26      31.800   6.760   1.790  0.00  0.00            
ATOM    806  C51 BRA X  26      33.000   7.050   0.010  0.00  0.00            
ATOM    807 H512 BRA X  26      33.130   5.970  -0.090  0.00  0.00            
ATOM    808 H513 BRA X  26      33.990   7.510  -0.070  0.00  0.00            
END
ATOM      1 HO5' DA5 X   1      19.760  16.660  -4.460  0.00  0.00            
ATOM      2  O5' DA5 X   1      19.520  17.580  -4.610  0.00  0.00            
ATOM      3  C5' DA5 X   1      19.980  18.500  -3.620  0.00  0.00            
ATOM      4  H5' DA5 X   1      19.390  18.390  -2.720  0.00  0.00            
ATOM      5 H5'' DA5 X   1      19.860  19.550  -3.880  0.00  0.00            
ATOM      6  C4' DA5 X   1      21.450  18.240  -3.220  0.00  0.00            
ATOM      7  H4' DA5 X   1      21.700  18.920  -2.410  0.00  0.00            
ATOM      8  O4' DA5 X   1      21.550  16.850  -2.780  0.00  0.00            
ATOM      9  C1' DA5 X   1      22.530  16.260  -3.550  0.00  0.00            
ATOM     10  H1' DA5 X   1      23.530  16.310  -3.130  0.00  0.00            
ATOM     11  N9  DA5 X   1      22.270  14.790  -3.690  0.00  0.00            
ATOM     12  C8  DA5 X   1      23.040  13.780  -3.230  0.00  0.00            
ATOM     13  H8  DA5 X   1      24.090  13.850  -2.990  0.00  0.00            
ATOM     14  N7  DA5 X   1      22.420  12.630  -3.120  0.00  0.00            
ATOM     15  C5  DA5 X   1      21.150  12.900  -3.470  0.00  0.00            
ATOM     16  C6  DA5 X   1      19.990  12.080  -3.680  0.00  0.00            
ATOM     17  N6  DA5 X   1      20.010  10.740  -3.600  0.00  0.00            
ATOM     18  H61 DA5 X   1      19.120  10.290  -3.730  0.00  0.00            
ATOM     19  H62 DA5 X   1      20.790  10.230  -3.190  0.00  0.00            
ATOM     20  N1  DA5 X   1      18.820  12.580  -4.090  0.00  0.00            
ATOM     21  C2  DA5 X   1      18.840  13.910  -4.280  0.00  0.00            
ATOM     22  H2  DA5 X   1      17.900  14.330  -4.610  0.00  0.00            
ATOM     23  N3  DA5 X   1      19.860  14.790  -4.150  0.00  0.00            
ATOM     24  C4  DA5 X   1      21.000  14.200  -3.790  0.00  0.00            
ATOM     25  C3' DA5 X   1      22.560  18.470  -4.370  0.00  0.00            
ATOM     26  H3' DA5 X   1      22.310  19.150  -5.190  0.00  0.00            
ATOM     27  C2' DA5 X   1      22.630  17.000  -4.860  0.00  0.00            
ATOM     28  H2' DA5 X   1      21.780  16.630  -5.440  0.00  0.00            
ATOM     29 H2'' DA5 X   1      23.560  16.810  -5.400  0.00  0.00            
ATOM     30  O3' DA5 X   1      23.820  18.840  -3.810  0.00  0.00            
ATOM     31  P   DG  X   2      24.400  20.320  -3.980  0.00  0.00            
ATOM     32  OP1 DG  X   2      24.360  20.640  -5.410  0.00  0.00            
ATOM     33  OP2 DG  X   2      25.690  20.060  -3.310  0.00  0.00            
ATOM     34  O5' DG  X   2      23.490  21.270  -3.130  0.00  0.00            
ATOM     35  C5' DG  X   2      22.200  21.900  -3.500  0.00  0.00            
ATOM     36  H5' DG  X   2      21.630  21.170  -4.060  0.00  0.00            
ATOM     37 H5'' DG  X   2      22.550  22.680  -4.180  0.00  0.00            
ATOM     38  C4' DG  X   2      21.340  22.320  -2.340  0.00  0.00            
ATOM     39  H4' DG  X   2      20.540  23.020  -2.580  0.00  0.00            
ATOM     40  O4' DG  X   2      20.780  21.180  -1.750  0.00  0.00            
ATOM     41  C1' DG  X   2      20.890  21.080  -0.360  0.00  0.00            
ATOM     42  H1' DG  X   2      20.070  21.630   0.110  0.00  0.00            
ATOM     43  N9  DG  X   2      20.870  19.580  -0.110  0.00  0.00            
ATOM     44  C8  DG  X   2      21.910  18.630   0.170  0.00  0.00            
ATOM     45  H8  DG  X   2      22.940  18.920   0.360  0.00  0.00            
ATOM     46  N7  DG  X   2      21.500  17.410   0.360  0.00  0.00            
ATOM     47  C5  DG  X   2      20.180  17.470   0.070  0.00  0.00            
ATOM     48  C6  DG  X   2      19.190  16.450   0.140  0.00  0.00            
ATOM     49  O6  DG  X   2      19.420  15.280   0.240  0.00  0.00            
ATOM     50  N1  DG  X   2      17.900  16.870  -0.230  0.00  0.00            
ATOM     51  H1  DG  X   2      17.140  16.210  -0.150  0.00  0.00            
ATOM     52  C2  DG  X   2      17.620  18.210  -0.440  0.00  0.00            
ATOM     53  N2  DG  X   2      16.450  18.510  -0.730  0.00  0.00            
ATOM     54  H21 DG  X   2      15.700  17.880  -0.520  0.00  0.00            
ATOM     55  H22 DG  X   2      16.410  19.520  -0.770  0.00  0.00            
ATOM     56  N3  DG  X   2      18.500  19.190  -0.370  0.00  0.00            
ATOM     57  C4  DG  X   2      19.780  18.780  -0.150  0.00  0.00            
ATOM     58  C3' DG  X   2      22.040  22.990  -1.110  0.00  0.00            
ATOM     59  H3' DG  X   2      23.050  23.290  -1.410  0.00  0.00            
ATOM     60  C2' DG  X   2      22.150  21.810  -0.130  0.00  0.00            
ATOM     61  H2' DG  X   2      23.080  21.240  -0.230  0.00  0.00            
ATOM     62 H2'' DG  X   2      22.170  22.130   0.910  0.00  0.00            
ATOM     63  O3' DG  X   2      21.160  24.020  -0.690  0.00  0.00            
ATOM     64  P   DG  X   3      21.160  24.780   0.630  0.00  0.00            
ATOM     65  OP1 DG  X   3      20.690  26.160   0.380  0.00  0.00            
ATOM     66  OP2 DG  X   3      22.490  24.640   1.250  0.00  0.00            
ATOM     67  O5' DG  X   3      20.100  24.030   1.640  0.00  0.00            
ATOM     68  C5' DG  X   3      18.770  24.390   1.630  0.00  0.00            
ATOM     69  H5' DG  X   3      18.400  24.380   0.610  0.00  0.00            
ATOM     70 H5'' DG  X   3      18.680  25.420   1.970  0.00  0.00            
ATOM     71  C4' DG  X   3      18.010  23.410   2.550  0.00  0.00            
ATOM     72  H4' DG  X   3      16.940  23.580   2.410  0.00  0.00            
ATOM     73  O4' DG  X   3      18.140  22.050   2.080  0.00  0.00            
ATOM     74  C1' DG  X   3      18.220  21.320   3.290  0.00  0.00            
ATOM     75  H1' DG  X   3      17.250  21.250   3.770  0.00  0.00            
ATOM     76  N9  DG  X   3      18.650  19.940   3.100  0.00  0.00            
ATOM     77  C8  DG  X   3      19.920  19.410   3.360  0.00  0.00            
ATOM     78  H8  DG  X   3      20.800  20.010   3.490  0.00  0.00            
ATOM     79  N7  DG  X   3      19.940  18.090   3.330  0.00  0.00            
ATOM     80  C5  DG  X   3      18.600  17.720   3.130  0.00  0.00            
ATOM     81  C6  DG  X   3      17.960  16.480   3.210  0.00  0.00            
ATOM     82  O6  DG  X   3      18.380  15.330   3.350  0.00  0.00            
ATOM     83  N1  DG  X   3      16.600  16.550   2.950  0.00  0.00            
ATOM     84  H1  DG  X   3      16.160  15.640   2.890  0.00  0.00            
ATOM     85  C2  DG  X   3      16.010  17.740   2.700  0.00  0.00            
ATOM     86  N2  DG  X   3      14.710  17.690   2.800  0.00  0.00            
ATOM     87  H21 DG  X   3      14.240  16.830   2.560  0.00  0.00            
ATOM     88  H22 DG  X   3      14.160  18.530   2.750  0.00  0.00            
ATOM     89  N3  DG  X   3      16.480  18.920   2.910  0.00  0.00            
ATOM     90  C4  DG  X   3      17.840  18.860   3.060  0.00  0.00            
ATOM     91  C3' DG  X   3      18.440  23.460   4.020  0.00  0.00            
ATOM     92  H3' DG  X   3      19.090  24.330   4.120  0.00  0.00            
ATOM     93  C2' DG  X   3      19.140  22.110   4.190  0.00  0.00            
ATOM     94  H2' DG  X   3      20.110  22.080   3.700  0.00  0.00            
ATOM     95 H2'' DG  X   3      19.120  21.790   5.240  0.00  0.00            
ATOM     96  O3' DG  X   3      17.290  23.480   4.910  0.00  0.00            
ATOM     97  P   DG  X   4      17.340  24.360   6.300  0.00  0.00            
ATOM     98  OP1 DG  X   4      17.190  25.790   5.930  0.00  0.00            
ATOM     99  OP2 DG  X   4      18.440  23.900   7.170  0.00  0.00            
ATOM    100  O5' DG  X   4      15.980  23.930   6.930  0.00  0.00            
ATOM    101  C5' DG  X   4      14.760  24.150   6.370  0.00  0.00            
ATOM    102  H5' DG  X   4      14.840  24.150   5.280  0.00  0.00            
ATOM    103 H5'' DG  X   4      14.410  25.120   6.730  0.00  0.00            
ATOM    104  C4' DG  X   4      13.860  22.940   6.500  0.00  0.00            
ATOM    105  H4' DG  X   4      12.920  22.970   5.950  0.00  0.00            
ATOM    106  O4' DG  X   4      14.610  21.870   5.900  0.00  0.00            
ATOM    107  C1' DG  X   4      14.450  20.730   6.620  0.00  0.00            
ATOM    108  H1' DG  X   4      13.520  20.230   6.350  0.00  0.00            
ATOM    109  N9  DG  X   4      15.490  19.690   6.340  0.00  0.00            
ATOM    110  C8  DG  X   4      16.900  19.860   6.230  0.00  0.00            
ATOM    111  H8  DG  X   4      17.430  20.800   6.140  0.00  0.00            
ATOM    112  N7  DG  X   4      17.540  18.740   6.290  0.00  0.00            
ATOM    113  C5  DG  X   4      16.570  17.780   6.380  0.00  0.00            
ATOM    114  C6  DG  X   4      16.730  16.340   6.400  0.00  0.00            
ATOM    115  O6  DG  X   4      17.740  15.670   6.390  0.00  0.00            
ATOM    116  N1  DG  X   4      15.470  15.720   6.380  0.00  0.00            
ATOM    117  H1  DG  X   4      15.600  14.730   6.540  0.00  0.00            
ATOM    118  C2  DG  X   4      14.290  16.310   6.490  0.00  0.00            
ATOM    119  N2  DG  X   4      13.100  15.710   6.390  0.00  0.00            
ATOM    120  H21 DG  X   4      13.020  14.700   6.460  0.00  0.00            
ATOM    121  H22 DG  X   4      12.270  16.280   6.370  0.00  0.00            
ATOM    122  N3  DG  X   4      14.140  17.620   6.600  0.00  0.00            
ATOM    123  C4  DG  X   4      15.300  18.320   6.390  0.00  0.00            
ATOM    124  C3' DG  X   4      13.590  22.450   7.960  0.00  0.00            
ATOM    125  H3' DG  X   4      13.950  23.260   8.600  0.00  0.00            
ATOM    126  C2' DG  X   4      14.350  21.150   8.100  0.00  0.00            
ATOM    127  H2' DG  X   4      15.310  21.550   8.430  0.00  0.00            
ATOM    128 H2'' DG  X   4      13.720  20.480   8.690  0.00  0.00            
ATOM    129  O3' DG  X   4      12.250  22.190   8.200  0.00  0.00            
ATOM    130  P   DT  X   5      11.260  23.370   8.620  0.00  0.00            
ATOM    131  OP1 DT  X   5      11.870  24.080   9.730  0.00  0.00            
ATOM    132  OP2 DT  X   5       9.950  22.770   8.870  0.00  0.00            
ATOM    133  O5' DT  X   5      11.180  24.290   7.310  0.00  0.00            
ATOM    134  C5' DT  X   5      11.420  25.710   7.220  0.00  0.00            
ATOM    135  H5' DT  X   5      12.400  26.040   7.550  0.00  0.00            
ATOM    136 H5'' DT  X   5      10.770  26.280   7.880  0.00  0.00            
ATOM    137  C4' DT  X   5      11.340  26.190   5.760  0.00  0.00            
ATOM    138  H4' DT  X   5      11.470  27.280   5.750  0.00  0.00            
ATOM    139  O4' DT  X   5      12.370  25.590   5.000  0.00  0.00            
ATOM    140  C1' DT  X   5      11.890  25.260   3.720  0.00  0.00            
ATOM    141  H1' DT  X   5      12.530  25.770   3.000  0.00  0.00            
ATOM    142  N1  DT  X   5      12.200  23.830   3.570  0.00  0.00            
ATOM    143  C6  DT  X   5      11.310  22.830   3.930  0.00  0.00            
ATOM    144  H6  DT  X   5      10.330  23.100   4.290  0.00  0.00            
ATOM    145  C5  DT  X   5      11.600  21.510   3.740  0.00  0.00            
ATOM    146  C7  DT  X   5      10.670  20.470   4.190  0.00  0.00            
ATOM    147  H71 DT  X   5      10.240  20.080   3.270  0.00  0.00            
ATOM    148  H72 DT  X   5      11.230  19.600   4.530  0.00  0.00            
ATOM    149  H73 DT  X   5      10.010  20.930   4.930  0.00  0.00            
ATOM    150  C4  DT  X   5      12.750  21.100   3.050  0.00  0.00            
ATOM    151  O4  DT  X   5      13.000  19.920   2.700  0.00  0.00            
ATOM    152  N3  DT  X   5      13.590  22.140   2.720  0.00  0.00            
ATOM    153  H3  DT  X   5      14.440  21.850   2.260  0.00  0.00            
ATOM    154  C2  DT  X   5      13.430  23.490   3.010  0.00  0.00            
ATOM    155  O2  DT  X   5      14.400  24.250   2.900  0.00  0.00            
ATOM    156  C3' DT  X   5      10.010  25.940   5.050  0.00  0.00            
ATOM    157  H3' DT  X   5       9.520  25.020   5.360  0.00  0.00            
ATOM    158  C2' DT  X   5      10.400  25.650   3.570  0.00  0.00            
ATOM    159  H2' DT  X   5       9.710  24.930   3.130  0.00  0.00            
ATOM    160 H2'' DT  X   5      10.360  26.570   2.980  0.00  0.00            
ATOM    161  O3' DT  X   5       9.260  27.180   5.070  0.00  0.00            
ATOM    162  P   DT  X   6       7.750  27.270   4.500  0.00  0.00            
ATOM    163  OP1 DT  X   6       7.320  28.620   4.790  0.00  0.00            
ATOM    164  OP2 DT  X   6       7.020  26.190   5.150  0.00  0.00            
ATOM    165  O5' DT  X   6       7.720  27.000   2.980  0.00  0.00            
ATOM    166  C5' DT  X   6       6.630  27.400   2.230  0.00  0.00            
ATOM    167  H5' DT  X   6       6.610  28.480   2.380  0.00  0.00            
ATOM    168 H5'' DT  X   6       5.780  26.960   2.750  0.00  0.00            
ATOM    169  C4' DT  X   6       6.610  26.980   0.720  0.00  0.00            
ATOM    170  H4' DT  X   6       5.780  27.520   0.270  0.00  0.00            
ATOM    171  O4' DT  X   6       7.730  27.560   0.070  0.00  0.00            
ATOM    172  C1' DT  X   6       8.240  26.600  -0.900  0.00  0.00            
ATOM    173  H1' DT  X   6       7.580  26.590  -1.760  0.00  0.00            
ATOM    174  N1  DT  X   6       9.640  26.900  -1.240  0.00  0.00            
ATOM    175  C6  DT  X   6      10.630  27.160  -0.340  0.00  0.00            
ATOM    176  H6  DT  X   6      10.360  27.100   0.700  0.00  0.00            
ATOM    177  C5  DT  X   6      11.840  27.740  -0.690  0.00  0.00            
ATOM    178  C7  DT  X   6      12.920  28.100   0.340  0.00  0.00            
ATOM    179  H71 DT  X   6      12.420  28.130   1.310  0.00  0.00            
ATOM    180  H72 DT  X   6      13.810  27.470   0.310  0.00  0.00            
ATOM    181  H73 DT  X   6      13.220  29.110   0.090  0.00  0.00            
ATOM    182  C4  DT  X   6      12.140  27.850  -2.090  0.00  0.00            
ATOM    183  O4  DT  X   6      13.200  28.330  -2.510  0.00  0.00            
ATOM    184  N3  DT  X   6      11.210  27.360  -2.970  0.00  0.00            
ATOM    185  H3  DT  X   6      11.440  27.660  -3.910  0.00  0.00            
ATOM    186  C2  DT  X   6       9.880  27.080  -2.620  0.00  0.00            
ATOM    187  O2  DT  X   6       8.960  27.120  -3.510  0.00  0.00            
ATOM    188  C3' DT  X   6       6.670  25.480   0.390  0.00  0.00            
ATOM    189  H3' DT  X   6       6.510  24.890   1.300  0.00  0.00            
ATOM    190  C2' DT  X   6       8.090  25.330  -0.100  0.00  0.00            
ATOM    191  H2' DT  X   6       8.820  25.320   0.720  0.00  0.00            
ATOM    192 H2'' DT  X   6       8.230  24.510  -0.800  0.00  0.00            
ATOM    193  O3' DT  X   6       5.670  25.080  -0.550  0.00  0.00            
ATOM    194  P   DA  X   7       5.290  23.490  -0.820  0.00  0.00            
ATOM    195  OP1 DA  X   7       4.020  23.540  -1.660  0.00  0.00            
ATOM    196  OP2 DA  X   7       5.290  22.820   0.450  0.00  0.00            
ATOM    197  O5' DA  X   7       6.570  22.930  -1.640  0.00  0.00            
ATOM    198  C5' DA  X   7       6.690  23.220  -2.970  0.00  0.00            
ATOM    199  H5' DA  X   7       6.590  24.300  -3.070  0.00  0.00            
ATOM    200 H5'' DA  X   7       5.890  22.690  -3.480  0.00  0.00            
ATOM    201  C4' DA  X   7       8.030  22.780  -3.610  0.00  0.00            
ATOM    202  H4' DA  X   7       7.920  23.000  -4.670  0.00  0.00            
ATOM    203  O4' DA  X   7       9.080  23.660  -3.140  0.00  0.00            
ATOM    204  C1' DA  X   7      10.150  22.760  -2.670  0.00  0.00            
ATOM    205  H1' DA  X   7      10.790  22.520  -3.520  0.00  0.00            
ATOM    206  N9  DA  X   7      10.900  23.400  -1.570  0.00  0.00            
ATOM    207  C8  DA  X   7      10.710  23.410  -0.220  0.00  0.00            
ATOM    208  H8  DA  X   7       9.830  23.020   0.260  0.00  0.00            
ATOM    209  N7  DA  X   7      11.700  23.990   0.420  0.00  0.00            
ATOM    210  C5  DA  X   7      12.600  24.320  -0.620  0.00  0.00            
ATOM    211  C6  DA  X   7      13.960  24.850  -0.730  0.00  0.00            
ATOM    212  N6  DA  X   7      14.850  25.060   0.200  0.00  0.00            
ATOM    213  H61 DA  X   7      15.640  25.600  -0.110  0.00  0.00            
ATOM    214  H62 DA  X   7      14.630  24.710   1.120  0.00  0.00            
ATOM    215  N1  DA  X   7      14.580  24.950  -1.900  0.00  0.00            
ATOM    216  C2  DA  X   7      13.860  24.640  -2.980  0.00  0.00            
ATOM    217  H2  DA  X   7      14.430  24.640  -3.900  0.00  0.00            
ATOM    218  N3  DA  X   7      12.650  24.200  -3.070  0.00  0.00            
ATOM    219  C4  DA  X   7      12.060  24.090  -1.850  0.00  0.00            
ATOM    220  C3' DA  X   7       8.380  21.320  -3.300  0.00  0.00            
ATOM    221  H3' DA  X   7       7.580  20.720  -2.870  0.00  0.00            
ATOM    222  C2' DA  X   7       9.420  21.490  -2.240  0.00  0.00            
ATOM    223  H2' DA  X   7       8.970  21.590  -1.250  0.00  0.00            
ATOM    224 H2'' DA  X   7      10.060  20.610  -2.190  0.00  0.00            
ATOM    225  O3' DA  X   7       8.840  20.770  -4.480  0.00  0.00            
ATOM    226  P   DG  X   8       7.930  19.640  -5.250  0.00  0.00            
ATOM    227  OP1 DG  X   8       8.580  19.380  -6.490  0.00  0.00            
ATOM    228  OP2 DG  X   8       6.560  20.090  -5.250  0.00  0.00            
ATOM    229  O5' DG  X   8       8.030  18.280  -4.440  0.00  0.00            
ATOM    230  C5' DG  X   8       9.200  17.730  -3.970  0.00  0.00            
ATOM    231  H5' DG  X   8       9.800  18.600  -3.690  0.00  0.00            
ATOM    232 H5'' DG  X   8       9.760  17.270  -4.790  0.00  0.00            
ATOM    233  C4' DG  X   8       9.100  16.820  -2.780  0.00  0.00            
ATOM    234  H4' DG  X   8       8.450  15.990  -3.080  0.00  0.00            
ATOM    235  O4' DG  X   8      10.330  16.250  -2.440  0.00  0.00            
ATOM    236  C1' DG  X   8      10.410  16.200  -1.020  0.00  0.00            
ATOM    237  H1' DG  X   8       9.880  15.320  -0.650  0.00  0.00            
ATOM    238  N9  DG  X   8      11.840  16.230  -0.620  0.00  0.00            
ATOM    239  C8  DG  X   8      12.700  17.310  -0.500  0.00  0.00            
ATOM    240  H8  DG  X   8      12.360  18.320  -0.610  0.00  0.00            
ATOM    241  N7  DG  X   8      13.910  16.960  -0.320  0.00  0.00            
ATOM    242  C5  DG  X   8      13.850  15.550  -0.280  0.00  0.00            
ATOM    243  C6  DG  X   8      14.850  14.590   0.040  0.00  0.00            
ATOM    244  O6  DG  X   8      16.080  14.770   0.380  0.00  0.00            
ATOM    245  N1  DG  X   8      14.410  13.290   0.090  0.00  0.00            
ATOM    246  H1  DG  X   8      15.170  12.650   0.290  0.00  0.00            
ATOM    247  C2  DG  X   8      13.150  12.900  -0.260  0.00  0.00            
ATOM    248  N2  DG  X   8      12.760  11.670  -0.030  0.00  0.00            
ATOM    249  H21 DG  X   8      13.340  10.840  -0.040  0.00  0.00            
ATOM    250  H22 DG  X   8      11.770  11.510  -0.170  0.00  0.00            
ATOM    251  N3  DG  X   8      12.160  13.780  -0.440  0.00  0.00            
ATOM    252  C4  DG  X   8      12.560  15.090  -0.500  0.00  0.00            
ATOM    253  C3' DG  X   8       8.430  17.460  -1.550  0.00  0.00            
ATOM    254  H3' DG  X   8       8.070  18.460  -1.790  0.00  0.00            
ATOM    255  C2' DG  X   8       9.640  17.390  -0.540  0.00  0.00            
ATOM    256  H2' DG  X   8      10.300  18.250  -0.550  0.00  0.00            
ATOM    257 H2'' DG  X   8       9.320  17.240   0.490  0.00  0.00            
ATOM    258  O3' DG  X   8       7.260  16.610  -1.160  0.00  0.00            
ATOM    259  P   DG  X   9       6.540  16.800   0.250  0.00  0.00            
ATOM    260  OP1 DG  X   9       5.150  16.340   0.220  0.00  0.00            
ATOM    261  OP2 DG  X   9       6.750  18.210   0.720  0.00  0.00            
ATOM    262  O5' DG  X   9       7.320  15.840   1.260  0.00  0.00            
ATOM    263  C5' DG  X   9       7.350  14.480   0.980  0.00  0.00            
ATOM    264  H5' DG  X   9       7.630  14.260  -0.050  0.00  0.00            
ATOM    265 H5'' DG  X   9       6.320  14.100   1.030  0.00  0.00            
ATOM    266  C4' DG  X   9       8.210  13.690   1.960  0.00  0.00            
ATOM    267  H4' DG  X   9       8.020  12.630   1.780  0.00  0.00            
ATOM    268  O4' DG  X   9       9.580  14.100   1.720  0.00  0.00            
ATOM    269  C1' DG  X   9      10.210  13.470   2.860  0.00  0.00            
ATOM    270  H1' DG  X   9      10.180  12.390   2.690  0.00  0.00            
ATOM    271  N9  DG  X   9      11.620  13.910   2.860  0.00  0.00            
ATOM    272  C8  DG  X   9      12.170  15.150   2.820  0.00  0.00            
ATOM    273  H8  DG  X   9      11.540  16.020   2.700  0.00  0.00            
ATOM    274  N7  DG  X   9      13.510  15.090   2.800  0.00  0.00            
ATOM    275  C5  DG  X   9      13.790  13.750   3.030  0.00  0.00            
ATOM    276  C6  DG  X   9      15.050  13.010   3.260  0.00  0.00            
ATOM    277  O6  DG  X   9      16.170  13.460   3.180  0.00  0.00            
ATOM    278  N1  DG  X   9      14.900  11.650   3.400  0.00  0.00            
ATOM    279  H1  DG  X   9      15.740  11.100   3.230  0.00  0.00            
ATOM    280  C2  DG  X   9      13.660  11.040   3.230  0.00  0.00            
ATOM    281  N2  DG  X   9      13.650   9.770   3.540  0.00  0.00            
ATOM    282  H21 DG  X   9      14.480   9.290   3.860  0.00  0.00            
ATOM    283  H22 DG  X   9      12.800   9.260   3.340  0.00  0.00            
ATOM    284  N3  DG  X   9      12.490  11.680   3.230  0.00  0.00            
ATOM    285  C4  DG  X   9      12.650  13.010   3.050  0.00  0.00            
ATOM    286  C3' DG  X   9       7.920  13.940   3.450  0.00  0.00            
ATOM    287  H3' DG  X   9       7.560  14.960   3.540  0.00  0.00            
ATOM    288  C2' DG  X   9       9.350  13.720   4.080  0.00  0.00            
ATOM    289  H2' DG  X   9       9.640  14.570   4.690  0.00  0.00            
ATOM    290 H2'' DG  X   9       9.450  12.820   4.690  0.00  0.00            
ATOM    291  O3' DG  X   9       6.970  13.070   4.050  0.00  0.00            
ATOM    292  P   DG  X  10       6.760  12.900   5.650  0.00  0.00            
ATOM    293  OP1 DG  X  10       5.320  12.560   5.880  0.00  0.00            
ATOM    294  OP2 DG  X  10       7.170  14.170   6.310  0.00  0.00            
ATOM    295  O5' DG  X  10       7.680  11.730   6.230  0.00  0.00            
ATOM    296  C5' DG  X  10       7.470  10.370   5.950  0.00  0.00            
ATOM    297  H5' DG  X  10       7.390  10.290   4.870  0.00  0.00            
ATOM    298 H5'' DG  X  10       6.570  10.050   6.480  0.00  0.00            
ATOM    299  C4' DG  X  10       8.500   9.360   6.470  0.00  0.00            
ATOM    300  H4' DG  X  10       8.340   8.380   6.020  0.00  0.00            
ATOM    301  O4' DG  X  10       9.780   9.730   5.970  0.00  0.00            
ATOM    302  C1' DG  X  10      10.640   9.760   7.120  0.00  0.00            
ATOM    303  H1' DG  X  10      11.250   8.870   7.270  0.00  0.00            
ATOM    304  N9  DG  X  10      11.670  10.890   6.970  0.00  0.00            
ATOM    305  C8  DG  X  10      11.560  12.260   6.960  0.00  0.00            
ATOM    306  H8  DG  X  10      10.610  12.760   7.040  0.00  0.00            
ATOM    307  N7  DG  X  10      12.770  12.850   7.010  0.00  0.00            
ATOM    308  C5  DG  X  10      13.680  11.820   6.810  0.00  0.00            
ATOM    309  C6  DG  X  10      15.130  11.780   6.670  0.00  0.00            
ATOM    310  O6  DG  X  10      15.870  12.740   6.650  0.00  0.00            
ATOM    311  N1  DG  X  10      15.660  10.490   6.570  0.00  0.00            
ATOM    312  H1  DG  X  10      16.670  10.420   6.630  0.00  0.00            
ATOM    313  C2  DG  X  10      14.920   9.420   6.460  0.00  0.00            
ATOM    314  N2  DG  X  10      15.680   8.370   6.520  0.00  0.00            
ATOM    315  H21 DG  X  10      16.680   8.410   6.640  0.00  0.00            
ATOM    316  H22 DG  X  10      15.180   7.500   6.620  0.00  0.00            
ATOM    317  N3  DG  X  10      13.610   9.370   6.660  0.00  0.00            
ATOM    318  C4  DG  X  10      13.030  10.650   6.820  0.00  0.00            
ATOM    319  C3' DG  X  10       8.500   9.140   7.930  0.00  0.00            
ATOM    320  H3' DG  X  10       7.580   9.550   8.340  0.00  0.00            
ATOM    321  C2' DG  X  10       9.790   9.800   8.400  0.00  0.00            
ATOM    322  H2' DG  X  10       9.640  10.860   8.580  0.00  0.00            
ATOM    323 H2'' DG  X  10      10.150   9.240   9.260  0.00  0.00            
ATOM    324  O3' DG  X  10       8.590   7.720   8.310  0.00  0.00            
ATOM    325  P   DT  X  11       7.250   6.750   8.350  0.00  0.00            
ATOM    326  OP1 DT  X  11       6.240   7.420   9.170  0.00  0.00            
ATOM    327  OP2 DT  X  11       7.630   5.390   8.740  0.00  0.00            
ATOM    328  O5' DT  X  11       6.600   6.580   6.910  0.00  0.00            
ATOM    329  C5' DT  X  11       5.440   7.240   6.450  0.00  0.00            
ATOM    330  H5' DT  X  11       5.500   8.300   6.680  0.00  0.00            
ATOM    331 H5'' DT  X  11       4.570   6.910   7.000  0.00  0.00            
ATOM    332  C4' DT  X  11       5.190   7.060   4.970  0.00  0.00            
ATOM    333  H4' DT  X  11       4.330   7.710   4.810  0.00  0.00            
ATOM    334  O4' DT  X  11       6.310   7.650   4.290  0.00  0.00            
ATOM    335  C1' DT  X  11       6.800   6.680   3.420  0.00  0.00            
ATOM    336  H1' DT  X  11       6.380   6.740   2.420  0.00  0.00            
ATOM    337  N1  DT  X  11       8.300   6.680   3.330  0.00  0.00            
ATOM    338  C6  DT  X  11       9.110   6.610   4.480  0.00  0.00            
ATOM    339  H6  DT  X  11       8.570   6.520   5.410  0.00  0.00            
ATOM    340  C5  DT  X  11      10.480   6.430   4.390  0.00  0.00            
ATOM    341  C7  DT  X  11      11.330   6.310   5.610  0.00  0.00            
ATOM    342  H71 DT  X  11      11.650   5.270   5.620  0.00  0.00            
ATOM    343  H72 DT  X  11      12.160   7.010   5.500  0.00  0.00            
ATOM    344  H73 DT  X  11      10.760   6.700   6.450  0.00  0.00            
ATOM    345  C4  DT  X  11      11.080   6.430   3.100  0.00  0.00            
ATOM    346  O4  DT  X  11      12.310   6.190   2.770  0.00  0.00            
ATOM    347  N3  DT  X  11      10.200   6.690   2.050  0.00  0.00            
ATOM    348  H3  DT  X  11      10.740   6.720   1.190  0.00  0.00            
ATOM    349  C2  DT  X  11       8.880   6.890   2.080  0.00  0.00            
ATOM    350  O2  DT  X  11       8.280   7.370   1.070  0.00  0.00            
ATOM    351  C3' DT  X  11       5.020   5.610   4.580  0.00  0.00            
ATOM    352  H3' DT  X  11       4.680   4.980   5.410  0.00  0.00            
ATOM    353  C2' DT  X  11       6.430   5.320   4.080  0.00  0.00            
ATOM    354  H2' DT  X  11       6.970   5.080   5.000  0.00  0.00            
ATOM    355 H2'' DT  X  11       6.520   4.440   3.440  0.00  0.00            
ATOM    356  O3' DT  X  11       4.080   5.500   3.540  0.00  0.00            
ATOM    357  P   DT  X  12       3.600   4.140   2.870  0.00  0.00            
ATOM    358  OP1 DT  X  12       2.340   4.300   2.170  0.00  0.00            
ATOM    359  OP2 DT  X  12       3.800   2.950   3.780  0.00  0.00            
ATOM    360  O5' DT  X  12       4.710   3.930   1.690  0.00  0.00            
ATOM    361  C5' DT  X  12       4.880   4.850   0.570  0.00  0.00            
ATOM    362  H5' DT  X  12       5.100   5.890   0.790  0.00  0.00            
ATOM    363 H5'' DT  X  12       3.990   4.730  -0.040  0.00  0.00            
ATOM    364  C4' DT  X  12       6.040   4.440  -0.420  0.00  0.00            
ATOM    365  H4' DT  X  12       6.030   5.100  -1.280  0.00  0.00            
ATOM    366  O4' DT  X  12       7.290   4.510   0.320  0.00  0.00            
ATOM    367  C1' DT  X  12       7.940   3.280   0.260  0.00  0.00            
ATOM    368  H1' DT  X  12       8.630   3.270  -0.590  0.00  0.00            
ATOM    369  N1  DT  X  12       8.890   3.140   1.410  0.00  0.00            
ATOM    370  C6  DT  X  12       8.440   2.710   2.660  0.00  0.00            
ATOM    371  H6  DT  X  12       7.370   2.550   2.760  0.00  0.00            
ATOM    372  C5  DT  X  12       9.260   2.620   3.740  0.00  0.00            
ATOM    373  C7  DT  X  12       8.680   2.310   5.090  0.00  0.00            
ATOM    374  H71 DT  X  12       7.590   2.340   5.130  0.00  0.00            
ATOM    375  H72 DT  X  12       9.130   1.380   5.460  0.00  0.00            
ATOM    376  H73 DT  X  12       9.100   3.090   5.730  0.00  0.00            
ATOM    377  C4  DT  X  12      10.690   2.820   3.550  0.00  0.00            
ATOM    378  O4  DT  X  12      11.590   2.570   4.430  0.00  0.00            
ATOM    379  N3  DT  X  12      11.130   3.180   2.280  0.00  0.00            
ATOM    380  H3  DT  X  12      12.080   2.990   1.990  0.00  0.00            
ATOM    381  C2  DT  X  12      10.290   3.450   1.230  0.00  0.00            
ATOM    382  O2  DT  X  12      10.660   4.010   0.140  0.00  0.00            
ATOM    383  C3' DT  X  12       5.900   2.980  -0.840  0.00  0.00            
ATOM    384  H3' DT  X  12       4.910   2.610  -0.580  0.00  0.00            
ATOM    385  C2' DT  X  12       6.820   2.250   0.110  0.00  0.00            
ATOM    386  H2' DT  X  12       6.310   2.040   1.060  0.00  0.00            
ATOM    387 H2'' DT  X  12       7.170   1.310  -0.300  0.00  0.00            
ATOM    388  O3' DT  X  12       6.210   2.610  -2.180  0.00  0.00            
ATOM    389  P   DA  X  13       5.360   2.930  -3.460  0.00  0.00            
ATOM    390  OP1 DA  X  13       4.070   3.290  -3.040  0.00  0.00            
ATOM    391  OP2 DA  X  13       5.560   1.810  -4.420  0.00  0.00            
ATOM    392  O5' DA  X  13       6.160   4.170  -3.940  0.00  0.00            
ATOM    393  C5' DA  X  13       7.380   4.080  -4.620  0.00  0.00            
ATOM    394  H5' DA  X  13       7.130   3.900  -5.670  0.00  0.00            
ATOM    395 H5'' DA  X  13       7.870   3.160  -4.300  0.00  0.00            
ATOM    396  C4' DA  X  13       8.360   5.310  -4.590  0.00  0.00            
ATOM    397  H4' DA  X  13       9.090   5.140  -5.380  0.00  0.00            
ATOM    398  O4' DA  X  13       7.720   6.620  -4.650  0.00  0.00            
ATOM    399  C1' DA  X  13       8.300   7.490  -3.730  0.00  0.00            
ATOM    400  H1' DA  X  13       9.320   7.550  -4.120  0.00  0.00            
ATOM    401  N9  DA  X  13       7.670   8.810  -3.590  0.00  0.00            
ATOM    402  C8  DA  X  13       8.100  10.030  -4.070  0.00  0.00            
ATOM    403  H8  DA  X  13       9.050  10.210  -4.570  0.00  0.00            
ATOM    404  N7  DA  X  13       7.210  11.000  -3.840  0.00  0.00            
ATOM    405  C5  DA  X  13       6.220  10.410  -3.050  0.00  0.00            
ATOM    406  C6  DA  X  13       5.030  10.820  -2.410  0.00  0.00            
ATOM    407  N6  DA  X  13       4.530  12.020  -2.360  0.00  0.00            
ATOM    408  H61 DA  X  13       3.600  11.980  -1.960  0.00  0.00            
ATOM    409  H62 DA  X  13       5.090  12.840  -2.570  0.00  0.00            
ATOM    410  N1  DA  X  13       4.210   9.980  -1.850  0.00  0.00            
ATOM    411  C2  DA  X  13       4.590   8.710  -1.790  0.00  0.00            
ATOM    412  H2  DA  X  13       3.950   8.040  -1.230  0.00  0.00            
ATOM    413  N3  DA  X  13       5.640   8.130  -2.410  0.00  0.00            
ATOM    414  C4  DA  X  13       6.440   9.070  -2.990  0.00  0.00            
ATOM    415  C3' DA  X  13       9.070   5.320  -3.240  0.00  0.00            
ATOM    416  H3' DA  X  13       8.810   4.440  -2.640  0.00  0.00            
ATOM    417  C2' DA  X  13       8.500   6.570  -2.510  0.00  0.00            
ATOM    418  H2' DA  X  13       7.550   6.250  -2.090  0.00  0.00            
ATOM    419 H2'' DA  X  13       9.090   7.010  -1.700  0.00  0.00            
ATOM    420  O3' DA  X  13      10.480   5.480  -3.090  0.00  0.00            
ATOM    421  P   DG  X  14      11.530   4.780  -4.010  0.00  0.00            
ATOM    422  OP1 DG  X  14      11.540   5.530  -5.220  0.00  0.00            
ATOM    423  OP2 DG  X  14      11.290   3.280  -4.030  0.00  0.00            
ATOM    424  O5' DG  X  14      12.780   5.150  -3.080  0.00  0.00            
ATOM    425  C5' DG  X  14      14.030   4.500  -3.320  0.00  0.00            
ATOM    426  H5' DG  X  14      14.670   4.990  -4.060  0.00  0.00            
ATOM    427 H5'' DG  X  14      13.720   3.520  -3.700  0.00  0.00            
ATOM    428  C4' DG  X  14      14.830   4.340  -2.040  0.00  0.00            
ATOM    429  H4' DG  X  14      15.690   3.720  -2.280  0.00  0.00            
ATOM    430  O4' DG  X  14      15.260   5.650  -1.720  0.00  0.00            
ATOM    431  C1' DG  X  14      15.480   5.570  -0.320  0.00  0.00            
ATOM    432  H1' DG  X  14      16.450   5.110  -0.120  0.00  0.00            
ATOM    433  N9  DG  X  14      15.420   7.050   0.140  0.00  0.00            
ATOM    434  C8  DG  X  14      14.330   7.840   0.430  0.00  0.00            
ATOM    435  H8  DG  X  14      13.350   7.400   0.570  0.00  0.00            
ATOM    436  N7  DG  X  14      14.560   9.120   0.490  0.00  0.00            
ATOM    437  C5  DG  X  14      15.950   9.190   0.260  0.00  0.00            
ATOM    438  C6  DG  X  14      16.800  10.310   0.260  0.00  0.00            
ATOM    439  O6  DG  X  14      16.520  11.460   0.470  0.00  0.00            
ATOM    440  N1  DG  X  14      18.120   9.930   0.200  0.00  0.00            
ATOM    441  H1  DG  X  14      18.810  10.660   0.310  0.00  0.00            
ATOM    442  C2  DG  X  14      18.620   8.660   0.090  0.00  0.00            
ATOM    443  N2  DG  X  14      19.880   8.500  -0.110  0.00  0.00            
ATOM    444  H21 DG  X  14      20.520   9.270  -0.160  0.00  0.00            
ATOM    445  H22 DG  X  14      20.250   7.660  -0.530  0.00  0.00            
ATOM    446  N3  DG  X  14      17.840   7.580   0.030  0.00  0.00            
ATOM    447  C4  DG  X  14      16.490   7.910   0.140  0.00  0.00            
ATOM    448  C3' DG  X  14      14.180   3.640  -0.850  0.00  0.00            
ATOM    449  H3' DG  X  14      13.150   3.360  -1.090  0.00  0.00            
ATOM    450  C2' DG  X  14      14.270   4.780   0.210  0.00  0.00            
ATOM    451  H2' DG  X  14      13.310   5.290   0.120  0.00  0.00            
ATOM    452 H2'' DG  X  14      14.410   4.450   1.240  0.00  0.00            
ATOM    453  O3' DG  X  14      14.920   2.480  -0.540  0.00  0.00            
ATOM    454  P   DG  X  15      14.790   1.680   0.910  0.00  0.00            
ATOM    455  OP1 DG  X  15      15.300   0.370   0.730  0.00  0.00            
ATOM    456  OP2 DG  X  15      13.460   1.940   1.490  0.00  0.00            
ATOM    457  O5' DG  X  15      15.930   2.510   1.740  0.00  0.00            
ATOM    458  C5' DG  X  15      17.260   2.290   1.440  0.00  0.00            
ATOM    459  H5' DG  X  15      17.370   2.580   0.390  0.00  0.00            
ATOM    460 H5'' DG  X  15      17.460   1.230   1.620  0.00  0.00            
ATOM    461  C4' DG  X  15      18.190   3.160   2.400  0.00  0.00            
ATOM    462  H4' DG  X  15      19.210   2.800   2.210  0.00  0.00            
ATOM    463  O4' DG  X  15      18.090   4.500   2.170  0.00  0.00            
ATOM    464  C1' DG  X  15      18.350   5.150   3.440  0.00  0.00            
ATOM    465  H1' DG  X  15      19.420   5.150   3.650  0.00  0.00            
ATOM    466  N9  DG  X  15      17.870   6.580   3.570  0.00  0.00            
ATOM    467  C8  DG  X  15      16.570   7.090   3.400  0.00  0.00            
ATOM    468  H8  DG  X  15      15.720   6.470   3.160  0.00  0.00            
ATOM    469  N7  DG  X  15      16.570   8.400   3.330  0.00  0.00            
ATOM    470  C5  DG  X  15      17.880   8.800   3.480  0.00  0.00            
ATOM    471  C6  DG  X  15      18.510  10.090   3.560  0.00  0.00            
ATOM    472  O6  DG  X  15      18.080  11.270   3.550  0.00  0.00            
ATOM    473  N1  DG  X  15      19.880  10.050   3.550  0.00  0.00            
ATOM    474  H1  DG  X  15      20.420  10.910   3.610  0.00  0.00            
ATOM    475  C2  DG  X  15      20.630   8.900   3.630  0.00  0.00            
ATOM    476  N2  DG  X  15      21.890   8.990   3.930  0.00  0.00            
ATOM    477  H21 DG  X  15      22.280   9.910   4.090  0.00  0.00            
ATOM    478  H22 DG  X  15      22.380   8.110   3.870  0.00  0.00            
ATOM    479  N3  DG  X  15      20.110   7.660   3.720  0.00  0.00            
ATOM    480  C4  DG  X  15      18.700   7.710   3.650  0.00  0.00            
ATOM    481  C3' DG  X  15      17.760   2.870   3.880  0.00  0.00            
ATOM    482  H3' DG  X  15      16.690   2.670   3.930  0.00  0.00            
ATOM    483  C2' DG  X  15      17.750   4.250   4.540  0.00  0.00            
ATOM    484  H2' DG  X  15      16.780   4.600   4.880  0.00  0.00            
ATOM    485 H2'' DG  X  15      18.370   4.350   5.440  0.00  0.00            
ATOM    486  O3' DG  X  15      18.680   1.950   4.480  0.00  0.00            
ATOM    487  P   DG  X  16      18.710   1.620   6.010  0.00  0.00            
ATOM    488  OP1 DG  X  16      19.400   0.270   6.090  0.00  0.00            
ATOM    489  OP2 DG  X  16      17.340   1.760   6.570  0.00  0.00            
ATOM    490  O5' DG  X  16      19.620   2.700   6.700  0.00  0.00            
ATOM    491  C5' DG  X  16      21.020   2.630   6.510  0.00  0.00            
ATOM    492  H5' DG  X  16      21.340   2.400   5.500  0.00  0.00            
ATOM    493 H5'' DG  X  16      21.290   1.740   7.080  0.00  0.00            
ATOM    494  C4' DG  X  16      21.830   3.820   7.070  0.00  0.00            
ATOM    495  H4' DG  X  16      22.880   3.840   6.790  0.00  0.00            
ATOM    496  O4' DG  X  16      21.180   4.980   6.650  0.00  0.00            
ATOM    497  C1' DG  X  16      21.350   6.000   7.590  0.00  0.00            
ATOM    498  H1' DG  X  16      22.420   6.230   7.630  0.00  0.00            
ATOM    499  N9  DG  X  16      20.420   7.070   7.280  0.00  0.00            
ATOM    500  C8  DG  X  16      19.040   6.970   7.180  0.00  0.00            
ATOM    501  H8  DG  X  16      18.530   6.030   7.340  0.00  0.00            
ATOM    502  N7  DG  X  16      18.500   8.090   7.030  0.00  0.00            
ATOM    503  C5  DG  X  16      19.470   9.070   7.100  0.00  0.00            
ATOM    504  C6  DG  X  16      19.480  10.520   7.010  0.00  0.00            
ATOM    505  O6  DG  X  16      18.560  11.310   6.810  0.00  0.00            
ATOM    506  N1  DG  X  16      20.740  11.090   7.060  0.00  0.00            
ATOM    507  H1  DG  X  16      20.760  12.090   6.920  0.00  0.00            
ATOM    508  C2  DG  X  16      21.850  10.420   7.420  0.00  0.00            
ATOM    509  N2  DG  X  16      22.950  11.120   7.620  0.00  0.00            
ATOM    510  H21 DG  X  16      22.810  12.120   7.610  0.00  0.00            
ATOM    511  H22 DG  X  16      23.810  10.700   7.940  0.00  0.00            
ATOM    512  N3  DG  X  16      21.900   9.070   7.530  0.00  0.00            
ATOM    513  C4  DG  X  16      20.700   8.410   7.310  0.00  0.00            
ATOM    514  C3' DG  X  16      21.780   3.810   8.560  0.00  0.00            
ATOM    515  H3' DG  X  16      21.100   3.090   9.020  0.00  0.00            
ATOM    516  C2' DG  X  16      21.080   5.170   8.870  0.00  0.00            
ATOM    517  H2' DG  X  16      20.030   4.940   9.040  0.00  0.00            
ATOM    518 H2'' DG  X  16      21.590   5.680   9.700  0.00  0.00            
ATOM    519  O3' DG  X  16      23.130   3.620   9.130  0.00  0.00            
ATOM    520  P   DT  X  17      23.390   3.430  10.720  0.00  0.00            
ATOM    521  OP1 DT  X  17      24.720   2.810  11.000  0.00  0.00            
ATOM    522  OP2 DT  X  17      22.200   2.840  11.370  0.00  0.00            
ATOM    523  O5' DT  X  17      23.540   4.910  11.120  0.00  0.00            
ATOM    524  C5' DT  X  17      24.540   5.790  10.530  0.00  0.00            
ATOM    525  H5' DT  X  17      24.780   5.780   9.470  0.00  0.00            
ATOM    526 H5'' DT  X  17      25.370   5.520  11.180  0.00  0.00            
ATOM    527  C4' DT  X  17      24.270   7.250  10.870  0.00  0.00            
ATOM    528  H4' DT  X  17      25.040   7.900  10.460  0.00  0.00            
ATOM    529  O4' DT  X  17      22.960   7.650  10.330  0.00  0.00            
ATOM    530  C1' DT  X  17      22.420   8.650  11.270  0.00  0.00            
ATOM    531  H1' DT  X  17      23.030   9.490  10.960  0.00  0.00            
ATOM    532  N1  DT  X  17      21.020   8.780  10.940  0.00  0.00            
ATOM    533  C6  DT  X  17      20.120   7.770  11.060  0.00  0.00            
ATOM    534  H6  DT  X  17      20.440   6.780  11.330  0.00  0.00            
ATOM    535  C5  DT  X  17      18.820   7.870  10.780  0.00  0.00            
ATOM    536  C7  DT  X  17      17.790   6.700  10.900  0.00  0.00            
ATOM    537  H71 DT  X  17      16.800   7.100  11.160  0.00  0.00            
ATOM    538  H72 DT  X  17      17.710   6.270   9.900  0.00  0.00            
ATOM    539  H73 DT  X  17      18.200   5.990  11.620  0.00  0.00            
ATOM    540  C4  DT  X  17      18.310   9.220  10.460  0.00  0.00            
ATOM    541  O4  DT  X  17      17.150   9.560  10.290  0.00  0.00            
ATOM    542  N3  DT  X  17      19.210  10.200  10.350  0.00  0.00            
ATOM    543  H3  DT  X  17      18.880  11.100  10.060  0.00  0.00            
ATOM    544  C2  DT  X  17      20.540  10.080  10.680  0.00  0.00            
ATOM    545  O2  DT  X  17      21.300  11.020  10.450  0.00  0.00            
ATOM    546  C3' DT  X  17      24.270   7.530  12.360  0.00  0.00            
ATOM    547  H3' DT  X  17      24.480   6.680  13.020  0.00  0.00            
ATOM    548  C2' DT  X  17      22.860   8.110  12.650  0.00  0.00            
ATOM    549  H2' DT  X  17      22.180   7.300  12.910  0.00  0.00            
ATOM    550 H2'' DT  X  17      23.100   8.880  13.390  0.00  0.00            
ATOM    551  O3' DT  X  17      25.250   8.530  12.760  0.00  0.00            
ATOM    552  P   DT  X  18      26.740   8.210  13.050  0.00  0.00            
ATOM    553  OP1 DT  X  18      26.770   7.240  14.120  0.00  0.00            
ATOM    554  OP2 DT  X  18      27.420   9.550  13.200  0.00  0.00            
ATOM    555  O5' DT  X  18      27.490   7.420  11.820  0.00  0.00            
ATOM    556  C5' DT  X  18      28.340   8.090  10.930  0.00  0.00            
ATOM    557  H5' DT  X  18      29.210   8.420  11.500  0.00  0.00            
ATOM    558 H5'' DT  X  18      27.870   8.950  10.450  0.00  0.00            
ATOM    559  C4' DT  X  18      28.880   7.210   9.860  0.00  0.00            
ATOM    560  H4' DT  X  18      29.600   7.830   9.330  0.00  0.00            
ATOM    561  O4' DT  X  18      29.720   6.170  10.430  0.00  0.00            
ATOM    562  C1' DT  X  18      29.540   4.910   9.680  0.00  0.00            
ATOM    563  H1' DT  X  18      30.070   4.970   8.730  0.00  0.00            
ATOM    564  N1  DT  X  18      30.100   3.790  10.430  0.00  0.00            
ATOM    565  C6  DT  X  18      29.350   3.050  11.250  0.00  0.00            
ATOM    566  H6  DT  X  18      28.270   3.110  11.300  0.00  0.00            
ATOM    567  C5  DT  X  18      29.920   2.150  12.060  0.00  0.00            
ATOM    568  C7  DT  X  18      29.070   1.270  13.020  0.00  0.00            
ATOM    569  H71 DT  X  18      29.690   0.870  13.820  0.00  0.00            
ATOM    570  H72 DT  X  18      28.320   1.960  13.410  0.00  0.00            
ATOM    571  H73 DT  X  18      28.610   0.450  12.470  0.00  0.00            
ATOM    572  C4  DT  X  18      31.340   1.850  11.980  0.00  0.00            
ATOM    573  O4  DT  X  18      31.960   0.950  12.530  0.00  0.00            
ATOM    574  N3  DT  X  18      32.050   2.640  11.070  0.00  0.00            
ATOM    575  H3  DT  X  18      33.060   2.610  11.010  0.00  0.00            
ATOM    576  C2  DT  X  18      31.460   3.670  10.410  0.00  0.00            
ATOM    577  O2  DT  X  18      32.260   4.430   9.910  0.00  0.00            
ATOM    578  C3' DT  X  18      27.870   6.500   9.010  0.00  0.00            
ATOM    579  H3' DT  X  18      26.880   6.820   9.350  0.00  0.00            
ATOM    580  C2' DT  X  18      28.080   5.000   9.250  0.00  0.00            
ATOM    581  H2' DT  X  18      27.450   4.630  10.050  0.00  0.00            
ATOM    582 H2'' DT  X  18      27.890   4.390   8.360  0.00  0.00            
ATOM    583  O3' DT  X  18      28.030   6.800   7.600  0.00  0.00            
ATOM    584  P   DA  X  19      27.680   8.260   6.940  0.00  0.00            
ATOM    585  OP1 DA  X  19      28.760   9.210   7.160  0.00  0.00            
ATOM    586  OP2 DA  X  19      26.290   8.540   7.390  0.00  0.00            
ATOM    587  O5' DA  X  19      27.580   7.910   5.370  0.00  0.00            
ATOM    588  C5' DA  X  19      28.570   8.230   4.390  0.00  0.00            
ATOM    589  H5' DA  X  19      29.490   8.500   4.900  0.00  0.00            
ATOM    590 H5'' DA  X  19      28.410   9.070   3.720  0.00  0.00            
ATOM    591  C4' DA  X  19      28.950   6.940   3.520  0.00  0.00            
ATOM    592  H4' DA  X  19      29.770   7.110   2.820  0.00  0.00            
ATOM    593  O4' DA  X  19      29.450   5.920   4.340  0.00  0.00            
ATOM    594  C1' DA  X  19      28.960   4.730   3.850  0.00  0.00            
ATOM    595  H1' DA  X  19      29.560   4.380   3.010  0.00  0.00            
ATOM    596  N9  DA  X  19      29.200   3.690   4.850  0.00  0.00            
ATOM    597  C8  DA  X  19      28.270   3.150   5.730  0.00  0.00            
ATOM    598  H8  DA  X  19      27.210   3.350   5.690  0.00  0.00            
ATOM    599  N7  DA  X  19      28.830   2.370   6.690  0.00  0.00            
ATOM    600  C5  DA  X  19      30.190   2.430   6.320  0.00  0.00            
ATOM    601  C6  DA  X  19      31.370   2.090   7.020  0.00  0.00            
ATOM    602  N6  DA  X  19      31.490   1.450   8.170  0.00  0.00            
ATOM    603  H61 DA  X  19      32.390   1.400   8.610  0.00  0.00            
ATOM    604  H62 DA  X  19      30.700   0.990   8.610  0.00  0.00            
ATOM    605  N1  DA  X  19      32.570   2.410   6.510  0.00  0.00            
ATOM    606  C2  DA  X  19      32.630   3.000   5.340  0.00  0.00            
ATOM    607  H2  DA  X  19      33.620   3.130   4.900  0.00  0.00            
ATOM    608  N3  DA  X  19      31.570   3.440   4.620  0.00  0.00            
ATOM    609  C4  DA  X  19      30.380   3.170   5.200  0.00  0.00            
ATOM    610  C3' DA  X  19      27.700   6.360   2.810  0.00  0.00            
ATOM    611  H3' DA  X  19      26.840   7.030   2.750  0.00  0.00            
ATOM    612  C2' DA  X  19      27.470   5.010   3.520  0.00  0.00            
ATOM    613  H2' DA  X  19      26.870   5.070   4.430  0.00  0.00            
ATOM    614 H2'' DA  X  19      26.970   4.310   2.840  0.00  0.00            
ATOM    615  O3' DA  X  19      27.990   6.150   1.430  0.00  0.00            
ATOM    616  P   DG  X  20      26.840   6.220   0.260  0.00  0.00            
ATOM    617  OP1 DG  X  20      25.580   5.730   0.930  0.00  0.00            
ATOM    618  OP2 DG  X  20      27.230   5.520  -0.950  0.00  0.00            
ATOM    619  O5' DG  X  20      26.740   7.700  -0.120  0.00  0.00            
ATOM    620  C5' DG  X  20      27.630   8.330  -0.960  0.00  0.00            
ATOM    621  H5' DG  X  20      27.360   8.030  -1.970  0.00  0.00            
ATOM    622 H5'' DG  X  20      28.620   7.920  -0.740  0.00  0.00            
ATOM    623  C4' DG  X  20      27.750   9.860  -0.690  0.00  0.00            
ATOM    624  H4' DG  X  20      28.430  10.330  -1.400  0.00  0.00            
ATOM    625  O4' DG  X  20      26.440  10.440  -0.800  0.00  0.00            
ATOM    626  C1' DG  X  20      26.030  10.860   0.480  0.00  0.00            
ATOM    627  H1' DG  X  20      26.250  11.930   0.530  0.00  0.00            
ATOM    628  N9  DG  X  20      24.560  10.830   0.720  0.00  0.00            
ATOM    629  C8  DG  X  20      23.730   9.820   1.170  0.00  0.00            
ATOM    630  H8  DG  X  20      24.070   8.860   1.530  0.00  0.00            
ATOM    631  N7  DG  X  20      22.470   9.990   1.020  0.00  0.00            
ATOM    632  C5  DG  X  20      22.430  11.340   0.610  0.00  0.00            
ATOM    633  C6  DG  X  20      21.300  12.240   0.310  0.00  0.00            
ATOM    634  O6  DG  X  20      20.050  12.000   0.250  0.00  0.00            
ATOM    635  N1  DG  X  20      21.700  13.520   0.090  0.00  0.00            
ATOM    636  H1  DG  X  20      20.960  14.170  -0.130  0.00  0.00            
ATOM    637  C2  DG  X  20      22.950  14.010   0.100  0.00  0.00            
ATOM    638  N2  DG  X  20      23.180  15.280  -0.030  0.00  0.00            
ATOM    639  H21 DG  X  20      22.450  15.970  -0.060  0.00  0.00            
ATOM    640  H22 DG  X  20      24.140  15.500  -0.280  0.00  0.00            
ATOM    641  N3  DG  X  20      23.990  13.220   0.220  0.00  0.00            
ATOM    642  C4  DG  X  20      23.690  11.880   0.430  0.00  0.00            
ATOM    643  C3' DG  X  20      28.230  10.040   0.740  0.00  0.00            
ATOM    644  H3' DG  X  20      28.780   9.160   1.070  0.00  0.00            
ATOM    645  C2' DG  X  20      26.950  10.310   1.550  0.00  0.00            
ATOM    646  H2' DG  X  20      26.550   9.320   1.740  0.00  0.00            
ATOM    647 H2'' DG  X  20      27.210  11.010   2.350  0.00  0.00            
ATOM    648  O3' DG  X  20      29.160  11.030   0.840  0.00  0.00            
ATOM    649  P   DG  X  21      30.320  11.110   1.930  0.00  0.00            
ATOM    650  OP1 DG  X  21      31.200  12.170   1.290  0.00  0.00            
ATOM    651  OP2 DG  X  21      30.890   9.760   2.270  0.00  0.00            
ATOM    652  O5' DG  X  21      29.550  11.710   3.200  0.00  0.00            
ATOM    653  C5' DG  X  21      29.410  13.150   3.210  0.00  0.00            
ATOM    654  H5' DG  X  21      29.230  13.520   2.200  0.00  0.00            
ATOM    655 H5'' DG  X  21      30.350  13.530   3.610  0.00  0.00            
ATOM    656  C4' DG  X  21      28.400  13.730   4.090  0.00  0.00            
ATOM    657  H4' DG  X  21      28.530  14.810   4.160  0.00  0.00            
ATOM    658  O4' DG  X  21      27.130  13.580   3.440  0.00  0.00            
ATOM    659  C1' DG  X  21      26.210  13.430   4.560  0.00  0.00            
ATOM    660  H1' DG  X  21      26.080  14.360   5.120  0.00  0.00            
ATOM    661  N9  DG  X  21      24.820  12.950   4.190  0.00  0.00            
ATOM    662  C8  DG  X  21      24.200  11.750   4.360  0.00  0.00            
ATOM    663  H8  DG  X  21      24.840  10.940   4.670  0.00  0.00            
ATOM    664  N7  DG  X  21      22.970  11.710   4.020  0.00  0.00            
ATOM    665  C5  DG  X  21      22.660  13.030   3.750  0.00  0.00            
ATOM    666  C6  DG  X  21      21.410  13.770   3.430  0.00  0.00            
ATOM    667  O6  DG  X  21      20.310  13.330   3.330  0.00  0.00            
ATOM    668  N1  DG  X  21      21.590  15.100   3.370  0.00  0.00            
ATOM    669  H1  DG  X  21      20.780  15.660   3.130  0.00  0.00            
ATOM    670  C2  DG  X  21      22.760  15.740   3.480  0.00  0.00            
ATOM    671  N2  DG  X  21      22.790  17.030   3.260  0.00  0.00            
ATOM    672  H21 DG  X  21      21.900  17.490   3.120  0.00  0.00            
ATOM    673  H22 DG  X  21      23.630  17.580   3.280  0.00  0.00            
ATOM    674  N3  DG  X  21      23.940  15.180   3.800  0.00  0.00            
ATOM    675  C4  DG  X  21      23.810  13.810   3.860  0.00  0.00            
ATOM    676  C3' DG  X  21      28.250  13.200   5.570  0.00  0.00            
ATOM    677  H3' DG  X  21      29.020  12.490   5.870  0.00  0.00            
ATOM    678  C2' DG  X  21      26.920  12.520   5.480  0.00  0.00            
ATOM    679  H2' DG  X  21      26.970  11.500   5.120  0.00  0.00            
ATOM    680 H2'' DG  X  21      26.360  12.520   6.420  0.00  0.00            
ATOM    681  O3' DG  X  21      28.170  14.220   6.520  0.00  0.00            
ATOM    682  P   DG3 X  22      29.560  14.690   7.240  0.00  0.00            
ATOM    683  OP1 DG3 X  22      30.510  14.980   6.230  0.00  0.00            
ATOM    684  OP2 DG3 X  22      29.860  13.740   8.300  0.00  0.00            
ATOM    685  O5' DG3 X  22      29.120  16.040   7.990  0.00  0.00            
ATOM    686  C5' DG3 X  22      28.870  17.280   7.430  0.00  0.00            
ATOM    687  H5' DG3 X  22      28.940  17.150   6.350  0.00  0.00            
ATOM    688 H5'' DG3 X  22      29.650  17.920   7.830  0.00  0.00            
ATOM    689  C4' DG3 X  22      27.540  17.870   7.770  0.00  0.00            
ATOM    690  H4' DG3 X  22      27.570  18.910   7.430  0.00  0.00            
ATOM    691  O4' DG3 X  22      26.440  17.240   7.080  0.00  0.00            
ATOM    692  C1' DG3 X  22      25.300  17.090   7.940  0.00  0.00            
ATOM    693  H1' DG3 X  22      24.720  18.010   7.860  0.00  0.00            
ATOM    694  N9  DG3 X  22      24.440  15.990   7.480  0.00  0.00            
ATOM    695  C8  DG3 X  22      24.700  14.660   7.380  0.00  0.00            
ATOM    696  H8  DG3 X  22      25.680  14.240   7.560  0.00  0.00            
ATOM    697  N7  DG3 X  22      23.660  13.930   7.060  0.00  0.00            
ATOM    698  C5  DG3 X  22      22.590  14.930   6.970  0.00  0.00            
ATOM    699  C6  DG3 X  22      21.150  14.780   6.810  0.00  0.00            
ATOM    700  O6  DG3 X  22      20.490  13.790   6.540  0.00  0.00            
ATOM    701  N1  DG3 X  22      20.470  16.000   6.800  0.00  0.00            
ATOM    702  H1  DG3 X  22      19.480  16.010   6.590  0.00  0.00            
ATOM    703  C2  DG3 X  22      21.120  17.190   6.900  0.00  0.00            
ATOM    704  N2  DG3 X  22      20.300  18.210   6.920  0.00  0.00            
ATOM    705  H21 DG3 X  22      19.350  18.170   6.570  0.00  0.00            
ATOM    706  H22 DG3 X  22      20.680  19.150   6.890  0.00  0.00            
ATOM    707  N3  DG3 X  22      22.380  17.330   7.300  0.00  0.00            
ATOM    708  C4  DG3 X  22      23.100  16.150   7.250  0.00  0.00            
ATOM    709  C3' DG3 X  22      27.150  17.770   9.240  0.00  0.00            
ATOM    710  H3' DG3 X  22      27.910  17.230   9.810  0.00  0.00            
ATOM    711  C2' DG3 X  22      25.910  16.900   9.330  0.00  0.00            
ATOM    712  H2' DG3 X  22      26.110  15.840   9.510  0.00  0.00            
ATOM    713 H2'' DG3 X  22      25.310  17.240  10.180  0.00  0.00            
ATOM    714  O3' DG3 X  22      26.980  19.070   9.810  0.00  0.00            
ATOM    715 HO3' DG3 X  22      27.800  19.570   9.870  0.00  0.00            
ATOM    716  K+  K+  X  23      18.040  13.440   5.090  0.00  0.00            
ATOM    717  K+  K+  X  24      18.220  13.290   1.550  0.00  0.00            
ATOM    718  K+  K+  X  25       0.070  18.990   0.730  0.00  0.00            
ATOM    719  C40 BRA X  26      19.380   4.050  -3.900  0.00  0.00            
ATOM    720 H402 BRA X  26      18.680   3.930  -4.720  0.00  0.00            
ATOM    721 H403 BRA X  26      18.860   4.170  -2.950  0.00  0.00            
ATOM    722  C41 BRA X  26      20.410   2.910  -3.980  0.00  0.00            
ATOM    723 H412 BRA X  26      20.920   2.700  -3.040  0.00  0.00            
ATOM    724 H413 BRA X  26      19.920   2.030  -4.400  0.00  0.00            
ATOM    725  C42 BRA X  26      21.490   3.480  -5.010  0.00  0.00            
ATOM    726 H422 BRA X  26      22.490   3.410  -4.570  0.00  0.00            
ATOM    727 H423 BRA X  26      21.320   2.900  -5.920  0.00  0.00            
ATOM    728  C43 BRA X  26      21.160   5.000  -5.210  0.00  0.00            
ATOM    729 H432 BRA X  26      21.960   5.710  -5.020  0.00  0.00            
ATOM    730 H433 BRA X  26      20.640   5.160  -6.150  0.00  0.00            
ATOM    731  N39 BRA X  26      20.150   5.320  -4.160  0.00  0.00            
ATOM    732  H39 BRA X  26      20.590   5.560  -3.260  0.00  0.00            
ATOM    733  C38 BRA X  26      19.370   6.580  -4.550  0.00  0.00            
ATOM    734 H382 BRA X  26      20.120   7.360  -4.650  0.00  0.00            
ATOM    735 H383 BRA X  26      18.900   6.480  -5.530  0.00  0.00            
ATOM    736  C37 BRA X  26      18.380   7.080  -3.440  0.00  0.00            
ATOM    737 H372 BRA X  26      19.000   7.470  -2.640  0.00  0.00            
ATOM    738 H373 BRA X  26      17.790   6.280  -2.990  0.00  0.00            
ATOM    739  C36 BRA X  26      17.420   8.140  -4.060  0.00  0.00            
ATOM    740  O52 BRA X  26      17.830   8.970  -4.870  0.00  0.00            
ATOM    741  N17 BRA X  26      16.190   8.040  -3.550  0.00  0.00            
ATOM    742  H17 BRA X  26      16.070   7.200  -3.010  0.00  0.00            
ATOM    743  C3  BRA X  26      15.130   8.930  -3.610  0.00  0.00            
ATOM    744  C4  BRA X  26      14.010   8.590  -2.890  0.00  0.00            
ATOM    745  H4  BRA X  26      13.870   7.630  -2.410  0.00  0.00            
ATOM    746  C2  BRA X  26      15.090  10.040  -4.530  0.00  0.00            
ATOM    747  H2  BRA X  26      15.870  10.060  -5.290  0.00  0.00            
ATOM    748  C1  BRA X  26      14.060  10.940  -4.620  0.00  0.00            
ATOM    749  H1  BRA X  26      14.040  11.770  -5.310  0.00  0.00            
ATOM    750  C6  BRA X  26      12.940  10.710  -3.750  0.00  0.00            
ATOM    751  C10 BRA X  26      11.860  11.580  -3.690  0.00  0.00            
ATOM    752  N19 BRA X  26      11.810  12.760  -4.440  0.00  0.00            
ATOM    753  H19 BRA X  26      10.940  12.860  -4.960  0.00  0.00            
ATOM    754  C28 BRA X  26      12.580  13.900  -4.450  0.00  0.00            
ATOM    755  C29 BRA X  26      11.990  15.020  -5.020  0.00  0.00            
ATOM    756  H29 BRA X  26      11.030  14.910  -5.520  0.00  0.00            
ATOM    757  C24 BRA X  26      12.590  16.240  -4.960  0.00  0.00            
ATOM    758  H24 BRA X  26      12.130  17.150  -5.320  0.00  0.00            
ATOM    759  C25 BRA X  26      13.890  16.380  -4.410  0.00  0.00            
ATOM    760  N15 BRA X  26      14.610  17.590  -4.280  0.00  0.00            
ATOM    761  C16 BRA X  26      16.070  17.630  -4.180  0.00  0.00            
ATOM    762 H161 BRA X  26      16.260  17.310  -3.150  0.00  0.00            
ATOM    763 H162 BRA X  26      16.260  18.710  -4.270  0.00  0.00            
ATOM    764 H163 BRA X  26      16.580  17.040  -4.940  0.00  0.00            
ATOM    765  C18 BRA X  26      13.850  18.790  -4.050  0.00  0.00            
ATOM    766 H181 BRA X  26      14.230  19.340  -3.190  0.00  0.00            
ATOM    767 H182 BRA X  26      12.770  18.680  -4.000  0.00  0.00            
ATOM    768 H183 BRA X  26      14.020  19.420  -4.930  0.00  0.00            
ATOM    769  C26 BRA X  26      14.470  15.220  -3.830  0.00  0.00            
ATOM    770  H26 BRA X  26      15.380  15.270  -3.240  0.00  0.00            
ATOM    771  C27 BRA X  26      13.780  14.000  -3.810  0.00  0.00            
ATOM    772  H27 BRA X  26      14.200  13.130  -3.320  0.00  0.00            
ATOM    773  C5  BRA X  26      12.940   9.500  -2.940  0.00  0.00            
ATOM    774  N7  BRA X  26      11.890   9.150  -2.120  0.00  0.00            
ATOM    775  H90 BRA X  26      11.840   8.220  -1.720  0.00  0.00            
ATOM    776  C8  BRA X  26      10.910  10.060  -2.000  0.00  0.00            
ATOM    777  C11 BRA X  26       9.940   9.750  -1.040  0.00  0.00            
ATOM    778  H11 BRA X  26       9.930   8.730  -0.660  0.00  0.00            
ATOM    779  C9  BRA X  26      10.790  11.240  -2.720  0.00  0.00            
ATOM    780  C14 BRA X  26       9.820  12.180  -2.340  0.00  0.00            
ATOM    781  H14 BRA X  26       9.800  13.140  -2.860  0.00  0.00            
ATOM    782  C13 BRA X  26       8.890  11.910  -1.340  0.00  0.00            
ATOM    783  H13 BRA X  26       8.140  12.660  -1.140  0.00  0.00            
ATOM    784  C12 BRA X  26       8.860  10.640  -0.720  0.00  0.00            
ATOM    785  N21 BRA X  26       7.950  10.220   0.280  0.00  0.00            
ATOM    786  H21 BRA X  26       8.130   9.290   0.600  0.00  0.00            
ATOM    787  C44 BRA X  26       6.770  10.720   0.580  0.00  0.00            
ATOM    788  O53 BRA X  26       6.330  11.720   0.070  0.00  0.00            
ATOM    789  C45 BRA X  26       5.820   9.930   1.430  0.00  0.00            
ATOM    790 H452 BRA X  26       5.130   9.410   0.750  0.00  0.00            
ATOM    791 H453 BRA X  26       6.340   9.160   2.000  0.00  0.00            
ATOM    792  C46 BRA X  26       5.200  10.840   2.470  0.00  0.00            
ATOM    793 H462 BRA X  26       5.910  11.480   2.990  0.00  0.00            
ATOM    794 H463 BRA X  26       4.640  10.260   3.210  0.00  0.00            
ATOM    795  N47 BRA X  26       4.180  11.780   1.870  0.00  0.00            
ATOM    796  H47 BRA X  26       4.690  12.360   1.180  0.00  0.00            
ATOM    797  C48 BRA X  26       3.580  12.630   3.000  0.00  0.00            
ATOM    798 H482 BRA X  26       3.830  13.680   2.910  0.00  0.00            
ATOM    799 H483 BRA X  26       4.020  12.350   3.960  0.00  0.00            
ATOM    800  C49 BRA X  26       1.990  12.420   2.970  0.00  0.00            
ATOM    801 H492 BRA X  26       1.520  12.230   3.940  0.00  0.00            
ATOM    802 H493 BRA X  26       1.460  13.230   2.480  0.00  0.00            
ATOM    803  C50 BRA X  26       1.890  11.130   2.220  0.00  0.00            
ATOM    804 H502 BRA X  26       1.810  10.250   2.850  0.00  0.00            
ATOM    805 H503 BRA X  26       1.040  11.170   1.530  0.00  0.00            
ATOM    806  C51 BRA X  26       3.130  11.090   1.240  0.00  0.00            
ATOM    807 H512 BRA X  26       2.890  11.690   0.360  0.00  0.00            
ATOM    808 H513 BRA X  26       3.310  10.060   0.940  0.00  0.00            
END
ATOM      1 HO5' DA5 X   1      24.000  15.860  -3.420  0.00  0.00            
ATOM      2  O5' DA5 X   1      24.860  15.710  -3.010  0.00  0.00            
ATOM      3  C5' DA5 X   1      25.750  16.630  -3.710  0.00  0.00            
ATOM      4  H5' DA5 X   1      25.830  16.320  -4.750  0.00  0.00            
ATOM      5 H5'' DA5 X   1      26.700  16.640  -3.190  0.00  0.00            
ATOM      6  C4' DA5 X   1      25.160  18.070  -3.820  0.00  0.00            
ATOM      7  H4' DA5 X   1      25.830  18.730  -4.350  0.00  0.00            
ATOM      8  O4' DA5 X   1      23.910  18.210  -4.430  0.00  0.00            
ATOM      9  C1' DA5 X   1      22.910  18.750  -3.570  0.00  0.00            
ATOM     10  H1' DA5 X   1      22.930  19.770  -3.960  0.00  0.00            
ATOM     11  N9  DA5 X   1      21.530  18.250  -3.580  0.00  0.00            
ATOM     12  C8  DA5 X   1      20.360  18.910  -3.550  0.00  0.00            
ATOM     13  H8  DA5 X   1      20.230  19.980  -3.630  0.00  0.00            
ATOM     14  N7  DA5 X   1      19.260  18.210  -3.440  0.00  0.00            
ATOM     15  C5  DA5 X   1      19.820  16.850  -3.510  0.00  0.00            
ATOM     16  C6  DA5 X   1      19.340  15.520  -3.580  0.00  0.00            
ATOM     17  N6  DA5 X   1      18.070  15.180  -3.530  0.00  0.00            
ATOM     18  H61 DA5 X   1      17.840  14.210  -3.690  0.00  0.00            
ATOM     19  H62 DA5 X   1      17.310  15.840  -3.510  0.00  0.00            
ATOM     20  N1  DA5 X   1      20.130  14.450  -3.750  0.00  0.00            
ATOM     21  C2  DA5 X   1      21.440  14.760  -3.800  0.00  0.00            
ATOM     22  H2  DA5 X   1      22.150  13.960  -3.980  0.00  0.00            
ATOM     23  N3  DA5 X   1      22.040  15.910  -3.890  0.00  0.00            
ATOM     24  C4  DA5 X   1      21.170  16.930  -3.680  0.00  0.00            
ATOM     25  C3' DA5 X   1      25.000  18.770  -2.470  0.00  0.00            
ATOM     26  H3' DA5 X   1      25.630  18.290  -1.730  0.00  0.00            
ATOM     27  C2' DA5 X   1      23.520  18.630  -2.160  0.00  0.00            
ATOM     28  H2' DA5 X   1      23.390  17.630  -1.760  0.00  0.00            
ATOM     29 H2'' DA5 X   1      23.170  19.480  -1.590  0.00  0.00            
ATOM     30  O3' DA5 X   1      25.410  20.130  -2.690  0.00  0.00            
ATOM     31  P   DG  X   2      25.720  21.110  -1.470  0.00  0.00            
ATOM     32  OP1 DG  X   2      26.440  22.350  -1.950  0.00  0.00            
ATOM     33  OP2 DG  X   2      26.440  20.350  -0.480  0.00  0.00            
ATOM     34  O5' DG  X   2      24.330  21.660  -0.800  0.00  0.00            
ATOM     35  C5' DG  X   2      23.670  22.770  -1.460  0.00  0.00            
ATOM     36  H5' DG  X   2      23.600  22.550  -2.530  0.00  0.00            
ATOM     37 H5'' DG  X   2      24.280  23.650  -1.240  0.00  0.00            
ATOM     38  C4' DG  X   2      22.180  22.930  -0.990  0.00  0.00            
ATOM     39  H4' DG  X   2      21.620  23.650  -1.580  0.00  0.00            
ATOM     40  O4' DG  X   2      21.540  21.690  -1.190  0.00  0.00            
ATOM     41  C1' DG  X   2      20.780  21.380  -0.010  0.00  0.00            
ATOM     42  H1' DG  X   2      19.790  21.830  -0.100  0.00  0.00            
ATOM     43  N9  DG  X   2      20.700  19.910   0.110  0.00  0.00            
ATOM     44  C8  DG  X   2      21.660  19.060   0.480  0.00  0.00            
ATOM     45  H8  DG  X   2      22.630  19.480   0.700  0.00  0.00            
ATOM     46  N7  DG  X   2      21.310  17.830   0.510  0.00  0.00            
ATOM     47  C5  DG  X   2      19.980  17.860   0.150  0.00  0.00            
ATOM     48  C6  DG  X   2      19.030  16.800  -0.060  0.00  0.00            
ATOM     49  O6  DG  X   2      19.200  15.620  -0.020  0.00  0.00            
ATOM     50  N1  DG  X   2      17.790  17.240  -0.440  0.00  0.00            
ATOM     51  H1  DG  X   2      17.080  16.540  -0.610  0.00  0.00            
ATOM     52  C2  DG  X   2      17.470  18.560  -0.510  0.00  0.00            
ATOM     53  N2  DG  X   2      16.220  18.870  -0.630  0.00  0.00            
ATOM     54  H21 DG  X   2      15.550  18.130  -0.790  0.00  0.00            
ATOM     55  H22 DG  X   2      15.920  19.830  -0.740  0.00  0.00            
ATOM     56  N3  DG  X   2      18.330  19.550  -0.380  0.00  0.00            
ATOM     57  C4  DG  X   2      19.610  19.170  -0.060  0.00  0.00            
ATOM     58  C3' DG  X   2      22.120  23.250   0.500  0.00  0.00            
ATOM     59  H3' DG  X   2      23.130  23.370   0.890  0.00  0.00            
ATOM     60  C2' DG  X   2      21.460  22.030   1.190  0.00  0.00            
ATOM     61  H2' DG  X   2      22.260  21.480   1.680  0.00  0.00            
ATOM     62 H2'' DG  X   2      20.710  22.330   1.930  0.00  0.00            
ATOM     63  O3' DG  X   2      21.530  24.530   0.670  0.00  0.00            
ATOM     64  P   DG  X   3      21.480  25.130   2.180  0.00  0.00            
ATOM     65  OP1 DG  X   3      21.430  26.590   2.040  0.00  0.00            
ATOM     66  OP2 DG  X   3      22.450  24.510   3.120  0.00  0.00            
ATOM     67  O5' DG  X   3      20.040  24.620   2.600  0.00  0.00            
ATOM     68  C5' DG  X   3      18.810  24.960   1.770  0.00  0.00            
ATOM     69  H5' DG  X   3      19.060  24.730   0.740  0.00  0.00            
ATOM     70 H5'' DG  X   3      18.680  26.040   1.710  0.00  0.00            
ATOM     71  C4' DG  X   3      17.620  24.210   2.160  0.00  0.00            
ATOM     72  H4' DG  X   3      16.800  24.640   1.590  0.00  0.00            
ATOM     73  O4' DG  X   3      17.800  22.840   1.780  0.00  0.00            
ATOM     74  C1' DG  X   3      16.790  22.120   2.530  0.00  0.00            
ATOM     75  H1' DG  X   3      15.850  21.970   1.990  0.00  0.00            
ATOM     76  N9  DG  X   3      17.210  20.770   2.980  0.00  0.00            
ATOM     77  C8  DG  X   3      18.460  20.260   3.120  0.00  0.00            
ATOM     78  H8  DG  X   3      19.300  20.900   3.360  0.00  0.00            
ATOM     79  N7  DG  X   3      18.600  18.980   3.240  0.00  0.00            
ATOM     80  C5  DG  X   3      17.290  18.580   3.110  0.00  0.00            
ATOM     81  C6  DG  X   3      16.750  17.220   3.040  0.00  0.00            
ATOM     82  O6  DG  X   3      17.390  16.190   3.320  0.00  0.00            
ATOM     83  N1  DG  X   3      15.410  17.060   2.670  0.00  0.00            
ATOM     84  H1  DG  X   3      14.970  16.170   2.540  0.00  0.00            
ATOM     85  C2  DG  X   3      14.650  18.150   2.420  0.00  0.00            
ATOM     86  N2  DG  X   3      13.350  18.030   2.420  0.00  0.00            
ATOM     87  H21 DG  X   3      12.920  17.120   2.490  0.00  0.00            
ATOM     88  H22 DG  X   3      12.820  18.840   2.130  0.00  0.00            
ATOM     89  N3  DG  X   3      15.120  19.440   2.480  0.00  0.00            
ATOM     90  C4  DG  X   3      16.420  19.610   2.830  0.00  0.00            
ATOM     91  C3' DG  X   3      17.310  24.200   3.700  0.00  0.00            
ATOM     92  H3' DG  X   3      18.170  24.230   4.380  0.00  0.00            
ATOM     93  C2' DG  X   3      16.500  22.930   3.770  0.00  0.00            
ATOM     94  H2' DG  X   3      16.880  22.380   4.640  0.00  0.00            
ATOM     95 H2'' DG  X   3      15.430  23.100   3.780  0.00  0.00            
ATOM     96  O3' DG  X   3      16.440  25.160   4.100  0.00  0.00            
ATOM     97  P   DG  X   4      15.980  25.420   5.630  0.00  0.00            
ATOM     98  OP1 DG  X   4      15.630  26.810   5.740  0.00  0.00            
ATOM     99  OP2 DG  X   4      17.000  24.830   6.530  0.00  0.00            
ATOM    100  O5' DG  X   4      14.680  24.560   5.910  0.00  0.00            
ATOM    101  C5' DG  X   4      13.410  24.870   5.410  0.00  0.00            
ATOM    102  H5' DG  X   4      13.470  24.810   4.330  0.00  0.00            
ATOM    103 H5'' DG  X   4      13.120  25.860   5.760  0.00  0.00            
ATOM    104  C4' DG  X   4      12.230  23.880   5.790  0.00  0.00            
ATOM    105  H4' DG  X   4      11.290  24.200   5.340  0.00  0.00            
ATOM    106  O4' DG  X   4      12.470  22.550   5.410  0.00  0.00            
ATOM    107  C1' DG  X   4      12.420  21.750   6.590  0.00  0.00            
ATOM    108  H1' DG  X   4      11.460  21.250   6.670  0.00  0.00            
ATOM    109  N9  DG  X   4      13.590  20.810   6.420  0.00  0.00            
ATOM    110  C8  DG  X   4      14.990  21.060   6.430  0.00  0.00            
ATOM    111  H8  DG  X   4      15.410  22.050   6.500  0.00  0.00            
ATOM    112  N7  DG  X   4      15.640  19.940   6.400  0.00  0.00            
ATOM    113  C5  DG  X   4      14.730  18.900   6.250  0.00  0.00            
ATOM    114  C6  DG  X   4      14.920  17.500   6.100  0.00  0.00            
ATOM    115  O6  DG  X   4      15.990  16.920   6.000  0.00  0.00            
ATOM    116  N1  DG  X   4      13.720  16.830   5.940  0.00  0.00            
ATOM    117  H1  DG  X   4      13.780  15.830   5.920  0.00  0.00            
ATOM    118  C2  DG  X   4      12.490  17.430   5.880  0.00  0.00            
ATOM    119  N2  DG  X   4      11.510  16.680   5.530  0.00  0.00            
ATOM    120  H21 DG  X   4      11.760  15.700   5.540  0.00  0.00            
ATOM    121  H22 DG  X   4      10.540  16.970   5.560  0.00  0.00            
ATOM    122  N3  DG  X   4      12.250  18.670   6.320  0.00  0.00            
ATOM    123  C4  DG  X   4      13.430  19.440   6.270  0.00  0.00            
ATOM    124  C3' DG  X   4      11.840  23.940   7.250  0.00  0.00            
ATOM    125  H3' DG  X   4      12.270  24.860   7.640  0.00  0.00            
ATOM    126  C2' DG  X   4      12.680  22.800   7.740  0.00  0.00            
ATOM    127  H2' DG  X   4      13.740  23.080   7.710  0.00  0.00            
ATOM    128 H2'' DG  X   4      12.480  22.600   8.790  0.00  0.00            
ATOM    129  O3' DG  X   4      10.560  23.650   7.570  0.00  0.00            
ATOM    130  P   DT  X   5       9.520  24.810   7.520  0.00  0.00            
ATOM    131  OP1 DT  X   5       9.990  26.000   8.280  0.00  0.00            
ATOM    132  OP2 DT  X   5       8.270  24.170   7.990  0.00  0.00            
ATOM    133  O5' DT  X   5       9.130  25.280   6.070  0.00  0.00            
ATOM    134  C5' DT  X   5       9.640  26.510   5.420  0.00  0.00            
ATOM    135  H5' DT  X   5      10.720  26.590   5.560  0.00  0.00            
ATOM    136 H5'' DT  X   5       9.080  27.360   5.800  0.00  0.00            
ATOM    137  C4' DT  X   5       9.540  26.430   3.910  0.00  0.00            
ATOM    138  H4' DT  X   5       9.870  27.360   3.450  0.00  0.00            
ATOM    139  O4' DT  X   5      10.320  25.310   3.440  0.00  0.00            
ATOM    140  C1' DT  X   5       9.550  24.590   2.490  0.00  0.00            
ATOM    141  H1' DT  X   5       9.540  25.240   1.610  0.00  0.00            
ATOM    142  N1  DT  X   5      10.090  23.240   2.240  0.00  0.00            
ATOM    143  C6  DT  X   5       9.950  22.220   3.150  0.00  0.00            
ATOM    144  H6  DT  X   5       9.530  22.450   4.120  0.00  0.00            
ATOM    145  C5  DT  X   5      10.370  20.930   2.900  0.00  0.00            
ATOM    146  C7  DT  X   5      10.080  19.850   3.920  0.00  0.00            
ATOM    147  H71 DT  X   5       9.960  20.310   4.910  0.00  0.00            
ATOM    148  H72 DT  X   5       9.130  19.430   3.600  0.00  0.00            
ATOM    149  H73 DT  X   5      10.760  19.000   3.970  0.00  0.00            
ATOM    150  C4  DT  X   5      10.800  20.590   1.590  0.00  0.00            
ATOM    151  O4  DT  X   5      10.960  19.470   1.180  0.00  0.00            
ATOM    152  N3  DT  X   5      10.940  21.660   0.710  0.00  0.00            
ATOM    153  H3  DT  X   5      11.170  21.390  -0.240  0.00  0.00            
ATOM    154  C2  DT  X   5      10.680  22.930   1.020  0.00  0.00            
ATOM    155  O2  DT  X   5      10.790  23.830   0.180  0.00  0.00            
ATOM    156  C3' DT  X   5       8.090  26.090   3.410  0.00  0.00            
ATOM    157  H3' DT  X   5       7.320  26.300   4.150  0.00  0.00            
ATOM    158  C2' DT  X   5       8.100  24.620   3.010  0.00  0.00            
ATOM    159  H2' DT  X   5       8.080  23.950   3.870  0.00  0.00            
ATOM    160 H2'' DT  X   5       7.370  24.390   2.240  0.00  0.00            
ATOM    161  O3' DT  X   5       7.820  26.920   2.270  0.00  0.00            
ATOM    162  P   DT  X   6       6.340  27.410   2.000  0.00  0.00            
ATOM    163  OP1 DT  X   6       6.230  28.870   2.230  0.00  0.00            
ATOM    164  OP2 DT  X   6       5.380  26.570   2.680  0.00  0.00            
ATOM    165  O5' DT  X   6       6.200  27.180   0.470  0.00  0.00            
ATOM    166  C5' DT  X   6       6.290  25.860  -0.090  0.00  0.00            
ATOM    167  H5' DT  X   6       5.750  25.110   0.490  0.00  0.00            
ATOM    168 H5'' DT  X   6       7.340  25.660  -0.280  0.00  0.00            
ATOM    169  C4' DT  X   6       5.600  25.830  -1.490  0.00  0.00            
ATOM    170  H4' DT  X   6       5.810  24.820  -1.840  0.00  0.00            
ATOM    171  O4' DT  X   6       4.170  25.870  -1.400  0.00  0.00            
ATOM    172  C1' DT  X   6       3.710  26.630  -2.530  0.00  0.00            
ATOM    173  H1' DT  X   6       3.750  25.860  -3.310  0.00  0.00            
ATOM    174  N1  DT  X   6       2.360  27.130  -2.240  0.00  0.00            
ATOM    175  C6  DT  X   6       1.980  27.830  -1.110  0.00  0.00            
ATOM    176  H6  DT  X   6       2.780  28.010  -0.400  0.00  0.00            
ATOM    177  C5  DT  X   6       0.840  28.420  -0.970  0.00  0.00            
ATOM    178  C7  DT  X   6       0.750  29.280   0.260  0.00  0.00            
ATOM    179  H71 DT  X   6       0.330  30.260   0.040  0.00  0.00            
ATOM    180  H72 DT  X   6       0.170  28.870   1.080  0.00  0.00            
ATOM    181  H73 DT  X   6       1.730  29.360   0.730  0.00  0.00            
ATOM    182  C4  DT  X   6      -0.210  28.270  -1.910  0.00  0.00            
ATOM    183  O4  DT  X   6      -1.350  28.650  -1.800  0.00  0.00            
ATOM    184  N3  DT  X   6       0.160  27.470  -3.000  0.00  0.00            
ATOM    185  H3  DT  X   6      -0.540  27.180  -3.670  0.00  0.00            
ATOM    186  C2  DT  X   6       1.420  26.960  -3.250  0.00  0.00            
ATOM    187  O2  DT  X   6       1.730  26.530  -4.350  0.00  0.00            
ATOM    188  C3' DT  X   6       5.930  26.910  -2.540  0.00  0.00            
ATOM    189  H3' DT  X   6       6.710  27.540  -2.110  0.00  0.00            
ATOM    190  C2' DT  X   6       4.740  27.760  -2.780  0.00  0.00            
ATOM    191  H2' DT  X   6       4.580  28.520  -2.020  0.00  0.00            
ATOM    192 H2'' DT  X   6       4.690  28.150  -3.800  0.00  0.00            
ATOM    193  O3' DT  X   6       6.380  26.390  -3.770  0.00  0.00            
ATOM    194  P   DA  X   7       7.990  26.340  -4.140  0.00  0.00            
ATOM    195  OP1 DA  X   7       8.610  27.620  -3.790  0.00  0.00            
ATOM    196  OP2 DA  X   7       8.060  25.900  -5.490  0.00  0.00            
ATOM    197  O5' DA  X   7       8.550  25.270  -3.170  0.00  0.00            
ATOM    198  C5' DA  X   7       8.420  23.900  -3.460  0.00  0.00            
ATOM    199  H5' DA  X   7       8.890  23.770  -4.440  0.00  0.00            
ATOM    200 H5'' DA  X   7       7.390  23.540  -3.520  0.00  0.00            
ATOM    201  C4' DA  X   7       9.000  23.120  -2.370  0.00  0.00            
ATOM    202  H4' DA  X   7       9.930  23.590  -2.080  0.00  0.00            
ATOM    203  O4' DA  X   7       8.100  23.330  -1.350  0.00  0.00            
ATOM    204  C1' DA  X   7       7.660  22.010  -0.980  0.00  0.00            
ATOM    205  H1' DA  X   7       8.380  21.440  -0.390  0.00  0.00            
ATOM    206  N9  DA  X   7       6.440  21.950  -0.150  0.00  0.00            
ATOM    207  C8  DA  X   7       6.380  21.670   1.180  0.00  0.00            
ATOM    208  H8  DA  X   7       7.270  21.550   1.780  0.00  0.00            
ATOM    209  N7  DA  X   7       5.230  21.810   1.730  0.00  0.00            
ATOM    210  C5  DA  X   7       4.400  22.000   0.570  0.00  0.00            
ATOM    211  C6  DA  X   7       3.010  22.100   0.390  0.00  0.00            
ATOM    212  N6  DA  X   7       2.090  21.850   1.300  0.00  0.00            
ATOM    213  H61 DA  X   7       1.140  22.110   1.090  0.00  0.00            
ATOM    214  H62 DA  X   7       2.300  21.250   2.080  0.00  0.00            
ATOM    215  N1  DA  X   7       2.510  22.590  -0.740  0.00  0.00            
ATOM    216  C2  DA  X   7       3.410  22.680  -1.770  0.00  0.00            
ATOM    217  H2  DA  X   7       2.920  23.140  -2.620  0.00  0.00            
ATOM    218  N3  DA  X   7       4.680  22.480  -1.720  0.00  0.00            
ATOM    219  C4  DA  X   7       5.190  22.220  -0.470  0.00  0.00            
ATOM    220  C3' DA  X   7       8.950  21.590  -2.700  0.00  0.00            
ATOM    221  H3' DA  X   7       9.100  21.480  -3.770  0.00  0.00            
ATOM    222  C2' DA  X   7       7.580  21.110  -2.290  0.00  0.00            
ATOM    223  H2' DA  X   7       6.790  21.490  -2.930  0.00  0.00            
ATOM    224 H2'' DA  X   7       7.490  20.030  -2.140  0.00  0.00            
ATOM    225  O3' DA  X   7      10.080  20.980  -2.030  0.00  0.00            
ATOM    226  P   DG  X   8      11.320  20.470  -2.790  0.00  0.00            
ATOM    227  OP1 DG  X   8      12.490  20.640  -1.950  0.00  0.00            
ATOM    228  OP2 DG  X   8      11.340  21.090  -4.140  0.00  0.00            
ATOM    229  O5' DG  X   8      11.090  18.900  -2.920  0.00  0.00            
ATOM    230  C5' DG  X   8      10.180  18.380  -3.910  0.00  0.00            
ATOM    231  H5' DG  X   8      10.650  18.330  -4.900  0.00  0.00            
ATOM    232 H5'' DG  X   8       9.380  19.110  -3.900  0.00  0.00            
ATOM    233  C4' DG  X   8       9.700  16.970  -3.410  0.00  0.00            
ATOM    234  H4' DG  X   8       9.040  16.580  -4.190  0.00  0.00            
ATOM    235  O4' DG  X   8      10.750  16.060  -3.190  0.00  0.00            
ATOM    236  C1' DG  X   8      10.840  15.650  -1.830  0.00  0.00            
ATOM    237  H1' DG  X   8      10.510  14.620  -1.940  0.00  0.00            
ATOM    238  N9  DG  X   8      12.210  15.750  -1.330  0.00  0.00            
ATOM    239  C8  DG  X   8      12.920  16.870  -0.940  0.00  0.00            
ATOM    240  H8  DG  X   8      12.530  17.880  -0.940  0.00  0.00            
ATOM    241  N7  DG  X   8      14.150  16.630  -0.520  0.00  0.00            
ATOM    242  C5  DG  X   8      14.210  15.190  -0.670  0.00  0.00            
ATOM    243  C6  DG  X   8      15.240  14.280  -0.180  0.00  0.00            
ATOM    244  O6  DG  X   8      16.390  14.400   0.160  0.00  0.00            
ATOM    245  N1  DG  X   8      14.770  12.970  -0.210  0.00  0.00            
ATOM    246  H1  DG  X   8      15.440  12.260   0.050  0.00  0.00            
ATOM    247  C2  DG  X   8      13.490  12.600  -0.570  0.00  0.00            
ATOM    248  N2  DG  X   8      13.180  11.320  -0.420  0.00  0.00            
ATOM    249  H21 DG  X   8      13.780  10.640   0.020  0.00  0.00            
ATOM    250  H22 DG  X   8      12.310  10.910  -0.720  0.00  0.00            
ATOM    251  N3  DG  X   8      12.550  13.410  -1.020  0.00  0.00            
ATOM    252  C4  DG  X   8      13.010  14.710  -1.040  0.00  0.00            
ATOM    253  C3' DG  X   8       8.930  17.080  -2.120  0.00  0.00            
ATOM    254  H3' DG  X   8       8.670  18.120  -1.960  0.00  0.00            
ATOM    255  C2' DG  X   8       9.900  16.500  -1.050  0.00  0.00            
ATOM    256  H2' DG  X   8      10.450  17.340  -0.640  0.00  0.00            
ATOM    257 H2'' DG  X   8       9.490  15.940  -0.210  0.00  0.00            
ATOM    258  O3' DG  X   8       7.790  16.200  -2.240  0.00  0.00            
ATOM    259  P   DG  X   9       6.530  16.200  -1.300  0.00  0.00            
ATOM    260  OP1 DG  X   9       5.420  15.610  -2.020  0.00  0.00            
ATOM    261  OP2 DG  X   9       6.390  17.570  -0.810  0.00  0.00            
ATOM    262  O5' DG  X   9       6.950  15.260  -0.100  0.00  0.00            
ATOM    263  C5' DG  X   9       6.980  13.810  -0.220  0.00  0.00            
ATOM    264  H5' DG  X   9       7.450  13.490  -1.150  0.00  0.00            
ATOM    265 H5'' DG  X   9       5.970  13.420  -0.350  0.00  0.00            
ATOM    266  C4' DG  X   9       7.640  13.060   0.970  0.00  0.00            
ATOM    267  H4' DG  X   9       7.590  11.990   0.780  0.00  0.00            
ATOM    268  O4' DG  X   9       8.990  13.310   1.000  0.00  0.00            
ATOM    269  C1' DG  X   9       9.430  13.030   2.310  0.00  0.00            
ATOM    270  H1' DG  X   9       9.690  11.970   2.370  0.00  0.00            
ATOM    271  N9  DG  X   9      10.760  13.660   2.580  0.00  0.00            
ATOM    272  C8  DG  X   9      11.050  14.980   2.550  0.00  0.00            
ATOM    273  H8  DG  X   9      10.270  15.730   2.510  0.00  0.00            
ATOM    274  N7  DG  X   9      12.360  15.240   2.630  0.00  0.00            
ATOM    275  C5  DG  X   9      12.870  13.980   2.930  0.00  0.00            
ATOM    276  C6  DG  X   9      14.220  13.560   3.310  0.00  0.00            
ATOM    277  O6  DG  X   9      15.270  14.170   3.480  0.00  0.00            
ATOM    278  N1  DG  X   9      14.310  12.210   3.610  0.00  0.00            
ATOM    279  H1  DG  X   9      15.210  11.810   3.840  0.00  0.00            
ATOM    280  C2  DG  X   9      13.300  11.370   3.450  0.00  0.00            
ATOM    281  N2  DG  X   9      13.560  10.080   3.570  0.00  0.00            
ATOM    282  H21 DG  X   9      14.480   9.680   3.520  0.00  0.00            
ATOM    283  H22 DG  X   9      12.740   9.500   3.470  0.00  0.00            
ATOM    284  N3  DG  X   9      12.060  11.660   3.120  0.00  0.00            
ATOM    285  C4  DG  X   9      11.910  12.980   2.860  0.00  0.00            
ATOM    286  C3' DG  X   9       7.020  13.330   2.350  0.00  0.00            
ATOM    287  H3' DG  X   9       6.520  14.300   2.450  0.00  0.00            
ATOM    288  C2' DG  X   9       8.260  13.420   3.220  0.00  0.00            
ATOM    289  H2' DG  X   9       8.480  14.470   3.430  0.00  0.00            
ATOM    290 H2'' DG  X   9       8.290  12.800   4.110  0.00  0.00            
ATOM    291  O3' DG  X   9       6.020  12.380   2.670  0.00  0.00            
ATOM    292  P   DG  X  10       5.440  12.110   4.140  0.00  0.00            
ATOM    293  OP1 DG  X  10       4.340  11.120   4.030  0.00  0.00            
ATOM    294  OP2 DG  X  10       5.170  13.390   4.820  0.00  0.00            
ATOM    295  O5' DG  X  10       6.580  11.430   4.880  0.00  0.00            
ATOM    296  C5' DG  X  10       6.900  10.080   4.740  0.00  0.00            
ATOM    297  H5' DG  X  10       6.910   9.750   3.700  0.00  0.00            
ATOM    298 H5'' DG  X  10       6.100   9.500   5.180  0.00  0.00            
ATOM    299  C4' DG  X  10       8.180   9.730   5.460  0.00  0.00            
ATOM    300  H4' DG  X  10       8.640   8.800   5.100  0.00  0.00            
ATOM    301  O4' DG  X  10       9.170  10.710   5.280  0.00  0.00            
ATOM    302  C1' DG  X  10       9.990  10.690   6.380  0.00  0.00            
ATOM    303  H1' DG  X  10      10.460   9.720   6.530  0.00  0.00            
ATOM    304  N9  DG  X  10      10.960  11.830   6.390  0.00  0.00            
ATOM    305  C8  DG  X  10      10.720  13.180   6.090  0.00  0.00            
ATOM    306  H8  DG  X  10       9.820  13.570   5.650  0.00  0.00            
ATOM    307  N7  DG  X  10      11.790  13.900   6.180  0.00  0.00            
ATOM    308  C5  DG  X  10      12.790  13.040   6.610  0.00  0.00            
ATOM    309  C6  DG  X  10      14.150  13.230   7.090  0.00  0.00            
ATOM    310  O6  DG  X  10      14.810  14.260   7.010  0.00  0.00            
ATOM    311  N1  DG  X  10      14.790  12.110   7.590  0.00  0.00            
ATOM    312  H1  DG  X  10      15.670  12.250   8.080  0.00  0.00            
ATOM    313  C2  DG  X  10      14.290  10.840   7.430  0.00  0.00            
ATOM    314  N2  DG  X  10      15.100   9.880   7.760  0.00  0.00            
ATOM    315  H21 DG  X  10      16.070  10.120   7.900  0.00  0.00            
ATOM    316  H22 DG  X  10      14.800   8.930   7.560  0.00  0.00            
ATOM    317  N3  DG  X  10      13.000  10.650   7.170  0.00  0.00            
ATOM    318  C4  DG  X  10      12.310  11.750   6.720  0.00  0.00            
ATOM    319  C3' DG  X  10       7.990   9.810   6.980  0.00  0.00            
ATOM    320  H3' DG  X  10       6.960  10.020   7.260  0.00  0.00            
ATOM    321  C2' DG  X  10       8.960  10.930   7.440  0.00  0.00            
ATOM    322  H2' DG  X  10       8.460  11.890   7.400  0.00  0.00            
ATOM    323 H2'' DG  X  10       9.330  10.640   8.430  0.00  0.00            
ATOM    324  O3' DG  X  10       8.320   8.590   7.710  0.00  0.00            
ATOM    325  P   DT  X  11       7.280   7.890   8.600  0.00  0.00            
ATOM    326  OP1 DT  X  11       6.310   8.860   9.100  0.00  0.00            
ATOM    327  OP2 DT  X  11       7.960   6.980   9.600  0.00  0.00            
ATOM    328  O5' DT  X  11       6.560   6.830   7.630  0.00  0.00            
ATOM    329  C5' DT  X  11       5.430   7.250   6.810  0.00  0.00            
ATOM    330  H5' DT  X  11       5.570   8.290   6.500  0.00  0.00            
ATOM    331 H5'' DT  X  11       4.470   7.290   7.310  0.00  0.00            
ATOM    332  C4' DT  X  11       5.220   6.410   5.540  0.00  0.00            
ATOM    333  H4' DT  X  11       4.270   6.680   5.090  0.00  0.00            
ATOM    334  O4' DT  X  11       6.290   6.920   4.700  0.00  0.00            
ATOM    335  C1' DT  X  11       7.050   5.790   4.320  0.00  0.00            
ATOM    336  H1' DT  X  11       6.590   5.420   3.410  0.00  0.00            
ATOM    337  N1  DT  X  11       8.490   6.120   4.010  0.00  0.00            
ATOM    338  C6  DT  X  11       9.490   6.290   4.970  0.00  0.00            
ATOM    339  H6  DT  X  11       9.390   5.910   5.970  0.00  0.00            
ATOM    340  C5  DT  X  11      10.720   6.760   4.620  0.00  0.00            
ATOM    341  C7  DT  X  11      11.850   6.730   5.650  0.00  0.00            
ATOM    342  H71 DT  X  11      12.660   6.170   5.180  0.00  0.00            
ATOM    343  H72 DT  X  11      12.170   7.760   5.820  0.00  0.00            
ATOM    344  H73 DT  X  11      11.640   6.140   6.540  0.00  0.00            
ATOM    345  C4  DT  X  11      11.050   7.150   3.250  0.00  0.00            
ATOM    346  O4  DT  X  11      12.130   7.600   2.800  0.00  0.00            
ATOM    347  N3  DT  X  11       9.990   7.030   2.380  0.00  0.00            
ATOM    348  H3  DT  X  11      10.180   7.120   1.390  0.00  0.00            
ATOM    349  C2  DT  X  11       8.710   6.570   2.720  0.00  0.00            
ATOM    350  O2  DT  X  11       7.890   6.550   1.820  0.00  0.00            
ATOM    351  C3' DT  X  11       5.380   4.860   5.720  0.00  0.00            
ATOM    352  H3' DT  X  11       5.200   4.580   6.760  0.00  0.00            
ATOM    353  C2' DT  X  11       6.810   4.670   5.300  0.00  0.00            
ATOM    354  H2' DT  X  11       7.350   4.820   6.240  0.00  0.00            
ATOM    355 H2'' DT  X  11       7.030   3.660   4.960  0.00  0.00            
ATOM    356  O3' DT  X  11       4.320   4.400   4.900  0.00  0.00            
ATOM    357  P   DT  X  12       3.860   2.890   4.940  0.00  0.00            
ATOM    358  OP1 DT  X  12       2.490   2.870   5.270  0.00  0.00            
ATOM    359  OP2 DT  X  12       4.810   2.110   5.780  0.00  0.00            
ATOM    360  O5' DT  X  12       4.010   2.390   3.450  0.00  0.00            
ATOM    361  C5' DT  X  12       5.180   2.510   2.720  0.00  0.00            
ATOM    362  H5' DT  X  12       5.910   2.090   3.410  0.00  0.00            
ATOM    363 H5'' DT  X  12       5.400   3.580   2.640  0.00  0.00            
ATOM    364  C4' DT  X  12       5.230   1.620   1.460  0.00  0.00            
ATOM    365  H4' DT  X  12       6.220   1.800   1.040  0.00  0.00            
ATOM    366  O4' DT  X  12       5.310   0.290   1.980  0.00  0.00            
ATOM    367  C1' DT  X  12       4.610  -0.470   1.090  0.00  0.00            
ATOM    368  H1' DT  X  12       5.320  -0.650   0.270  0.00  0.00            
ATOM    369  N1  DT  X  12       4.120  -1.660   1.730  0.00  0.00            
ATOM    370  C6  DT  X  12       3.220  -1.540   2.740  0.00  0.00            
ATOM    371  H6  DT  X  12       3.010  -0.530   3.030  0.00  0.00            
ATOM    372  C5  DT  X  12       2.570  -2.600   3.230  0.00  0.00            
ATOM    373  C7  DT  X  12       1.570  -2.290   4.340  0.00  0.00            
ATOM    374  H71 DT  X  12       1.760  -1.270   4.700  0.00  0.00            
ATOM    375  H72 DT  X  12       0.570  -2.330   3.910  0.00  0.00            
ATOM    376  H73 DT  X  12       1.790  -3.000   5.140  0.00  0.00            
ATOM    377  C4  DT  X  12       2.880  -3.990   2.820  0.00  0.00            
ATOM    378  O4  DT  X  12       2.420  -5.060   3.180  0.00  0.00            
ATOM    379  N3  DT  X  12       3.750  -4.020   1.700  0.00  0.00            
ATOM    380  H3  DT  X  12       4.240  -4.880   1.490  0.00  0.00            
ATOM    381  C2  DT  X  12       4.340  -2.950   1.130  0.00  0.00            
ATOM    382  O2  DT  X  12       5.120  -3.060   0.160  0.00  0.00            
ATOM    383  C3' DT  X  12       4.050   1.750   0.420  0.00  0.00            
ATOM    384  H3' DT  X  12       3.240   2.310   0.880  0.00  0.00            
ATOM    385  C2' DT  X  12       3.570   0.300   0.440  0.00  0.00            
ATOM    386  H2' DT  X  12       2.790   0.300   1.200  0.00  0.00            
ATOM    387 H2'' DT  X  12       3.120  -0.090  -0.480  0.00  0.00            
ATOM    388  O3' DT  X  12       4.450   2.270  -0.880  0.00  0.00            
ATOM    389  P   DA  X  13       5.770   1.730  -1.820  0.00  0.00            
ATOM    390  OP1 DA  X  13       5.630   2.390  -3.150  0.00  0.00            
ATOM    391  OP2 DA  X  13       5.850   0.290  -1.750  0.00  0.00            
ATOM    392  O5' DA  X  13       7.060   2.390  -1.070  0.00  0.00            
ATOM    393  C5' DA  X  13       7.140   3.730  -0.970  0.00  0.00            
ATOM    394  H5' DA  X  13       6.280   4.130  -0.440  0.00  0.00            
ATOM    395 H5'' DA  X  13       7.220   4.130  -1.980  0.00  0.00            
ATOM    396  C4' DA  X  13       8.550   4.140  -0.330  0.00  0.00            
ATOM    397  H4' DA  X  13       8.690   5.220  -0.320  0.00  0.00            
ATOM    398  O4' DA  X  13       8.350   3.690   0.960  0.00  0.00            
ATOM    399  C1' DA  X  13       9.450   2.800   1.280  0.00  0.00            
ATOM    400  H1' DA  X  13       9.710   3.140   2.280  0.00  0.00            
ATOM    401  N9  DA  X  13       9.100   1.370   1.350  0.00  0.00            
ATOM    402  C8  DA  X  13       9.180   0.370   0.360  0.00  0.00            
ATOM    403  H8  DA  X  13       9.510   0.570  -0.660  0.00  0.00            
ATOM    404  N7  DA  X  13       8.980  -0.830   0.810  0.00  0.00            
ATOM    405  C5  DA  X  13       8.570  -0.640   2.110  0.00  0.00            
ATOM    406  C6  DA  X  13       8.080  -1.440   3.130  0.00  0.00            
ATOM    407  N6  DA  X  13       7.810  -2.750   2.970  0.00  0.00            
ATOM    408  H61 DA  X  13       7.270  -3.070   3.770  0.00  0.00            
ATOM    409  H62 DA  X  13       7.830  -3.110   2.030  0.00  0.00            
ATOM    410  N1  DA  X  13       7.730  -0.990   4.330  0.00  0.00            
ATOM    411  C2  DA  X  13       7.940   0.340   4.570  0.00  0.00            
ATOM    412  H2  DA  X  13       7.630   0.750   5.520  0.00  0.00            
ATOM    413  N3  DA  X  13       8.320   1.230   3.670  0.00  0.00            
ATOM    414  C4  DA  X  13       8.600   0.690   2.440  0.00  0.00            
ATOM    415  C3' DA  X  13       9.730   3.420  -1.060  0.00  0.00            
ATOM    416  H3' DA  X  13       9.230   2.730  -1.730  0.00  0.00            
ATOM    417  C2' DA  X  13      10.530   2.990   0.180  0.00  0.00            
ATOM    418  H2' DA  X  13      11.130   2.110  -0.040  0.00  0.00            
ATOM    419 H2'' DA  X  13      11.260   3.710   0.530  0.00  0.00            
ATOM    420  O3' DA  X  13      10.620   4.310  -1.690  0.00  0.00            
ATOM    421  P   DG  X  14      11.780   3.720  -2.650  0.00  0.00            
ATOM    422  OP1 DG  X  14      12.260   4.850  -3.480  0.00  0.00            
ATOM    423  OP2 DG  X  14      11.160   2.550  -3.290  0.00  0.00            
ATOM    424  O5' DG  X  14      13.000   3.370  -1.700  0.00  0.00            
ATOM    425  C5' DG  X  14      13.960   4.280  -1.370  0.00  0.00            
ATOM    426  H5' DG  X  14      13.460   5.130  -0.920  0.00  0.00            
ATOM    427 H5'' DG  X  14      14.530   4.700  -2.200  0.00  0.00            
ATOM    428  C4' DG  X  14      14.960   3.760  -0.350  0.00  0.00            
ATOM    429  H4' DG  X  14      15.480   2.950  -0.860  0.00  0.00            
ATOM    430  O4' DG  X  14      15.760   4.900   0.030  0.00  0.00            
ATOM    431  C1' DG  X  14      15.360   5.390   1.290  0.00  0.00            
ATOM    432  H1' DG  X  14      16.080   5.020   2.020  0.00  0.00            
ATOM    433  N9  DG  X  14      15.300   6.890   1.230  0.00  0.00            
ATOM    434  C8  DG  X  14      14.300   7.650   0.840  0.00  0.00            
ATOM    435  H8  DG  X  14      13.280   7.370   0.640  0.00  0.00            
ATOM    436  N7  DG  X  14      14.570   8.980   0.840  0.00  0.00            
ATOM    437  C5  DG  X  14      15.880   9.000   1.260  0.00  0.00            
ATOM    438  C6  DG  X  14      16.740  10.140   1.290  0.00  0.00            
ATOM    439  O6  DG  X  14      16.540  11.340   1.260  0.00  0.00            
ATOM    440  N1  DG  X  14      18.070   9.810   1.400  0.00  0.00            
ATOM    441  H1  DG  X  14      18.810  10.490   1.300  0.00  0.00            
ATOM    442  C2  DG  X  14      18.470   8.500   1.550  0.00  0.00            
ATOM    443  N2  DG  X  14      19.760   8.260   1.670  0.00  0.00            
ATOM    444  H21 DG  X  14      20.490   8.950   1.800  0.00  0.00            
ATOM    445  H22 DG  X  14      19.990   7.280   1.740  0.00  0.00            
ATOM    446  N3  DG  X  14      17.700   7.400   1.540  0.00  0.00            
ATOM    447  C4  DG  X  14      16.400   7.760   1.270  0.00  0.00            
ATOM    448  C3' DG  X  14      14.360   3.260   1.030  0.00  0.00            
ATOM    449  H3' DG  X  14      13.420   2.720   0.880  0.00  0.00            
ATOM    450  C2' DG  X  14      14.100   4.600   1.700  0.00  0.00            
ATOM    451  H2' DG  X  14      13.260   5.190   1.360  0.00  0.00            
ATOM    452 H2'' DG  X  14      14.100   4.520   2.790  0.00  0.00            
ATOM    453  O3' DG  X  14      15.250   2.420   1.710  0.00  0.00            
ATOM    454  P   DG  X  15      14.970   1.900   3.200  0.00  0.00            
ATOM    455  OP1 DG  X  15      15.610   0.630   3.480  0.00  0.00            
ATOM    456  OP2 DG  X  15      13.510   1.920   3.430  0.00  0.00            
ATOM    457  O5' DG  X  15      15.660   3.020   4.180  0.00  0.00            
ATOM    458  C5' DG  X  15      17.050   3.060   4.190  0.00  0.00            
ATOM    459  H5' DG  X  15      17.470   3.070   3.190  0.00  0.00            
ATOM    460 H5'' DG  X  15      17.380   2.050   4.410  0.00  0.00            
ATOM    461  C4' DG  X  15      17.850   4.050   5.010  0.00  0.00            
ATOM    462  H4' DG  X  15      18.920   3.840   5.050  0.00  0.00            
ATOM    463  O4' DG  X  15      17.610   5.330   4.360  0.00  0.00            
ATOM    464  C1' DG  X  15      17.960   6.230   5.330  0.00  0.00            
ATOM    465  H1' DG  X  15      19.030   6.260   5.540  0.00  0.00            
ATOM    466  N9  DG  X  15      17.460   7.600   5.010  0.00  0.00            
ATOM    467  C8  DG  X  15      16.130   7.990   4.740  0.00  0.00            
ATOM    468  H8  DG  X  15      15.310   7.290   4.720  0.00  0.00            
ATOM    469  N7  DG  X  15      16.030   9.260   4.560  0.00  0.00            
ATOM    470  C5  DG  X  15      17.350   9.750   4.730  0.00  0.00            
ATOM    471  C6  DG  X  15      17.900  11.060   4.570  0.00  0.00            
ATOM    472  O6  DG  X  15      17.240  12.070   4.340  0.00  0.00            
ATOM    473  N1  DG  X  15      19.280  11.130   4.720  0.00  0.00            
ATOM    474  H1  DG  X  15      19.740  12.030   4.740  0.00  0.00            
ATOM    475  C2  DG  X  15      20.090  10.090   4.950  0.00  0.00            
ATOM    476  N2  DG  X  15      21.350  10.270   5.280  0.00  0.00            
ATOM    477  H21 DG  X  15      21.810  11.140   5.030  0.00  0.00            
ATOM    478  H22 DG  X  15      21.750   9.370   5.480  0.00  0.00            
ATOM    479  N3  DG  X  15      19.620   8.820   4.960  0.00  0.00            
ATOM    480  C4  DG  X  15      18.250   8.710   4.840  0.00  0.00            
ATOM    481  C3' DG  X  15      17.350   4.140   6.410  0.00  0.00            
ATOM    482  H3' DG  X  15      16.390   3.660   6.630  0.00  0.00            
ATOM    483  C2' DG  X  15      17.220   5.640   6.550  0.00  0.00            
ATOM    484  H2' DG  X  15      16.150   5.790   6.460  0.00  0.00            
ATOM    485 H2'' DG  X  15      17.690   6.080   7.420  0.00  0.00            
ATOM    486  O3' DG  X  15      18.440   3.630   7.210  0.00  0.00            
ATOM    487  P   DG  X  16      18.560   3.930   8.740  0.00  0.00            
ATOM    488  OP1 DG  X  16      19.270   2.710   9.180  0.00  0.00            
ATOM    489  OP2 DG  X  16      17.250   4.320   9.330  0.00  0.00            
ATOM    490  O5' DG  X  16      19.610   5.130   9.010  0.00  0.00            
ATOM    491  C5' DG  X  16      20.950   5.010   8.600  0.00  0.00            
ATOM    492  H5' DG  X  16      20.940   4.940   7.520  0.00  0.00            
ATOM    493 H5'' DG  X  16      21.270   4.070   9.050  0.00  0.00            
ATOM    494  C4' DG  X  16      21.800   6.230   9.010  0.00  0.00            
ATOM    495  H4' DG  X  16      22.840   5.980   8.820  0.00  0.00            
ATOM    496  O4' DG  X  16      21.350   7.360   8.400  0.00  0.00            
ATOM    497  C1' DG  X  16      21.250   8.380   9.410  0.00  0.00            
ATOM    498  H1' DG  X  16      22.180   8.930   9.510  0.00  0.00            
ATOM    499  N9  DG  X  16      20.150   9.230   9.010  0.00  0.00            
ATOM    500  C8  DG  X  16      18.810   9.000   8.750  0.00  0.00            
ATOM    501  H8  DG  X  16      18.320   8.060   8.940  0.00  0.00            
ATOM    502  N7  DG  X  16      18.130  10.040   8.390  0.00  0.00            
ATOM    503  C5  DG  X  16      19.100  11.070   8.350  0.00  0.00            
ATOM    504  C6  DG  X  16      18.920  12.500   7.880  0.00  0.00            
ATOM    505  O6  DG  X  16      17.920  13.240   7.750  0.00  0.00            
ATOM    506  N1  DG  X  16      20.140  13.220   7.960  0.00  0.00            
ATOM    507  H1  DG  X  16      20.120  14.160   7.580  0.00  0.00            
ATOM    508  C2  DG  X  16      21.260  12.580   8.280  0.00  0.00            
ATOM    509  N2  DG  X  16      22.230  13.400   8.630  0.00  0.00            
ATOM    510  H21 DG  X  16      22.100  14.390   8.520  0.00  0.00            
ATOM    511  H22 DG  X  16      23.080  12.940   8.950  0.00  0.00            
ATOM    512  N3  DG  X  16      21.410  11.300   8.700  0.00  0.00            
ATOM    513  C4  DG  X  16      20.330  10.550   8.610  0.00  0.00            
ATOM    514  C3' DG  X  16      21.800   6.340  10.540  0.00  0.00            
ATOM    515  H3' DG  X  16      21.270   5.530  11.060  0.00  0.00            
ATOM    516  C2' DG  X  16      20.980   7.590  10.730  0.00  0.00            
ATOM    517  H2' DG  X  16      19.900   7.510  10.860  0.00  0.00            
ATOM    518 H2'' DG  X  16      21.410   8.070  11.610  0.00  0.00            
ATOM    519  O3' DG  X  16      23.140   6.630  11.150  0.00  0.00            
ATOM    520  P   DT  X  17      23.950   5.420  11.900  0.00  0.00            
ATOM    521  OP1 DT  X  17      22.890   4.640  12.640  0.00  0.00            
ATOM    522  OP2 DT  X  17      25.110   5.990  12.570  0.00  0.00            
ATOM    523  O5' DT  X  17      24.520   4.560  10.650  0.00  0.00            
ATOM    524  C5' DT  X  17      24.100   3.190  10.500  0.00  0.00            
ATOM    525  H5' DT  X  17      23.030   3.210  10.660  0.00  0.00            
ATOM    526 H5'' DT  X  17      24.600   2.660  11.310  0.00  0.00            
ATOM    527  C4' DT  X  17      24.400   2.520   9.210  0.00  0.00            
ATOM    528  H4' DT  X  17      23.890   1.560   9.190  0.00  0.00            
ATOM    529  O4' DT  X  17      23.960   3.370   8.170  0.00  0.00            
ATOM    530  C1' DT  X  17      24.980   3.790   7.350  0.00  0.00            
ATOM    531  H1' DT  X  17      25.050   3.140   6.480  0.00  0.00            
ATOM    532  N1  DT  X  17      24.850   5.240   6.850  0.00  0.00            
ATOM    533  C6  DT  X  17      25.120   6.320   7.680  0.00  0.00            
ATOM    534  H6  DT  X  17      25.450   6.230   8.700  0.00  0.00            
ATOM    535  C5  DT  X  17      24.890   7.620   7.240  0.00  0.00            
ATOM    536  C7  DT  X  17      25.190   8.810   8.150  0.00  0.00            
ATOM    537  H71 DT  X  17      24.370   9.520   8.060  0.00  0.00            
ATOM    538  H72 DT  X  17      25.370   8.560   9.200  0.00  0.00            
ATOM    539  H73 DT  X  17      25.990   9.440   7.750  0.00  0.00            
ATOM    540  C4  DT  X  17      24.230   7.890   6.020  0.00  0.00            
ATOM    541  O4  DT  X  17      24.010   9.000   5.590  0.00  0.00            
ATOM    542  N3  DT  X  17      23.920   6.740   5.290  0.00  0.00            
ATOM    543  H3  DT  X  17      23.310   6.920   4.500  0.00  0.00            
ATOM    544  C2  DT  X  17      24.300   5.450   5.580  0.00  0.00            
ATOM    545  O2  DT  X  17      23.880   4.470   4.840  0.00  0.00            
ATOM    546  C3' DT  X  17      25.950   2.390   8.990  0.00  0.00            
ATOM    547  H3' DT  X  17      26.560   2.400   9.900  0.00  0.00            
ATOM    548  C2' DT  X  17      26.220   3.640   8.160  0.00  0.00            
ATOM    549  H2' DT  X  17      26.440   4.460   8.840  0.00  0.00            
ATOM    550 H2'' DT  X  17      27.130   3.510   7.570  0.00  0.00            
ATOM    551  O3' DT  X  17      26.140   1.190   8.130  0.00  0.00            
ATOM    552  P   DT  X  18      27.540   0.910   7.360  0.00  0.00            
ATOM    553  OP1 DT  X  18      27.410  -0.500   6.910  0.00  0.00            
ATOM    554  OP2 DT  X  18      28.690   1.280   8.210  0.00  0.00            
ATOM    555  O5' DT  X  18      27.470   1.850   6.000  0.00  0.00            
ATOM    556  C5' DT  X  18      26.740   1.550   4.820  0.00  0.00            
ATOM    557  H5' DT  X  18      25.660   1.520   4.990  0.00  0.00            
ATOM    558 H5'' DT  X  18      26.910   0.550   4.410  0.00  0.00            
ATOM    559  C4' DT  X  18      26.850   2.670   3.830  0.00  0.00            
ATOM    560  H4' DT  X  18      26.040   2.600   3.110  0.00  0.00            
ATOM    561  O4' DT  X  18      26.830   3.900   4.540  0.00  0.00            
ATOM    562  C1' DT  X  18      27.970   4.690   4.160  0.00  0.00            
ATOM    563  H1' DT  X  18      27.810   5.210   3.210  0.00  0.00            
ATOM    564  N1  DT  X  18      28.370   5.660   5.220  0.00  0.00            
ATOM    565  C6  DT  X  18      29.150   5.320   6.300  0.00  0.00            
ATOM    566  H6  DT  X  18      29.210   4.260   6.520  0.00  0.00            
ATOM    567  C5  DT  X  18      29.360   6.220   7.310  0.00  0.00            
ATOM    568  C7  DT  X  18      30.040   5.860   8.540  0.00  0.00            
ATOM    569  H71 DT  X  18      30.340   4.820   8.600  0.00  0.00            
ATOM    570  H72 DT  X  18      30.930   6.470   8.690  0.00  0.00            
ATOM    571  H73 DT  X  18      29.320   6.040   9.340  0.00  0.00            
ATOM    572  C4  DT  X  18      28.950   7.610   7.210  0.00  0.00            
ATOM    573  O4  DT  X  18      29.120   8.490   8.070  0.00  0.00            
ATOM    574  N3  DT  X  18      28.390   7.970   5.960  0.00  0.00            
ATOM    575  H3  DT  X  18      28.230   8.940   5.770  0.00  0.00            
ATOM    576  C2  DT  X  18      27.900   7.020   5.050  0.00  0.00            
ATOM    577  O2  DT  X  18      26.950   7.370   4.350  0.00  0.00            
ATOM    578  C3' DT  X  18      28.170   2.660   3.040  0.00  0.00            
ATOM    579  H3' DT  X  18      28.580   1.650   3.060  0.00  0.00            
ATOM    580  C2' DT  X  18      29.080   3.620   3.790  0.00  0.00            
ATOM    581  H2' DT  X  18      29.410   3.140   4.710  0.00  0.00            
ATOM    582 H2'' DT  X  18      29.910   4.060   3.240  0.00  0.00            
ATOM    583  O3' DT  X  18      27.860   3.110   1.670  0.00  0.00            
ATOM    584  P   DA  X  19      29.040   3.410   0.530  0.00  0.00            
ATOM    585  OP1 DA  X  19      28.380   3.070  -0.760  0.00  0.00            
ATOM    586  OP2 DA  X  19      30.270   2.680   0.950  0.00  0.00            
ATOM    587  O5' DA  X  19      29.420   4.990   0.690  0.00  0.00            
ATOM    588  C5' DA  X  19      28.420   5.940   0.380  0.00  0.00            
ATOM    589  H5' DA  X  19      27.510   5.700   0.930  0.00  0.00            
ATOM    590 H5'' DA  X  19      28.120   5.850  -0.670  0.00  0.00            
ATOM    591  C4' DA  X  19      29.000   7.290   0.790  0.00  0.00            
ATOM    592  H4' DA  X  19      28.110   7.920   0.760  0.00  0.00            
ATOM    593  O4' DA  X  19      29.540   7.030   2.110  0.00  0.00            
ATOM    594  C1' DA  X  19      30.870   7.470   2.200  0.00  0.00            
ATOM    595  H1' DA  X  19      30.980   8.540   2.380  0.00  0.00            
ATOM    596  N9  DA  X  19      31.660   6.850   3.260  0.00  0.00            
ATOM    597  C8  DA  X  19      32.520   5.800   3.160  0.00  0.00            
ATOM    598  H8  DA  X  19      32.620   5.200   2.270  0.00  0.00            
ATOM    599  N7  DA  X  19      33.000   5.380   4.300  0.00  0.00            
ATOM    600  C5  DA  X  19      32.590   6.370   5.140  0.00  0.00            
ATOM    601  C6  DA  X  19      32.970   6.790   6.450  0.00  0.00            
ATOM    602  N6  DA  X  19      33.680   6.070   7.330  0.00  0.00            
ATOM    603  H61 DA  X  19      33.690   6.380   8.290  0.00  0.00            
ATOM    604  H62 DA  X  19      34.020   5.150   7.060  0.00  0.00            
ATOM    605  N1  DA  X  19      32.610   7.910   7.020  0.00  0.00            
ATOM    606  C2  DA  X  19      31.770   8.730   6.300  0.00  0.00            
ATOM    607  H2  DA  X  19      31.410   9.630   6.790  0.00  0.00            
ATOM    608  N3  DA  X  19      31.380   8.470   5.020  0.00  0.00            
ATOM    609  C4  DA  X  19      31.840   7.310   4.500  0.00  0.00            
ATOM    610  C3' DA  X  19      30.200   7.820  -0.090  0.00  0.00            
ATOM    611  H3' DA  X  19      30.350   7.240  -1.000  0.00  0.00            
ATOM    612  C2' DA  X  19      31.420   7.350   0.750  0.00  0.00            
ATOM    613  H2' DA  X  19      31.590   6.290   0.560  0.00  0.00            
ATOM    614 H2'' DA  X  19      32.290   7.980   0.580  0.00  0.00            
ATOM    615  O3' DA  X  19      30.260   9.280  -0.280  0.00  0.00            
ATOM    616  P   DG  X  20      29.060   9.980  -1.030  0.00  0.00            
ATOM    617  OP1 DG  X  20      28.150   8.970  -1.600  0.00  0.00            
ATOM    618  OP2 DG  X  20      29.370  11.100  -1.910  0.00  0.00            
ATOM    619  O5' DG  X  20      28.270  10.550   0.220  0.00  0.00            
ATOM    620  C5' DG  X  20      28.820  11.520   1.030  0.00  0.00            
ATOM    621  H5' DG  X  20      28.710  12.460   0.480  0.00  0.00            
ATOM    622 H5'' DG  X  20      29.860  11.310   1.280  0.00  0.00            
ATOM    623  C4' DG  X  20      27.920  11.790   2.260  0.00  0.00            
ATOM    624  H4' DG  X  20      28.220  12.750   2.670  0.00  0.00            
ATOM    625  O4' DG  X  20      26.620  11.870   1.730  0.00  0.00            
ATOM    626  C1' DG  X  20      25.700  11.710   2.800  0.00  0.00            
ATOM    627  H1' DG  X  20      25.560  12.670   3.300  0.00  0.00            
ATOM    628  N9  DG  X  20      24.370  11.230   2.310  0.00  0.00            
ATOM    629  C8  DG  X  20      23.680  10.030   2.430  0.00  0.00            
ATOM    630  H8  DG  X  20      24.070   9.070   2.720  0.00  0.00            
ATOM    631  N7  DG  X  20      22.440  10.130   2.000  0.00  0.00            
ATOM    632  C5  DG  X  20      22.280  11.450   1.560  0.00  0.00            
ATOM    633  C6  DG  X  20      21.130  12.170   1.100  0.00  0.00            
ATOM    634  O6  DG  X  20      19.920  11.890   1.220  0.00  0.00            
ATOM    635  N1  DG  X  20      21.370  13.490   0.760  0.00  0.00            
ATOM    636  H1  DG  X  20      20.650  14.040   0.310  0.00  0.00            
ATOM    637  C2  DG  X  20      22.600  14.050   0.820  0.00  0.00            
ATOM    638  N2  DG  X  20      22.540  15.280   0.550  0.00  0.00            
ATOM    639  H21 DG  X  20      21.640  15.690   0.360  0.00  0.00            
ATOM    640  H22 DG  X  20      23.400  15.770   0.730  0.00  0.00            
ATOM    641  N3  DG  X  20      23.630  13.480   1.470  0.00  0.00            
ATOM    642  C4  DG  X  20      23.470  12.130   1.700  0.00  0.00            
ATOM    643  C3' DG  X  20      27.800  10.640   3.270  0.00  0.00            
ATOM    644  H3' DG  X  20      28.030   9.700   2.760  0.00  0.00            
ATOM    645  C2' DG  X  20      26.280  10.630   3.680  0.00  0.00            
ATOM    646  H2' DG  X  20      25.890   9.650   3.400  0.00  0.00            
ATOM    647 H2'' DG  X  20      26.150  10.650   4.760  0.00  0.00            
ATOM    648  O3' DG  X  20      28.440  10.750   4.540  0.00  0.00            
ATOM    649  P   DG  X  21      29.290  11.960   5.050  0.00  0.00            
ATOM    650  OP1 DG  X  21      30.190  12.440   3.920  0.00  0.00            
ATOM    651  OP2 DG  X  21      29.830  11.500   6.390  0.00  0.00            
ATOM    652  O5' DG  X  21      28.210  13.030   5.400  0.00  0.00            
ATOM    653  C5' DG  X  21      28.570  14.430   5.430  0.00  0.00            
ATOM    654  H5' DG  X  21      29.040  14.680   4.480  0.00  0.00            
ATOM    655 H5'' DG  X  21      29.170  14.480   6.330  0.00  0.00            
ATOM    656  C4' DG  X  21      27.330  15.290   5.630  0.00  0.00            
ATOM    657  H4' DG  X  21      27.450  16.370   5.590  0.00  0.00            
ATOM    658  O4' DG  X  21      26.240  14.850   4.770  0.00  0.00            
ATOM    659  C1' DG  X  21      25.080  14.950   5.580  0.00  0.00            
ATOM    660  H1' DG  X  21      24.910  15.990   5.880  0.00  0.00            
ATOM    661  N9  DG  X  21      23.900  14.430   4.850  0.00  0.00            
ATOM    662  C8  DG  X  21      23.430  13.130   4.920  0.00  0.00            
ATOM    663  H8  DG  X  21      23.940  12.320   5.410  0.00  0.00            
ATOM    664  N7  DG  X  21      22.160  12.950   4.560  0.00  0.00            
ATOM    665  C5  DG  X  21      21.790  14.280   4.250  0.00  0.00            
ATOM    666  C6  DG  X  21      20.540  14.750   3.860  0.00  0.00            
ATOM    667  O6  DG  X  21      19.500  14.120   3.960  0.00  0.00            
ATOM    668  N1  DG  X  21      20.460  16.070   3.540  0.00  0.00            
ATOM    669  H1  DG  X  21      19.560  16.540   3.500  0.00  0.00            
ATOM    670  C2  DG  X  21      21.510  16.860   3.780  0.00  0.00            
ATOM    671  N2  DG  X  21      21.280  18.160   3.880  0.00  0.00            
ATOM    672  H21 DG  X  21      20.390  18.500   3.550  0.00  0.00            
ATOM    673  H22 DG  X  21      22.050  18.780   4.100  0.00  0.00            
ATOM    674  N3  DG  X  21      22.770  16.490   4.140  0.00  0.00            
ATOM    675  C4  DG  X  21      22.860  15.140   4.240  0.00  0.00            
ATOM    676  C3' DG  X  21      26.870  15.020   7.110  0.00  0.00            
ATOM    677  H3' DG  X  21      27.650  14.450   7.610  0.00  0.00            
ATOM    678  C2' DG  X  21      25.560  14.240   6.900  0.00  0.00            
ATOM    679  H2' DG  X  21      25.800  13.180   6.740  0.00  0.00            
ATOM    680 H2'' DG  X  21      24.780  14.460   7.620  0.00  0.00            
ATOM    681  O3' DG  X  21      26.560  16.270   7.800  0.00  0.00            
ATOM    682  P   DG3 X  22      27.720  17.160   8.410  0.00  0.00            
ATOM    683  OP1 DG3 X  22      28.720  17.450   7.370  0.00  0.00            
ATOM    684  OP2 DG3 X  22      28.200  16.500   9.660  0.00  0.00            
ATOM    685  O5' DG3 X  22      26.930  18.460   8.790  0.00  0.00            
ATOM    686  C5' DG3 X  22      27.120  19.590   8.030  0.00  0.00            
ATOM    687  H5' DG3 X  22      27.320  19.420   6.980  0.00  0.00            
ATOM    688 H5'' DG3 X  22      27.940  20.210   8.390  0.00  0.00            
ATOM    689  C4' DG3 X  22      25.760  20.340   8.090  0.00  0.00            
ATOM    690  H4' DG3 X  22      25.960  21.340   7.720  0.00  0.00            
ATOM    691  O4' DG3 X  22      24.760  19.600   7.400  0.00  0.00            
ATOM    692  C1' DG3 X  22      23.590  19.560   8.200  0.00  0.00            
ATOM    693  H1' DG3 X  22      23.070  20.500   8.010  0.00  0.00            
ATOM    694  N9  DG3 X  22      22.770  18.420   7.760  0.00  0.00            
ATOM    695  C8  DG3 X  22      23.080  17.030   7.820  0.00  0.00            
ATOM    696  H8  DG3 X  22      24.010  16.700   8.260  0.00  0.00            
ATOM    697  N7  DG3 X  22      22.100  16.240   7.560  0.00  0.00            
ATOM    698  C5  DG3 X  22      21.140  17.100   7.170  0.00  0.00            
ATOM    699  C6  DG3 X  22      19.780  16.760   6.880  0.00  0.00            
ATOM    700  O6  DG3 X  22      19.150  15.640   6.870  0.00  0.00            
ATOM    701  N1  DG3 X  22      18.980  17.870   6.630  0.00  0.00            
ATOM    702  H1  DG3 X  22      17.990  17.730   6.470  0.00  0.00            
ATOM    703  C2  DG3 X  22      19.400  19.130   6.720  0.00  0.00            
ATOM    704  N2  DG3 X  22      18.530  20.100   6.620  0.00  0.00            
ATOM    705  H21 DG3 X  22      17.560  19.880   6.430  0.00  0.00            
ATOM    706  H22 DG3 X  22      18.860  21.050   6.620  0.00  0.00            
ATOM    707  N3  DG3 X  22      20.610  19.440   7.130  0.00  0.00            
ATOM    708  C4  DG3 X  22      21.440  18.430   7.330  0.00  0.00            
ATOM    709  C3' DG3 X  22      25.210  20.440   9.510  0.00  0.00            
ATOM    710  H3' DG3 X  22      26.020  20.220  10.200  0.00  0.00            
ATOM    711  C2' DG3 X  22      24.120  19.350   9.630  0.00  0.00            
ATOM    712  H2' DG3 X  22      24.630  18.400   9.820  0.00  0.00            
ATOM    713 H2'' DG3 X  22      23.430  19.700  10.390  0.00  0.00            
ATOM    714  O3' DG3 X  22      24.710  21.740   9.810  0.00  0.00            
ATOM    715 HO3' DG3 X  22      24.470  21.710  10.740  0.00  0.00            
ATOM    716  K+  K+  X  23      17.120  14.570   5.470  0.00  0.00            
ATOM    717  K+  K+  X  24      17.840  13.510   1.990  0.00  0.00            
ATOM    718  K+  K+  X  25       8.420  25.410  17.900  0.00  0.00            
ATOM    719  C40 BRA X  26      13.740  14.650  -6.790  0.00  0.00            
ATOM    720 H402 BRA X  26      12.900  14.000  -7.050  0.00  0.00            
ATOM    721 H403 BRA X  26      14.690  14.140  -6.940  0.00  0.00            
ATOM    722  C41 BRA X  26      13.580  15.920  -7.650  0.00  0.00            
ATOM    723 H412 BRA X  26      14.550  16.190  -8.080  0.00  0.00            
ATOM    724 H413 BRA X  26      12.940  15.890  -8.530  0.00  0.00            
ATOM    725  C42 BRA X  26      13.010  16.940  -6.620  0.00  0.00            
ATOM    726 H422 BRA X  26      13.310  17.970  -6.830  0.00  0.00            
ATOM    727 H423 BRA X  26      11.920  16.980  -6.660  0.00  0.00            
ATOM    728  C43 BRA X  26      13.570  16.490  -5.260  0.00  0.00            
ATOM    729 H432 BRA X  26      14.460  17.040  -4.960  0.00  0.00            
ATOM    730 H433 BRA X  26      12.840  16.690  -4.480  0.00  0.00            
ATOM    731  N39 BRA X  26      13.730  15.030  -5.340  0.00  0.00            
ATOM    732  H39 BRA X  26      14.640  14.650  -5.030  0.00  0.00            
ATOM    733  C38 BRA X  26      12.700  14.340  -4.520  0.00  0.00            
ATOM    734 H382 BRA X  26      12.720  14.750  -3.510  0.00  0.00            
ATOM    735 H383 BRA X  26      11.720  14.490  -4.980  0.00  0.00            
ATOM    736  C37 BRA X  26      12.780  12.860  -4.320  0.00  0.00            
ATOM    737 H372 BRA X  26      12.490  12.340  -5.230  0.00  0.00            
ATOM    738 H373 BRA X  26      12.070  12.570  -3.540  0.00  0.00            
ATOM    739  C36 BRA X  26      14.030  12.340  -3.780  0.00  0.00            
ATOM    740  O52 BRA X  26      14.960  13.160  -3.650  0.00  0.00            
ATOM    741  N17 BRA X  26      14.090  11.030  -3.440  0.00  0.00            
ATOM    742  H17 BRA X  26      13.190  10.580  -3.420  0.00  0.00            
ATOM    743  C3  BRA X  26      15.190  10.320  -2.950  0.00  0.00            
ATOM    744  C4  BRA X  26      16.480  10.880  -2.630  0.00  0.00            
ATOM    745  H4  BRA X  26      16.680  11.950  -2.690  0.00  0.00            
ATOM    746  C2  BRA X  26      15.070   8.910  -2.960  0.00  0.00            
ATOM    747  H2  BRA X  26      14.140   8.470  -3.300  0.00  0.00            
ATOM    748  C1  BRA X  26      16.010   8.050  -2.390  0.00  0.00            
ATOM    749  H1  BRA X  26      15.860   6.980  -2.390  0.00  0.00            
ATOM    750  C6  BRA X  26      17.270   8.580  -2.070  0.00  0.00            
ATOM    751  C10 BRA X  26      18.360   7.710  -1.840  0.00  0.00            
ATOM    752  N19 BRA X  26      18.250   6.340  -1.630  0.00  0.00            
ATOM    753  H19 BRA X  26      18.610   5.950  -0.770  0.00  0.00            
ATOM    754  C28 BRA X  26      17.990   5.370  -2.530  0.00  0.00            
ATOM    755  C29 BRA X  26      18.100   5.660  -3.890  0.00  0.00            
ATOM    756  H29 BRA X  26      18.270   6.680  -4.240  0.00  0.00            
ATOM    757  C24 BRA X  26      17.870   4.680  -4.880  0.00  0.00            
ATOM    758  H24 BRA X  26      17.880   4.810  -5.950  0.00  0.00            
ATOM    759  C25 BRA X  26      17.510   3.360  -4.470  0.00  0.00            
ATOM    760  N15 BRA X  26      17.090   2.410  -5.350  0.00  0.00            
ATOM    761  C16 BRA X  26      17.840   2.190  -6.610  0.00  0.00            
ATOM    762 H161 BRA X  26      17.370   2.620  -7.500  0.00  0.00            
ATOM    763 H162 BRA X  26      17.980   1.120  -6.800  0.00  0.00            
ATOM    764 H163 BRA X  26      18.870   2.490  -6.420  0.00  0.00            
ATOM    765  C18 BRA X  26      16.120   1.430  -4.930  0.00  0.00            
ATOM    766 H181 BRA X  26      15.350   1.710  -4.200  0.00  0.00            
ATOM    767 H182 BRA X  26      16.630   0.530  -4.570  0.00  0.00            
ATOM    768 H183 BRA X  26      15.680   1.220  -5.920  0.00  0.00            
ATOM    769  C26 BRA X  26      17.460   3.070  -3.120  0.00  0.00            
ATOM    770  H26 BRA X  26      17.420   2.050  -2.760  0.00  0.00            
ATOM    771  C27 BRA X  26      17.660   4.060  -2.140  0.00  0.00            
ATOM    772  H27 BRA X  26      17.590   3.820  -1.090  0.00  0.00            
ATOM    773  C5  BRA X  26      17.430  10.000  -2.140  0.00  0.00            
ATOM    774  N7  BRA X  26      18.640  10.590  -1.900  0.00  0.00            
ATOM    775  H90 BRA X  26      18.840  11.580  -1.830  0.00  0.00            
ATOM    776  C8  BRA X  26      19.750   9.790  -1.800  0.00  0.00            
ATOM    777  C11 BRA X  26      20.990  10.420  -1.700  0.00  0.00            
ATOM    778  H11 BRA X  26      21.140  11.480  -1.860  0.00  0.00            
ATOM    779  C9  BRA X  26      19.630   8.370  -1.710  0.00  0.00            
ATOM    780  C14 BRA X  26      20.770   7.600  -1.520  0.00  0.00            
ATOM    781  H14 BRA X  26      20.730   6.510  -1.470  0.00  0.00            
ATOM    782  C13 BRA X  26      21.990   8.260  -1.310  0.00  0.00            
ATOM    783  H13 BRA X  26      22.870   7.670  -1.080  0.00  0.00            
ATOM    784  C12 BRA X  26      22.090   9.640  -1.390  0.00  0.00            
ATOM    785  N21 BRA X  26      23.390  10.170  -1.220  0.00  0.00            
ATOM    786  H21 BRA X  26      24.070   9.590  -0.770  0.00  0.00            
ATOM    787  C44 BRA X  26      23.830  11.440  -1.410  0.00  0.00            
ATOM    788  O53 BRA X  26      23.120  12.380  -1.620  0.00  0.00            
ATOM    789  C45 BRA X  26      25.350  11.590  -1.350  0.00  0.00            
ATOM    790 H452 BRA X  26      25.610  10.980  -0.490  0.00  0.00            
ATOM    791 H453 BRA X  26      25.830  11.220  -2.260  0.00  0.00            
ATOM    792  C46 BRA X  26      25.820  12.980  -1.150  0.00  0.00            
ATOM    793 H462 BRA X  26      25.640  13.290  -0.120  0.00  0.00            
ATOM    794 H463 BRA X  26      25.340  13.680  -1.840  0.00  0.00            
ATOM    795  N47 BRA X  26      27.260  13.290  -1.470  0.00  0.00            
ATOM    796  H47 BRA X  26      27.830  12.620  -0.940  0.00  0.00            
ATOM    797  C48 BRA X  26      27.540  14.690  -0.880  0.00  0.00            
ATOM    798 H482 BRA X  26      27.640  14.710   0.210  0.00  0.00            
ATOM    799 H483 BRA X  26      26.640  15.280  -1.040  0.00  0.00            
ATOM    800  C49 BRA X  26      28.740  15.220  -1.820  0.00  0.00            
ATOM    801 H492 BRA X  26      28.690  16.300  -1.960  0.00  0.00            
ATOM    802 H493 BRA X  26      29.670  14.900  -1.350  0.00  0.00            
ATOM    803  C50 BRA X  26      28.630  14.370  -3.150  0.00  0.00            
ATOM    804 H502 BRA X  26      28.520  15.000  -4.030  0.00  0.00            
ATOM    805 H503 BRA X  26      29.530  13.760  -3.250  0.00  0.00            
ATOM    806  C51 BRA X  26      27.490  13.380  -2.960  0.00  0.00            
ATOM    807 H512 BRA X  26      27.740  12.390  -3.350  0.00  0.00            
ATOM    808 H513 BRA X  26      26.580  13.770  -3.410  0.00  0.00            
END
ATOM      1 HO5' DA5 X   1      23.720  16.690  -2.380  0.00  0.00            
ATOM      2  O5' DA5 X   1      24.640  16.590  -2.120  0.00  0.00            
ATOM      3  C5' DA5 X   1      25.360  17.200  -3.180  0.00  0.00            
ATOM      4  H5' DA5 X   1      25.270  16.720  -4.160  0.00  0.00            
ATOM      5 H5'' DA5 X   1      26.400  17.230  -2.860  0.00  0.00            
ATOM      6  C4' DA5 X   1      24.940  18.720  -3.280  0.00  0.00            
ATOM      7  H4' DA5 X   1      25.580  19.250  -3.980  0.00  0.00            
ATOM      8  O4' DA5 X   1      23.560  18.850  -3.700  0.00  0.00            
ATOM      9  C1' DA5 X   1      22.780  19.620  -2.760  0.00  0.00            
ATOM     10  H1' DA5 X   1      22.710  20.670  -3.060  0.00  0.00            
ATOM     11  N9  DA5 X   1      21.410  19.040  -2.730  0.00  0.00            
ATOM     12  C8  DA5 X   1      20.200  19.730  -2.930  0.00  0.00            
ATOM     13  H8  DA5 X   1      20.100  20.790  -3.060  0.00  0.00            
ATOM     14  N7  DA5 X   1      19.260  18.890  -3.210  0.00  0.00            
ATOM     15  C5  DA5 X   1      19.740  17.620  -2.920  0.00  0.00            
ATOM     16  C6  DA5 X   1      19.210  16.320  -2.860  0.00  0.00            
ATOM     17  N6  DA5 X   1      17.940  16.040  -3.190  0.00  0.00            
ATOM     18  H61 DA5 X   1      17.690  15.090  -3.430  0.00  0.00            
ATOM     19  H62 DA5 X   1      17.270  16.750  -3.460  0.00  0.00            
ATOM     20  N1  DA5 X   1      19.910  15.290  -2.450  0.00  0.00            
ATOM     21  C2  DA5 X   1      21.190  15.540  -2.240  0.00  0.00            
ATOM     22  H2  DA5 X   1      21.760  14.690  -1.890  0.00  0.00            
ATOM     23  N3  DA5 X   1      21.880  16.650  -2.270  0.00  0.00            
ATOM     24  C4  DA5 X   1      21.070  17.710  -2.620  0.00  0.00            
ATOM     25  C3' DA5 X   1      24.930  19.430  -1.910  0.00  0.00            
ATOM     26  H3' DA5 X   1      25.580  18.820  -1.280  0.00  0.00            
ATOM     27  C2' DA5 X   1      23.560  19.410  -1.430  0.00  0.00            
ATOM     28  H2' DA5 X   1      23.500  18.410  -1.000  0.00  0.00            
ATOM     29 H2'' DA5 X   1      23.240  20.080  -0.620  0.00  0.00            
ATOM     30  O3' DA5 X   1      25.370  20.740  -1.930  0.00  0.00            
ATOM     31  P   DG  X   2      25.440  21.700  -0.680  0.00  0.00            
ATOM     32  OP1 DG  X   2      26.350  22.840  -1.060  0.00  0.00            
ATOM     33  OP2 DG  X   2      25.900  20.870   0.430  0.00  0.00            
ATOM     34  O5' DG  X   2      23.980  22.300  -0.430  0.00  0.00            
ATOM     35  C5' DG  X   2      23.270  22.900  -1.430  0.00  0.00            
ATOM     36  H5' DG  X   2      23.420  22.310  -2.330  0.00  0.00            
ATOM     37 H5'' DG  X   2      23.720  23.880  -1.580  0.00  0.00            
ATOM     38  C4' DG  X   2      21.750  23.070  -1.050  0.00  0.00            
ATOM     39  H4' DG  X   2      21.330  23.730  -1.810  0.00  0.00            
ATOM     40  O4' DG  X   2      21.070  21.800  -0.920  0.00  0.00            
ATOM     41  C1' DG  X   2      20.350  21.780   0.250  0.00  0.00            
ATOM     42  H1' DG  X   2      19.380  22.250   0.110  0.00  0.00            
ATOM     43  N9  DG  X   2      20.240  20.350   0.640  0.00  0.00            
ATOM     44  C8  DG  X   2      21.260  19.530   1.190  0.00  0.00            
ATOM     45  H8  DG  X   2      22.200  19.820   1.640  0.00  0.00            
ATOM     46  N7  DG  X   2      20.950  18.290   1.150  0.00  0.00            
ATOM     47  C5  DG  X   2      19.620  18.210   0.700  0.00  0.00            
ATOM     48  C6  DG  X   2      18.730  17.140   0.470  0.00  0.00            
ATOM     49  O6  DG  X   2      18.880  15.900   0.710  0.00  0.00            
ATOM     50  N1  DG  X   2      17.540  17.490  -0.100  0.00  0.00            
ATOM     51  H1  DG  X   2      16.870  16.730  -0.180  0.00  0.00            
ATOM     52  C2  DG  X   2      17.180  18.750  -0.410  0.00  0.00            
ATOM     53  N2  DG  X   2      15.910  18.990  -0.640  0.00  0.00            
ATOM     54  H21 DG  X   2      15.280  18.210  -0.730  0.00  0.00            
ATOM     55  H22 DG  X   2      15.660  19.900  -1.010  0.00  0.00            
ATOM     56  N3  DG  X   2      17.980  19.820  -0.220  0.00  0.00            
ATOM     57  C4  DG  X   2      19.190  19.490   0.410  0.00  0.00            
ATOM     58  C3' DG  X   2      21.670  23.780   0.330  0.00  0.00            
ATOM     59  H3' DG  X   2      22.630  24.180   0.660  0.00  0.00            
ATOM     60  C2' DG  X   2      21.190  22.680   1.260  0.00  0.00            
ATOM     61  H2' DG  X   2      22.000  22.110   1.710  0.00  0.00            
ATOM     62 H2'' DG  X   2      20.540  23.000   2.070  0.00  0.00            
ATOM     63  O3' DG  X   2      20.840  24.870   0.330  0.00  0.00            
ATOM     64  P   DG  X   3      20.670  25.830   1.650  0.00  0.00            
ATOM     65  OP1 DG  X   3      20.480  27.210   1.160  0.00  0.00            
ATOM     66  OP2 DG  X   3      21.750  25.690   2.610  0.00  0.00            
ATOM     67  O5' DG  X   3      19.350  25.260   2.320  0.00  0.00            
ATOM     68  C5' DG  X   3      18.090  25.470   1.730  0.00  0.00            
ATOM     69  H5' DG  X   3      18.170  25.320   0.660  0.00  0.00            
ATOM     70 H5'' DG  X   3      17.820  26.500   1.960  0.00  0.00            
ATOM     71  C4' DG  X   3      17.030  24.430   2.280  0.00  0.00            
ATOM     72  H4' DG  X   3      16.040  24.590   1.850  0.00  0.00            
ATOM     73  O4' DG  X   3      17.350  23.030   2.190  0.00  0.00            
ATOM     74  C1' DG  X   3      16.880  22.330   3.320  0.00  0.00            
ATOM     75  H1' DG  X   3      15.810  22.150   3.270  0.00  0.00            
ATOM     76  N9  DG  X   3      17.600  21.090   3.440  0.00  0.00            
ATOM     77  C8  DG  X   3      18.880  20.820   3.840  0.00  0.00            
ATOM     78  H8  DG  X   3      19.640  21.560   4.090  0.00  0.00            
ATOM     79  N7  DG  X   3      19.150  19.540   3.990  0.00  0.00            
ATOM     80  C5  DG  X   3      17.910  18.950   3.650  0.00  0.00            
ATOM     81  C6  DG  X   3      17.520  17.540   3.530  0.00  0.00            
ATOM     82  O6  DG  X   3      18.180  16.540   3.710  0.00  0.00            
ATOM     83  N1  DG  X   3      16.180  17.360   3.330  0.00  0.00            
ATOM     84  H1  DG  X   3      15.730  16.480   3.560  0.00  0.00            
ATOM     85  C2  DG  X   3      15.330  18.320   3.080  0.00  0.00            
ATOM     86  N2  DG  X   3      14.050  18.080   2.830  0.00  0.00            
ATOM     87  H21 DG  X   3      13.640  17.160   2.920  0.00  0.00            
ATOM     88  H22 DG  X   3      13.450  18.830   2.540  0.00  0.00            
ATOM     89  N3  DG  X   3      15.670  19.560   2.850  0.00  0.00            
ATOM     90  C4  DG  X   3      16.980  19.850   3.220  0.00  0.00            
ATOM     91  C3' DG  X   3      16.790  24.670   3.790  0.00  0.00            
ATOM     92  H3' DG  X   3      17.340  25.550   4.110  0.00  0.00            
ATOM     93  C2' DG  X   3      17.170  23.320   4.430  0.00  0.00            
ATOM     94  H2' DG  X   3      18.230  23.300   4.670  0.00  0.00            
ATOM     95 H2'' DG  X   3      16.560  23.060   5.300  0.00  0.00            
ATOM     96  O3' DG  X   3      15.460  24.840   4.200  0.00  0.00            
ATOM     97  P   DG  X   4      15.030  25.610   5.590  0.00  0.00            
ATOM     98  OP1 DG  X   4      14.710  27.040   5.230  0.00  0.00            
ATOM     99  OP2 DG  X   4      16.080  25.380   6.640  0.00  0.00            
ATOM    100  O5' DG  X   4      13.680  24.840   5.990  0.00  0.00            
ATOM    101  C5' DG  X   4      12.470  25.060   5.290  0.00  0.00            
ATOM    102  H5' DG  X   4      12.700  25.370   4.270  0.00  0.00            
ATOM    103 H5'' DG  X   4      11.910  25.860   5.780  0.00  0.00            
ATOM    104  C4' DG  X   4      11.550  23.810   5.390  0.00  0.00            
ATOM    105  H4' DG  X   4      10.720  23.960   4.700  0.00  0.00            
ATOM    106  O4' DG  X   4      12.250  22.570   5.100  0.00  0.00            
ATOM    107  C1' DG  X   4      12.080  21.730   6.250  0.00  0.00            
ATOM    108  H1' DG  X   4      11.150  21.170   6.230  0.00  0.00            
ATOM    109  N9  DG  X   4      13.260  20.870   6.440  0.00  0.00            
ATOM    110  C8  DG  X   4      14.580  21.250   6.510  0.00  0.00            
ATOM    111  H8  DG  X   4      14.870  22.290   6.620  0.00  0.00            
ATOM    112  N7  DG  X   4      15.440  20.280   6.430  0.00  0.00            
ATOM    113  C5  DG  X   4      14.530  19.120   6.360  0.00  0.00            
ATOM    114  C6  DG  X   4      14.820  17.700   6.350  0.00  0.00            
ATOM    115  O6  DG  X   4      15.900  17.050   6.410  0.00  0.00            
ATOM    116  N1  DG  X   4      13.660  16.960   6.470  0.00  0.00            
ATOM    117  H1  DG  X   4      13.760  15.950   6.400  0.00  0.00            
ATOM    118  C2  DG  X   4      12.400  17.410   6.360  0.00  0.00            
ATOM    119  N2  DG  X   4      11.430  16.550   6.350  0.00  0.00            
ATOM    120  H21 DG  X   4      11.600  15.600   6.050  0.00  0.00            
ATOM    121  H22 DG  X   4      10.510  16.910   6.540  0.00  0.00            
ATOM    122  N3  DG  X   4      12.090  18.660   6.350  0.00  0.00            
ATOM    123  C4  DG  X   4      13.220  19.480   6.400  0.00  0.00            
ATOM    124  C3' DG  X   4      11.030  23.800   6.830  0.00  0.00            
ATOM    125  H3' DG  X   4      11.190  24.710   7.410  0.00  0.00            
ATOM    126  C2' DG  X   4      11.880  22.740   7.420  0.00  0.00            
ATOM    127  H2' DG  X   4      12.780  23.160   7.870  0.00  0.00            
ATOM    128 H2'' DG  X   4      11.260  22.310   8.210  0.00  0.00            
ATOM    129  O3' DG  X   4       9.570  23.540   6.880  0.00  0.00            
ATOM    130  P   DT  X   5       8.510  24.620   6.620  0.00  0.00            
ATOM    131  OP1 DT  X   5       8.690  25.630   7.670  0.00  0.00            
ATOM    132  OP2 DT  X   5       7.290  23.800   6.600  0.00  0.00            
ATOM    133  O5' DT  X   5       8.660  25.270   5.210  0.00  0.00            
ATOM    134  C5' DT  X   5       9.090  26.580   5.000  0.00  0.00            
ATOM    135  H5' DT  X   5       9.880  26.810   5.720  0.00  0.00            
ATOM    136 H5'' DT  X   5       8.240  27.250   5.150  0.00  0.00            
ATOM    137  C4' DT  X   5       9.650  26.770   3.530  0.00  0.00            
ATOM    138  H4' DT  X   5      10.170  27.730   3.590  0.00  0.00            
ATOM    139  O4' DT  X   5      10.600  25.770   3.280  0.00  0.00            
ATOM    140  C1' DT  X   5      10.100  24.940   2.190  0.00  0.00            
ATOM    141  H1' DT  X   5      10.450  25.340   1.250  0.00  0.00            
ATOM    142  N1  DT  X   5      10.570  23.570   2.280  0.00  0.00            
ATOM    143  C6  DT  X   5       9.830  22.510   2.880  0.00  0.00            
ATOM    144  H6  DT  X   5       8.900  22.600   3.420  0.00  0.00            
ATOM    145  C5  DT  X   5      10.280  21.250   2.830  0.00  0.00            
ATOM    146  C7  DT  X   5       9.610  20.100   3.520  0.00  0.00            
ATOM    147  H71 DT  X   5       8.670  20.400   3.980  0.00  0.00            
ATOM    148  H72 DT  X   5       9.270  19.400   2.760  0.00  0.00            
ATOM    149  H73 DT  X   5      10.180  19.680   4.360  0.00  0.00            
ATOM    150  C4  DT  X   5      11.510  20.880   2.120  0.00  0.00            
ATOM    151  O4  DT  X   5      12.070  19.840   2.050  0.00  0.00            
ATOM    152  N3  DT  X   5      12.200  21.930   1.600  0.00  0.00            
ATOM    153  H3  DT  X   5      13.040  21.700   1.100  0.00  0.00            
ATOM    154  C2  DT  X   5      11.840  23.280   1.700  0.00  0.00            
ATOM    155  O2  DT  X   5      12.630  24.180   1.360  0.00  0.00            
ATOM    156  C3' DT  X   5       8.610  26.810   2.370  0.00  0.00            
ATOM    157  H3' DT  X   5       7.600  27.140   2.620  0.00  0.00            
ATOM    158  C2' DT  X   5       8.610  25.290   2.010  0.00  0.00            
ATOM    159  H2' DT  X   5       7.930  24.820   2.710  0.00  0.00            
ATOM    160 H2'' DT  X   5       8.280  25.120   0.980  0.00  0.00            
ATOM    161  O3' DT  X   5       9.070  27.580   1.260  0.00  0.00            
ATOM    162  P   DT  X   6       8.200  27.930   0.010  0.00  0.00            
ATOM    163  OP1 DT  X   6       8.840  29.050  -0.690  0.00  0.00            
ATOM    164  OP2 DT  X   6       6.810  28.090   0.370  0.00  0.00            
ATOM    165  O5' DT  X   6       8.300  26.760  -0.990  0.00  0.00            
ATOM    166  C5' DT  X   6       9.550  26.500  -1.540  0.00  0.00            
ATOM    167  H5' DT  X   6      10.290  26.570  -0.730  0.00  0.00            
ATOM    168 H5'' DT  X   6       9.770  27.280  -2.270  0.00  0.00            
ATOM    169  C4' DT  X   6       9.560  25.100  -2.170  0.00  0.00            
ATOM    170  H4' DT  X   6      10.490  24.940  -2.710  0.00  0.00            
ATOM    171  O4' DT  X   6       9.330  24.170  -1.130  0.00  0.00            
ATOM    172  C1' DT  X   6       8.390  23.230  -1.610  0.00  0.00            
ATOM    173  H1' DT  X   6       8.830  22.540  -2.330  0.00  0.00            
ATOM    174  N1  DT  X   6       7.820  22.500  -0.460  0.00  0.00            
ATOM    175  C6  DT  X   6       6.700  22.980   0.230  0.00  0.00            
ATOM    176  H6  DT  X   6       6.360  23.980   0.010  0.00  0.00            
ATOM    177  C5  DT  X   6       6.070  22.190   1.120  0.00  0.00            
ATOM    178  C7  DT  X   6       4.870  22.740   1.870  0.00  0.00            
ATOM    179  H71 DT  X   6       4.500  23.670   1.420  0.00  0.00            
ATOM    180  H72 DT  X   6       4.070  22.020   1.700  0.00  0.00            
ATOM    181  H73 DT  X   6       4.950  22.740   2.950  0.00  0.00            
ATOM    182  C4  DT  X   6       6.540  20.800   1.390  0.00  0.00            
ATOM    183  O4  DT  X   6       6.190  19.960   2.230  0.00  0.00            
ATOM    184  N3  DT  X   6       7.440  20.340   0.510  0.00  0.00            
ATOM    185  H3  DT  X   6       7.580  19.340   0.560  0.00  0.00            
ATOM    186  C2  DT  X   6       8.180  21.140  -0.360  0.00  0.00            
ATOM    187  O2  DT  X   6       9.210  20.640  -0.820  0.00  0.00            
ATOM    188  C3' DT  X   6       8.440  24.910  -3.260  0.00  0.00            
ATOM    189  H3' DT  X   6       8.130  25.910  -3.560  0.00  0.00            
ATOM    190  C2' DT  X   6       7.450  24.040  -2.450  0.00  0.00            
ATOM    191  H2' DT  X   6       6.820  24.700  -1.840  0.00  0.00            
ATOM    192 H2'' DT  X   6       6.870  23.330  -3.040  0.00  0.00            
ATOM    193  O3' DT  X   6       9.080  24.160  -4.340  0.00  0.00            
ATOM    194  P   DA  X   7       8.220  23.620  -5.540  0.00  0.00            
ATOM    195  OP1 DA  X   7       9.180  23.400  -6.600  0.00  0.00            
ATOM    196  OP2 DA  X   7       7.040  24.540  -5.760  0.00  0.00            
ATOM    197  O5' DA  X   7       7.710  22.200  -5.090  0.00  0.00            
ATOM    198  C5' DA  X   7       8.590  21.080  -4.850  0.00  0.00            
ATOM    199  H5' DA  X   7       9.400  21.350  -4.180  0.00  0.00            
ATOM    200 H5'' DA  X   7       9.090  20.840  -5.790  0.00  0.00            
ATOM    201  C4' DA  X   7       7.870  19.830  -4.340  0.00  0.00            
ATOM    202  H4' DA  X   7       8.580  19.090  -3.980  0.00  0.00            
ATOM    203  O4' DA  X   7       7.110  20.230  -3.170  0.00  0.00            
ATOM    204  C1' DA  X   7       5.860  19.440  -3.150  0.00  0.00            
ATOM    205  H1' DA  X   7       6.070  18.410  -2.890  0.00  0.00            
ATOM    206  N9  DA  X   7       4.910  19.930  -2.180  0.00  0.00            
ATOM    207  C8  DA  X   7       4.530  19.300  -1.060  0.00  0.00            
ATOM    208  H8  DA  X   7       4.980  18.350  -0.850  0.00  0.00            
ATOM    209  N7  DA  X   7       3.750  19.950  -0.260  0.00  0.00            
ATOM    210  C5  DA  X   7       3.580  21.130  -0.950  0.00  0.00            
ATOM    211  C6  DA  X   7       2.770  22.370  -0.830  0.00  0.00            
ATOM    212  N6  DA  X   7       1.960  22.540   0.190  0.00  0.00            
ATOM    213  H61 DA  X   7       1.530  23.450   0.280  0.00  0.00            
ATOM    214  H62 DA  X   7       1.780  21.730   0.760  0.00  0.00            
ATOM    215  N1  DA  X   7       2.940  23.430  -1.580  0.00  0.00            
ATOM    216  C2  DA  X   7       3.730  23.260  -2.600  0.00  0.00            
ATOM    217  H2  DA  X   7       3.870  24.110  -3.250  0.00  0.00            
ATOM    218  N3  DA  X   7       4.360  22.210  -3.000  0.00  0.00            
ATOM    219  C4  DA  X   7       4.270  21.130  -2.100  0.00  0.00            
ATOM    220  C3' DA  X   7       6.760  19.230  -5.280  0.00  0.00            
ATOM    221  H3' DA  X   7       6.780  19.860  -6.170  0.00  0.00            
ATOM    222  C2' DA  X   7       5.500  19.510  -4.610  0.00  0.00            
ATOM    223  H2' DA  X   7       5.140  20.480  -4.970  0.00  0.00            
ATOM    224 H2'' DA  X   7       4.740  18.740  -4.780  0.00  0.00            
ATOM    225  O3' DA  X   7       6.900  17.880  -5.480  0.00  0.00            
ATOM    226  P   DG  X   8       8.300  17.190  -5.870  0.00  0.00            
ATOM    227  OP1 DG  X   8       9.260  18.130  -6.350  0.00  0.00            
ATOM    228  OP2 DG  X   8       7.960  16.010  -6.700  0.00  0.00            
ATOM    229  O5' DG  X   8       8.730  16.750  -4.410  0.00  0.00            
ATOM    230  C5' DG  X   8       8.010  15.850  -3.640  0.00  0.00            
ATOM    231  H5' DG  X   8       8.170  14.860  -4.080  0.00  0.00            
ATOM    232 H5'' DG  X   8       6.950  16.070  -3.740  0.00  0.00            
ATOM    233  C4' DG  X   8       8.440  15.720  -2.130  0.00  0.00            
ATOM    234  H4' DG  X   8       7.940  14.880  -1.650  0.00  0.00            
ATOM    235  O4' DG  X   8       9.790  15.390  -2.020  0.00  0.00            
ATOM    236  C1' DG  X   8      10.210  15.740  -0.690  0.00  0.00            
ATOM    237  H1' DG  X   8       9.860  15.030   0.060  0.00  0.00            
ATOM    238  N9  DG  X   8      11.710  15.860  -0.600  0.00  0.00            
ATOM    239  C8  DG  X   8      12.500  16.940  -0.790  0.00  0.00            
ATOM    240  H8  DG  X   8      11.970  17.840  -1.050  0.00  0.00            
ATOM    241  N7  DG  X   8      13.820  16.750  -0.740  0.00  0.00            
ATOM    242  C5  DG  X   8      13.890  15.460  -0.250  0.00  0.00            
ATOM    243  C6  DG  X   8      14.970  14.640   0.180  0.00  0.00            
ATOM    244  O6  DG  X   8      16.170  14.900   0.440  0.00  0.00            
ATOM    245  N1  DG  X   8      14.610  13.300   0.240  0.00  0.00            
ATOM    246  H1  DG  X   8      15.380  12.700   0.490  0.00  0.00            
ATOM    247  C2  DG  X   8      13.340  12.830   0.220  0.00  0.00            
ATOM    248  N2  DG  X   8      13.140  11.550   0.410  0.00  0.00            
ATOM    249  H21 DG  X   8      13.910  10.930   0.590  0.00  0.00            
ATOM    250  H22 DG  X   8      12.160  11.320   0.530  0.00  0.00            
ATOM    251  N3  DG  X   8      12.290  13.630  -0.050  0.00  0.00            
ATOM    252  C4  DG  X   8      12.650  14.900  -0.310  0.00  0.00            
ATOM    253  C3' DG  X   8       8.280  17.000  -1.310  0.00  0.00            
ATOM    254  H3' DG  X   8       8.360  17.920  -1.890  0.00  0.00            
ATOM    255  C2' DG  X   8       9.410  17.000  -0.310  0.00  0.00            
ATOM    256  H2' DG  X   8      10.030  17.880  -0.460  0.00  0.00            
ATOM    257 H2'' DG  X   8       9.030  16.870   0.710  0.00  0.00            
ATOM    258  O3' DG  X   8       7.050  17.130  -0.560  0.00  0.00            
ATOM    259  P   DG  X   9       6.100  15.980   0.040  0.00  0.00            
ATOM    260  OP1 DG  X   9       5.380  15.340  -1.130  0.00  0.00            
ATOM    261  OP2 DG  X   9       5.180  16.480   1.090  0.00  0.00            
ATOM    262  O5' DG  X   9       7.090  15.000   0.770  0.00  0.00            
ATOM    263  C5' DG  X   9       6.700  13.690   1.210  0.00  0.00            
ATOM    264  H5' DG  X   9       6.780  12.940   0.420  0.00  0.00            
ATOM    265 H5'' DG  X   9       5.660  13.680   1.510  0.00  0.00            
ATOM    266  C4' DG  X   9       7.440  13.280   2.500  0.00  0.00            
ATOM    267  H4' DG  X   9       7.170  12.260   2.770  0.00  0.00            
ATOM    268  O4' DG  X   9       8.870  13.400   2.330  0.00  0.00            
ATOM    269  C1' DG  X   9       9.460  13.840   3.540  0.00  0.00            
ATOM    270  H1' DG  X   9       9.470  13.010   4.250  0.00  0.00            
ATOM    271  N9  DG  X   9      10.830  14.340   3.300  0.00  0.00            
ATOM    272  C8  DG  X   9      11.320  15.620   3.180  0.00  0.00            
ATOM    273  H8  DG  X   9      10.690  16.460   2.950  0.00  0.00            
ATOM    274  N7  DG  X   9      12.630  15.690   3.090  0.00  0.00            
ATOM    275  C5  DG  X   9      13.040  14.370   3.420  0.00  0.00            
ATOM    276  C6  DG  X   9      14.330  13.720   3.570  0.00  0.00            
ATOM    277  O6  DG  X   9      15.400  14.290   3.430  0.00  0.00            
ATOM    278  N1  DG  X   9      14.320  12.400   3.840  0.00  0.00            
ATOM    279  H1  DG  X   9      15.160  11.820   3.800  0.00  0.00            
ATOM    280  C2  DG  X   9      13.140  11.690   3.960  0.00  0.00            
ATOM    281  N2  DG  X   9      13.300  10.390   4.110  0.00  0.00            
ATOM    282  H21 DG  X   9      14.240  10.020   4.190  0.00  0.00            
ATOM    283  H22 DG  X   9      12.460   9.820   4.130  0.00  0.00            
ATOM    284  N3  DG  X   9      11.980  12.250   3.800  0.00  0.00            
ATOM    285  C4  DG  X   9      11.960  13.570   3.580  0.00  0.00            
ATOM    286  C3' DG  X   9       7.230  14.210   3.670  0.00  0.00            
ATOM    287  H3' DG  X   9       6.540  15.030   3.440  0.00  0.00            
ATOM    288  C2' DG  X   9       8.520  14.940   4.000  0.00  0.00            
ATOM    289  H2' DG  X   9       8.560  15.910   3.500  0.00  0.00            
ATOM    290 H2'' DG  X   9       8.670  15.110   5.060  0.00  0.00            
ATOM    291  O3' DG  X   9       6.800  13.510   4.850  0.00  0.00            
ATOM    292  P   DG  X  10       5.250  13.240   5.310  0.00  0.00            
ATOM    293  OP1 DG  X  10       4.440  12.630   4.230  0.00  0.00            
ATOM    294  OP2 DG  X  10       4.690  14.460   5.940  0.00  0.00            
ATOM    295  O5' DG  X  10       5.570  12.190   6.390  0.00  0.00            
ATOM    296  C5' DG  X  10       5.580  10.770   6.080  0.00  0.00            
ATOM    297  H5' DG  X  10       5.700  10.550   5.020  0.00  0.00            
ATOM    298 H5'' DG  X  10       4.570  10.460   6.350  0.00  0.00            
ATOM    299  C4' DG  X  10       6.600   9.910   6.910  0.00  0.00            
ATOM    300  H4' DG  X  10       6.440   8.850   6.720  0.00  0.00            
ATOM    301  O4' DG  X  10       7.920  10.210   6.550  0.00  0.00            
ATOM    302  C1' DG  X  10       8.620  10.770   7.650  0.00  0.00            
ATOM    303  H1' DG  X  10       9.180   9.990   8.170  0.00  0.00            
ATOM    304  N9  DG  X  10       9.550  11.810   7.120  0.00  0.00            
ATOM    305  C8  DG  X  10       9.250  13.160   6.850  0.00  0.00            
ATOM    306  H8  DG  X  10       8.210  13.440   6.840  0.00  0.00            
ATOM    307  N7  DG  X  10      10.320  13.880   6.630  0.00  0.00            
ATOM    308  C5  DG  X  10      11.370  12.940   6.780  0.00  0.00            
ATOM    309  C6  DG  X  10      12.760  13.120   6.730  0.00  0.00            
ATOM    310  O6  DG  X  10      13.420  14.100   6.510  0.00  0.00            
ATOM    311  N1  DG  X  10      13.460  11.990   7.060  0.00  0.00            
ATOM    312  H1  DG  X  10      14.470  12.050   7.060  0.00  0.00            
ATOM    313  C2  DG  X  10      12.820  10.750   7.280  0.00  0.00            
ATOM    314  N2  DG  X  10      13.650   9.810   7.570  0.00  0.00            
ATOM    315  H21 DG  X  10      14.640  10.020   7.640  0.00  0.00            
ATOM    316  H22 DG  X  10      13.280   8.940   7.940  0.00  0.00            
ATOM    317  N3  DG  X  10      11.520  10.480   7.360  0.00  0.00            
ATOM    318  C4  DG  X  10      10.880  11.670   7.040  0.00  0.00            
ATOM    319  C3' DG  X  10       6.570  10.240   8.420  0.00  0.00            
ATOM    320  H3' DG  X  10       5.570  10.600   8.660  0.00  0.00            
ATOM    321  C2' DG  X  10       7.620  11.280   8.610  0.00  0.00            
ATOM    322  H2' DG  X  10       7.300  12.300   8.400  0.00  0.00            
ATOM    323 H2'' DG  X  10       8.070  11.220   9.600  0.00  0.00            
ATOM    324  O3' DG  X  10       6.940   9.210   9.290  0.00  0.00            
ATOM    325  P   DT  X  11       5.840   8.190   9.830  0.00  0.00            
ATOM    326  OP1 DT  X  11       4.640   8.960  10.140  0.00  0.00            
ATOM    327  OP2 DT  X  11       6.470   7.390  10.960  0.00  0.00            
ATOM    328  O5' DT  X  11       5.400   7.190   8.600  0.00  0.00            
ATOM    329  C5' DT  X  11       6.360   6.300   8.080  0.00  0.00            
ATOM    330  H5' DT  X  11       6.780   5.590   8.790  0.00  0.00            
ATOM    331 H5'' DT  X  11       7.190   6.890   7.700  0.00  0.00            
ATOM    332  C4' DT  X  11       5.750   5.440   7.020  0.00  0.00            
ATOM    333  H4' DT  X  11       6.600   5.100   6.410  0.00  0.00            
ATOM    334  O4' DT  X  11       5.030   4.330   7.380  0.00  0.00            
ATOM    335  C1' DT  X  11       4.220   3.930   6.360  0.00  0.00            
ATOM    336  H1' DT  X  11       4.610   2.960   6.030  0.00  0.00            
ATOM    337  N1  DT  X  11       2.890   3.740   6.980  0.00  0.00            
ATOM    338  C6  DT  X  11       2.130   4.800   7.340  0.00  0.00            
ATOM    339  H6  DT  X  11       2.370   5.820   7.080  0.00  0.00            
ATOM    340  C5  DT  X  11       0.920   4.520   7.930  0.00  0.00            
ATOM    341  C7  DT  X  11       0.060   5.740   8.350  0.00  0.00            
ATOM    342  H71 DT  X  11      -0.550   5.560   9.240  0.00  0.00            
ATOM    343  H72 DT  X  11       0.710   6.610   8.480  0.00  0.00            
ATOM    344  H73 DT  X  11      -0.760   5.810   7.640  0.00  0.00            
ATOM    345  C4  DT  X  11       0.420   3.170   8.300  0.00  0.00            
ATOM    346  O4  DT  X  11      -0.560   2.770   8.820  0.00  0.00            
ATOM    347  N3  DT  X  11       1.320   2.200   7.850  0.00  0.00            
ATOM    348  H3  DT  X  11       1.230   1.260   8.200  0.00  0.00            
ATOM    349  C2  DT  X  11       2.420   2.410   7.090  0.00  0.00            
ATOM    350  O2  DT  X  11       2.920   1.440   6.510  0.00  0.00            
ATOM    351  C3' DT  X  11       4.900   6.180   6.000  0.00  0.00            
ATOM    352  H3' DT  X  11       4.140   6.730   6.560  0.00  0.00            
ATOM    353  C2' DT  X  11       4.260   5.000   5.250  0.00  0.00            
ATOM    354  H2' DT  X  11       3.310   5.170   4.730  0.00  0.00            
ATOM    355 H2'' DT  X  11       4.910   4.690   4.430  0.00  0.00            
ATOM    356  O3' DT  X  11       5.710   6.950   5.090  0.00  0.00            
ATOM    357  P   DT  X  12       5.120   7.600   3.780  0.00  0.00            
ATOM    358  OP1 DT  X  12       6.160   8.480   3.200  0.00  0.00            
ATOM    359  OP2 DT  X  12       3.880   8.260   4.190  0.00  0.00            
ATOM    360  O5' DT  X  12       4.740   6.520   2.700  0.00  0.00            
ATOM    361  C5' DT  X  12       5.760   5.910   1.860  0.00  0.00            
ATOM    362  H5' DT  X  12       6.500   5.520   2.550  0.00  0.00            
ATOM    363 H5'' DT  X  12       6.110   6.660   1.160  0.00  0.00            
ATOM    364  C4' DT  X  12       5.270   4.690   1.140  0.00  0.00            
ATOM    365  H4' DT  X  12       6.110   4.130   0.750  0.00  0.00            
ATOM    366  O4' DT  X  12       4.500   3.900   2.060  0.00  0.00            
ATOM    367  C1' DT  X  12       3.330   3.440   1.420  0.00  0.00            
ATOM    368  H1' DT  X  12       3.580   2.580   0.810  0.00  0.00            
ATOM    369  N1  DT  X  12       2.120   3.010   2.310  0.00  0.00            
ATOM    370  C6  DT  X  12       1.330   3.890   3.060  0.00  0.00            
ATOM    371  H6  DT  X  12       1.650   4.920   3.070  0.00  0.00            
ATOM    372  C5  DT  X  12       0.280   3.520   3.810  0.00  0.00            
ATOM    373  C7  DT  X  12      -0.490   4.620   4.570  0.00  0.00            
ATOM    374  H71 DT  X  12      -1.540   4.340   4.570  0.00  0.00            
ATOM    375  H72 DT  X  12      -0.090   4.740   5.570  0.00  0.00            
ATOM    376  H73 DT  X  12      -0.350   5.620   4.150  0.00  0.00            
ATOM    377  C4  DT  X  12      -0.050   2.110   3.870  0.00  0.00            
ATOM    378  O4  DT  X  12      -1.000   1.570   4.480  0.00  0.00            
ATOM    379  N3  DT  X  12       0.750   1.300   3.150  0.00  0.00            
ATOM    380  H3  DT  X  12       0.420   0.350   3.130  0.00  0.00            
ATOM    381  C2  DT  X  12       1.780   1.650   2.300  0.00  0.00            
ATOM    382  O2  DT  X  12       2.420   0.740   1.810  0.00  0.00            
ATOM    383  C3' DT  X  12       4.420   5.030  -0.050  0.00  0.00            
ATOM    384  H3' DT  X  12       4.560   6.040  -0.440  0.00  0.00            
ATOM    385  C2' DT  X  12       3.040   4.730   0.570  0.00  0.00            
ATOM    386  H2' DT  X  12       2.810   5.590   1.210  0.00  0.00            
ATOM    387 H2'' DT  X  12       2.270   4.540  -0.190  0.00  0.00            
ATOM    388  O3' DT  X  12       4.600   3.980  -1.010  0.00  0.00            
ATOM    389  P   DA  X  13       5.580   4.080  -2.280  0.00  0.00            
ATOM    390  OP1 DA  X  13       5.290   5.290  -3.020  0.00  0.00            
ATOM    391  OP2 DA  X  13       5.590   2.780  -2.970  0.00  0.00            
ATOM    392  O5' DA  X  13       7.010   4.080  -1.630  0.00  0.00            
ATOM    393  C5' DA  X  13       7.610   5.340  -1.470  0.00  0.00            
ATOM    394  H5' DA  X  13       6.960   5.990  -0.890  0.00  0.00            
ATOM    395 H5'' DA  X  13       7.870   5.900  -2.360  0.00  0.00            
ATOM    396  C4' DA  X  13       8.860   5.060  -0.650  0.00  0.00            
ATOM    397  H4' DA  X  13       9.270   6.060  -0.510  0.00  0.00            
ATOM    398  O4' DA  X  13       8.630   4.440   0.650  0.00  0.00            
ATOM    399  C1' DA  X  13       9.120   3.150   0.710  0.00  0.00            
ATOM    400  H1' DA  X  13       9.880   3.100   1.490  0.00  0.00            
ATOM    401  N9  DA  X  13       8.030   2.210   1.100  0.00  0.00            
ATOM    402  C8  DA  X  13       7.130   1.570   0.310  0.00  0.00            
ATOM    403  H8  DA  X  13       7.260   1.440  -0.760  0.00  0.00            
ATOM    404  N7  DA  X  13       6.110   0.960   0.960  0.00  0.00            
ATOM    405  C5  DA  X  13       6.390   1.440   2.260  0.00  0.00            
ATOM    406  C6  DA  X  13       5.730   1.360   3.570  0.00  0.00            
ATOM    407  N6  DA  X  13       4.470   0.910   3.780  0.00  0.00            
ATOM    408  H61 DA  X  13       3.950   1.070   4.630  0.00  0.00            
ATOM    409  H62 DA  X  13       3.920   0.680   2.970  0.00  0.00            
ATOM    410  N1  DA  X  13       6.170   1.880   4.730  0.00  0.00            
ATOM    411  C2  DA  X  13       7.270   2.550   4.580  0.00  0.00            
ATOM    412  H2  DA  X  13       7.610   2.980   5.510  0.00  0.00            
ATOM    413  N3  DA  X  13       8.030   2.710   3.480  0.00  0.00            
ATOM    414  C4  DA  X  13       7.540   2.110   2.350  0.00  0.00            
ATOM    415  C3' DA  X  13       9.960   4.270  -1.310  0.00  0.00            
ATOM    416  H3' DA  X  13       9.910   4.320  -2.400  0.00  0.00            
ATOM    417  C2' DA  X  13       9.730   2.890  -0.660  0.00  0.00            
ATOM    418  H2' DA  X  13       9.070   2.350  -1.350  0.00  0.00            
ATOM    419 H2'' DA  X  13      10.640   2.320  -0.470  0.00  0.00            
ATOM    420  O3' DA  X  13      11.280   4.540  -0.930  0.00  0.00            
ATOM    421  P   DG  X  14      11.920   5.940  -1.520  0.00  0.00            
ATOM    422  OP1 DG  X  14      11.380   7.170  -0.900  0.00  0.00            
ATOM    423  OP2 DG  X  14      11.860   5.800  -3.000  0.00  0.00            
ATOM    424  O5' DG  X  14      13.390   5.660  -0.930  0.00  0.00            
ATOM    425  C5' DG  X  14      14.120   4.430  -1.250  0.00  0.00            
ATOM    426  H5' DG  X  14      14.360   4.430  -2.310  0.00  0.00            
ATOM    427 H5'' DG  X  14      13.480   3.560  -1.140  0.00  0.00            
ATOM    428  C4' DG  X  14      15.320   4.210  -0.370  0.00  0.00            
ATOM    429  H4' DG  X  14      15.840   3.360  -0.810  0.00  0.00            
ATOM    430  O4' DG  X  14      16.150   5.330  -0.310  0.00  0.00            
ATOM    431  C1' DG  X  14      15.990   5.960   1.060  0.00  0.00            
ATOM    432  H1' DG  X  14      16.950   5.720   1.510  0.00  0.00            
ATOM    433  N9  DG  X  14      15.880   7.430   0.940  0.00  0.00            
ATOM    434  C8  DG  X  14      14.740   8.180   1.000  0.00  0.00            
ATOM    435  H8  DG  X  14      13.810   7.660   0.850  0.00  0.00            
ATOM    436  N7  DG  X  14      14.960   9.440   1.060  0.00  0.00            
ATOM    437  C5  DG  X  14      16.330   9.540   1.100  0.00  0.00            
ATOM    438  C6  DG  X  14      17.240  10.700   1.240  0.00  0.00            
ATOM    439  O6  DG  X  14      16.940  11.910   1.280  0.00  0.00            
ATOM    440  N1  DG  X  14      18.580  10.350   1.340  0.00  0.00            
ATOM    441  H1  DG  X  14      19.280  11.060   1.510  0.00  0.00            
ATOM    442  C2  DG  X  14      18.990   9.050   1.420  0.00  0.00            
ATOM    443  N2  DG  X  14      20.300   8.940   1.540  0.00  0.00            
ATOM    444  H21 DG  X  14      20.880   9.760   1.490  0.00  0.00            
ATOM    445  H22 DG  X  14      20.650   8.000   1.670  0.00  0.00            
ATOM    446  N3  DG  X  14      18.220   8.020   1.360  0.00  0.00            
ATOM    447  C4  DG  X  14      16.910   8.320   1.170  0.00  0.00            
ATOM    448  C3' DG  X  14      14.930   3.820   1.040  0.00  0.00            
ATOM    449  H3' DG  X  14      14.000   3.250   1.110  0.00  0.00            
ATOM    450  C2' DG  X  14      14.900   5.170   1.720  0.00  0.00            
ATOM    451  H2' DG  X  14      13.930   5.650   1.530  0.00  0.00            
ATOM    452 H2'' DG  X  14      15.030   5.210   2.810  0.00  0.00            
ATOM    453  O3' DG  X  14      15.950   3.030   1.560  0.00  0.00            
ATOM    454  P   DG  X  15      15.770   2.160   2.980  0.00  0.00            
ATOM    455  OP1 DG  X  15      16.530   0.930   2.830  0.00  0.00            
ATOM    456  OP2 DG  X  15      14.320   2.070   3.290  0.00  0.00            
ATOM    457  O5' DG  X  15      16.470   3.020   4.090  0.00  0.00            
ATOM    458  C5' DG  X  15      17.930   3.110   4.160  0.00  0.00            
ATOM    459  H5' DG  X  15      18.390   3.180   3.180  0.00  0.00            
ATOM    460 H5'' DG  X  15      18.440   2.190   4.450  0.00  0.00            
ATOM    461  C4' DG  X  15      18.480   4.290   5.000  0.00  0.00            
ATOM    462  H4' DG  X  15      19.560   4.200   5.080  0.00  0.00            
ATOM    463  O4' DG  X  15      18.090   5.530   4.320  0.00  0.00            
ATOM    464  C1' DG  X  15      18.150   6.440   5.390  0.00  0.00            
ATOM    465  H1' DG  X  15      19.170   6.580   5.760  0.00  0.00            
ATOM    466  N9  DG  X  15      17.620   7.770   5.060  0.00  0.00            
ATOM    467  C8  DG  X  15      16.340   8.220   4.790  0.00  0.00            
ATOM    468  H8  DG  X  15      15.430   7.640   4.750  0.00  0.00            
ATOM    469  N7  DG  X  15      16.290   9.500   4.570  0.00  0.00            
ATOM    470  C5  DG  X  15      17.580   9.940   4.670  0.00  0.00            
ATOM    471  C6  DG  X  15      18.120  11.250   4.530  0.00  0.00            
ATOM    472  O6  DG  X  15      17.590  12.300   4.220  0.00  0.00            
ATOM    473  N1  DG  X  15      19.500  11.320   4.730  0.00  0.00            
ATOM    474  H1  DG  X  15      19.970  12.190   4.510  0.00  0.00            
ATOM    475  C2  DG  X  15      20.250  10.240   5.010  0.00  0.00            
ATOM    476  N2  DG  X  15      21.450  10.520   5.200  0.00  0.00            
ATOM    477  H21 DG  X  15      21.800  11.460   5.120  0.00  0.00            
ATOM    478  H22 DG  X  15      22.040   9.710   5.310  0.00  0.00            
ATOM    479  N3  DG  X  15      19.740   9.000   5.020  0.00  0.00            
ATOM    480  C4  DG  X  15      18.380   8.910   4.930  0.00  0.00            
ATOM    481  C3' DG  X  15      17.990   4.390   6.440  0.00  0.00            
ATOM    482  H3' DG  X  15      17.140   3.740   6.620  0.00  0.00            
ATOM    483  C2' DG  X  15      17.390   5.750   6.490  0.00  0.00            
ATOM    484  H2' DG  X  15      16.340   5.710   6.200  0.00  0.00            
ATOM    485 H2'' DG  X  15      17.500   6.210   7.470  0.00  0.00            
ATOM    486  O3' DG  X  15      19.030   4.240   7.360  0.00  0.00            
ATOM    487  P   DG  X  16      19.260   2.900   8.170  0.00  0.00            
ATOM    488  OP1 DG  X  16      19.720   1.930   7.210  0.00  0.00            
ATOM    489  OP2 DG  X  16      18.170   2.600   9.080  0.00  0.00            
ATOM    490  O5' DG  X  16      20.450   3.330   9.110  0.00  0.00            
ATOM    491  C5' DG  X  16      21.830   3.320   8.690  0.00  0.00            
ATOM    492  H5' DG  X  16      21.960   3.680   7.670  0.00  0.00            
ATOM    493 H5'' DG  X  16      22.190   2.300   8.550  0.00  0.00            
ATOM    494  C4' DG  X  16      22.790   4.120   9.560  0.00  0.00            
ATOM    495  H4' DG  X  16      23.780   3.980   9.130  0.00  0.00            
ATOM    496  O4' DG  X  16      22.490   5.490   9.280  0.00  0.00            
ATOM    497  C1' DG  X  16      22.050   6.200  10.460  0.00  0.00            
ATOM    498  H1' DG  X  16      22.790   6.890  10.870  0.00  0.00            
ATOM    499  N9  DG  X  16      20.850   7.060  10.190  0.00  0.00            
ATOM    500  C8  DG  X  16      19.490   6.890  10.370  0.00  0.00            
ATOM    501  H8  DG  X  16      19.100   5.990  10.810  0.00  0.00            
ATOM    502  N7  DG  X  16      18.680   7.830   9.980  0.00  0.00            
ATOM    503  C5  DG  X  16      19.590   8.790   9.540  0.00  0.00            
ATOM    504  C6  DG  X  16      19.430  10.100   8.920  0.00  0.00            
ATOM    505  O6  DG  X  16      18.360  10.610   8.580  0.00  0.00            
ATOM    506  N1  DG  X  16      20.630  10.690   8.610  0.00  0.00            
ATOM    507  H1  DG  X  16      20.640  11.600   8.160  0.00  0.00            
ATOM    508  C2  DG  X  16      21.880  10.280   8.980  0.00  0.00            
ATOM    509  N2  DG  X  16      22.930  11.040   8.870  0.00  0.00            
ATOM    510  H21 DG  X  16      22.780  11.990   8.570  0.00  0.00            
ATOM    511  H22 DG  X  16      23.760  10.610   9.270  0.00  0.00            
ATOM    512  N3  DG  X  16      22.110   9.090   9.550  0.00  0.00            
ATOM    513  C4  DG  X  16      20.930   8.380   9.800  0.00  0.00            
ATOM    514  C3' DG  X  16      22.670   3.920  11.110  0.00  0.00            
ATOM    515  H3' DG  X  16      22.340   2.930  11.420  0.00  0.00            
ATOM    516  C2' DG  X  16      21.700   5.080  11.390  0.00  0.00            
ATOM    517  H2' DG  X  16      20.690   4.720  11.230  0.00  0.00            
ATOM    518 H2'' DG  X  16      21.680   5.390  12.430  0.00  0.00            
ATOM    519  O3' DG  X  16      23.940   4.200  11.730  0.00  0.00            
ATOM    520  P   DT  X  17      25.170   3.140  11.720  0.00  0.00            
ATOM    521  OP1 DT  X  17      24.750   1.900  12.310  0.00  0.00            
ATOM    522  OP2 DT  X  17      26.370   3.820  12.290  0.00  0.00            
ATOM    523  O5' DT  X  17      25.550   2.830  10.150  0.00  0.00            
ATOM    524  C5' DT  X  17      25.070   1.550   9.550  0.00  0.00            
ATOM    525  H5' DT  X  17      23.990   1.430   9.640  0.00  0.00            
ATOM    526 H5'' DT  X  17      25.480   0.740  10.150  0.00  0.00            
ATOM    527  C4' DT  X  17      25.380   1.460   8.050  0.00  0.00            
ATOM    528  H4' DT  X  17      25.080   0.450   7.780  0.00  0.00            
ATOM    529  O4' DT  X  17      24.680   2.520   7.380  0.00  0.00            
ATOM    530  C1' DT  X  17      25.610   3.160   6.470  0.00  0.00            
ATOM    531  H1' DT  X  17      25.640   2.650   5.500  0.00  0.00            
ATOM    532  N1  DT  X  17      25.170   4.530   6.240  0.00  0.00            
ATOM    533  C6  DT  X  17      25.410   5.590   7.100  0.00  0.00            
ATOM    534  H6  DT  X  17      26.050   5.420   7.960  0.00  0.00            
ATOM    535  C5  DT  X  17      25.020   6.890   6.830  0.00  0.00            
ATOM    536  C7  DT  X  17      25.320   8.020   7.770  0.00  0.00            
ATOM    537  H71 DT  X  17      26.220   7.840   8.360  0.00  0.00            
ATOM    538  H72 DT  X  17      25.490   8.910   7.170  0.00  0.00            
ATOM    539  H73 DT  X  17      24.440   8.200   8.390  0.00  0.00            
ATOM    540  C4  DT  X  17      24.430   7.200   5.550  0.00  0.00            
ATOM    541  O4  DT  X  17      24.180   8.310   5.100  0.00  0.00            
ATOM    542  N3  DT  X  17      24.240   6.030   4.740  0.00  0.00            
ATOM    543  H3  DT  X  17      23.820   6.130   3.830  0.00  0.00            
ATOM    544  C2  DT  X  17      24.400   4.760   5.130  0.00  0.00            
ATOM    545  O2  DT  X  17      23.940   3.820   4.410  0.00  0.00            
ATOM    546  C3' DT  X  17      26.850   1.590   7.690  0.00  0.00            
ATOM    547  H3' DT  X  17      27.450   1.500   8.600  0.00  0.00            
ATOM    548  C2' DT  X  17      26.870   3.090   7.240  0.00  0.00            
ATOM    549  H2' DT  X  17      26.820   3.680   8.160  0.00  0.00            
ATOM    550 H2'' DT  X  17      27.780   3.320   6.680  0.00  0.00            
ATOM    551  O3' DT  X  17      27.210   0.600   6.740  0.00  0.00            
ATOM    552  P   DT  X  18      28.610   0.530   5.950  0.00  0.00            
ATOM    553  OP1 DT  X  18      28.700  -0.800   5.320  0.00  0.00            
ATOM    554  OP2 DT  X  18      29.680   0.910   6.950  0.00  0.00            
ATOM    555  O5' DT  X  18      28.470   1.520   4.730  0.00  0.00            
ATOM    556  C5' DT  X  18      27.550   1.380   3.670  0.00  0.00            
ATOM    557  H5' DT  X  18      26.560   1.280   4.130  0.00  0.00            
ATOM    558 H5'' DT  X  18      27.690   0.410   3.190  0.00  0.00            
ATOM    559  C4' DT  X  18      27.330   2.550   2.760  0.00  0.00            
ATOM    560  H4' DT  X  18      26.370   2.320   2.290  0.00  0.00            
ATOM    561  O4' DT  X  18      27.170   3.790   3.470  0.00  0.00            
ATOM    562  C1' DT  X  18      28.300   4.570   3.170  0.00  0.00            
ATOM    563  H1' DT  X  18      27.870   5.260   2.440  0.00  0.00            
ATOM    564  N1  DT  X  18      28.670   5.350   4.360  0.00  0.00            
ATOM    565  C6  DT  X  18      29.400   4.780   5.400  0.00  0.00            
ATOM    566  H6  DT  X  18      29.790   3.770   5.350  0.00  0.00            
ATOM    567  C5  DT  X  18      29.820   5.430   6.500  0.00  0.00            
ATOM    568  C7  DT  X  18      30.820   4.690   7.410  0.00  0.00            
ATOM    569  H71 DT  X  18      31.230   5.440   8.090  0.00  0.00            
ATOM    570  H72 DT  X  18      30.320   3.900   7.970  0.00  0.00            
ATOM    571  H73 DT  X  18      31.660   4.310   6.830  0.00  0.00            
ATOM    572  C4  DT  X  18      29.400   6.840   6.650  0.00  0.00            
ATOM    573  O4  DT  X  18      29.620   7.570   7.590  0.00  0.00            
ATOM    574  N3  DT  X  18      28.620   7.400   5.650  0.00  0.00            
ATOM    575  H3  DT  X  18      28.500   8.400   5.730  0.00  0.00            
ATOM    576  C2  DT  X  18      28.210   6.670   4.530  0.00  0.00            
ATOM    577  O2  DT  X  18      27.400   7.210   3.790  0.00  0.00            
ATOM    578  C3' DT  X  18      28.460   2.670   1.740  0.00  0.00            
ATOM    579  H3' DT  X  18      28.870   1.680   1.560  0.00  0.00            
ATOM    580  C2' DT  X  18      29.340   3.590   2.590  0.00  0.00            
ATOM    581  H2' DT  X  18      29.830   3.040   3.400  0.00  0.00            
ATOM    582 H2'' DT  X  18      30.070   4.080   1.960  0.00  0.00            
ATOM    583  O3' DT  X  18      27.830   3.310   0.620  0.00  0.00            
ATOM    584  P   DA  X  19      28.650   3.600  -0.670  0.00  0.00            
ATOM    585  OP1 DA  X  19      27.660   3.480  -1.760  0.00  0.00            
ATOM    586  OP2 DA  X  19      29.910   2.840  -0.710  0.00  0.00            
ATOM    587  O5' DA  X  19      29.090   5.040  -0.600  0.00  0.00            
ATOM    588  C5' DA  X  19      28.070   6.070  -0.320  0.00  0.00            
ATOM    589  H5' DA  X  19      27.260   5.740   0.320  0.00  0.00            
ATOM    590 H5'' DA  X  19      27.630   6.130  -1.310  0.00  0.00            
ATOM    591  C4' DA  X  19      28.600   7.430   0.130  0.00  0.00            
ATOM    592  H4' DA  X  19      27.740   8.090   0.210  0.00  0.00            
ATOM    593  O4' DA  X  19      29.220   7.250   1.440  0.00  0.00            
ATOM    594  C1' DA  X  19      30.460   7.840   1.470  0.00  0.00            
ATOM    595  H1' DA  X  19      30.370   8.830   1.910  0.00  0.00            
ATOM    596  N9  DA  X  19      31.350   7.030   2.320  0.00  0.00            
ATOM    597  C8  DA  X  19      32.050   5.910   1.960  0.00  0.00            
ATOM    598  H8  DA  X  19      31.870   5.350   1.050  0.00  0.00            
ATOM    599  N7  DA  X  19      32.650   5.400   3.020  0.00  0.00            
ATOM    600  C5  DA  X  19      32.580   6.450   4.040  0.00  0.00            
ATOM    601  C6  DA  X  19      33.180   6.680   5.290  0.00  0.00            
ATOM    602  N6  DA  X  19      34.090   5.940   5.920  0.00  0.00            
ATOM    603  H61 DA  X  19      34.440   6.330   6.790  0.00  0.00            
ATOM    604  H62 DA  X  19      34.540   5.200   5.410  0.00  0.00            
ATOM    605  N1  DA  X  19      32.990   7.920   5.880  0.00  0.00            
ATOM    606  C2  DA  X  19      32.260   8.810   5.290  0.00  0.00            
ATOM    607  H2  DA  X  19      32.030   9.750   5.780  0.00  0.00            
ATOM    608  N3  DA  X  19      31.660   8.700   4.110  0.00  0.00            
ATOM    609  C4  DA  X  19      31.800   7.450   3.570  0.00  0.00            
ATOM    610  C3' DA  X  19      29.680   8.040  -0.820  0.00  0.00            
ATOM    611  H3' DA  X  19      29.810   7.390  -1.680  0.00  0.00            
ATOM    612  C2' DA  X  19      30.950   7.820   0.060  0.00  0.00            
ATOM    613  H2' DA  X  19      31.470   6.910  -0.240  0.00  0.00            
ATOM    614 H2'' DA  X  19      31.670   8.620  -0.070  0.00  0.00            
ATOM    615  O3' DA  X  19      29.610   9.420  -1.120  0.00  0.00            
ATOM    616  P   DG  X  20      28.230  10.200  -1.240  0.00  0.00            
ATOM    617  OP1 DG  X  20      27.210   9.260  -1.690  0.00  0.00            
ATOM    618  OP2 DG  X  20      28.470  11.430  -2.040  0.00  0.00            
ATOM    619  O5' DG  X  20      27.810  10.680   0.180  0.00  0.00            
ATOM    620  C5' DG  X  20      28.560  11.700   0.900  0.00  0.00            
ATOM    621  H5' DG  X  20      28.720  12.600   0.290  0.00  0.00            
ATOM    622 H5'' DG  X  20      29.540  11.240   1.080  0.00  0.00            
ATOM    623  C4' DG  X  20      28.030  12.250   2.220  0.00  0.00            
ATOM    624  H4' DG  X  20      28.610  13.120   2.520  0.00  0.00            
ATOM    625  O4' DG  X  20      26.630  12.640   1.960  0.00  0.00            
ATOM    626  C1' DG  X  20      25.740  12.100   2.910  0.00  0.00            
ATOM    627  H1' DG  X  20      25.710  12.880   3.670  0.00  0.00            
ATOM    628  N9  DG  X  20      24.350  11.820   2.490  0.00  0.00            
ATOM    629  C8  DG  X  20      23.650  10.670   2.490  0.00  0.00            
ATOM    630  H8  DG  X  20      24.050   9.720   2.830  0.00  0.00            
ATOM    631  N7  DG  X  20      22.430  10.820   1.990  0.00  0.00            
ATOM    632  C5  DG  X  20      22.290  12.240   1.800  0.00  0.00            
ATOM    633  C6  DG  X  20      21.250  13.110   1.410  0.00  0.00            
ATOM    634  O6  DG  X  20      20.100  12.790   1.160  0.00  0.00            
ATOM    635  N1  DG  X  20      21.660  14.340   1.050  0.00  0.00            
ATOM    636  H1  DG  X  20      20.960  15.040   0.860  0.00  0.00            
ATOM    637  C2  DG  X  20      22.930  14.790   1.310  0.00  0.00            
ATOM    638  N2  DG  X  20      23.200  16.080   1.120  0.00  0.00            
ATOM    639  H21 DG  X  20      22.420  16.680   0.890  0.00  0.00            
ATOM    640  H22 DG  X  20      24.100  16.450   1.400  0.00  0.00            
ATOM    641  N3  DG  X  20      23.920  14.090   1.900  0.00  0.00            
ATOM    642  C4  DG  X  20      23.540  12.800   2.040  0.00  0.00            
ATOM    643  C3' DG  X  20      27.910  11.360   3.450  0.00  0.00            
ATOM    644  H3' DG  X  20      28.550  10.480   3.340  0.00  0.00            
ATOM    645  C2' DG  X  20      26.460  10.810   3.380  0.00  0.00            
ATOM    646  H2' DG  X  20      26.270  10.010   2.670  0.00  0.00            
ATOM    647 H2'' DG  X  20      26.030  10.460   4.310  0.00  0.00            
ATOM    648  O3' DG  X  20      28.030  11.880   4.750  0.00  0.00            
ATOM    649  P   DG  X  21      29.470  11.910   5.520  0.00  0.00            
ATOM    650  OP1 DG  X  21      30.530  12.420   4.580  0.00  0.00            
ATOM    651  OP2 DG  X  21      29.690  10.650   6.260  0.00  0.00            
ATOM    652  O5' DG  X  21      29.270  13.120   6.620  0.00  0.00            
ATOM    653  C5' DG  X  21      29.180  14.490   6.230  0.00  0.00            
ATOM    654  H5' DG  X  21      29.320  14.520   5.140  0.00  0.00            
ATOM    655 H5'' DG  X  21      30.060  15.060   6.530  0.00  0.00            
ATOM    656  C4' DG  X  21      27.970  15.210   6.820  0.00  0.00            
ATOM    657  H4' DG  X  21      28.130  16.290   6.740  0.00  0.00            
ATOM    658  O4' DG  X  21      26.790  14.980   5.950  0.00  0.00            
ATOM    659  C1' DG  X  21      25.670  15.110   6.710  0.00  0.00            
ATOM    660  H1' DG  X  21      25.470  16.160   6.890  0.00  0.00            
ATOM    661  N9  DG  X  21      24.520  14.510   6.100  0.00  0.00            
ATOM    662  C8  DG  X  21      24.080  13.220   6.240  0.00  0.00            
ATOM    663  H8  DG  X  21      24.680  12.430   6.680  0.00  0.00            
ATOM    664  N7  DG  X  21      22.980  12.980   5.610  0.00  0.00            
ATOM    665  C5  DG  X  21      22.580  14.240   5.130  0.00  0.00            
ATOM    666  C6  DG  X  21      21.390  14.630   4.420  0.00  0.00            
ATOM    667  O6  DG  X  21      20.470  13.960   4.060  0.00  0.00            
ATOM    668  N1  DG  X  21      21.370  16.000   4.200  0.00  0.00            
ATOM    669  H1  DG  X  21      20.510  16.360   3.820  0.00  0.00            
ATOM    670  C2  DG  X  21      22.230  16.900   4.650  0.00  0.00            
ATOM    671  N2  DG  X  21      22.060  18.200   4.530  0.00  0.00            
ATOM    672  H21 DG  X  21      21.390  18.620   3.900  0.00  0.00            
ATOM    673  H22 DG  X  21      22.750  18.730   5.060  0.00  0.00            
ATOM    674  N3  DG  X  21      23.390  16.550   5.180  0.00  0.00            
ATOM    675  C4  DG  X  21      23.480  15.230   5.510  0.00  0.00            
ATOM    676  C3' DG  X  21      27.520  14.980   8.310  0.00  0.00            
ATOM    677  H3' DG  X  21      28.110  14.210   8.800  0.00  0.00            
ATOM    678  C2' DG  X  21      26.070  14.620   8.080  0.00  0.00            
ATOM    679  H2' DG  X  21      26.070  13.530   8.050  0.00  0.00            
ATOM    680 H2'' DG  X  21      25.390  15.020   8.830  0.00  0.00            
ATOM    681  O3' DG  X  21      27.570  16.250   8.880  0.00  0.00            
ATOM    682  P   DG3 X  22      27.550  16.400  10.470  0.00  0.00            
ATOM    683  OP1 DG3 X  22      28.690  17.240  10.920  0.00  0.00            
ATOM    684  OP2 DG3 X  22      27.430  15.080  11.120  0.00  0.00            
ATOM    685  O5' DG3 X  22      26.180  17.240  10.810  0.00  0.00            
ATOM    686  C5' DG3 X  22      26.230  18.710  10.740  0.00  0.00            
ATOM    687  H5' DG3 X  22      26.640  19.090   9.800  0.00  0.00            
ATOM    688 H5'' DG3 X  22      26.790  19.170  11.560  0.00  0.00            
ATOM    689  C4' DG3 X  22      24.880  19.310  10.610  0.00  0.00            
ATOM    690  H4' DG3 X  22      25.100  20.370  10.470  0.00  0.00            
ATOM    691  O4' DG3 X  22      24.200  18.820   9.410  0.00  0.00            
ATOM    692  C1' DG3 X  22      22.830  18.530   9.700  0.00  0.00            
ATOM    693  H1' DG3 X  22      22.310  19.140   8.960  0.00  0.00            
ATOM    694  N9  DG3 X  22      22.460  17.120   9.590  0.00  0.00            
ATOM    695  C8  DG3 X  22      22.920  15.980  10.190  0.00  0.00            
ATOM    696  H8  DG3 X  22      23.680  15.970  10.970  0.00  0.00            
ATOM    697  N7  DG3 X  22      22.420  14.880   9.730  0.00  0.00            
ATOM    698  C5  DG3 X  22      21.620  15.340   8.700  0.00  0.00            
ATOM    699  C6  DG3 X  22      20.720  14.610   7.820  0.00  0.00            
ATOM    700  O6  DG3 X  22      20.670  13.410   7.700  0.00  0.00            
ATOM    701  N1  DG3 X  22      19.960  15.400   7.030  0.00  0.00            
ATOM    702  H1  DG3 X  22      19.330  14.960   6.380  0.00  0.00            
ATOM    703  C2  DG3 X  22      19.960  16.730   7.110  0.00  0.00            
ATOM    704  N2  DG3 X  22      19.280  17.510   6.370  0.00  0.00            
ATOM    705  H21 DG3 X  22      18.760  17.110   5.600  0.00  0.00            
ATOM    706  H22 DG3 X  22      19.450  18.500   6.440  0.00  0.00            
ATOM    707  N3  DG3 X  22      20.840  17.470   7.820  0.00  0.00            
ATOM    708  C4  DG3 X  22      21.670  16.710   8.580  0.00  0.00            
ATOM    709  C3' DG3 X  22      23.830  19.040  11.800  0.00  0.00            
ATOM    710  H3' DG3 X  22      24.090  18.070  12.240  0.00  0.00            
ATOM    711  C2' DG3 X  22      22.480  19.070  11.110  0.00  0.00            
ATOM    712  H2' DG3 X  22      21.750  18.420  11.590  0.00  0.00            
ATOM    713 H2'' DG3 X  22      22.080  20.080  11.030  0.00  0.00            
ATOM    714  O3' DG3 X  22      23.860  20.040  12.800  0.00  0.00            
ATOM    715 HO3' DG3 X  22      23.460  19.670  13.590  0.00  0.00            
ATOM    716  K+  K+  X  23      12.710  30.560  -5.990  0.00  0.00            
ATOM    717  K+  K+  X  24      17.980  14.070   2.410  0.00  0.00            
ATOM    718  K+  K+  X  25      18.480  -9.500  12.260  0.00  0.00            
ATOM    719  C40 BRA X  26      27.120  14.300  -1.950  0.00  0.00            
ATOM    720 H402 BRA X  26      26.540  14.910  -2.650  0.00  0.00            
ATOM    721 H403 BRA X  26      27.560  13.500  -2.560  0.00  0.00            
ATOM    722  C41 BRA X  26      28.270  15.100  -1.370  0.00  0.00            
ATOM    723 H412 BRA X  26      29.070  14.380  -1.210  0.00  0.00            
ATOM    724 H413 BRA X  26      28.590  15.770  -2.170  0.00  0.00            
ATOM    725  C42 BRA X  26      27.650  15.760  -0.150  0.00  0.00            
ATOM    726 H422 BRA X  26      28.240  15.570   0.740  0.00  0.00            
ATOM    727 H423 BRA X  26      27.580  16.820  -0.430  0.00  0.00            
ATOM    728  C43 BRA X  26      26.310  15.050   0.060  0.00  0.00            
ATOM    729 H432 BRA X  26      26.240  14.870   1.140  0.00  0.00            
ATOM    730 H433 BRA X  26      25.570  15.740  -0.340  0.00  0.00            
ATOM    731  N39 BRA X  26      26.290  13.830  -0.790  0.00  0.00            
ATOM    732  H39 BRA X  26      26.760  13.080  -0.260  0.00  0.00            
ATOM    733  C38 BRA X  26      24.830  13.490  -1.240  0.00  0.00            
ATOM    734 H382 BRA X  26      24.130  14.110  -0.680  0.00  0.00            
ATOM    735 H383 BRA X  26      24.770  13.880  -2.260  0.00  0.00            
ATOM    736  C37 BRA X  26      24.520  11.980  -1.170  0.00  0.00            
ATOM    737 H372 BRA X  26      24.990  11.660  -0.230  0.00  0.00            
ATOM    738 H373 BRA X  26      25.140  11.530  -1.940  0.00  0.00            
ATOM    739  C36 BRA X  26      23.080  11.710  -1.270  0.00  0.00            
ATOM    740  O52 BRA X  26      22.270  12.640  -1.300  0.00  0.00            
ATOM    741  N17 BRA X  26      22.760  10.340  -1.260  0.00  0.00            
ATOM    742  H17 BRA X  26      23.510   9.660  -1.240  0.00  0.00            
ATOM    743  C3  BRA X  26      21.520   9.780  -1.390  0.00  0.00            
ATOM    744  C4  BRA X  26      20.250  10.490  -1.490  0.00  0.00            
ATOM    745  H4  BRA X  26      20.200  11.570  -1.370  0.00  0.00            
ATOM    746  C2  BRA X  26      21.420   8.380  -1.570  0.00  0.00            
ATOM    747  H2  BRA X  26      22.330   7.790  -1.630  0.00  0.00            
ATOM    748  C1  BRA X  26      20.240   7.680  -1.830  0.00  0.00            
ATOM    749  H1  BRA X  26      20.250   6.610  -2.040  0.00  0.00            
ATOM    750  C6  BRA X  26      19.010   8.360  -1.840  0.00  0.00            
ATOM    751  C10 BRA X  26      17.800   7.710  -2.200  0.00  0.00            
ATOM    752  N19 BRA X  26      17.710   6.330  -2.470  0.00  0.00            
ATOM    753  H19 BRA X  26      17.100   5.860  -1.820  0.00  0.00            
ATOM    754  C28 BRA X  26      18.320   5.670  -3.480  0.00  0.00            
ATOM    755  C29 BRA X  26      18.250   4.310  -3.600  0.00  0.00            
ATOM    756  H29 BRA X  26      17.680   3.740  -2.880  0.00  0.00            
ATOM    757  C24 BRA X  26      18.800   3.580  -4.670  0.00  0.00            
ATOM    758  H24 BRA X  26      18.630   2.500  -4.660  0.00  0.00            
ATOM    759  C25 BRA X  26      19.470   4.240  -5.660  0.00  0.00            
ATOM    760  N15 BRA X  26      20.180   3.540  -6.660  0.00  0.00            
ATOM    761  C16 BRA X  26      21.280   4.160  -7.450  0.00  0.00            
ATOM    762 H161 BRA X  26      20.920   4.780  -8.270  0.00  0.00            
ATOM    763 H162 BRA X  26      21.950   3.340  -7.730  0.00  0.00            
ATOM    764 H163 BRA X  26      21.870   4.870  -6.860  0.00  0.00            
ATOM    765  C18 BRA X  26      19.520   2.350  -7.260  0.00  0.00            
ATOM    766 H181 BRA X  26      20.180   1.550  -7.620  0.00  0.00            
ATOM    767 H182 BRA X  26      18.980   2.820  -8.080  0.00  0.00            
ATOM    768 H183 BRA X  26      18.660   1.900  -6.750  0.00  0.00            
ATOM    769  C26 BRA X  26      19.590   5.640  -5.540  0.00  0.00            
ATOM    770  H26 BRA X  26      20.240   6.140  -6.250  0.00  0.00            
ATOM    771  C27 BRA X  26      18.980   6.350  -4.540  0.00  0.00            
ATOM    772  H27 BRA X  26      19.180   7.420  -4.550  0.00  0.00            
ATOM    773  C5  BRA X  26      19.120   9.770  -1.670  0.00  0.00            
ATOM    774  N7  BRA X  26      17.990  10.610  -1.830  0.00  0.00            
ATOM    775  H90 BRA X  26      18.040  11.610  -1.670  0.00  0.00            
ATOM    776  C8  BRA X  26      16.810   9.980  -2.010  0.00  0.00            
ATOM    777  C11 BRA X  26      15.670  10.780  -2.200  0.00  0.00            
ATOM    778  H11 BRA X  26      15.770  11.860  -2.140  0.00  0.00            
ATOM    779  C9  BRA X  26      16.680   8.560  -2.170  0.00  0.00            
ATOM    780  C14 BRA X  26      15.340   8.050  -2.440  0.00  0.00            
ATOM    781  H14 BRA X  26      15.150   6.980  -2.470  0.00  0.00            
ATOM    782  C13 BRA X  26      14.260   8.860  -2.460  0.00  0.00            
ATOM    783  H13 BRA X  26      13.290   8.480  -2.770  0.00  0.00            
ATOM    784  C12 BRA X  26      14.390  10.250  -2.360  0.00  0.00            
ATOM    785  N21 BRA X  26      13.230  11.060  -2.680  0.00  0.00            
ATOM    786  H21 BRA X  26      12.410  10.740  -2.190  0.00  0.00            
ATOM    787  C44 BRA X  26      13.170  12.100  -3.520  0.00  0.00            
ATOM    788  O53 BRA X  26      14.080  12.360  -4.290  0.00  0.00            
ATOM    789  C45 BRA X  26      11.890  12.940  -3.520  0.00  0.00            
ATOM    790 H452 BRA X  26      11.090  12.420  -4.060  0.00  0.00            
ATOM    791 H453 BRA X  26      11.600  13.090  -2.480  0.00  0.00            
ATOM    792  C46 BRA X  26      12.030  14.270  -4.190  0.00  0.00            
ATOM    793 H462 BRA X  26      12.950  14.790  -3.920  0.00  0.00            
ATOM    794 H463 BRA X  26      11.270  14.960  -3.830  0.00  0.00            
ATOM    795  N47 BRA X  26      12.040  14.330  -5.690  0.00  0.00            
ATOM    796  H47 BRA X  26      12.970  14.090  -6.070  0.00  0.00            
ATOM    797  C48 BRA X  26      11.860  15.700  -6.180  0.00  0.00            
ATOM    798 H482 BRA X  26      12.820  16.170  -5.940  0.00  0.00            
ATOM    799 H483 BRA X  26      11.030  16.270  -5.790  0.00  0.00            
ATOM    800  C49 BRA X  26      11.540  15.550  -7.750  0.00  0.00            
ATOM    801 H492 BRA X  26      10.950  16.410  -8.070  0.00  0.00            
ATOM    802 H493 BRA X  26      12.440  15.440  -8.360  0.00  0.00            
ATOM    803  C50 BRA X  26      10.890  14.190  -7.810  0.00  0.00            
ATOM    804 H502 BRA X  26       9.910  14.190  -8.290  0.00  0.00            
ATOM    805 H503 BRA X  26      11.580  13.520  -8.340  0.00  0.00            
ATOM    806  C51 BRA X  26      10.920  13.580  -6.310  0.00  0.00            
ATOM    807 H512 BRA X  26      11.350  12.590  -6.190  0.00  0.00            
ATOM    808 H513 BRA X  26       9.980  13.730  -5.790  0.00  0.00            
END
ATOM      1 HO5' DA5 X   1      27.440  17.990  -2.390  0.00  0.00            
ATOM      2  O5' DA5 X   1      28.010  18.500  -1.810  0.00  0.00            
ATOM      3  C5' DA5 X   1      28.240  19.800  -2.330  0.00  0.00            
ATOM      4  H5' DA5 X   1      28.710  19.740  -3.320  0.00  0.00            
ATOM      5 H5'' DA5 X   1      29.040  20.290  -1.780  0.00  0.00            
ATOM      6  C4' DA5 X   1      27.010  20.760  -2.400  0.00  0.00            
ATOM      7  H4' DA5 X   1      27.460  21.750  -2.370  0.00  0.00            
ATOM      8  O4' DA5 X   1      26.160  20.430  -3.440  0.00  0.00            
ATOM      9  C1' DA5 X   1      24.950  19.950  -2.960  0.00  0.00            
ATOM     10  H1' DA5 X   1      24.220  20.740  -3.090  0.00  0.00            
ATOM     11  N9  DA5 X   1      24.520  18.770  -3.790  0.00  0.00            
ATOM     12  C8  DA5 X   1      23.360  18.830  -4.560  0.00  0.00            
ATOM     13  H8  DA5 X   1      22.680  19.670  -4.510  0.00  0.00            
ATOM     14  N7  DA5 X   1      23.080  17.690  -5.150  0.00  0.00            
ATOM     15  C5  DA5 X   1      24.110  16.770  -4.670  0.00  0.00            
ATOM     16  C6  DA5 X   1      24.300  15.400  -4.740  0.00  0.00            
ATOM     17  N6  DA5 X   1      23.520  14.510  -5.400  0.00  0.00            
ATOM     18  H61 DA5 X   1      23.760  13.540  -5.260  0.00  0.00            
ATOM     19  H62 DA5 X   1      22.770  14.740  -6.030  0.00  0.00            
ATOM     20  N1  DA5 X   1      25.330  14.840  -4.190  0.00  0.00            
ATOM     21  C2  DA5 X   1      26.120  15.620  -3.390  0.00  0.00            
ATOM     22  H2  DA5 X   1      26.880  15.120  -2.810  0.00  0.00            
ATOM     23  N3  DA5 X   1      26.020  16.930  -3.150  0.00  0.00            
ATOM     24  C4  DA5 X   1      25.010  17.480  -3.860  0.00  0.00            
ATOM     25  C3' DA5 X   1      26.180  20.770  -1.150  0.00  0.00            
ATOM     26  H3' DA5 X   1      26.840  20.440  -0.350  0.00  0.00            
ATOM     27  C2' DA5 X   1      25.040  19.730  -1.460  0.00  0.00            
ATOM     28  H2' DA5 X   1      25.250  18.670  -1.280  0.00  0.00            
ATOM     29 H2'' DA5 X   1      24.080  20.000  -1.020  0.00  0.00            
ATOM     30  O3' DA5 X   1      25.630  22.070  -0.880  0.00  0.00            
ATOM     31  P   DG  X   2      24.910  22.400   0.490  0.00  0.00            
ATOM     32  OP1 DG  X   2      25.160  23.810   0.800  0.00  0.00            
ATOM     33  OP2 DG  X   2      25.300  21.410   1.460  0.00  0.00            
ATOM     34  O5' DG  X   2      23.400  22.170   0.170  0.00  0.00            
ATOM     35  C5' DG  X   2      22.760  22.890  -0.880  0.00  0.00            
ATOM     36  H5' DG  X   2      22.900  22.360  -1.820  0.00  0.00            
ATOM     37 H5'' DG  X   2      23.310  23.830  -0.970  0.00  0.00            
ATOM     38  C4' DG  X   2      21.320  23.150  -0.570  0.00  0.00            
ATOM     39  H4' DG  X   2      20.980  23.810  -1.370  0.00  0.00            
ATOM     40  O4' DG  X   2      20.570  21.980  -0.790  0.00  0.00            
ATOM     41  C1' DG  X   2      19.910  21.600   0.410  0.00  0.00            
ATOM     42  H1' DG  X   2      18.900  21.990   0.340  0.00  0.00            
ATOM     43  N9  DG  X   2      19.970  20.180   0.560  0.00  0.00            
ATOM     44  C8  DG  X   2      20.990  19.390   1.110  0.00  0.00            
ATOM     45  H8  DG  X   2      21.900  19.820   1.490  0.00  0.00            
ATOM     46  N7  DG  X   2      20.740  18.120   1.060  0.00  0.00            
ATOM     47  C5  DG  X   2      19.430  18.070   0.630  0.00  0.00            
ATOM     48  C6  DG  X   2      18.500  17.000   0.480  0.00  0.00            
ATOM     49  O6  DG  X   2      18.610  15.880   0.910  0.00  0.00            
ATOM     50  N1  DG  X   2      17.280  17.330   0.000  0.00  0.00            
ATOM     51  H1  DG  X   2      16.570  16.620  -0.140  0.00  0.00            
ATOM     52  C2  DG  X   2      17.040  18.580  -0.480  0.00  0.00            
ATOM     53  N2  DG  X   2      15.870  18.810  -1.130  0.00  0.00            
ATOM     54  H21 DG  X   2      15.240  18.030  -1.220  0.00  0.00            
ATOM     55  H22 DG  X   2      15.600  19.660  -1.610  0.00  0.00            
ATOM     56  N3  DG  X   2      17.830  19.630  -0.330  0.00  0.00            
ATOM     57  C4  DG  X   2      19.020  19.300   0.180  0.00  0.00            
ATOM     58  C3' DG  X   2      21.060  23.660   0.790  0.00  0.00            
ATOM     59  H3' DG  X   2      21.970  24.110   1.190  0.00  0.00            
ATOM     60  C2' DG  X   2      20.620  22.430   1.490  0.00  0.00            
ATOM     61  H2' DG  X   2      21.480  21.880   1.890  0.00  0.00            
ATOM     62 H2'' DG  X   2      19.990  22.660   2.350  0.00  0.00            
ATOM     63  O3' DG  X   2      20.020  24.750   0.650  0.00  0.00            
ATOM     64  P   DG  X   3      19.960  25.850   1.870  0.00  0.00            
ATOM     65  OP1 DG  X   3      19.400  27.030   1.240  0.00  0.00            
ATOM     66  OP2 DG  X   3      21.210  25.990   2.630  0.00  0.00            
ATOM     67  O5' DG  X   3      18.850  25.260   2.860  0.00  0.00            
ATOM     68  C5' DG  X   3      17.470  25.340   2.590  0.00  0.00            
ATOM     69  H5' DG  X   3      17.370  25.030   1.550  0.00  0.00            
ATOM     70 H5'' DG  X   3      17.100  26.350   2.760  0.00  0.00            
ATOM     71  C4' DG  X   3      16.720  24.410   3.510  0.00  0.00            
ATOM     72  H4' DG  X   3      15.650  24.600   3.440  0.00  0.00            
ATOM     73  O4' DG  X   3      16.990  23.070   3.170  0.00  0.00            
ATOM     74  C1' DG  X   3      17.140  22.240   4.320  0.00  0.00            
ATOM     75  H1' DG  X   3      16.120  22.170   4.690  0.00  0.00            
ATOM     76  N9  DG  X   3      17.810  20.900   4.160  0.00  0.00            
ATOM     77  C8  DG  X   3      18.970  20.450   4.640  0.00  0.00            
ATOM     78  H8  DG  X   3      19.710  21.160   4.970  0.00  0.00            
ATOM     79  N7  DG  X   3      19.170  19.190   4.500  0.00  0.00            
ATOM     80  C5  DG  X   3      17.900  18.670   4.150  0.00  0.00            
ATOM     81  C6  DG  X   3      17.350  17.410   4.020  0.00  0.00            
ATOM     82  O6  DG  X   3      17.840  16.330   4.290  0.00  0.00            
ATOM     83  N1  DG  X   3      16.040  17.370   3.440  0.00  0.00            
ATOM     84  H1  DG  X   3      15.520  16.500   3.460  0.00  0.00            
ATOM     85  C2  DG  X   3      15.350  18.560   3.120  0.00  0.00            
ATOM     86  N2  DG  X   3      14.100  18.360   2.760  0.00  0.00            
ATOM     87  H21 DG  X   3      13.630  17.470   2.690  0.00  0.00            
ATOM     88  H22 DG  X   3      13.610  19.210   2.530  0.00  0.00            
ATOM     89  N3  DG  X   3      15.790  19.830   3.170  0.00  0.00            
ATOM     90  C4  DG  X   3      17.090  19.770   3.720  0.00  0.00            
ATOM     91  C3' DG  X   3      17.170  24.570   4.990  0.00  0.00            
ATOM     92  H3' DG  X   3      17.870  25.380   5.170  0.00  0.00            
ATOM     93  C2' DG  X   3      17.880  23.220   5.280  0.00  0.00            
ATOM     94  H2' DG  X   3      18.950  23.360   5.120  0.00  0.00            
ATOM     95 H2'' DG  X   3      17.620  22.920   6.300  0.00  0.00            
ATOM     96  O3' DG  X   3      16.000  24.730   5.900  0.00  0.00            
ATOM     97  P   DG  X   4      15.290  26.160   6.110  0.00  0.00            
ATOM     98  OP1 DG  X   4      15.380  26.880   4.840  0.00  0.00            
ATOM     99  OP2 DG  X   4      15.860  26.790   7.290  0.00  0.00            
ATOM    100  O5' DG  X   4      13.770  25.750   6.390  0.00  0.00            
ATOM    101  C5' DG  X   4      12.740  25.730   5.290  0.00  0.00            
ATOM    102  H5' DG  X   4      13.300  25.800   4.360  0.00  0.00            
ATOM    103 H5'' DG  X   4      12.100  26.600   5.390  0.00  0.00            
ATOM    104  C4' DG  X   4      11.920  24.460   5.300  0.00  0.00            
ATOM    105  H4' DG  X   4      11.210  24.630   4.490  0.00  0.00            
ATOM    106  O4' DG  X   4      12.710  23.360   5.050  0.00  0.00            
ATOM    107  C1' DG  X   4      12.450  22.270   6.020  0.00  0.00            
ATOM    108  H1' DG  X   4      11.530  21.750   5.750  0.00  0.00            
ATOM    109  N9  DG  X   4      13.650  21.450   6.240  0.00  0.00            
ATOM    110  C8  DG  X   4      14.800  21.980   6.630  0.00  0.00            
ATOM    111  H8  DG  X   4      14.960  23.010   6.920  0.00  0.00            
ATOM    112  N7  DG  X   4      15.710  21.040   6.870  0.00  0.00            
ATOM    113  C5  DG  X   4      15.050  19.810   6.630  0.00  0.00            
ATOM    114  C6  DG  X   4      15.430  18.390   6.750  0.00  0.00            
ATOM    115  O6  DG  X   4      16.530  17.940   7.120  0.00  0.00            
ATOM    116  N1  DG  X   4      14.360  17.570   6.380  0.00  0.00            
ATOM    117  H1  DG  X   4      14.480  16.570   6.520  0.00  0.00            
ATOM    118  C2  DG  X   4      13.110  17.970   5.990  0.00  0.00            
ATOM    119  N2  DG  X   4      12.330  17.130   5.480  0.00  0.00            
ATOM    120  H21 DG  X   4      12.300  16.130   5.610  0.00  0.00            
ATOM    121  H22 DG  X   4      11.480  17.570   5.150  0.00  0.00            
ATOM    122  N3  DG  X   4      12.710  19.220   6.010  0.00  0.00            
ATOM    123  C4  DG  X   4      13.740  20.110   6.290  0.00  0.00            
ATOM    124  C3' DG  X   4      11.140  24.210   6.590  0.00  0.00            
ATOM    125  H3' DG  X   4      11.100  25.080   7.240  0.00  0.00            
ATOM    126  C2' DG  X   4      11.900  23.040   7.240  0.00  0.00            
ATOM    127  H2' DG  X   4      12.720  23.420   7.860  0.00  0.00            
ATOM    128 H2'' DG  X   4      11.260  22.460   7.900  0.00  0.00            
ATOM    129  O3' DG  X   4       9.810  23.750   6.410  0.00  0.00            
ATOM    130  P   DT  X   5       8.590  24.760   6.010  0.00  0.00            
ATOM    131  OP1 DT  X   5       8.490  25.850   7.020  0.00  0.00            
ATOM    132  OP2 DT  X   5       7.420  23.940   5.800  0.00  0.00            
ATOM    133  O5' DT  X   5       8.920  25.370   4.530  0.00  0.00            
ATOM    134  C5' DT  X   5       8.980  26.780   4.410  0.00  0.00            
ATOM    135  H5' DT  X   5       9.800  27.140   5.030  0.00  0.00            
ATOM    136 H5'' DT  X   5       8.030  27.170   4.790  0.00  0.00            
ATOM    137  C4' DT  X   5       9.180  27.330   3.000  0.00  0.00            
ATOM    138  H4' DT  X   5       9.060  28.420   3.040  0.00  0.00            
ATOM    139  O4' DT  X   5      10.440  27.030   2.380  0.00  0.00            
ATOM    140  C1' DT  X   5      10.370  26.150   1.370  0.00  0.00            
ATOM    141  H1' DT  X   5      11.020  26.510   0.580  0.00  0.00            
ATOM    142  N1  DT  X   5      10.900  24.800   1.820  0.00  0.00            
ATOM    143  C6  DT  X   5      10.080  23.810   2.370  0.00  0.00            
ATOM    144  H6  DT  X   5       9.090  24.080   2.710  0.00  0.00            
ATOM    145  C5  DT  X   5      10.570  22.550   2.580  0.00  0.00            
ATOM    146  C7  DT  X   5       9.670  21.470   3.160  0.00  0.00            
ATOM    147  H71 DT  X   5       9.650  20.560   2.550  0.00  0.00            
ATOM    148  H72 DT  X   5      10.020  21.290   4.170  0.00  0.00            
ATOM    149  H73 DT  X   5       8.670  21.890   3.120  0.00  0.00            
ATOM    150  C4  DT  X   5      11.990  22.250   2.250  0.00  0.00            
ATOM    151  O4  DT  X   5      12.510  21.150   2.510  0.00  0.00            
ATOM    152  N3  DT  X   5      12.770  23.290   1.840  0.00  0.00            
ATOM    153  H3  DT  X   5      13.780  23.270   1.800  0.00  0.00            
ATOM    154  C2  DT  X   5      12.330  24.550   1.650  0.00  0.00            
ATOM    155  O2  DT  X   5      13.120  25.510   1.410  0.00  0.00            
ATOM    156  C3' DT  X   5       8.110  26.830   2.020  0.00  0.00            
ATOM    157  H3' DT  X   5       7.330  26.200   2.450  0.00  0.00            
ATOM    158  C2' DT  X   5       8.900  26.180   0.910  0.00  0.00            
ATOM    159  H2' DT  X   5       8.520  25.160   0.900  0.00  0.00            
ATOM    160 H2'' DT  X   5       8.840  26.770   0.000  0.00  0.00            
ATOM    161  O3' DT  X   5       7.570  28.030   1.440  0.00  0.00            
ATOM    162  P   DT  X   6       6.170  28.130   0.730  0.00  0.00            
ATOM    163  OP1 DT  X   6       5.790  29.530   0.650  0.00  0.00            
ATOM    164  OP2 DT  X   6       5.180  27.150   1.290  0.00  0.00            
ATOM    165  O5' DT  X   6       6.550  27.640  -0.770  0.00  0.00            
ATOM    166  C5' DT  X   6       5.470  27.790  -1.740  0.00  0.00            
ATOM    167  H5' DT  X   6       5.200  28.830  -1.940  0.00  0.00            
ATOM    168 H5'' DT  X   6       4.590  27.260  -1.370  0.00  0.00            
ATOM    169  C4' DT  X   6       5.760  27.090  -3.060  0.00  0.00            
ATOM    170  H4' DT  X   6       4.890  27.300  -3.680  0.00  0.00            
ATOM    171  O4' DT  X   6       6.890  27.650  -3.620  0.00  0.00            
ATOM    172  C1' DT  X   6       8.000  26.780  -3.690  0.00  0.00            
ATOM    173  H1' DT  X   6       7.940  26.490  -4.740  0.00  0.00            
ATOM    174  N1  DT  X   6       9.240  27.500  -3.430  0.00  0.00            
ATOM    175  C6  DT  X   6       9.330  28.280  -2.340  0.00  0.00            
ATOM    176  H6  DT  X   6       8.490  28.510  -1.710  0.00  0.00            
ATOM    177  C5  DT  X   6      10.520  28.800  -2.030  0.00  0.00            
ATOM    178  C7  DT  X   6      10.640  29.580  -0.750  0.00  0.00            
ATOM    179  H71 DT  X   6       9.740  29.550  -0.140  0.00  0.00            
ATOM    180  H72 DT  X   6      11.430  29.160  -0.130  0.00  0.00            
ATOM    181  H73 DT  X   6      10.900  30.620  -0.950  0.00  0.00            
ATOM    182  C4  DT  X   6      11.700  28.680  -2.910  0.00  0.00            
ATOM    183  O4  DT  X   6      12.840  29.110  -2.650  0.00  0.00            
ATOM    184  N3  DT  X   6      11.540  27.870  -4.010  0.00  0.00            
ATOM    185  H3  DT  X   6      12.440  27.700  -4.450  0.00  0.00            
ATOM    186  C2  DT  X   6      10.310  27.300  -4.310  0.00  0.00            
ATOM    187  O2  DT  X   6      10.220  26.670  -5.330  0.00  0.00            
ATOM    188  C3' DT  X   6       6.090  25.540  -2.890  0.00  0.00            
ATOM    189  H3' DT  X   6       5.660  25.170  -1.960  0.00  0.00            
ATOM    190  C2' DT  X   6       7.650  25.570  -2.760  0.00  0.00            
ATOM    191  H2' DT  X   6       7.880  25.870  -1.730  0.00  0.00            
ATOM    192 H2'' DT  X   6       8.190  24.640  -2.940  0.00  0.00            
ATOM    193  O3' DT  X   6       5.590  24.760  -4.010  0.00  0.00            
ATOM    194  P   DA  X   7       5.280  23.210  -3.930  0.00  0.00            
ATOM    195  OP1 DA  X   7       4.290  22.890  -4.980  0.00  0.00            
ATOM    196  OP2 DA  X   7       4.910  22.840  -2.540  0.00  0.00            
ATOM    197  O5' DA  X   7       6.720  22.600  -4.260  0.00  0.00            
ATOM    198  C5' DA  X   7       7.160  22.710  -5.610  0.00  0.00            
ATOM    199  H5' DA  X   7       7.160  23.750  -5.940  0.00  0.00            
ATOM    200 H5'' DA  X   7       6.540  22.210  -6.350  0.00  0.00            
ATOM    201  C4' DA  X   7       8.590  22.200  -5.880  0.00  0.00            
ATOM    202  H4' DA  X   7       8.760  22.070  -6.950  0.00  0.00            
ATOM    203  O4' DA  X   7       9.480  23.140  -5.410  0.00  0.00            
ATOM    204  C1' DA  X   7      10.400  22.520  -4.540  0.00  0.00            
ATOM    205  H1' DA  X   7      11.240  22.160  -5.120  0.00  0.00            
ATOM    206  N9  DA  X   7      10.860  23.570  -3.580  0.00  0.00            
ATOM    207  C8  DA  X   7      10.490  23.710  -2.210  0.00  0.00            
ATOM    208  H8  DA  X   7       9.600  23.180  -1.900  0.00  0.00            
ATOM    209  N7  DA  X   7      11.260  24.510  -1.520  0.00  0.00            
ATOM    210  C5  DA  X   7      12.280  24.910  -2.390  0.00  0.00            
ATOM    211  C6  DA  X   7      13.490  25.570  -2.280  0.00  0.00            
ATOM    212  N6  DA  X   7      13.960  25.960  -1.130  0.00  0.00            
ATOM    213  H61 DA  X   7      14.770  26.570  -1.180  0.00  0.00            
ATOM    214  H62 DA  X   7      13.470  25.780  -0.270  0.00  0.00            
ATOM    215  N1  DA  X   7      14.280  25.710  -3.280  0.00  0.00            
ATOM    216  C2  DA  X   7      13.970  25.060  -4.360  0.00  0.00            
ATOM    217  H2  DA  X   7      14.680  25.200  -5.160  0.00  0.00            
ATOM    218  N3  DA  X   7      12.950  24.240  -4.630  0.00  0.00            
ATOM    219  C4  DA  X   7      12.040  24.300  -3.590  0.00  0.00            
ATOM    220  C3' DA  X   7       8.960  20.900  -5.210  0.00  0.00            
ATOM    221  H3' DA  X   7       8.100  20.310  -4.890  0.00  0.00            
ATOM    222  C2' DA  X   7       9.680  21.290  -3.960  0.00  0.00            
ATOM    223  H2' DA  X   7       9.060  21.530  -3.090  0.00  0.00            
ATOM    224 H2'' DA  X   7      10.370  20.490  -3.700  0.00  0.00            
ATOM    225  O3' DA  X   7       9.740  20.150  -6.060  0.00  0.00            
ATOM    226  P   DG  X   8       9.150  18.890  -6.810  0.00  0.00            
ATOM    227  OP1 DG  X   8      10.180  18.260  -7.650  0.00  0.00            
ATOM    228  OP2 DG  X   8       7.880  19.340  -7.430  0.00  0.00            
ATOM    229  O5' DG  X   8       8.740  17.980  -5.620  0.00  0.00            
ATOM    230  C5' DG  X   8       9.740  17.490  -4.690  0.00  0.00            
ATOM    231  H5' DG  X   8      10.380  18.240  -4.220  0.00  0.00            
ATOM    232 H5'' DG  X   8      10.490  16.880  -5.190  0.00  0.00            
ATOM    233  C4' DG  X   8       9.060  16.740  -3.530  0.00  0.00            
ATOM    234  H4' DG  X   8       8.280  16.030  -3.820  0.00  0.00            
ATOM    235  O4' DG  X   8       9.950  15.890  -2.860  0.00  0.00            
ATOM    236  C1' DG  X   8      10.250  16.360  -1.580  0.00  0.00            
ATOM    237  H1' DG  X   8       9.710  15.690  -0.920  0.00  0.00            
ATOM    238  N9  DG  X   8      11.680  16.250  -1.230  0.00  0.00            
ATOM    239  C8  DG  X   8      12.640  17.250  -1.090  0.00  0.00            
ATOM    240  H8  DG  X   8      12.460  18.310  -1.240  0.00  0.00            
ATOM    241  N7  DG  X   8      13.830  16.860  -0.720  0.00  0.00            
ATOM    242  C5  DG  X   8      13.620  15.470  -0.530  0.00  0.00            
ATOM    243  C6  DG  X   8      14.580  14.500  -0.070  0.00  0.00            
ATOM    244  O6  DG  X   8      15.720  14.610   0.320  0.00  0.00            
ATOM    245  N1  DG  X   8      13.960  13.330   0.160  0.00  0.00            
ATOM    246  H1  DG  X   8      14.570  12.540   0.310  0.00  0.00            
ATOM    247  C2  DG  X   8      12.700  12.990  -0.210  0.00  0.00            
ATOM    248  N2  DG  X   8      12.290  11.770  -0.100  0.00  0.00            
ATOM    249  H21 DG  X   8      12.930  11.110   0.330  0.00  0.00            
ATOM    250  H22 DG  X   8      11.300  11.600  -0.220  0.00  0.00            
ATOM    251  N3  DG  X   8      11.770  13.860  -0.660  0.00  0.00            
ATOM    252  C4  DG  X   8      12.290  15.130  -0.730  0.00  0.00            
ATOM    253  C3' DG  X   8       8.430  17.690  -2.490  0.00  0.00            
ATOM    254  H3' DG  X   8       8.190  18.640  -2.960  0.00  0.00            
ATOM    255  C2' DG  X   8       9.620  17.750  -1.470  0.00  0.00            
ATOM    256  H2' DG  X   8      10.300  18.580  -1.660  0.00  0.00            
ATOM    257 H2'' DG  X   8       9.310  17.910  -0.440  0.00  0.00            
ATOM    258  O3' DG  X   8       7.260  17.000  -1.980  0.00  0.00            
ATOM    259  P   DG  X   9       6.460  17.340  -0.650  0.00  0.00            
ATOM    260  OP1 DG  X   9       5.070  16.990  -0.950  0.00  0.00            
ATOM    261  OP2 DG  X   9       6.830  18.690  -0.130  0.00  0.00            
ATOM    262  O5' DG  X   9       6.930  16.300   0.520  0.00  0.00            
ATOM    263  C5' DG  X   9       6.660  14.870   0.360  0.00  0.00            
ATOM    264  H5' DG  X   9       6.960  14.470  -0.610  0.00  0.00            
ATOM    265 H5'' DG  X   9       5.580  14.770   0.400  0.00  0.00            
ATOM    266  C4' DG  X   9       7.470  14.000   1.280  0.00  0.00            
ATOM    267  H4' DG  X   9       7.130  13.070   0.820  0.00  0.00            
ATOM    268  O4' DG  X   9       8.850  14.220   1.160  0.00  0.00            
ATOM    269  C1' DG  X   9       9.470  13.810   2.370  0.00  0.00            
ATOM    270  H1' DG  X   9       9.500  12.720   2.440  0.00  0.00            
ATOM    271  N9  DG  X   9      10.770  14.400   2.480  0.00  0.00            
ATOM    272  C8  DG  X   9      11.210  15.680   2.360  0.00  0.00            
ATOM    273  H8  DG  X   9      10.580  16.470   2.000  0.00  0.00            
ATOM    274  N7  DG  X   9      12.510  15.830   2.550  0.00  0.00            
ATOM    275  C5  DG  X   9      12.920  14.560   2.930  0.00  0.00            
ATOM    276  C6  DG  X   9      14.210  14.080   3.530  0.00  0.00            
ATOM    277  O6  DG  X   9      15.150  14.790   3.680  0.00  0.00            
ATOM    278  N1  DG  X   9      14.250  12.770   3.810  0.00  0.00            
ATOM    279  H1  DG  X   9      15.110  12.460   4.240  0.00  0.00            
ATOM    280  C2  DG  X   9      13.150  11.930   3.630  0.00  0.00            
ATOM    281  N2  DG  X   9      13.240  10.690   4.140  0.00  0.00            
ATOM    282  H21 DG  X   9      14.120  10.350   4.500  0.00  0.00            
ATOM    283  H22 DG  X   9      12.430  10.100   3.990  0.00  0.00            
ATOM    284  N3  DG  X   9      11.910  12.330   3.250  0.00  0.00            
ATOM    285  C4  DG  X   9      11.880  13.660   2.890  0.00  0.00            
ATOM    286  C3' DG  X   9       7.160  14.060   2.730  0.00  0.00            
ATOM    287  H3' DG  X   9       6.640  14.980   2.980  0.00  0.00            
ATOM    288  C2' DG  X   9       8.490  14.190   3.520  0.00  0.00            
ATOM    289  H2' DG  X   9       8.600  15.190   3.930  0.00  0.00            
ATOM    290 H2'' DG  X   9       8.550  13.480   4.350  0.00  0.00            
ATOM    291  O3' DG  X   9       6.430  12.960   3.160  0.00  0.00            
ATOM    292  P   DG  X  10       5.600  12.990   4.470  0.00  0.00            
ATOM    293  OP1 DG  X  10       4.320  12.260   4.220  0.00  0.00            
ATOM    294  OP2 DG  X  10       5.410  14.420   4.930  0.00  0.00            
ATOM    295  O5' DG  X  10       6.590  12.090   5.460  0.00  0.00            
ATOM    296  C5' DG  X  10       6.800  10.720   5.170  0.00  0.00            
ATOM    297  H5' DG  X  10       6.950  10.610   4.090  0.00  0.00            
ATOM    298 H5'' DG  X  10       5.940  10.150   5.540  0.00  0.00            
ATOM    299  C4' DG  X  10       8.070  10.230   5.950  0.00  0.00            
ATOM    300  H4' DG  X  10       8.230   9.200   5.640  0.00  0.00            
ATOM    301  O4' DG  X  10       9.220  10.980   5.590  0.00  0.00            
ATOM    302  C1' DG  X  10      10.040  11.110   6.730  0.00  0.00            
ATOM    303  H1' DG  X  10      10.580  10.160   6.760  0.00  0.00            
ATOM    304  N9  DG  X  10      11.050  12.180   6.670  0.00  0.00            
ATOM    305  C8  DG  X  10      10.860  13.500   6.510  0.00  0.00            
ATOM    306  H8  DG  X  10       9.830  13.810   6.390  0.00  0.00            
ATOM    307  N7  DG  X  10      11.910  14.270   6.350  0.00  0.00            
ATOM    308  C5  DG  X  10      12.920  13.330   6.660  0.00  0.00            
ATOM    309  C6  DG  X  10      14.240  13.540   7.050  0.00  0.00            
ATOM    310  O6  DG  X  10      14.770  14.650   7.130  0.00  0.00            
ATOM    311  N1  DG  X  10      14.890  12.350   7.210  0.00  0.00            
ATOM    312  H1  DG  X  10      15.890  12.380   7.340  0.00  0.00            
ATOM    313  C2  DG  X  10      14.260  11.200   7.390  0.00  0.00            
ATOM    314  N2  DG  X  10      15.030  10.160   7.700  0.00  0.00            
ATOM    315  H21 DG  X  10      16.030  10.310   7.730  0.00  0.00            
ATOM    316  H22 DG  X  10      14.600   9.250   7.710  0.00  0.00            
ATOM    317  N3  DG  X  10      12.980  10.920   7.130  0.00  0.00            
ATOM    318  C4  DG  X  10      12.350  12.080   6.820  0.00  0.00            
ATOM    319  C3' DG  X  10       7.950  10.470   7.450  0.00  0.00            
ATOM    320  H3' DG  X  10       6.970  10.860   7.740  0.00  0.00            
ATOM    321  C2' DG  X  10       9.100  11.310   7.970  0.00  0.00            
ATOM    322  H2' DG  X  10       8.840  12.370   8.000  0.00  0.00            
ATOM    323 H2'' DG  X  10       9.660  10.940   8.830  0.00  0.00            
ATOM    324  O3' DG  X  10       8.060   9.240   8.200  0.00  0.00            
ATOM    325  P   DT  X  11       6.770   8.310   8.370  0.00  0.00            
ATOM    326  OP1 DT  X  11       5.950   8.210   7.160  0.00  0.00            
ATOM    327  OP2 DT  X  11       6.110   8.720   9.640  0.00  0.00            
ATOM    328  O5' DT  X  11       7.530   6.930   8.650  0.00  0.00            
ATOM    329  C5' DT  X  11       8.110   6.230   7.580  0.00  0.00            
ATOM    330  H5' DT  X  11       9.010   6.740   7.240  0.00  0.00            
ATOM    331 H5'' DT  X  11       7.430   6.210   6.730  0.00  0.00            
ATOM    332  C4' DT  X  11       8.430   4.790   7.880  0.00  0.00            
ATOM    333  H4' DT  X  11       8.810   4.250   7.020  0.00  0.00            
ATOM    334  O4' DT  X  11       9.390   4.800   8.890  0.00  0.00            
ATOM    335  C1' DT  X  11       9.120   3.840   9.780  0.00  0.00            
ATOM    336  H1' DT  X  11       9.370   2.860   9.370  0.00  0.00            
ATOM    337  N1  DT  X  11       9.970   4.170  11.000  0.00  0.00            
ATOM    338  C6  DT  X  11       9.520   5.230  11.840  0.00  0.00            
ATOM    339  H6  DT  X  11       8.710   5.860  11.470  0.00  0.00            
ATOM    340  C5  DT  X  11      10.030   5.390  13.080  0.00  0.00            
ATOM    341  C7  DT  X  11       9.310   6.340  13.980  0.00  0.00            
ATOM    342  H71 DT  X  11       8.740   5.910  14.800  0.00  0.00            
ATOM    343  H72 DT  X  11      10.090   7.030  14.320  0.00  0.00            
ATOM    344  H73 DT  X  11       8.630   6.920  13.360  0.00  0.00            
ATOM    345  C4  DT  X  11      11.160   4.590  13.460  0.00  0.00            
ATOM    346  O4  DT  X  11      11.690   4.530  14.580  0.00  0.00            
ATOM    347  N3  DT  X  11      11.620   3.750  12.570  0.00  0.00            
ATOM    348  H3  DT  X  11      12.500   3.290  12.740  0.00  0.00            
ATOM    349  C2  DT  X  11      11.020   3.360  11.360  0.00  0.00            
ATOM    350  O2  DT  X  11      11.540   2.560  10.620  0.00  0.00            
ATOM    351  C3' DT  X  11       7.180   4.180   8.570  0.00  0.00            
ATOM    352  H3' DT  X  11       6.310   4.840   8.570  0.00  0.00            
ATOM    353  C2' DT  X  11       7.620   3.890   9.920  0.00  0.00            
ATOM    354  H2' DT  X  11       7.290   4.640  10.630  0.00  0.00            
ATOM    355 H2'' DT  X  11       7.180   2.950  10.270  0.00  0.00            
ATOM    356  O3' DT  X  11       6.860   2.960   7.890  0.00  0.00            
ATOM    357  P   DT  X  12       5.960   3.050   6.630  0.00  0.00            
ATOM    358  OP1 DT  X  12       4.720   3.550   7.080  0.00  0.00            
ATOM    359  OP2 DT  X  12       5.960   1.670   6.030  0.00  0.00            
ATOM    360  O5' DT  X  12       6.570   4.070   5.510  0.00  0.00            
ATOM    361  C5' DT  X  12       7.500   3.660   4.560  0.00  0.00            
ATOM    362  H5' DT  X  12       6.860   3.120   3.860  0.00  0.00            
ATOM    363 H5'' DT  X  12       8.320   3.060   4.940  0.00  0.00            
ATOM    364  C4' DT  X  12       8.150   4.860   3.810  0.00  0.00            
ATOM    365  H4' DT  X  12       7.350   5.430   3.340  0.00  0.00            
ATOM    366  O4' DT  X  12       8.910   5.680   4.730  0.00  0.00            
ATOM    367  C1' DT  X  12       9.970   6.190   4.070  0.00  0.00            
ATOM    368  H1' DT  X  12       9.750   6.990   3.350  0.00  0.00            
ATOM    369  N1  DT  X  12      10.990   6.580   5.090  0.00  0.00            
ATOM    370  C6  DT  X  12      11.290   5.660   6.060  0.00  0.00            
ATOM    371  H6  DT  X  12      10.690   4.760   6.120  0.00  0.00            
ATOM    372  C5  DT  X  12      12.190   6.010   7.090  0.00  0.00            
ATOM    373  C7  DT  X  12      12.490   4.860   8.000  0.00  0.00            
ATOM    374  H71 DT  X  12      12.010   4.980   8.970  0.00  0.00            
ATOM    375  H72 DT  X  12      12.130   3.930   7.560  0.00  0.00            
ATOM    376  H73 DT  X  12      13.530   5.020   8.270  0.00  0.00            
ATOM    377  C4  DT  X  12      12.850   7.290   7.070  0.00  0.00            
ATOM    378  O4  DT  X  12      13.760   7.660   7.820  0.00  0.00            
ATOM    379  N3  DT  X  12      12.450   8.150   6.050  0.00  0.00            
ATOM    380  H3  DT  X  12      12.820   9.090   6.000  0.00  0.00            
ATOM    381  C2  DT  X  12      11.540   7.860   5.040  0.00  0.00            
ATOM    382  O2  DT  X  12      11.140   8.750   4.300  0.00  0.00            
ATOM    383  C3' DT  X  12       9.150   4.420   2.730  0.00  0.00            
ATOM    384  H3' DT  X  12       9.270   3.340   2.660  0.00  0.00            
ATOM    385  C2' DT  X  12      10.480   4.990   3.150  0.00  0.00            
ATOM    386  H2' DT  X  12      10.980   4.310   3.840  0.00  0.00            
ATOM    387 H2'' DT  X  12      11.180   5.300   2.380  0.00  0.00            
ATOM    388  O3' DT  X  12       8.860   4.770   1.400  0.00  0.00            
ATOM    389  P   DA  X  13       7.910   3.930   0.510  0.00  0.00            
ATOM    390  OP1 DA  X  13       6.550   4.330   0.880  0.00  0.00            
ATOM    391  OP2 DA  X  13       8.350   2.520   0.620  0.00  0.00            
ATOM    392  O5' DA  X  13       8.270   4.460  -0.980  0.00  0.00            
ATOM    393  C5' DA  X  13       9.410   4.040  -1.660  0.00  0.00            
ATOM    394  H5' DA  X  13       9.490   2.950  -1.710  0.00  0.00            
ATOM    395 H5'' DA  X  13      10.360   4.430  -1.280  0.00  0.00            
ATOM    396  C4' DA  X  13       9.570   4.560  -3.090  0.00  0.00            
ATOM    397  H4' DA  X  13      10.600   4.350  -3.370  0.00  0.00            
ATOM    398  O4' DA  X  13       8.710   3.940  -4.020  0.00  0.00            
ATOM    399  C1' DA  X  13       8.450   4.890  -5.040  0.00  0.00            
ATOM    400  H1' DA  X  13       9.380   4.920  -5.600  0.00  0.00            
ATOM    401  N9  DA  X  13       7.220   4.560  -5.760  0.00  0.00            
ATOM    402  C8  DA  X  13       6.160   5.390  -5.970  0.00  0.00            
ATOM    403  H8  DA  X  13       6.050   6.320  -5.430  0.00  0.00            
ATOM    404  N7  DA  X  13       5.200   4.820  -6.660  0.00  0.00            
ATOM    405  C5  DA  X  13       5.760   3.600  -7.020  0.00  0.00            
ATOM    406  C6  DA  X  13       5.370   2.530  -7.900  0.00  0.00            
ATOM    407  N6  DA  X  13       4.300   2.400  -8.720  0.00  0.00            
ATOM    408  H61 DA  X  13       4.280   1.560  -9.270  0.00  0.00            
ATOM    409  H62 DA  X  13       3.560   3.090  -8.760  0.00  0.00            
ATOM    410  N1  DA  X  13       6.160   1.520  -8.070  0.00  0.00            
ATOM    411  C2  DA  X  13       7.320   1.540  -7.500  0.00  0.00            
ATOM    412  H2  DA  X  13       7.960   0.690  -7.700  0.00  0.00            
ATOM    413  N3  DA  X  13       7.920   2.510  -6.780  0.00  0.00            
ATOM    414  C4  DA  X  13       7.040   3.490  -6.500  0.00  0.00            
ATOM    415  C3' DA  X  13       9.330   6.110  -3.260  0.00  0.00            
ATOM    416  H3' DA  X  13       8.870   6.520  -2.360  0.00  0.00            
ATOM    417  C2' DA  X  13       8.450   6.240  -4.360  0.00  0.00            
ATOM    418  H2' DA  X  13       7.470   6.300  -3.900  0.00  0.00            
ATOM    419 H2'' DA  X  13       8.590   7.100  -5.010  0.00  0.00            
ATOM    420  O3' DA  X  13      10.580   6.690  -3.530  0.00  0.00            
ATOM    421  P   DG  X  14      11.460   7.300  -2.350  0.00  0.00            
ATOM    422  OP1 DG  X  14      10.560   8.140  -1.530  0.00  0.00            
ATOM    423  OP2 DG  X  14      12.630   7.970  -2.900  0.00  0.00            
ATOM    424  O5' DG  X  14      11.970   6.050  -1.480  0.00  0.00            
ATOM    425  C5' DG  X  14      13.090   5.230  -1.930  0.00  0.00            
ATOM    426  H5' DG  X  14      13.480   5.670  -2.840  0.00  0.00            
ATOM    427 H5'' DG  X  14      12.650   4.230  -1.980  0.00  0.00            
ATOM    428  C4' DG  X  14      14.260   4.940  -0.970  0.00  0.00            
ATOM    429  H4' DG  X  14      15.020   4.370  -1.490  0.00  0.00            
ATOM    430  O4' DG  X  14      14.960   6.120  -0.740  0.00  0.00            
ATOM    431  C1' DG  X  14      15.170   6.400   0.620  0.00  0.00            
ATOM    432  H1' DG  X  14      16.110   5.990   1.000  0.00  0.00            
ATOM    433  N9  DG  X  14      15.210   7.850   0.790  0.00  0.00            
ATOM    434  C8  DG  X  14      14.120   8.690   0.860  0.00  0.00            
ATOM    435  H8  DG  X  14      13.100   8.380   0.720  0.00  0.00            
ATOM    436  N7  DG  X  14      14.500   9.910   0.820  0.00  0.00            
ATOM    437  C5  DG  X  14      15.870   9.860   1.010  0.00  0.00            
ATOM    438  C6  DG  X  14      16.840  10.870   1.320  0.00  0.00            
ATOM    439  O6  DG  X  14      16.670  12.080   1.330  0.00  0.00            
ATOM    440  N1  DG  X  14      18.120  10.390   1.670  0.00  0.00            
ATOM    441  H1  DG  X  14      18.840  11.100   1.740  0.00  0.00            
ATOM    442  C2  DG  X  14      18.470   9.070   1.500  0.00  0.00            
ATOM    443  N2  DG  X  14      19.700   8.680   1.790  0.00  0.00            
ATOM    444  H21 DG  X  14      20.400   9.350   2.070  0.00  0.00            
ATOM    445  H22 DG  X  14      20.040   7.730   1.690  0.00  0.00            
ATOM    446  N3  DG  X  14      17.620   8.090   1.090  0.00  0.00            
ATOM    447  C4  DG  X  14      16.340   8.570   0.980  0.00  0.00            
ATOM    448  C3' DG  X  14      13.770   4.410   0.350  0.00  0.00            
ATOM    449  H3' DG  X  14      12.690   4.340   0.260  0.00  0.00            
ATOM    450  C2' DG  X  14      14.010   5.610   1.240  0.00  0.00            
ATOM    451  H2' DG  X  14      13.100   6.210   1.190  0.00  0.00            
ATOM    452 H2'' DG  X  14      14.090   5.360   2.300  0.00  0.00            
ATOM    453  O3' DG  X  14      14.420   3.250   0.750  0.00  0.00            
ATOM    454  P   DG  X  15      14.020   2.360   1.970  0.00  0.00            
ATOM    455  OP1 DG  X  15      14.280   0.970   1.680  0.00  0.00            
ATOM    456  OP2 DG  X  15      12.660   2.710   2.420  0.00  0.00            
ATOM    457  O5' DG  X  15      15.130   2.780   3.080  0.00  0.00            
ATOM    458  C5' DG  X  15      16.540   2.660   2.820  0.00  0.00            
ATOM    459  H5' DG  X  15      16.740   2.890   1.770  0.00  0.00            
ATOM    460 H5'' DG  X  15      16.760   1.590   2.880  0.00  0.00            
ATOM    461  C4' DG  X  15      17.520   3.520   3.680  0.00  0.00            
ATOM    462  H4' DG  X  15      18.520   3.250   3.340  0.00  0.00            
ATOM    463  O4' DG  X  15      17.340   4.930   3.470  0.00  0.00            
ATOM    464  C1' DG  X  15      17.730   5.600   4.630  0.00  0.00            
ATOM    465  H1' DG  X  15      18.820   5.610   4.600  0.00  0.00            
ATOM    466  N9  DG  X  15      17.100   6.960   4.560  0.00  0.00            
ATOM    467  C8  DG  X  15      15.820   7.280   4.470  0.00  0.00            
ATOM    468  H8  DG  X  15      15.050   6.620   4.090  0.00  0.00            
ATOM    469  N7  DG  X  15      15.570   8.550   4.430  0.00  0.00            
ATOM    470  C5  DG  X  15      16.830   9.100   4.600  0.00  0.00            
ATOM    471  C6  DG  X  15      17.330  10.500   4.730  0.00  0.00            
ATOM    472  O6  DG  X  15      16.700  11.500   4.550  0.00  0.00            
ATOM    473  N1  DG  X  15      18.630  10.580   5.190  0.00  0.00            
ATOM    474  H1  DG  X  15      19.100  11.470   5.150  0.00  0.00            
ATOM    475  C2  DG  X  15      19.450   9.510   5.270  0.00  0.00            
ATOM    476  N2  DG  X  15      20.690   9.720   5.550  0.00  0.00            
ATOM    477  H21 DG  X  15      21.120  10.620   5.500  0.00  0.00            
ATOM    478  H22 DG  X  15      21.220   8.870   5.700  0.00  0.00            
ATOM    479  N3  DG  X  15      19.080   8.260   5.140  0.00  0.00            
ATOM    480  C4  DG  X  15      17.740   8.110   4.760  0.00  0.00            
ATOM    481  C3' DG  X  15      17.400   3.300   5.190  0.00  0.00            
ATOM    482  H3' DG  X  15      16.580   2.650   5.500  0.00  0.00            
ATOM    483  C2' DG  X  15      17.240   4.730   5.740  0.00  0.00            
ATOM    484  H2' DG  X  15      16.170   4.810   5.930  0.00  0.00            
ATOM    485 H2'' DG  X  15      17.780   4.910   6.670  0.00  0.00            
ATOM    486  O3' DG  X  15      18.570   2.730   5.810  0.00  0.00            
ATOM    487  P   DG  X  16      18.650   2.100   7.280  0.00  0.00            
ATOM    488  OP1 DG  X  16      19.350   0.790   7.190  0.00  0.00            
ATOM    489  OP2 DG  X  16      17.270   2.110   7.750  0.00  0.00            
ATOM    490  O5' DG  X  16      19.440   3.150   8.170  0.00  0.00            
ATOM    491  C5' DG  X  16      20.880   3.200   8.120  0.00  0.00            
ATOM    492  H5' DG  X  16      21.260   2.990   7.120  0.00  0.00            
ATOM    493 H5'' DG  X  16      21.200   2.330   8.690  0.00  0.00            
ATOM    494  C4' DG  X  16      21.550   4.470   8.590  0.00  0.00            
ATOM    495  H4' DG  X  16      22.570   4.340   8.250  0.00  0.00            
ATOM    496  O4' DG  X  16      20.900   5.610   8.080  0.00  0.00            
ATOM    497  C1' DG  X  16      20.800   6.560   9.100  0.00  0.00            
ATOM    498  H1' DG  X  16      21.760   7.070   9.080  0.00  0.00            
ATOM    499  N9  DG  X  16      19.730   7.540   8.770  0.00  0.00            
ATOM    500  C8  DG  X  16      18.410   7.350   8.390  0.00  0.00            
ATOM    501  H8  DG  X  16      17.910   6.400   8.320  0.00  0.00            
ATOM    502  N7  DG  X  16      17.730   8.450   8.110  0.00  0.00            
ATOM    503  C5  DG  X  16      18.670   9.470   8.300  0.00  0.00            
ATOM    504  C6  DG  X  16      18.600  10.890   8.170  0.00  0.00            
ATOM    505  O6  DG  X  16      17.720  11.680   7.920  0.00  0.00            
ATOM    506  N1  DG  X  16      19.810  11.480   8.450  0.00  0.00            
ATOM    507  H1  DG  X  16      19.810  12.430   8.090  0.00  0.00            
ATOM    508  C2  DG  X  16      20.890  10.880   8.920  0.00  0.00            
ATOM    509  N2  DG  X  16      21.870  11.690   9.210  0.00  0.00            
ATOM    510  H21 DG  X  16      21.720  12.670   9.050  0.00  0.00            
ATOM    511  H22 DG  X  16      22.770  11.420   9.590  0.00  0.00            
ATOM    512  N3  DG  X  16      20.990   9.550   9.090  0.00  0.00            
ATOM    513  C4  DG  X  16      19.850   8.860   8.780  0.00  0.00            
ATOM    514  C3' DG  X  16      21.540   4.720  10.170  0.00  0.00            
ATOM    515  H3' DG  X  16      21.110   3.840  10.650  0.00  0.00            
ATOM    516  C2' DG  X  16      20.690   5.910  10.470  0.00  0.00            
ATOM    517  H2' DG  X  16      19.660   5.600  10.650  0.00  0.00            
ATOM    518 H2'' DG  X  16      21.080   6.610  11.200  0.00  0.00            
ATOM    519  O3' DG  X  16      22.750   4.980  10.760  0.00  0.00            
ATOM    520  P   DT  X  17      23.810   3.930  11.080  0.00  0.00            
ATOM    521  OP1 DT  X  17      23.090   2.770  11.660  0.00  0.00            
ATOM    522  OP2 DT  X  17      24.810   4.640  11.990  0.00  0.00            
ATOM    523  O5' DT  X  17      24.460   3.680   9.680  0.00  0.00            
ATOM    524  C5' DT  X  17      24.830   2.410   9.330  0.00  0.00            
ATOM    525  H5' DT  X  17      24.160   1.630   9.710  0.00  0.00            
ATOM    526 H5'' DT  X  17      25.700   2.280   9.980  0.00  0.00            
ATOM    527  C4' DT  X  17      25.150   2.220   7.890  0.00  0.00            
ATOM    528  H4' DT  X  17      25.490   1.190   7.730  0.00  0.00            
ATOM    529  O4' DT  X  17      24.000   2.450   7.090  0.00  0.00            
ATOM    530  C1' DT  X  17      24.430   2.540   5.770  0.00  0.00            
ATOM    531  H1' DT  X  17      24.700   1.540   5.440  0.00  0.00            
ATOM    532  N1  DT  X  17      23.330   3.090   4.900  0.00  0.00            
ATOM    533  C6  DT  X  17      22.810   4.390   4.980  0.00  0.00            
ATOM    534  H6  DT  X  17      23.070   5.150   5.690  0.00  0.00            
ATOM    535  C5  DT  X  17      22.000   4.800   4.010  0.00  0.00            
ATOM    536  C7  DT  X  17      21.530   6.270   4.060  0.00  0.00            
ATOM    537  H71 DT  X  17      20.730   6.330   3.320  0.00  0.00            
ATOM    538  H72 DT  X  17      21.040   6.490   5.010  0.00  0.00            
ATOM    539  H73 DT  X  17      22.330   6.950   3.780  0.00  0.00            
ATOM    540  C4  DT  X  17      21.510   3.910   2.910  0.00  0.00            
ATOM    541  O4  DT  X  17      20.750   4.210   2.010  0.00  0.00            
ATOM    542  N3  DT  X  17      22.030   2.670   2.940  0.00  0.00            
ATOM    543  H3  DT  X  17      21.920   2.030   2.170  0.00  0.00            
ATOM    544  C2  DT  X  17      22.950   2.270   3.850  0.00  0.00            
ATOM    545  O2  DT  X  17      23.530   1.210   3.660  0.00  0.00            
ATOM    546  C3' DT  X  17      26.150   3.160   7.340  0.00  0.00            
ATOM    547  H3' DT  X  17      26.090   4.070   7.930  0.00  0.00            
ATOM    548  C2' DT  X  17      25.630   3.410   5.890  0.00  0.00            
ATOM    549  H2' DT  X  17      25.470   4.480   5.720  0.00  0.00            
ATOM    550 H2'' DT  X  17      26.270   3.080   5.080  0.00  0.00            
ATOM    551  O3' DT  X  17      27.420   2.550   7.490  0.00  0.00            
ATOM    552  P   DT  X  18      28.740   3.100   6.890  0.00  0.00            
ATOM    553  OP1 DT  X  18      29.820   2.850   7.840  0.00  0.00            
ATOM    554  OP2 DT  X  18      28.510   4.450   6.390  0.00  0.00            
ATOM    555  O5' DT  X  18      28.830   2.130   5.740  0.00  0.00            
ATOM    556  C5' DT  X  18      29.950   2.130   4.840  0.00  0.00            
ATOM    557  H5' DT  X  18      30.930   2.030   5.320  0.00  0.00            
ATOM    558 H5'' DT  X  18      29.900   3.020   4.210  0.00  0.00            
ATOM    559  C4' DT  X  18      29.740   0.930   3.820  0.00  0.00            
ATOM    560  H4' DT  X  18      30.600   0.990   3.150  0.00  0.00            
ATOM    561  O4' DT  X  18      29.690  -0.290   4.570  0.00  0.00            
ATOM    562  C1' DT  X  18      28.460  -0.910   4.250  0.00  0.00            
ATOM    563  H1' DT  X  18      28.760  -1.460   3.360  0.00  0.00            
ATOM    564  N1  DT  X  18      27.950  -1.800   5.220  0.00  0.00            
ATOM    565  C6  DT  X  18      27.670  -1.350   6.500  0.00  0.00            
ATOM    566  H6  DT  X  18      27.990  -0.400   6.890  0.00  0.00            
ATOM    567  C5  DT  X  18      27.070  -2.180   7.400  0.00  0.00            
ATOM    568  C7  DT  X  18      26.620  -1.660   8.730  0.00  0.00            
ATOM    569  H71 DT  X  18      26.770  -0.580   8.740  0.00  0.00            
ATOM    570  H72 DT  X  18      25.630  -2.090   8.850  0.00  0.00            
ATOM    571  H73 DT  X  18      27.290  -2.200   9.410  0.00  0.00            
ATOM    572  C4  DT  X  18      26.810  -3.640   7.060  0.00  0.00            
ATOM    573  O4  DT  X  18      26.380  -4.500   7.790  0.00  0.00            
ATOM    574  N3  DT  X  18      27.170  -3.930   5.770  0.00  0.00            
ATOM    575  H3  DT  X  18      27.000  -4.860   5.400  0.00  0.00            
ATOM    576  C2  DT  X  18      27.670  -3.150   4.840  0.00  0.00            
ATOM    577  O2  DT  X  18      27.970  -3.640   3.710  0.00  0.00            
ATOM    578  C3' DT  X  18      28.400   1.020   2.990  0.00  0.00            
ATOM    579  H3' DT  X  18      28.070   2.050   2.840  0.00  0.00            
ATOM    580  C2' DT  X  18      27.430   0.110   3.770  0.00  0.00            
ATOM    581  H2' DT  X  18      26.970   0.690   4.570  0.00  0.00            
ATOM    582 H2'' DT  X  18      26.650  -0.170   3.060  0.00  0.00            
ATOM    583  O3' DT  X  18      28.570   0.540   1.650  0.00  0.00            
ATOM    584  P   DA  X  19      29.180   1.530   0.540  0.00  0.00            
ATOM    585  OP1 DA  X  19      29.250   0.760  -0.710  0.00  0.00            
ATOM    586  OP2 DA  X  19      30.490   2.120   1.080  0.00  0.00            
ATOM    587  O5' DA  X  19      28.150   2.620   0.350  0.00  0.00            
ATOM    588  C5' DA  X  19      28.390   3.730  -0.510  0.00  0.00            
ATOM    589  H5' DA  X  19      28.370   3.390  -1.540  0.00  0.00            
ATOM    590 H5'' DA  X  19      29.320   4.150  -0.130  0.00  0.00            
ATOM    591  C4' DA  X  19      27.220   4.770  -0.300  0.00  0.00            
ATOM    592  H4' DA  X  19      27.440   5.670  -0.880  0.00  0.00            
ATOM    593  O4' DA  X  19      26.060   4.140  -0.800  0.00  0.00            
ATOM    594  C1' DA  X  19      25.070   4.140   0.170  0.00  0.00            
ATOM    595  H1' DA  X  19      24.460   5.040   0.230  0.00  0.00            
ATOM    596  N9  DA  X  19      24.120   2.980   0.010  0.00  0.00            
ATOM    597  C8  DA  X  19      24.100   1.780   0.720  0.00  0.00            
ATOM    598  H8  DA  X  19      24.940   1.470   1.320  0.00  0.00            
ATOM    599  N7  DA  X  19      22.950   1.180   0.480  0.00  0.00            
ATOM    600  C5  DA  X  19      22.220   1.980  -0.390  0.00  0.00            
ATOM    601  C6  DA  X  19      20.940   1.960  -1.010  0.00  0.00            
ATOM    602  N6  DA  X  19      19.930   1.070  -0.830  0.00  0.00            
ATOM    603  H61 DA  X  19      19.020   1.310  -1.180  0.00  0.00            
ATOM    604  H62 DA  X  19      20.020   0.460  -0.020  0.00  0.00            
ATOM    605  N1  DA  X  19      20.570   2.770  -2.030  0.00  0.00            
ATOM    606  C2  DA  X  19      21.430   3.760  -2.240  0.00  0.00            
ATOM    607  H2  DA  X  19      21.070   4.430  -3.010  0.00  0.00            
ATOM    608  N3  DA  X  19      22.570   4.020  -1.590  0.00  0.00            
ATOM    609  C4  DA  X  19      22.970   3.030  -0.770  0.00  0.00            
ATOM    610  C3' DA  X  19      26.900   5.220   1.170  0.00  0.00            
ATOM    611  H3' DA  X  19      27.770   4.860   1.720  0.00  0.00            
ATOM    612  C2' DA  X  19      25.830   4.250   1.460  0.00  0.00            
ATOM    613  H2' DA  X  19      26.250   3.320   1.830  0.00  0.00            
ATOM    614 H2'' DA  X  19      25.190   4.570   2.280  0.00  0.00            
ATOM    615  O3' DA  X  19      26.760   6.630   1.350  0.00  0.00            
ATOM    616  P   DG  X  20      25.430   7.440   0.890  0.00  0.00            
ATOM    617  OP1 DG  X  20      24.220   6.900   1.560  0.00  0.00            
ATOM    618  OP2 DG  X  20      25.370   7.470  -0.600  0.00  0.00            
ATOM    619  O5' DG  X  20      25.740   8.920   1.350  0.00  0.00            
ATOM    620  C5' DG  X  20      26.650   9.790   0.720  0.00  0.00            
ATOM    621  H5' DG  X  20      26.210  10.330  -0.120  0.00  0.00            
ATOM    622 H5'' DG  X  20      27.520   9.220   0.410  0.00  0.00            
ATOM    623  C4' DG  X  20      27.090  10.880   1.810  0.00  0.00            
ATOM    624  H4' DG  X  20      28.000  11.360   1.430  0.00  0.00            
ATOM    625  O4' DG  X  20      26.140  11.850   1.820  0.00  0.00            
ATOM    626  C1' DG  X  20      25.430  11.870   3.000  0.00  0.00            
ATOM    627  H1' DG  X  20      25.560  12.850   3.460  0.00  0.00            
ATOM    628  N9  DG  X  20      23.960  11.760   2.760  0.00  0.00            
ATOM    629  C8  DG  X  20      23.250  10.590   2.680  0.00  0.00            
ATOM    630  H8  DG  X  20      23.640   9.600   2.850  0.00  0.00            
ATOM    631  N7  DG  X  20      22.000  10.800   2.410  0.00  0.00            
ATOM    632  C5  DG  X  20      21.850  12.200   2.160  0.00  0.00            
ATOM    633  C6  DG  X  20      20.770  13.050   1.840  0.00  0.00            
ATOM    634  O6  DG  X  20      19.610  12.770   1.620  0.00  0.00            
ATOM    635  N1  DG  X  20      21.130  14.400   1.750  0.00  0.00            
ATOM    636  H1  DG  X  20      20.320  14.970   1.550  0.00  0.00            
ATOM    637  C2  DG  X  20      22.380  14.870   2.030  0.00  0.00            
ATOM    638  N2  DG  X  20      22.700  16.140   1.900  0.00  0.00            
ATOM    639  H21 DG  X  20      21.990  16.830   1.660  0.00  0.00            
ATOM    640  H22 DG  X  20      23.680  16.360   1.960  0.00  0.00            
ATOM    641  N3  DG  X  20      23.400  14.100   2.430  0.00  0.00            
ATOM    642  C4  DG  X  20      23.080  12.790   2.510  0.00  0.00            
ATOM    643  C3' DG  X  20      27.360  10.500   3.230  0.00  0.00            
ATOM    644  H3' DG  X  20      27.570   9.430   3.220  0.00  0.00            
ATOM    645  C2' DG  X  20      26.080  10.890   3.950  0.00  0.00            
ATOM    646  H2' DG  X  20      25.450  10.010   4.100  0.00  0.00            
ATOM    647 H2'' DG  X  20      26.330  11.370   4.900  0.00  0.00            
ATOM    648  O3' DG  X  20      28.430  11.230   3.720  0.00  0.00            
ATOM    649  P   DG  X  21      29.020  11.140   5.240  0.00  0.00            
ATOM    650  OP1 DG  X  21      30.430  11.620   5.210  0.00  0.00            
ATOM    651  OP2 DG  X  21      28.830   9.820   5.830  0.00  0.00            
ATOM    652  O5' DG  X  21      28.150  12.190   6.020  0.00  0.00            
ATOM    653  C5' DG  X  21      28.360  13.570   5.780  0.00  0.00            
ATOM    654  H5' DG  X  21      28.340  13.810   4.710  0.00  0.00            
ATOM    655 H5'' DG  X  21      29.250  13.980   6.250  0.00  0.00            
ATOM    656  C4' DG  X  21      27.320  14.500   6.390  0.00  0.00            
ATOM    657  H4' DG  X  21      27.680  15.520   6.320  0.00  0.00            
ATOM    658  O4' DG  X  21      26.080  14.280   5.780  0.00  0.00            
ATOM    659  C1' DG  X  21      25.090  14.190   6.770  0.00  0.00            
ATOM    660  H1' DG  X  21      24.860  15.210   7.090  0.00  0.00            
ATOM    661  N9  DG  X  21      23.880  13.620   6.170  0.00  0.00            
ATOM    662  C8  DG  X  21      23.490  12.320   6.160  0.00  0.00            
ATOM    663  H8  DG  X  21      24.150  11.510   6.450  0.00  0.00            
ATOM    664  N7  DG  X  21      22.200  12.120   5.890  0.00  0.00            
ATOM    665  C5  DG  X  21      21.830  13.420   5.520  0.00  0.00            
ATOM    666  C6  DG  X  21      20.550  13.940   5.050  0.00  0.00            
ATOM    667  O6  DG  X  21      19.480  13.380   4.760  0.00  0.00            
ATOM    668  N1  DG  X  21      20.640  15.350   4.810  0.00  0.00            
ATOM    669  H1  DG  X  21      19.750  15.800   4.600  0.00  0.00            
ATOM    670  C2  DG  X  21      21.660  16.170   5.070  0.00  0.00            
ATOM    671  N2  DG  X  21      21.500  17.450   4.840  0.00  0.00            
ATOM    672  H21 DG  X  21      20.610  17.850   4.560  0.00  0.00            
ATOM    673  H22 DG  X  21      22.240  18.100   5.050  0.00  0.00            
ATOM    674  N3  DG  X  21      22.810  15.700   5.590  0.00  0.00            
ATOM    675  C4  DG  X  21      22.770  14.340   5.780  0.00  0.00            
ATOM    676  C3' DG  X  21      27.140  14.100   7.830  0.00  0.00            
ATOM    677  H3' DG  X  21      28.070  13.580   8.030  0.00  0.00            
ATOM    678  C2' DG  X  21      25.810  13.340   7.850  0.00  0.00            
ATOM    679  H2' DG  X  21      25.920  12.340   7.450  0.00  0.00            
ATOM    680 H2'' DG  X  21      25.290  13.380   8.810  0.00  0.00            
ATOM    681  O3' DG  X  21      26.910  15.250   8.670  0.00  0.00            
ATOM    682  P   DG3 X  22      27.550  15.490  10.060  0.00  0.00            
ATOM    683  OP1 DG3 X  22      28.970  15.680   9.870  0.00  0.00            
ATOM    684  OP2 DG3 X  22      27.080  14.430  10.960  0.00  0.00            
ATOM    685  O5' DG3 X  22      26.900  16.890  10.550  0.00  0.00            
ATOM    686  C5' DG3 X  22      27.290  18.160  10.010  0.00  0.00            
ATOM    687  H5' DG3 X  22      27.440  18.090   8.930  0.00  0.00            
ATOM    688 H5'' DG3 X  22      28.260  18.470  10.390  0.00  0.00            
ATOM    689  C4' DG3 X  22      26.280  19.280  10.290  0.00  0.00            
ATOM    690  H4' DG3 X  22      26.690  20.230   9.950  0.00  0.00            
ATOM    691  O4' DG3 X  22      25.160  18.940   9.480  0.00  0.00            
ATOM    692  C1' DG3 X  22      24.120  18.480  10.400  0.00  0.00            
ATOM    693  H1' DG3 X  22      23.380  19.280  10.320  0.00  0.00            
ATOM    694  N9  DG3 X  22      23.520  17.160  10.030  0.00  0.00            
ATOM    695  C8  DG3 X  22      23.980  15.860  10.200  0.00  0.00            
ATOM    696  H8  DG3 X  22      24.940  15.540  10.590  0.00  0.00            
ATOM    697  N7  DG3 X  22      23.120  14.910   9.770  0.00  0.00            
ATOM    698  C5  DG3 X  22      22.090  15.630   9.270  0.00  0.00            
ATOM    699  C6  DG3 X  22      20.920  15.280   8.580  0.00  0.00            
ATOM    700  O6  DG3 X  22      20.460  14.140   8.410  0.00  0.00            
ATOM    701  N1  DG3 X  22      20.130  16.300   8.170  0.00  0.00            
ATOM    702  H1  DG3 X  22      19.210  16.110   7.800  0.00  0.00            
ATOM    703  C2  DG3 X  22      20.510  17.570   8.250  0.00  0.00            
ATOM    704  N2  DG3 X  22      19.630  18.390   7.730  0.00  0.00            
ATOM    705  H21 DG3 X  22      18.750  18.200   7.280  0.00  0.00            
ATOM    706  H22 DG3 X  22      19.810  19.350   7.980  0.00  0.00            
ATOM    707  N3  DG3 X  22      21.540  18.020   8.950  0.00  0.00            
ATOM    708  C4  DG3 X  22      22.330  16.980   9.360  0.00  0.00            
ATOM    709  C3' DG3 X  22      25.820  19.470  11.750  0.00  0.00            
ATOM    710  H3' DG3 X  22      26.520  19.230  12.550  0.00  0.00            
ATOM    711  C2' DG3 X  22      24.680  18.460  11.790  0.00  0.00            
ATOM    712  H2' DG3 X  22      25.030  17.460  12.050  0.00  0.00            
ATOM    713 H2'' DG3 X  22      23.910  18.740  12.510  0.00  0.00            
ATOM    714  O3' DG3 X  22      25.460  20.860  11.900  0.00  0.00            
ATOM    715 HO3' DG3 X  22      25.950  21.500  11.380  0.00  0.00            
ATOM    716  K+  K+  X  23     -11.190  31.910   3.860  0.00  0.00            
ATOM    717  K+  K+  X  24      17.650  13.960   2.890  0.00  0.00            
ATOM    718  K+  K+  X  25       9.960  -5.520 -16.420  0.00  0.00            
ATOM    719  C40 BRA X  26      16.240  18.130  -7.540  0.00  0.00            
ATOM    720 H402 BRA X  26      15.400  17.840  -6.910  0.00  0.00            
ATOM    721 H403 BRA X  26      16.540  17.200  -8.030  0.00  0.00            
ATOM    722  C41 BRA X  26      15.950  19.220  -8.620  0.00  0.00            
ATOM    723 H412 BRA X  26      15.980  18.700  -9.580  0.00  0.00            
ATOM    724 H413 BRA X  26      14.940  19.610  -8.510  0.00  0.00            
ATOM    725  C42 BRA X  26      17.000  20.290  -8.490  0.00  0.00            
ATOM    726 H422 BRA X  26      17.410  20.520  -9.470  0.00  0.00            
ATOM    727 H423 BRA X  26      16.560  21.170  -8.020  0.00  0.00            
ATOM    728  C43 BRA X  26      18.060  19.540  -7.740  0.00  0.00            
ATOM    729 H432 BRA X  26      18.710  19.030  -8.460  0.00  0.00            
ATOM    730 H433 BRA X  26      18.650  20.230  -7.130  0.00  0.00            
ATOM    731  N39 BRA X  26      17.430  18.560  -6.730  0.00  0.00            
ATOM    732  H39 BRA X  26      18.060  17.760  -6.570  0.00  0.00            
ATOM    733  C38 BRA X  26      16.950  19.180  -5.420  0.00  0.00            
ATOM    734 H382 BRA X  26      16.590  20.160  -5.740  0.00  0.00            
ATOM    735 H383 BRA X  26      16.110  18.560  -5.100  0.00  0.00            
ATOM    736  C37 BRA X  26      17.980  19.450  -4.320  0.00  0.00            
ATOM    737 H372 BRA X  26      17.540  19.930  -3.450  0.00  0.00            
ATOM    738 H373 BRA X  26      18.800  20.000  -4.780  0.00  0.00            
ATOM    739  C36 BRA X  26      18.480  18.070  -3.740  0.00  0.00            
ATOM    740  O52 BRA X  26      17.800  17.070  -3.720  0.00  0.00            
ATOM    741  N17 BRA X  26      19.750  18.070  -3.140  0.00  0.00            
ATOM    742  H17 BRA X  26      20.150  18.980  -2.970  0.00  0.00            
ATOM    743  C3  BRA X  26      20.560  17.030  -2.660  0.00  0.00            
ATOM    744  C4  BRA X  26      20.230  15.660  -2.790  0.00  0.00            
ATOM    745  H4  BRA X  26      19.370  15.350  -3.390  0.00  0.00            
ATOM    746  C2  BRA X  26      21.760  17.390  -1.940  0.00  0.00            
ATOM    747  H2  BRA X  26      22.080  18.410  -1.730  0.00  0.00            
ATOM    748  C1  BRA X  26      22.580  16.360  -1.470  0.00  0.00            
ATOM    749  H1  BRA X  26      23.500  16.670  -0.980  0.00  0.00            
ATOM    750  C6  BRA X  26      22.320  14.950  -1.570  0.00  0.00            
ATOM    751  C10 BRA X  26      23.240  13.950  -1.170  0.00  0.00            
ATOM    752  N19 BRA X  26      24.540  14.220  -0.650  0.00  0.00            
ATOM    753  H19 BRA X  26      24.500  14.950   0.050  0.00  0.00            
ATOM    754  C28 BRA X  26      25.730  13.590  -0.910  0.00  0.00            
ATOM    755  C29 BRA X  26      26.810  13.980  -0.130  0.00  0.00            
ATOM    756  H29 BRA X  26      26.800  14.650   0.720  0.00  0.00            
ATOM    757  C24 BRA X  26      28.030  13.370  -0.260  0.00  0.00            
ATOM    758  H24 BRA X  26      28.890  13.480   0.400  0.00  0.00            
ATOM    759  C25 BRA X  26      28.290  12.440  -1.330  0.00  0.00            
ATOM    760  N15 BRA X  26      29.570  11.930  -1.510  0.00  0.00            
ATOM    761  C16 BRA X  26      29.690  10.570  -2.030  0.00  0.00            
ATOM    762 H161 BRA X  26      30.370   9.960  -1.420  0.00  0.00            
ATOM    763 H162 BRA X  26      30.080  10.550  -3.050  0.00  0.00            
ATOM    764 H163 BRA X  26      28.710  10.110  -1.880  0.00  0.00            
ATOM    765  C18 BRA X  26      30.830  12.730  -1.220  0.00  0.00            
ATOM    766 H181 BRA X  26      30.810  13.660  -1.800  0.00  0.00            
ATOM    767 H182 BRA X  26      31.720  12.180  -1.540  0.00  0.00            
ATOM    768 H183 BRA X  26      30.950  12.890  -0.140  0.00  0.00            
ATOM    769  C26 BRA X  26      27.200  12.190  -2.220  0.00  0.00            
ATOM    770  H26 BRA X  26      27.400  11.630  -3.120  0.00  0.00            
ATOM    771  C27 BRA X  26      25.940  12.730  -1.950  0.00  0.00            
ATOM    772  H27 BRA X  26      25.160  12.450  -2.660  0.00  0.00            
ATOM    773  C5  BRA X  26      21.010  14.700  -2.200  0.00  0.00            
ATOM    774  N7  BRA X  26      20.610  13.370  -2.450  0.00  0.00            
ATOM    775  H90 BRA X  26      19.690  13.120  -2.790  0.00  0.00            
ATOM    776  C8  BRA X  26      21.460  12.420  -2.030  0.00  0.00            
ATOM    777  C11 BRA X  26      21.050  11.130  -2.210  0.00  0.00            
ATOM    778  H11 BRA X  26      20.150  10.940  -2.790  0.00  0.00            
ATOM    779  C9  BRA X  26      22.660  12.610  -1.400  0.00  0.00            
ATOM    780  C14 BRA X  26      23.350  11.510  -0.820  0.00  0.00            
ATOM    781  H14 BRA X  26      24.150  11.640  -0.100  0.00  0.00            
ATOM    782  C13 BRA X  26      22.790  10.230  -0.890  0.00  0.00            
ATOM    783  H13 BRA X  26      23.180   9.340  -0.390  0.00  0.00            
ATOM    784  C12 BRA X  26      21.630  10.030  -1.550  0.00  0.00            
ATOM    785  N21 BRA X  26      21.140   8.730  -1.710  0.00  0.00            
ATOM    786  H21 BRA X  26      21.840   8.000  -1.760  0.00  0.00            
ATOM    787  C44 BRA X  26      19.830   8.410  -1.820  0.00  0.00            
ATOM    788  O53 BRA X  26      18.930   9.210  -1.840  0.00  0.00            
ATOM    789  C45 BRA X  26      19.550   6.930  -1.960  0.00  0.00            
ATOM    790 H452 BRA X  26      20.200   6.410  -2.660  0.00  0.00            
ATOM    791 H453 BRA X  26      19.720   6.470  -0.990  0.00  0.00            
ATOM    792  C46 BRA X  26      18.090   6.580  -2.340  0.00  0.00            
ATOM    793 H462 BRA X  26      17.330   7.020  -1.690  0.00  0.00            
ATOM    794 H463 BRA X  26      18.090   5.490  -2.330  0.00  0.00            
ATOM    795  N47 BRA X  26      17.730   6.880  -3.760  0.00  0.00            
ATOM    796  H47 BRA X  26      18.420   6.430  -4.380  0.00  0.00            
ATOM    797  C48 BRA X  26      17.500   8.280  -4.140  0.00  0.00            
ATOM    798 H482 BRA X  26      18.480   8.730  -4.290  0.00  0.00            
ATOM    799 H483 BRA X  26      16.980   8.700  -3.270  0.00  0.00            
ATOM    800  C49 BRA X  26      16.560   8.260  -5.320  0.00  0.00            
ATOM    801 H492 BRA X  26      15.840   9.070  -5.180  0.00  0.00            
ATOM    802 H493 BRA X  26      17.040   8.290  -6.300  0.00  0.00            
ATOM    803  C50 BRA X  26      15.730   6.920  -5.230  0.00  0.00            
ATOM    804 H502 BRA X  26      14.700   7.150  -4.980  0.00  0.00            
ATOM    805 H503 BRA X  26      15.870   6.320  -6.130  0.00  0.00            
ATOM    806  C51 BRA X  26      16.390   6.310  -4.020  0.00  0.00            
ATOM    807 H512 BRA X  26      16.500   5.230  -3.980  0.00  0.00            
ATOM    808 H513 BRA X  26      15.770   6.500  -3.140  0.00  0.00            
END
ATOM      1 HO5' DA5 X   1      20.630  17.290  -3.410  0.00  0.00            
ATOM      2  O5' DA5 X   1      20.430  18.130  -3.840  0.00  0.00            
ATOM      3  C5' DA5 X   1      20.540  19.080  -2.870  0.00  0.00            
ATOM      4  H5' DA5 X   1      19.750  18.920  -2.130  0.00  0.00            
ATOM      5 H5'' DA5 X   1      20.280  19.990  -3.410  0.00  0.00            
ATOM      6  C4' DA5 X   1      21.950  18.930  -2.140  0.00  0.00            
ATOM      7  H4' DA5 X   1      21.850  19.530  -1.230  0.00  0.00            
ATOM      8  O4' DA5 X   1      22.150  17.640  -1.630  0.00  0.00            
ATOM      9  C1' DA5 X   1      23.430  17.210  -2.050  0.00  0.00            
ATOM     10  H1' DA5 X   1      24.220  17.500  -1.350  0.00  0.00            
ATOM     11  N9  DA5 X   1      23.500  15.770  -2.380  0.00  0.00            
ATOM     12  C8  DA5 X   1      24.560  14.870  -2.250  0.00  0.00            
ATOM     13  H8  DA5 X   1      25.520  15.170  -1.870  0.00  0.00            
ATOM     14  N7  DA5 X   1      24.240  13.620  -2.460  0.00  0.00            
ATOM     15  C5  DA5 X   1      22.880  13.670  -2.800  0.00  0.00            
ATOM     16  C6  DA5 X   1      21.840  12.730  -3.090  0.00  0.00            
ATOM     17  N6  DA5 X   1      21.870  11.430  -2.920  0.00  0.00            
ATOM     18  H61 DA5 X   1      21.040  10.880  -3.030  0.00  0.00            
ATOM     19  H62 DA5 X   1      22.740  10.950  -2.750  0.00  0.00            
ATOM     20  N1  DA5 X   1      20.580  13.110  -3.300  0.00  0.00            
ATOM     21  C2  DA5 X   1      20.240  14.390  -3.160  0.00  0.00            
ATOM     22  H2  DA5 X   1      19.220  14.700  -3.340  0.00  0.00            
ATOM     23  N3  DA5 X   1      21.070  15.400  -2.980  0.00  0.00            
ATOM     24  C4  DA5 X   1      22.410  15.010  -2.820  0.00  0.00            
ATOM     25  C3' DA5 X   1      23.190  19.350  -2.960  0.00  0.00            
ATOM     26  H3' DA5 X   1      22.930  19.840  -3.890  0.00  0.00            
ATOM     27  C2' DA5 X   1      23.670  17.940  -3.390  0.00  0.00            
ATOM     28  H2' DA5 X   1      23.000  17.610  -4.190  0.00  0.00            
ATOM     29 H2'' DA5 X   1      24.730  17.910  -3.640  0.00  0.00            
ATOM     30  O3' DA5 X   1      24.180  20.090  -2.220  0.00  0.00            
ATOM     31  P   DG  X   2      24.290  21.650  -2.110  0.00  0.00            
ATOM     32  OP1 DG  X   2      24.260  22.110  -3.540  0.00  0.00            
ATOM     33  OP2 DG  X   2      25.460  21.980  -1.300  0.00  0.00            
ATOM     34  O5' DG  X   2      23.030  22.060  -1.250  0.00  0.00            
ATOM     35  C5' DG  X   2      21.920  22.840  -1.810  0.00  0.00            
ATOM     36  H5' DG  X   2      21.420  22.320  -2.620  0.00  0.00            
ATOM     37 H5'' DG  X   2      22.290  23.810  -2.130  0.00  0.00            
ATOM     38  C4' DG  X   2      20.840  23.100  -0.730  0.00  0.00            
ATOM     39  H4' DG  X   2      20.230  23.910  -1.120  0.00  0.00            
ATOM     40  O4' DG  X   2      19.990  22.040  -0.510  0.00  0.00            
ATOM     41  C1' DG  X   2      20.010  21.720   0.830  0.00  0.00            
ATOM     42  H1' DG  X   2      19.080  22.030   1.310  0.00  0.00            
ATOM     43  N9  DG  X   2      20.040  20.230   0.960  0.00  0.00            
ATOM     44  C8  DG  X   2      21.030  19.430   1.500  0.00  0.00            
ATOM     45  H8  DG  X   2      21.800  19.880   2.120  0.00  0.00            
ATOM     46  N7  DG  X   2      20.860  18.150   1.370  0.00  0.00            
ATOM     47  C5  DG  X   2      19.580  18.050   0.830  0.00  0.00            
ATOM     48  C6  DG  X   2      18.770  16.940   0.500  0.00  0.00            
ATOM     49  O6  DG  X   2      19.000  15.770   0.720  0.00  0.00            
ATOM     50  N1  DG  X   2      17.530  17.280   0.090  0.00  0.00            
ATOM     51  H1  DG  X   2      16.900  16.490  -0.020  0.00  0.00            
ATOM     52  C2  DG  X   2      17.110  18.590  -0.140  0.00  0.00            
ATOM     53  N2  DG  X   2      15.910  18.870  -0.430  0.00  0.00            
ATOM     54  H21 DG  X   2      15.230  18.180  -0.720  0.00  0.00            
ATOM     55  H22 DG  X   2      15.670  19.830  -0.620  0.00  0.00            
ATOM     56  N3  DG  X   2      17.930  19.610   0.060  0.00  0.00            
ATOM     57  C4  DG  X   2      19.140  19.310   0.570  0.00  0.00            
ATOM     58  C3' DG  X   2      21.400  23.650   0.610  0.00  0.00            
ATOM     59  H3' DG  X   2      22.430  23.910   0.410  0.00  0.00            
ATOM     60  C2' DG  X   2      21.140  22.500   1.510  0.00  0.00            
ATOM     61  H2' DG  X   2      22.060  21.920   1.380  0.00  0.00            
ATOM     62 H2'' DG  X   2      20.910  22.970   2.460  0.00  0.00            
ATOM     63  O3' DG  X   2      20.700  24.890   0.820  0.00  0.00            
ATOM     64  P   DG  X   3      20.890  25.730   2.130  0.00  0.00            
ATOM     65  OP1 DG  X   3      20.430  27.050   1.880  0.00  0.00            
ATOM     66  OP2 DG  X   3      22.300  25.560   2.590  0.00  0.00            
ATOM     67  O5' DG  X   3      19.810  25.120   3.220  0.00  0.00            
ATOM     68  C5' DG  X   3      18.420  25.170   3.040  0.00  0.00            
ATOM     69  H5' DG  X   3      18.180  25.140   1.980  0.00  0.00            
ATOM     70 H5'' DG  X   3      18.150  26.170   3.350  0.00  0.00            
ATOM     71  C4' DG  X   3      17.490  24.100   3.740  0.00  0.00            
ATOM     72  H4' DG  X   3      16.470  24.270   3.380  0.00  0.00            
ATOM     73  O4' DG  X   3      17.820  22.740   3.330  0.00  0.00            
ATOM     74  C1' DG  X   3      17.780  22.010   4.480  0.00  0.00            
ATOM     75  H1' DG  X   3      16.740  21.800   4.710  0.00  0.00            
ATOM     76  N9  DG  X   3      18.320  20.660   4.250  0.00  0.00            
ATOM     77  C8  DG  X   3      19.500  20.200   4.630  0.00  0.00            
ATOM     78  H8  DG  X   3      20.230  20.850   5.090  0.00  0.00            
ATOM     79  N7  DG  X   3      19.570  18.850   4.490  0.00  0.00            
ATOM     80  C5  DG  X   3      18.320  18.430   3.980  0.00  0.00            
ATOM     81  C6  DG  X   3      17.720  17.120   3.810  0.00  0.00            
ATOM     82  O6  DG  X   3      18.220  15.990   3.930  0.00  0.00            
ATOM     83  N1  DG  X   3      16.370  17.170   3.530  0.00  0.00            
ATOM     84  H1  DG  X   3      15.800  16.340   3.570  0.00  0.00            
ATOM     85  C2  DG  X   3      15.740  18.390   3.350  0.00  0.00            
ATOM     86  N2  DG  X   3      14.420  18.350   3.100  0.00  0.00            
ATOM     87  H21 DG  X   3      14.030  17.500   2.730  0.00  0.00            
ATOM     88  H22 DG  X   3      13.840  19.180   3.020  0.00  0.00            
ATOM     89  N3  DG  X   3      16.240  19.610   3.490  0.00  0.00            
ATOM     90  C4  DG  X   3      17.540  19.530   3.930  0.00  0.00            
ATOM     91  C3' DG  X   3      17.590  24.220   5.320  0.00  0.00            
ATOM     92  H3' DG  X   3      18.180  25.110   5.550  0.00  0.00            
ATOM     93  C2' DG  X   3      18.290  22.920   5.610  0.00  0.00            
ATOM     94  H2' DG  X   3      19.370  23.090   5.580  0.00  0.00            
ATOM     95 H2'' DG  X   3      18.020  22.580   6.610  0.00  0.00            
ATOM     96  O3' DG  X   3      16.270  24.300   5.780  0.00  0.00            
ATOM     97  P   DG  X   4      16.020  24.890   7.190  0.00  0.00            
ATOM     98  OP1 DG  X   4      16.140  26.350   7.030  0.00  0.00            
ATOM     99  OP2 DG  X   4      16.810  24.220   8.230  0.00  0.00            
ATOM    100  O5' DG  X   4      14.480  24.470   7.440  0.00  0.00            
ATOM    101  C5' DG  X   4      13.470  24.830   6.570  0.00  0.00            
ATOM    102  H5' DG  X   4      13.800  25.150   5.580  0.00  0.00            
ATOM    103 H5'' DG  X   4      12.930  25.670   7.010  0.00  0.00            
ATOM    104  C4' DG  X   4      12.390  23.880   6.320  0.00  0.00            
ATOM    105  H4' DG  X   4      11.660  24.360   5.670  0.00  0.00            
ATOM    106  O4' DG  X   4      13.000  22.700   5.830  0.00  0.00            
ATOM    107  C1' DG  X   4      12.770  21.720   6.800  0.00  0.00            
ATOM    108  H1' DG  X   4      11.830  21.210   6.590  0.00  0.00            
ATOM    109  N9  DG  X   4      13.890  20.770   6.770  0.00  0.00            
ATOM    110  C8  DG  X   4      15.240  21.130   6.900  0.00  0.00            
ATOM    111  H8  DG  X   4      15.720  22.100   6.960  0.00  0.00            
ATOM    112  N7  DG  X   4      16.030  20.110   6.930  0.00  0.00            
ATOM    113  C5  DG  X   4      15.240  18.970   6.740  0.00  0.00            
ATOM    114  C6  DG  X   4      15.510  17.590   6.730  0.00  0.00            
ATOM    115  O6  DG  X   4      16.590  17.040   6.740  0.00  0.00            
ATOM    116  N1  DG  X   4      14.420  16.780   6.530  0.00  0.00            
ATOM    117  H1  DG  X   4      14.530  15.780   6.410  0.00  0.00            
ATOM    118  C2  DG  X   4      13.130  17.310   6.450  0.00  0.00            
ATOM    119  N2  DG  X   4      12.140  16.450   6.200  0.00  0.00            
ATOM    120  H21 DG  X   4      12.350  15.480   6.010  0.00  0.00            
ATOM    121  H22 DG  X   4      11.210  16.850   6.150  0.00  0.00            
ATOM    122  N3  DG  X   4      12.810  18.570   6.630  0.00  0.00            
ATOM    123  C4  DG  X   4      13.890  19.360   6.750  0.00  0.00            
ATOM    124  C3' DG  X   4      11.680  23.580   7.710  0.00  0.00            
ATOM    125  H3' DG  X   4      11.760  24.400   8.420  0.00  0.00            
ATOM    126  C2' DG  X   4      12.500  22.360   8.190  0.00  0.00            
ATOM    127  H2' DG  X   4      13.430  22.650   8.670  0.00  0.00            
ATOM    128 H2'' DG  X   4      11.940  21.660   8.810  0.00  0.00            
ATOM    129  O3' DG  X   4      10.380  23.160   7.410  0.00  0.00            
ATOM    130  P   DT  X   5       9.200  24.160   7.270  0.00  0.00            
ATOM    131  OP1 DT  X   5       9.270  25.080   8.430  0.00  0.00            
ATOM    132  OP2 DT  X   5       7.990  23.380   6.980  0.00  0.00            
ATOM    133  O5' DT  X   5       9.480  24.940   5.890  0.00  0.00            
ATOM    134  C5' DT  X   5       9.610  26.320   5.800  0.00  0.00            
ATOM    135  H5' DT  X   5      10.330  26.490   6.600  0.00  0.00            
ATOM    136 H5'' DT  X   5       8.670  26.800   6.070  0.00  0.00            
ATOM    137  C4' DT  X   5      10.270  26.860   4.530  0.00  0.00            
ATOM    138  H4' DT  X   5      10.290  27.940   4.670  0.00  0.00            
ATOM    139  O4' DT  X   5      11.570  26.320   4.420  0.00  0.00            
ATOM    140  C1' DT  X   5      11.880  25.890   3.060  0.00  0.00            
ATOM    141  H1' DT  X   5      12.730  26.430   2.640  0.00  0.00            
ATOM    142  N1  DT  X   5      12.120  24.420   2.920  0.00  0.00            
ATOM    143  C6  DT  X   5      11.110  23.480   3.040  0.00  0.00            
ATOM    144  H6  DT  X   5      10.150  23.760   3.440  0.00  0.00            
ATOM    145  C5  DT  X   5      11.390  22.190   2.850  0.00  0.00            
ATOM    146  C7  DT  X   5      10.340  21.180   3.290  0.00  0.00            
ATOM    147  H71 DT  X   5       9.670  21.730   3.940  0.00  0.00            
ATOM    148  H72 DT  X   5       9.960  20.710   2.380  0.00  0.00            
ATOM    149  H73 DT  X   5      10.880  20.480   3.930  0.00  0.00            
ATOM    150  C4  DT  X   5      12.760  21.720   2.480  0.00  0.00            
ATOM    151  O4  DT  X   5      13.170  20.630   2.090  0.00  0.00            
ATOM    152  N3  DT  X   5      13.670  22.720   2.420  0.00  0.00            
ATOM    153  H3  DT  X   5      14.590  22.420   2.150  0.00  0.00            
ATOM    154  C2  DT  X   5      13.430  24.080   2.600  0.00  0.00            
ATOM    155  O2  DT  X   5      14.350  24.890   2.460  0.00  0.00            
ATOM    156  C3' DT  X   5       9.520  26.510   3.260  0.00  0.00            
ATOM    157  H3' DT  X   5       8.970  25.580   3.430  0.00  0.00            
ATOM    158  C2' DT  X   5      10.700  26.360   2.200  0.00  0.00            
ATOM    159  H2' DT  X   5      10.410  25.540   1.560  0.00  0.00            
ATOM    160 H2'' DT  X   5      10.840  27.290   1.640  0.00  0.00            
ATOM    161  O3' DT  X   5       8.920  27.650   2.660  0.00  0.00            
ATOM    162  P   DT  X   6       7.310  27.810   2.350  0.00  0.00            
ATOM    163  OP1 DT  X   6       7.040  29.210   2.680  0.00  0.00            
ATOM    164  OP2 DT  X   6       6.600  26.700   3.010  0.00  0.00            
ATOM    165  O5' DT  X   6       7.340  27.530   0.780  0.00  0.00            
ATOM    166  C5' DT  X   6       6.230  27.660  -0.060  0.00  0.00            
ATOM    167  H5' DT  X   6       5.780  28.650  -0.080  0.00  0.00            
ATOM    168 H5'' DT  X   6       5.430  27.050   0.360  0.00  0.00            
ATOM    169  C4' DT  X   6       6.450  27.190  -1.480  0.00  0.00            
ATOM    170  H4' DT  X   6       5.620  27.260  -2.190  0.00  0.00            
ATOM    171  O4' DT  X   6       7.570  27.870  -2.050  0.00  0.00            
ATOM    172  C1' DT  X   6       8.640  26.970  -2.480  0.00  0.00            
ATOM    173  H1' DT  X   6       8.590  26.640  -3.520  0.00  0.00            
ATOM    174  N1  DT  X   6      10.000  27.540  -2.250  0.00  0.00            
ATOM    175  C6  DT  X   6      10.330  28.120  -1.020  0.00  0.00            
ATOM    176  H6  DT  X   6       9.530  28.110  -0.300  0.00  0.00            
ATOM    177  C5  DT  X   6      11.510  28.800  -0.920  0.00  0.00            
ATOM    178  C7  DT  X   6      11.820  29.580   0.360  0.00  0.00            
ATOM    179  H71 DT  X   6      11.700  30.650   0.170  0.00  0.00            
ATOM    180  H72 DT  X   6      10.990  29.390   1.030  0.00  0.00            
ATOM    181  H73 DT  X   6      12.850  29.280   0.590  0.00  0.00            
ATOM    182  C4  DT  X   6      12.490  28.710  -2.010  0.00  0.00            
ATOM    183  O4  DT  X   6      13.580  29.150  -2.020  0.00  0.00            
ATOM    184  N3  DT  X   6      12.100  27.970  -3.110  0.00  0.00            
ATOM    185  H3  DT  X   6      12.740  28.040  -3.890  0.00  0.00            
ATOM    186  C2  DT  X   6      10.900  27.480  -3.310  0.00  0.00            
ATOM    187  O2  DT  X   6      10.620  26.890  -4.390  0.00  0.00            
ATOM    188  C3' DT  X   6       6.910  25.710  -1.440  0.00  0.00            
ATOM    189  H3' DT  X   6       6.510  25.180  -0.580  0.00  0.00            
ATOM    190  C2' DT  X   6       8.390  25.690  -1.570  0.00  0.00            
ATOM    191  H2' DT  X   6       8.870  25.790  -0.590  0.00  0.00            
ATOM    192 H2'' DT  X   6       8.770  24.820  -2.100  0.00  0.00            
ATOM    193  O3' DT  X   6       6.280  25.190  -2.620  0.00  0.00            
ATOM    194  P   DA  X   7       5.890  23.640  -2.690  0.00  0.00            
ATOM    195  OP1 DA  X   7       4.800  23.360  -3.670  0.00  0.00            
ATOM    196  OP2 DA  X   7       5.640  23.130  -1.370  0.00  0.00            
ATOM    197  O5' DA  X   7       7.250  22.970  -3.150  0.00  0.00            
ATOM    198  C5' DA  X   7       7.730  23.130  -4.540  0.00  0.00            
ATOM    199  H5' DA  X   7       7.790  24.200  -4.720  0.00  0.00            
ATOM    200 H5'' DA  X   7       6.990  22.730  -5.230  0.00  0.00            
ATOM    201  C4' DA  X   7       9.080  22.570  -4.860  0.00  0.00            
ATOM    202  H4' DA  X   7       9.350  22.650  -5.920  0.00  0.00            
ATOM    203  O4' DA  X   7      10.030  23.290  -4.130  0.00  0.00            
ATOM    204  C1' DA  X   7      10.870  22.490  -3.430  0.00  0.00            
ATOM    205  H1' DA  X   7      11.710  22.160  -4.040  0.00  0.00            
ATOM    206  N9  DA  X   7      11.420  23.380  -2.340  0.00  0.00            
ATOM    207  C8  DA  X   7      11.060  23.610  -1.050  0.00  0.00            
ATOM    208  H8  DA  X   7      10.160  23.140  -0.690  0.00  0.00            
ATOM    209  N7  DA  X   7      11.890  24.340  -0.330  0.00  0.00            
ATOM    210  C5  DA  X   7      12.920  24.600  -1.290  0.00  0.00            
ATOM    211  C6  DA  X   7      14.050  25.490  -1.270  0.00  0.00            
ATOM    212  N6  DA  X   7      14.530  26.130  -0.280  0.00  0.00            
ATOM    213  H61 DA  X   7      15.410  26.610  -0.400  0.00  0.00            
ATOM    214  H62 DA  X   7      14.110  25.800   0.580  0.00  0.00
[truncated: 1,132,143 more chars]
