# Supplementary material for: Binding of BRACO19 to a Telomeric G-Quadruplex DNA Probed by All-Atom Molecular Dynamics Simulations with Explicit Solvent
Source: Molecules. 2019 Mar 13;24(6):1010. doi: 10.3390/molecules24061010 (PMC6471034; doi:10.3390/molecules24061010)
Supplement: Supplementary file 1 [file molecules-24-01010-s001.zip › supportingfiles/parallel_bottom.pdb]

CRYST1    0.000    0.000    0.000  90.00  90.00  90.00 P 1           1
ATOM      1 HO5' DA5 X   1      30.420  35.290  52.020  0.00  0.00            
ATOM      2  O5' DA5 X   1      31.280  35.220  52.430  0.00  0.00            
ATOM      3  C5' DA5 X   1      31.220  34.110  53.420  0.00  0.00            
ATOM      4  H5' DA5 X   1      30.600  34.370  54.290  0.00  0.00            
ATOM      5 H5'' DA5 X   1      32.220  33.920  53.810  0.00  0.00            
ATOM      6  C4' DA5 X   1      30.530  32.860  52.820  0.00  0.00            
ATOM      7  H4' DA5 X   1      30.600  32.090  53.580  0.00  0.00            
ATOM      8  O4' DA5 X   1      29.210  33.190  52.480  0.00  0.00            
ATOM      9  C1' DA5 X   1      29.060  32.820  51.150  0.00  0.00            
ATOM     10  H1' DA5 X   1      28.780  31.770  51.140  0.00  0.00            
ATOM     11  N9  DA5 X   1      27.960  33.440  50.390  0.00  0.00            
ATOM     12  C8  DA5 X   1      26.920  32.920  49.710  0.00  0.00            
ATOM     13  H8  DA5 X   1      26.790  31.860  49.600  0.00  0.00            
ATOM     14  N7  DA5 X   1      26.060  33.730  49.150  0.00  0.00            
ATOM     15  C5  DA5 X   1      26.640  34.980  49.520  0.00  0.00            
ATOM     16  C6  DA5 X   1      26.370  36.370  49.310  0.00  0.00            
ATOM     17  N6  DA5 X   1      25.300  36.850  48.650  0.00  0.00            
ATOM     18  H61 DA5 X   1      25.160  37.840  48.510  0.00  0.00            
ATOM     19  H62 DA5 X   1      24.590  36.240  48.260  0.00  0.00            
ATOM     20  N1  DA5 X   1      27.060  37.340  49.950  0.00  0.00            
ATOM     21  C2  DA5 X   1      28.140  36.970  50.580  0.00  0.00            
ATOM     22  H2  DA5 X   1      28.670  37.810  50.990  0.00  0.00            
ATOM     23  N3  DA5 X   1      28.640  35.780  50.810  0.00  0.00            
ATOM     24  C4  DA5 X   1      27.780  34.800  50.300  0.00  0.00            
ATOM     25  C3' DA5 X   1      31.220  32.290  51.610  0.00  0.00            
ATOM     26  H3' DA5 X   1      32.250  32.600  51.400  0.00  0.00            
ATOM     27  C2' DA5 X   1      30.440  32.900  50.480  0.00  0.00            
ATOM     28  H2' DA5 X   1      30.730  33.940  50.360  0.00  0.00            
ATOM     29 H2'' DA5 X   1      30.700  32.260  49.630  0.00  0.00            
ATOM     30  O3' DA5 X   1      31.120  30.860  51.730  0.00  0.00            
ATOM     31  P   DG  X   2      31.170  29.790  50.580  0.00  0.00            
ATOM     32  OP1 DG  X   2      31.490  28.480  51.180  0.00  0.00            
ATOM     33  OP2 DG  X   2      32.090  30.260  49.540  0.00  0.00            
ATOM     34  O5' DG  X   2      29.700  29.770  49.970  0.00  0.00            
ATOM     35  C5' DG  X   2      28.620  28.950  50.490  0.00  0.00            
ATOM     36  H5' DG  X   2      27.890  29.480  51.100  0.00  0.00            
ATOM     37 H5'' DG  X   2      29.030  28.080  51.010  0.00  0.00            
ATOM     38  C4' DG  X   2      27.560  28.470  49.370  0.00  0.00            
ATOM     39  H4' DG  X   2      26.770  27.970  49.940  0.00  0.00            
ATOM     40  O4' DG  X   2      26.960  29.540  48.680  0.00  0.00            
ATOM     41  C1' DG  X   2      27.430  29.520  47.330  0.00  0.00            
ATOM     42  H1' DG  X   2      26.640  29.120  46.690  0.00  0.00            
ATOM     43  N9  DG  X   2      27.730  30.950  46.970  0.00  0.00            
ATOM     44  C8  DG  X   2      28.920  31.640  47.190  0.00  0.00            
ATOM     45  H8  DG  X   2      29.820  31.170  47.580  0.00  0.00            
ATOM     46  N7  DG  X   2      28.890  32.820  46.810  0.00  0.00            
ATOM     47  C5  DG  X   2      27.620  32.990  46.340  0.00  0.00            
ATOM     48  C6  DG  X   2      26.950  34.190  45.800  0.00  0.00            
ATOM     49  O6  DG  X   2      27.460  35.280  45.670  0.00  0.00            
ATOM     50  N1  DG  X   2      25.640  33.960  45.360  0.00  0.00            
ATOM     51  H1  DG  X   2      25.200  34.740  44.890  0.00  0.00            
ATOM     52  C2  DG  X   2      25.070  32.740  45.500  0.00  0.00            
ATOM     53  N2  DG  X   2      23.940  32.660  44.950  0.00  0.00            
ATOM     54  H21 DG  X   2      23.600  33.460  44.430  0.00  0.00            
ATOM     55  H22 DG  X   2      23.580  31.720  44.860  0.00  0.00            
ATOM     56  N3  DG  X   2      25.590  31.630  46.040  0.00  0.00            
ATOM     57  C4  DG  X   2      26.850  31.860  46.440  0.00  0.00            
ATOM     58  C3' DG  X   2      28.150  27.470  48.400  0.00  0.00            
ATOM     59  H3' DG  X   2      28.980  26.980  48.930  0.00  0.00            
ATOM     60  C2' DG  X   2      28.630  28.550  47.330  0.00  0.00            
ATOM     61  H2' DG  X   2      29.540  29.030  47.670  0.00  0.00            
ATOM     62 H2'' DG  X   2      28.670  28.220  46.290  0.00  0.00            
ATOM     63  O3' DG  X   2      27.200  26.590  47.880  0.00  0.00            
ATOM     64  P   DG  X   3      27.680  25.470  46.870  0.00  0.00            
ATOM     65  OP1 DG  X   3      26.760  24.300  46.860  0.00  0.00            
ATOM     66  OP2 DG  X   3      29.140  25.220  46.960  0.00  0.00            
ATOM     67  O5' DG  X   3      27.460  26.210  45.550  0.00  0.00            
ATOM     68  C5' DG  X   3      26.200  26.060  44.890  0.00  0.00            
ATOM     69  H5' DG  X   3      25.400  26.470  45.490  0.00  0.00            
ATOM     70 H5'' DG  X   3      25.920  25.020  44.690  0.00  0.00            
ATOM     71  C4' DG  X   3      26.200  26.780  43.550  0.00  0.00            
ATOM     72  H4' DG  X   3      25.320  26.450  43.000  0.00  0.00            
ATOM     73  O4' DG  X   3      26.070  28.160  43.650  0.00  0.00            
ATOM     74  C1' DG  X   3      26.950  28.670  42.720  0.00  0.00            
ATOM     75  H1' DG  X   3      26.430  28.680  41.760  0.00  0.00            
ATOM     76  N9  DG  X   3      27.290  30.090  43.000  0.00  0.00            
ATOM     77  C8  DG  X   3      28.340  30.740  43.580  0.00  0.00            
ATOM     78  H8  DG  X   3      29.150  30.240  44.100  0.00  0.00            
ATOM     79  N7  DG  X   3      28.360  32.060  43.500  0.00  0.00            
ATOM     80  C5  DG  X   3      27.200  32.300  42.830  0.00  0.00            
ATOM     81  C6  DG  X   3      26.720  33.520  42.270  0.00  0.00            
ATOM     82  O6  DG  X   3      27.230  34.600  42.400  0.00  0.00            
ATOM     83  N1  DG  X   3      25.580  33.370  41.510  0.00  0.00            
ATOM     84  H1  DG  X   3      25.100  34.240  41.330  0.00  0.00            
ATOM     85  C2  DG  X   3      24.950  32.220  41.370  0.00  0.00            
ATOM     86  N2  DG  X   3      23.810  32.190  40.770  0.00  0.00            
ATOM     87  H21 DG  X   3      23.300  33.050  40.650  0.00  0.00            
ATOM     88  H22 DG  X   3      23.430  31.370  40.320  0.00  0.00            
ATOM     89  N3  DG  X   3      25.390  31.050  41.740  0.00  0.00            
ATOM     90  C4  DG  X   3      26.550  31.110  42.500  0.00  0.00            
ATOM     91  C3' DG  X   3      27.400  26.420  42.740  0.00  0.00            
ATOM     92  H3' DG  X   3      28.000  25.680  43.280  0.00  0.00            
ATOM     93  C2' DG  X   3      28.110  27.750  42.610  0.00  0.00            
ATOM     94  H2' DG  X   3      28.640  27.920  43.550  0.00  0.00            
ATOM     95 H2'' DG  X   3      28.640  27.960  41.680  0.00  0.00            
ATOM     96  O3' DG  X   3      27.220  25.980  41.410  0.00  0.00            
ATOM     97  P   DG  X   4      26.670  24.530  41.170  0.00  0.00            
ATOM     98  OP1 DG  X   4      25.680  24.140  42.200  0.00  0.00            
ATOM     99  OP2 DG  X   4      27.940  23.730  41.000  0.00  0.00            
ATOM    100  O5' DG  X   4      25.830  24.490  39.830  0.00  0.00            
ATOM    101  C5' DG  X   4      24.570  25.130  39.660  0.00  0.00            
ATOM    102  H5' DG  X   4      24.270  25.600  40.600  0.00  0.00            
ATOM    103 H5'' DG  X   4      23.800  24.370  39.540  0.00  0.00            
ATOM    104  C4' DG  X   4      24.390  26.270  38.660  0.00  0.00            
ATOM    105  H4' DG  X   4      23.340  26.450  38.420  0.00  0.00            
ATOM    106  O4' DG  X   4      25.040  27.540  39.080  0.00  0.00            
ATOM    107  C1' DG  X   4      25.860  27.970  38.060  0.00  0.00            
ATOM    108  H1' DG  X   4      25.300  28.630  37.400  0.00  0.00            
ATOM    109  N9  DG  X   4      26.880  29.000  38.500  0.00  0.00            
ATOM    110  C8  DG  X   4      28.200  28.860  38.910  0.00  0.00            
ATOM    111  H8  DG  X   4      28.690  27.900  38.990  0.00  0.00            
ATOM    112  N7  DG  X   4      28.770  29.970  39.280  0.00  0.00            
ATOM    113  C5  DG  X   4      27.790  30.930  38.970  0.00  0.00            
ATOM    114  C6  DG  X   4      27.830  32.380  39.010  0.00  0.00            
ATOM    115  O6  DG  X   4      28.730  33.190  39.400  0.00  0.00            
ATOM    116  N1  DG  X   4      26.640  32.980  38.630  0.00  0.00            
ATOM    117  H1  DG  X   4      26.640  33.980  38.490  0.00  0.00            
ATOM    118  C2  DG  X   4      25.590  32.310  38.120  0.00  0.00            
ATOM    119  N2  DG  X   4      24.680  32.980  37.500  0.00  0.00            
ATOM    120  H21 DG  X   4      24.630  33.990  37.460  0.00  0.00            
ATOM    121  H22 DG  X   4      24.090  32.360  36.960  0.00  0.00            
ATOM    122  N3  DG  X   4      25.600  31.010  37.860  0.00  0.00            
ATOM    123  C4  DG  X   4      26.680  30.320  38.360  0.00  0.00            
ATOM    124  C3' DG  X   4      25.090  25.800  37.410  0.00  0.00            
ATOM    125  H3' DG  X   4      25.340  24.740  37.460  0.00  0.00            
ATOM    126  C2' DG  X   4      26.320  26.700  37.320  0.00  0.00            
ATOM    127  H2' DG  X   4      27.010  26.150  37.970  0.00  0.00            
ATOM    128 H2'' DG  X   4      26.750  26.900  36.340  0.00  0.00            
ATOM    129  O3' DG  X   4      24.410  26.130  36.180  0.00  0.00            
ATOM    130  P   DT  X   5      23.890  24.870  35.240  0.00  0.00            
ATOM    131  OP1 DT  X   5      23.300  23.780  36.150  0.00  0.00            
ATOM    132  OP2 DT  X   5      24.950  24.530  34.240  0.00  0.00            
ATOM    133  O5' DT  X   5      22.600  25.530  34.450  0.00  0.00            
ATOM    134  C5' DT  X   5      21.280  25.480  34.890  0.00  0.00            
ATOM    135  H5' DT  X   5      21.220  26.000  35.850  0.00  0.00            
ATOM    136 H5'' DT  X   5      20.980  24.430  34.950  0.00  0.00            
ATOM    137  C4' DT  X   5      20.280  26.210  33.970  0.00  0.00            
ATOM    138  H4' DT  X   5      19.280  26.290  34.390  0.00  0.00            
ATOM    139  O4' DT  X   5      20.750  27.560  33.780  0.00  0.00            
ATOM    140  C1' DT  X   5      21.060  27.780  32.410  0.00  0.00            
ATOM    141  H1' DT  X   5      20.180  28.210  31.940  0.00  0.00            
ATOM    142  N1  DT  X   5      22.190  28.700  32.190  0.00  0.00            
ATOM    143  C6  DT  X   5      23.430  28.430  32.760  0.00  0.00            
ATOM    144  H6  DT  X   5      23.500  27.640  33.490  0.00  0.00            
ATOM    145  C5  DT  X   5      24.460  29.290  32.600  0.00  0.00            
ATOM    146  C7  DT  X   5      25.770  29.160  33.270  0.00  0.00            
ATOM    147  H71 DT  X   5      25.990  30.130  33.710  0.00  0.00            
ATOM    148  H72 DT  X   5      25.830  28.490  34.130  0.00  0.00            
ATOM    149  H73 DT  X   5      26.470  28.880  32.490  0.00  0.00            
ATOM    150  C4  DT  X   5      24.250  30.430  31.640  0.00  0.00            
ATOM    151  O4  DT  X   5      25.060  31.190  31.200  0.00  0.00            
ATOM    152  N3  DT  X   5      23.060  30.490  31.000  0.00  0.00            
ATOM    153  H3  DT  X   5      23.050  31.240  30.320  0.00  0.00            
ATOM    154  C2  DT  X   5      21.960  29.740  31.260  0.00  0.00            
ATOM    155  O2  DT  X   5      20.880  30.050  30.810  0.00  0.00            
ATOM    156  C3' DT  X   5      20.110  25.650  32.510  0.00  0.00            
ATOM    157  H3' DT  X   5      20.330  24.580  32.510  0.00  0.00            
ATOM    158  C2' DT  X   5      21.140  26.400  31.700  0.00  0.00            
ATOM    159  H2' DT  X   5      22.110  25.980  31.950  0.00  0.00            
ATOM    160 H2'' DT  X   5      20.990  26.400  30.620  0.00  0.00            
ATOM    161  O3' DT  X   5      18.880  25.910  31.810  0.00  0.00            
ATOM    162  P   DT  X   6      17.440  25.270  32.210  0.00  0.00            
ATOM    163  OP1 DT  X   6      17.800  23.930  32.700  0.00  0.00            
ATOM    164  OP2 DT  X   6      16.470  25.370  31.110  0.00  0.00            
ATOM    165  O5' DT  X   6      16.900  26.200  33.460  0.00  0.00            
ATOM    166  C5' DT  X   6      16.690  27.600  33.130  0.00  0.00            
ATOM    167  H5' DT  X   6      15.870  27.690  32.420  0.00  0.00            
ATOM    168 H5'' DT  X   6      17.560  27.950  32.570  0.00  0.00            
ATOM    169  C4' DT  X   6      16.360  28.540  34.300  0.00  0.00            
ATOM    170  H4' DT  X   6      16.300  29.500  33.790  0.00  0.00            
ATOM    171  O4' DT  X   6      15.100  28.120  34.790  0.00  0.00            
ATOM    172  C1' DT  X   6      15.160  28.020  36.170  0.00  0.00            
ATOM    173  H1' DT  X   6      15.100  29.020  36.590  0.00  0.00            
ATOM    174  N1  DT  X   6      14.000  27.290  36.850  0.00  0.00            
ATOM    175  C6  DT  X   6      13.140  28.020  37.700  0.00  0.00            
ATOM    176  H6  DT  X   6      13.370  29.040  37.970  0.00  0.00            
ATOM    177  C5  DT  X   6      12.160  27.380  38.360  0.00  0.00            
ATOM    178  C7  DT  X   6      11.260  28.210  39.280  0.00  0.00            
ATOM    179  H71 DT  X   6      10.330  28.450  38.760  0.00  0.00            
ATOM    180  H72 DT  X   6      10.980  27.690  40.190  0.00  0.00            
ATOM    181  H73 DT  X   6      11.760  29.150  39.540  0.00  0.00            
ATOM    182  C4  DT  X   6      11.980  25.920  38.080  0.00  0.00            
ATOM    183  O4  DT  X   6      11.090  25.240  38.530  0.00  0.00            
ATOM    184  N3  DT  X   6      12.860  25.340  37.180  0.00  0.00            
ATOM    185  H3  DT  X   6      12.680  24.360  37.000  0.00  0.00            
ATOM    186  C2  DT  X   6      13.870  25.940  36.510  0.00  0.00            
ATOM    187  O2  DT  X   6      14.580  25.260  35.770  0.00  0.00            
ATOM    188  C3' DT  X   6      17.360  28.450  35.460  0.00  0.00            
ATOM    189  H3' DT  X   6      18.280  27.960  35.140  0.00  0.00            
ATOM    190  C2' DT  X   6      16.580  27.510  36.450  0.00  0.00            
ATOM    191  H2' DT  X   6      16.680  26.480  36.130  0.00  0.00            
ATOM    192 H2'' DT  X   6      16.880  27.660  37.490  0.00  0.00            
ATOM    193  O3' DT  X   6      17.580  29.710  35.980  0.00  0.00            
ATOM    194  P   DA  X   7      18.700  30.050  37.010  0.00  0.00            
ATOM    195  OP1 DA  X   7      19.000  31.450  36.900  0.00  0.00            
ATOM    196  OP2 DA  X   7      19.830  29.110  36.840  0.00  0.00            
ATOM    197  O5' DA  X   7      18.090  29.890  38.440  0.00  0.00            
ATOM    198  C5' DA  X   7      16.850  30.440  38.820  0.00  0.00            
ATOM    199  H5' DA  X   7      16.180  30.300  37.970  0.00  0.00            
ATOM    200 H5'' DA  X   7      16.980  31.520  38.940  0.00  0.00            
ATOM    201  C4' DA  X   7      16.220  29.810  40.010  0.00  0.00            
ATOM    202  H4' DA  X   7      15.320  30.370  40.280  0.00  0.00            
ATOM    203  O4' DA  X   7      15.900  28.450  39.760  0.00  0.00            
ATOM    204  C1' DA  X   7      16.400  27.610  40.830  0.00  0.00            
ATOM    205  H1' DA  X   7      15.680  27.600  41.650  0.00  0.00            
ATOM    206  N9  DA  X   7      16.530  26.200  40.320  0.00  0.00            
ATOM    207  C8  DA  X   7      17.670  25.620  39.870  0.00  0.00            
ATOM    208  H8  DA  X   7      18.570  26.220  39.800  0.00  0.00            
ATOM    209  N7  DA  X   7      17.510  24.430  39.550  0.00  0.00            
ATOM    210  C5  DA  X   7      16.120  24.230  39.730  0.00  0.00            
ATOM    211  C6  DA  X   7      15.240  23.140  39.520  0.00  0.00            
ATOM    212  N6  DA  X   7      15.550  21.930  38.950  0.00  0.00            
ATOM    213  H61 DA  X   7      14.820  21.360  38.530  0.00  0.00            
ATOM    214  H62 DA  X   7      16.490  21.800  38.630  0.00  0.00            
ATOM    215  N1  DA  X   7      13.930  23.220  39.810  0.00  0.00            
ATOM    216  C2  DA  X   7      13.450  24.370  40.270  0.00  0.00            
ATOM    217  H2  DA  X   7      12.410  24.340  40.550  0.00  0.00            
ATOM    218  N3  DA  X   7      14.170  25.490  40.520  0.00  0.00            
ATOM    219  C4  DA  X   7      15.500  25.340  40.260  0.00  0.00            
ATOM    220  C3' DA  X   7      17.180  29.740  41.220  0.00  0.00            
ATOM    221  H3' DA  X   7      18.070  30.340  41.000  0.00  0.00            
ATOM    222  C2' DA  X   7      17.660  28.270  41.370  0.00  0.00            
ATOM    223  H2' DA  X   7      18.650  28.030  40.960  0.00  0.00            
ATOM    224 H2'' DA  X   7      17.760  28.090  42.440  0.00  0.00            
ATOM    225  O3' DA  X   7      16.590  30.130  42.440  0.00  0.00            
ATOM    226  P   DG  X   8      17.470  30.650  43.640  0.00  0.00            
ATOM    227  OP1 DG  X   8      18.840  30.020  43.520  0.00  0.00            
ATOM    228  OP2 DG  X   8      16.720  30.510  44.870  0.00  0.00            
ATOM    229  O5' DG  X   8      17.600  32.260  43.260  0.00  0.00            
ATOM    230  C5' DG  X   8      16.500  33.090  43.520  0.00  0.00            
ATOM    231  H5' DG  X   8      16.400  33.330  44.580  0.00  0.00            
ATOM    232 H5'' DG  X   8      15.540  32.680  43.200  0.00  0.00            
ATOM    233  C4' DG  X   8      16.620  34.410  42.730  0.00  0.00            
ATOM    234  H4' DG  X   8      15.730  34.990  42.970  0.00  0.00            
ATOM    235  O4' DG  X   8      17.840  35.050  43.210  0.00  0.00            
ATOM    236  C1' DG  X   8      18.720  35.250  42.180  0.00  0.00            
ATOM    237  H1' DG  X   8      18.580  36.280  41.840  0.00  0.00            
ATOM    238  N9  DG  X   8      20.070  35.160  42.730  0.00  0.00            
ATOM    239  C8  DG  X   8      20.780  34.060  43.100  0.00  0.00            
ATOM    240  H8  DG  X   8      20.400  33.090  42.840  0.00  0.00            
ATOM    241  N7  DG  X   8      22.010  34.270  43.520  0.00  0.00            
ATOM    242  C5  DG  X   8      22.130  35.670  43.420  0.00  0.00            
ATOM    243  C6  DG  X   8      23.240  36.470  43.600  0.00  0.00            
ATOM    244  O6  DG  X   8      24.360  36.170  43.960  0.00  0.00            
ATOM    245  N1  DG  X   8      23.060  37.750  43.080  0.00  0.00            
ATOM    246  H1  DG  X   8      23.820  38.410  43.110  0.00  0.00            
ATOM    247  C2  DG  X   8      21.910  38.150  42.490  0.00  0.00            
ATOM    248  N2  DG  X   8      21.900  39.370  42.040  0.00  0.00            
ATOM    249  H21 DG  X   8      22.670  40.000  42.160  0.00  0.00            
ATOM    250  H22 DG  X   8      21.080  39.590  41.480  0.00  0.00            
ATOM    251  N3  DG  X   8      20.830  37.400  42.350  0.00  0.00            
ATOM    252  C4  DG  X   8      21.000  36.160  42.830  0.00  0.00            
ATOM    253  C3' DG  X   8      16.780  34.220  41.260  0.00  0.00            
ATOM    254  H3' DG  X   8      16.500  33.230  40.890  0.00  0.00            
ATOM    255  C2' DG  X   8      18.290  34.280  41.020  0.00  0.00            
ATOM    256  H2' DG  X   8      18.630  33.260  41.150  0.00  0.00            
ATOM    257 H2'' DG  X   8      18.460  34.700  40.030  0.00  0.00            
ATOM    258  O3' DG  X   8      16.060  35.330  40.600  0.00  0.00            
ATOM    259  P   DG  X   9      15.410  35.180  39.160  0.00  0.00            
ATOM    260  OP1 DG  X   9      14.370  36.250  39.080  0.00  0.00            
ATOM    261  OP2 DG  X   9      15.010  33.790  38.920  0.00  0.00            
ATOM    262  O5' DG  X   9      16.590  35.430  38.240  0.00  0.00            
ATOM    263  C5' DG  X   9      16.990  36.750  37.920  0.00  0.00            
ATOM    264  H5' DG  X   9      17.030  37.320  38.850  0.00  0.00            
ATOM    265 H5'' DG  X   9      16.280  37.270  37.270  0.00  0.00            
ATOM    266  C4' DG  X   9      18.410  36.890  37.370  0.00  0.00            
ATOM    267  H4' DG  X   9      18.600  37.850  36.900  0.00  0.00            
ATOM    268  O4' DG  X   9      19.330  36.750  38.460  0.00  0.00            
ATOM    269  C1' DG  X   9      20.480  36.220  37.880  0.00  0.00            
ATOM    270  H1' DG  X   9      20.820  36.900  37.100  0.00  0.00            
ATOM    271  N9  DG  X   9      21.600  35.960  38.760  0.00  0.00            
ATOM    272  C8  DG  X   9      22.010  34.790  39.350  0.00  0.00            
ATOM    273  H8  DG  X   9      21.470  33.860  39.260  0.00  0.00            
ATOM    274  N7  DG  X   9      23.080  34.890  40.060  0.00  0.00            
ATOM    275  C5  DG  X   9      23.500  36.190  39.790  0.00  0.00            
ATOM    276  C6  DG  X   9      24.700  36.840  40.150  0.00  0.00            
ATOM    277  O6  DG  X   9      25.670  36.400  40.780  0.00  0.00            
ATOM    278  N1  DG  X   9      24.790  38.130  39.640  0.00  0.00            
ATOM    279  H1  DG  X   9      25.640  38.640  39.840  0.00  0.00            
ATOM    280  C2  DG  X   9      23.880  38.770  38.870  0.00  0.00            
ATOM    281  N2  DG  X   9      24.130  39.930  38.400  0.00  0.00            
ATOM    282  H21 DG  X   9      24.830  40.520  38.840  0.00  0.00            
ATOM    283  H22 DG  X   9      23.640  40.110  37.540  0.00  0.00            
ATOM    284  N3  DG  X   9      22.750  38.100  38.460  0.00  0.00            
ATOM    285  C4  DG  X   9      22.620  36.860  38.950  0.00  0.00            
ATOM    286  C3' DG  X   9      18.770  35.730  36.420  0.00  0.00            
ATOM    287  H3' DG  X   9      17.960  35.030  36.200  0.00  0.00            
ATOM    288  C2' DG  X   9      19.840  35.000  37.270  0.00  0.00            
ATOM    289  H2' DG  X   9      19.510  34.400  38.120  0.00  0.00            
ATOM    290 H2'' DG  X   9      20.540  34.480  36.630  0.00  0.00            
ATOM    291  O3' DG  X   9      19.420  36.270  35.310  0.00  0.00            
ATOM    292  P   DG  X  10      18.930  36.120  33.850  0.00  0.00            
ATOM    293  OP1 DG  X  10      17.540  36.640  33.800  0.00  0.00            
ATOM    294  OP2 DG  X  10      19.230  34.740  33.440  0.00  0.00            
ATOM    295  O5' DG  X  10      19.830  37.150  33.060  0.00  0.00            
ATOM    296  C5' DG  X  10      19.940  38.500  33.390  0.00  0.00            
ATOM    297  H5' DG  X  10      19.330  38.570  34.290  0.00  0.00            
ATOM    298 H5'' DG  X  10      19.410  39.060  32.630  0.00  0.00            
ATOM    299  C4' DG  X  10      21.420  39.060  33.560  0.00  0.00            
ATOM    300  H4' DG  X  10      21.430  40.120  33.820  0.00  0.00            
ATOM    301  O4' DG  X  10      22.110  38.420  34.650  0.00  0.00            
ATOM    302  C1' DG  X  10      23.450  38.270  34.280  0.00  0.00            
ATOM    303  H1' DG  X  10      23.880  39.270  34.370  0.00  0.00            
ATOM    304  N9  DG  X  10      24.110  37.360  35.210  0.00  0.00            
ATOM    305  C8  DG  X  10      23.660  36.240  35.860  0.00  0.00            
ATOM    306  H8  DG  X  10      22.690  35.800  35.700  0.00  0.00            
ATOM    307  N7  DG  X  10      24.480  35.750  36.710  0.00  0.00            
ATOM    308  C5  DG  X  10      25.580  36.570  36.580  0.00  0.00            
ATOM    309  C6  DG  X  10      26.840  36.510  37.280  0.00  0.00            
ATOM    310  O6  DG  X  10      27.290  35.760  38.130  0.00  0.00            
ATOM    311  N1  DG  X  10      27.680  37.500  36.910  0.00  0.00            
ATOM    312  H1  DG  X  10      28.650  37.570  37.190  0.00  0.00            
ATOM    313  C2  DG  X  10      27.300  38.520  36.140  0.00  0.00            
ATOM    314  N2  DG  X  10      28.180  39.490  35.990  0.00  0.00            
ATOM    315  H21 DG  X  10      29.130  39.420  36.330  0.00  0.00            
ATOM    316  H22 DG  X  10      27.940  40.310  35.460  0.00  0.00            
ATOM    317  N3  DG  X  10      26.110  38.710  35.510  0.00  0.00            
ATOM    318  C4  DG  X  10      25.310  37.620  35.740  0.00  0.00            
ATOM    319  C3' DG  X  10      22.380  39.030  32.310  0.00  0.00            
ATOM    320  H3' DG  X  10      21.940  38.610  31.410  0.00  0.00            
ATOM    321  C2' DG  X  10      23.400  38.020  32.800  0.00  0.00            
ATOM    322  H2' DG  X  10      23.070  36.990  32.620  0.00  0.00            
ATOM    323 H2'' DG  X  10      24.340  38.260  32.300  0.00  0.00            
ATOM    324  O3' DG  X  10      23.110  40.220  32.130  0.00  0.00            
ATOM    325  P   DT  X  11      23.470  40.750  30.640  0.00  0.00            
ATOM    326  OP1 DT  X  11      23.340  39.740  29.600  0.00  0.00            
ATOM    327  OP2 DT  X  11      24.800  41.440  30.680  0.00  0.00            
ATOM    328  O5' DT  X  11      22.390  41.920  30.350  0.00  0.00            
ATOM    329  C5' DT  X  11      20.950  41.730  30.200  0.00  0.00            
ATOM    330  H5' DT  X  11      20.740  40.660  30.290  0.00  0.00            
ATOM    331 H5'' DT  X  11      20.630  41.940  29.180  0.00  0.00            
ATOM    332  C4' DT  X  11      20.120  42.440  31.260  0.00  0.00            
ATOM    333  H4' DT  X  11      19.070  42.140  31.250  0.00  0.00            
ATOM    334  O4' DT  X  11      20.660  42.070  32.530  0.00  0.00            
ATOM    335  C1' DT  X  11      20.770  43.270  33.330  0.00  0.00            
ATOM    336  H1' DT  X  11      19.800  43.560  33.750  0.00  0.00            
ATOM    337  N1  DT  X  11      21.750  43.130  34.370  0.00  0.00            
ATOM    338  C6  DT  X  11      23.020  42.730  34.020  0.00  0.00            
ATOM    339  H6  DT  X  11      23.270  42.500  33.000  0.00  0.00            
ATOM    340  C5  DT  X  11      24.010  42.510  34.970  0.00  0.00            
ATOM    341  C7  DT  X  11      25.440  42.190  34.550  0.00  0.00            
ATOM    342  H71 DT  X  11      25.780  41.200  34.870  0.00  0.00            
ATOM    343  H72 DT  X  11      25.410  42.170  33.460  0.00  0.00            
ATOM    344  H73 DT  X  11      26.200  42.900  34.870  0.00  0.00            
ATOM    345  C4  DT  X  11      23.690  42.730  36.380  0.00  0.00            
ATOM    346  O4  DT  X  11      24.430  42.660  37.340  0.00  0.00            
ATOM    347  N3  DT  X  11      22.370  43.020  36.610  0.00  0.00            
ATOM    348  H3  DT  X  11      22.050  43.080  37.560  0.00  0.00            
ATOM    349  C2  DT  X  11      21.410  43.300  35.680  0.00  0.00            
ATOM    350  O2  DT  X  11      20.380  43.780  36.050  0.00  0.00            
ATOM    351  C3' DT  X  11      20.280  43.900  31.130  0.00  0.00            
ATOM    352  H3' DT  X  11      20.770  44.200  30.200  0.00  0.00            
ATOM    353  C2' DT  X  11      21.230  44.270  32.290  0.00  0.00            
ATOM    354  H2' DT  X  11      22.220  44.030  31.900  0.00  0.00            
ATOM    355 H2'' DT  X  11      21.100  45.290  32.640  0.00  0.00            
ATOM    356  O3' DT  X  11      19.060  44.630  31.360  0.00  0.00            
ATOM    357  P   DT  X  12      18.560  45.640  30.250  0.00  0.00            
ATOM    358  OP1 DT  X  12      17.520  45.010  29.450  0.00  0.00            
ATOM    359  OP2 DT  X  12      19.730  46.350  29.650  0.00  0.00            
ATOM    360  O5' DT  X  12      18.010  46.630  31.400  0.00  0.00            
ATOM    361  C5' DT  X  12      18.840  47.210  32.470  0.00  0.00            
ATOM    362  H5' DT  X  12      19.770  47.630  32.090  0.00  0.00            
ATOM    363 H5'' DT  X  12      18.980  46.400  33.190  0.00  0.00            
ATOM    364  C4' DT  X  12      18.040  48.360  33.220  0.00  0.00            
ATOM    365  H4' DT  X  12      18.570  48.590  34.140  0.00  0.00            
ATOM    366  O4' DT  X  12      18.100  49.470  32.370  0.00  0.00            
ATOM    367  C1' DT  X  12      16.760  49.900  32.150  0.00  0.00            
ATOM    368  H1' DT  X  12      16.460  50.610  32.920  0.00  0.00            
ATOM    369  N1  DT  X  12      16.660  50.340  30.740  0.00  0.00            
ATOM    370  C6  DT  X  12      17.060  49.570  29.620  0.00  0.00            
ATOM    371  H6  DT  X  12      17.480  48.600  29.840  0.00  0.00            
ATOM    372  C5  DT  X  12      17.150  50.090  28.390  0.00  0.00            
ATOM    373  C7  DT  X  12      17.590  49.190  27.270  0.00  0.00            
ATOM    374  H71 DT  X  12      16.850  49.270  26.480  0.00  0.00            
ATOM    375  H72 DT  X  12      18.510  49.540  26.790  0.00  0.00            
ATOM    376  H73 DT  X  12      17.560  48.150  27.600  0.00  0.00            
ATOM    377  C4  DT  X  12      16.820  51.440  28.120  0.00  0.00            
ATOM    378  O4  DT  X  12      16.860  52.140  27.070  0.00  0.00            
ATOM    379  N3  DT  X  12      16.600  52.190  29.310  0.00  0.00            
ATOM    380  H3  DT  X  12      16.520  53.190  29.250  0.00  0.00            
ATOM    381  C2  DT  X  12      16.520  51.710  30.590  0.00  0.00            
ATOM    382  O2  DT  X  12      16.400  52.550  31.490  0.00  0.00            
ATOM    383  C3' DT  X  12      16.600  48.040  33.580  0.00  0.00            
ATOM    384  H3' DT  X  12      16.380  46.980  33.610  0.00  0.00            
ATOM    385  C2' DT  X  12      15.830  48.680  32.440  0.00  0.00            
ATOM    386  H2' DT  X  12      15.700  47.910  31.690  0.00  0.00            
ATOM    387 H2'' DT  X  12      14.810  48.960  32.710  0.00  0.00            
ATOM    388  O3' DT  X  12      16.230  48.710  34.810  0.00  0.00            
ATOM    389  P   DA  X  13      16.010  47.900  36.210  0.00  0.00            
ATOM    390  OP1 DA  X  13      15.040  46.810  36.050  0.00  0.00            
ATOM    391  OP2 DA  X  13      15.840  48.920  37.310  0.00  0.00            
ATOM    392  O5' DA  X  13      17.410  47.300  36.500  0.00  0.00            
ATOM    393  C5' DA  X  13      18.560  47.940  37.070  0.00  0.00            
ATOM    394  H5' DA  X  13      18.350  48.240  38.100  0.00  0.00            
ATOM    395 H5'' DA  X  13      18.960  48.760  36.470  0.00  0.00            
ATOM    396  C4' DA  X  13      19.700  46.920  36.960  0.00  0.00            
ATOM    397  H4' DA  X  13      19.390  45.910  37.230  0.00  0.00            
ATOM    398  O4' DA  X  13      20.110  46.870  35.580  0.00  0.00            
ATOM    399  C1' DA  X  13      21.520  47.210  35.530  0.00  0.00            
ATOM    400  H1' DA  X  13      22.040  46.250  35.510  0.00  0.00            
ATOM    401  N9  DA  X  13      21.790  48.100  34.480  0.00  0.00            
ATOM    402  C8  DA  X  13      22.670  47.850  33.440  0.00  0.00            
ATOM    403  H8  DA  X  13      23.090  46.850  33.410  0.00  0.00            
ATOM    404  N7  DA  X  13      22.980  48.910  32.730  0.00  0.00            
ATOM    405  C5  DA  X  13      22.080  49.870  33.270  0.00  0.00            
ATOM    406  C6  DA  X  13      21.820  51.210  32.980  0.00  0.00            
ATOM    407  N6  DA  X  13      22.410  52.000  32.060  0.00  0.00            
ATOM    408  H61 DA  X  13      22.080  52.950  32.110  0.00  0.00            
ATOM    409  H62 DA  X  13      23.280  51.690  31.630  0.00  0.00            
ATOM    410  N1  DA  X  13      20.940  51.940  33.660  0.00  0.00            
ATOM    411  C2  DA  X  13      20.290  51.300  34.590  0.00  0.00            
ATOM    412  H2  DA  X  13      19.570  51.910  35.120  0.00  0.00            
ATOM    413  N3  DA  X  13      20.380  50.010  35.010  0.00  0.00            
ATOM    414  C4  DA  X  13      21.340  49.380  34.230  0.00  0.00            
ATOM    415  C3' DA  X  13      20.930  47.160  37.770  0.00  0.00            
ATOM    416  H3' DA  X  13      20.720  47.720  38.670  0.00  0.00            
ATOM    417  C2' DA  X  13      21.800  47.910  36.850  0.00  0.00            
ATOM    418  H2' DA  X  13      21.640  48.990  36.820  0.00  0.00            
ATOM    419 H2'' DA  X  13      22.840  47.710  37.100  0.00  0.00            
ATOM    420  O3' DA  X  13      21.540  46.000  38.190  0.00  0.00            
ATOM    421  P   DG  X  14      21.140  45.200  39.530  0.00  0.00            
ATOM    422  OP1 DG  X  14      20.870  43.720  39.280  0.00  0.00            
ATOM    423  OP2 DG  X  14      20.110  45.980  40.200  0.00  0.00            
ATOM    424  O5' DG  X  14      22.490  45.410  40.300  0.00  0.00            
ATOM    425  C5' DG  X  14      22.980  46.650  40.780  0.00  0.00            
ATOM    426  H5' DG  X  14      22.600  46.750  41.790  0.00  0.00            
ATOM    427 H5'' DG  X  14      22.530  47.420  40.150  0.00  0.00            
ATOM    428  C4' DG  X  14      24.510  46.730  40.870  0.00  0.00            
ATOM    429  H4' DG  X  14      24.640  47.720  41.320  0.00  0.00            
ATOM    430  O4' DG  X  14      25.020  45.680  41.670  0.00  0.00            
ATOM    431  C1' DG  X  14      25.780  44.770  40.860  0.00  0.00            
ATOM    432  H1' DG  X  14      26.840  44.950  41.060  0.00  0.00            
ATOM    433  N9  DG  X  14      25.510  43.280  41.220  0.00  0.00            
ATOM    434  C8  DG  X  14      24.460  42.450  40.800  0.00  0.00            
ATOM    435  H8  DG  X  14      23.850  42.780  39.970  0.00  0.00            
ATOM    436  N7  DG  X  14      24.480  41.250  41.300  0.00  0.00            
ATOM    437  C5  DG  X  14      25.460  41.340  42.280  0.00  0.00            
ATOM    438  C6  DG  X  14      25.880  40.440  43.280  0.00  0.00            
ATOM    439  O6  DG  X  14      25.320  39.410  43.530  0.00  0.00            
ATOM    440  N1  DG  X  14      27.050  40.780  43.990  0.00  0.00            
ATOM    441  H1  DG  X  14      27.370  40.240  44.780  0.00  0.00            
ATOM    442  C2  DG  X  14      27.570  42.020  43.830  0.00  0.00            
ATOM    443  N2  DG  X  14      28.670  42.240  44.450  0.00  0.00            
ATOM    444  H21 DG  X  14      29.250  41.540  44.880  0.00  0.00            
ATOM    445  H22 DG  X  14      29.100  43.130  44.240  0.00  0.00            
ATOM    446  N3  DG  X  14      27.230  42.920  42.970  0.00  0.00            
ATOM    447  C4  DG  X  14      26.140  42.530  42.180  0.00  0.00            
ATOM    448  C3' DG  X  14      25.170  46.600  39.490  0.00  0.00            
ATOM    449  H3' DG  X  14      24.410  46.940  38.790  0.00  0.00            
ATOM    450  C2' DG  X  14      25.460  45.130  39.370  0.00  0.00            
ATOM    451  H2' DG  X  14      24.640  44.520  39.000  0.00  0.00            
ATOM    452 H2'' DG  X  14      26.360  44.930  38.790  0.00  0.00            
ATOM    453  O3' DG  X  14      26.330  47.360  39.520  0.00  0.00            
ATOM    454  P   DG  X  15      26.940  47.910  38.170  0.00  0.00            
ATOM    455  OP1 DG  X  15      27.710  49.120  38.490  0.00  0.00            
ATOM    456  OP2 DG  X  15      25.820  48.020  37.200  0.00  0.00            
ATOM    457  O5' DG  X  15      27.890  46.730  37.660  0.00  0.00            
ATOM    458  C5' DG  X  15      29.330  46.800  38.010  0.00  0.00            
ATOM    459  H5' DG  X  15      29.410  47.230  39.010  0.00  0.00            
ATOM    460 H5'' DG  X  15      29.820  47.480  37.300  0.00  0.00            
ATOM    461  C4' DG  X  15      29.930  45.420  38.010  0.00  0.00            
ATOM    462  H4' DG  X  15      31.010  45.460  38.160  0.00  0.00            
ATOM    463  O4' DG  X  15      29.350  44.540  39.040  0.00  0.00            
ATOM    464  C1' DG  X  15      29.380  43.220  38.460  0.00  0.00            
ATOM    465  H1' DG  X  15      30.400  42.840  38.560  0.00  0.00            
ATOM    466  N9  DG  X  15      28.540  42.160  39.160  0.00  0.00            
ATOM    467  C8  DG  X  15      27.390  41.610  38.740  0.00  0.00            
ATOM    468  H8  DG  X  15      26.840  41.970  37.880  0.00  0.00            
ATOM    469  N7  DG  X  15      27.040  40.500  39.410  0.00  0.00            
ATOM    470  C5  DG  X  15      28.150  40.300  40.240  0.00  0.00            
ATOM    471  C6  DG  X  15      28.400  39.190  41.130  0.00  0.00            
ATOM    472  O6  DG  X  15      27.630  38.290  41.440  0.00  0.00            
ATOM    473  N1  DG  X  15      29.630  39.360  41.800  0.00  0.00            
ATOM    474  H1  DG  X  15      29.950  38.710  42.510  0.00  0.00            
ATOM    475  C2  DG  X  15      30.490  40.380  41.510  0.00  0.00            
ATOM    476  N2  DG  X  15      31.710  40.300  42.060  0.00  0.00            
ATOM    477  H21 DG  X  15      31.930  39.630  42.780  0.00  0.00            
ATOM    478  H22 DG  X  15      32.280  41.100  41.840  0.00  0.00            
ATOM    479  N3  DG  X  15      30.250  41.410  40.680  0.00  0.00            
ATOM    480  C4  DG  X  15      29.080  41.280  40.040  0.00  0.00            
ATOM    481  C3' DG  X  15      29.710  44.730  36.670  0.00  0.00            
ATOM    482  H3' DG  X  15      29.250  45.400  35.960  0.00  0.00            
ATOM    483  C2' DG  X  15      29.010  43.410  37.020  0.00  0.00            
ATOM    484  H2' DG  X  15      27.930  43.500  36.890  0.00  0.00            
ATOM    485 H2'' DG  X  15      29.280  42.600  36.350  0.00  0.00            
ATOM    486  O3' DG  X  15      31.020  44.350  36.100  0.00  0.00            
ATOM    487  P   DG  X  16      31.960  45.360  35.310  0.00  0.00            
ATOM    488  OP1 DG  X  16      31.830  46.690  36.010  0.00  0.00            
ATOM    489  OP2 DG  X  16      31.700  45.300  33.840  0.00  0.00            
ATOM    490  O5' DG  X  16      33.360  44.750  35.610  0.00  0.00            
ATOM    491  C5' DG  X  16      34.030  45.110  36.840  0.00  0.00            
ATOM    492  H5' DG  X  16      33.380  45.690  37.490  0.00  0.00            
ATOM    493 H5'' DG  X  16      34.910  45.710  36.640  0.00  0.00            
ATOM    494  C4' DG  X  16      34.660  43.980  37.690  0.00  0.00            
ATOM    495  H4' DG  X  16      35.100  44.420  38.580  0.00  0.00            
ATOM    496  O4' DG  X  16      33.580  43.180  38.240  0.00  0.00            
ATOM    497  C1' DG  X  16      33.990  41.860  38.130  0.00  0.00            
ATOM    498  H1' DG  X  16      34.580  41.600  39.000  0.00  0.00            
ATOM    499  N9  DG  X  16      32.840  40.930  37.930  0.00  0.00            
ATOM    500  C8  DG  X  16      31.840  40.920  36.990  0.00  0.00            
ATOM    501  H8  DG  X  16      31.600  41.720  36.300  0.00  0.00            
ATOM    502  N7  DG  X  16      30.970  39.970  37.130  0.00  0.00            
ATOM    503  C5  DG  X  16      31.510  39.170  38.140  0.00  0.00            
ATOM    504  C6  DG  X  16      31.090  37.960  38.760  0.00  0.00            
ATOM    505  O6  DG  X  16      30.100  37.250  38.660  0.00  0.00            
ATOM    506  N1  DG  X  16      31.960  37.510  39.730  0.00  0.00            
ATOM    507  H1  DG  X  16      31.870  36.580  40.120  0.00  0.00            
ATOM    508  C2  DG  X  16      33.070  38.170  40.080  0.00  0.00            
ATOM    509  N2  DG  X  16      33.940  37.660  40.930  0.00  0.00            
ATOM    510  H21 DG  X  16      33.570  36.950  41.540  0.00  0.00            
ATOM    511  H22 DG  X  16      34.480  38.350  41.420  0.00  0.00            
ATOM    512  N3  DG  X  16      33.520  39.290  39.510  0.00  0.00            
ATOM    513  C4  DG  X  16      32.690  39.780  38.600  0.00  0.00            
ATOM    514  C3' DG  X  16      35.570  43.070  36.940  0.00  0.00            
ATOM    515  H3' DG  X  16      35.660  43.400  35.910  0.00  0.00            
ATOM    516  C2' DG  X  16      34.850  41.810  36.880  0.00  0.00            
ATOM    517  H2' DG  X  16      34.230  41.890  35.990  0.00  0.00            
ATOM    518 H2'' DG  X  16      35.450  40.910  37.020  0.00  0.00            
ATOM    519  O3' DG  X  16      36.830  42.820  37.580  0.00  0.00            
ATOM    520  P   DT  X  17      38.100  43.850  37.500  0.00  0.00            
ATOM    521  OP1 DT  X  17      38.100  44.340  36.080  0.00  0.00            
ATOM    522  OP2 DT  X  17      39.260  43.220  38.090  0.00  0.00            
ATOM    523  O5' DT  X  17      37.770  45.050  38.410  0.00  0.00            
ATOM    524  C5' DT  X  17      37.850  46.410  37.900  0.00  0.00            
ATOM    525  H5' DT  X  17      37.440  46.480  36.890  0.00  0.00            
ATOM    526 H5'' DT  X  17      38.900  46.700  37.800  0.00  0.00            
ATOM    527  C4' DT  X  17      37.120  47.470  38.810  0.00  0.00            
ATOM    528  H4' DT  X  17      37.230  48.470  38.390  0.00  0.00            
ATOM    529  O4' DT  X  17      35.740  47.250  38.860  0.00  0.00            
ATOM    530  C1' DT  X  17      35.310  47.340  40.250  0.00  0.00            
ATOM    531  H1' DT  X  17      34.450  48.010  40.280  0.00  0.00            
ATOM    532  N1  DT  X  17      34.880  46.030  40.840  0.00  0.00            
ATOM    533  C6  DT  X  17      35.900  45.000  40.990  0.00  0.00            
ATOM    534  H6  DT  X  17      36.930  45.250  40.780  0.00  0.00            
ATOM    535  C5  DT  X  17      35.500  43.730  41.330  0.00  0.00            
ATOM    536  C7  DT  X  17      36.610  42.700  41.450  0.00  0.00            
ATOM    537  H71 DT  X  17      37.630  43.090  41.560  0.00  0.00            
ATOM    538  H72 DT  X  17      36.390  42.100  42.330  0.00  0.00            
ATOM    539  H73 DT  X  17      36.610  42.070  40.570  0.00  0.00            
ATOM    540  C4  DT  X  17      34.070  43.340  41.410  0.00  0.00            
ATOM    541  O4  DT  X  17      33.710  42.200  41.720  0.00  0.00            
ATOM    542  N3  DT  X  17      33.220  44.360  41.120  0.00  0.00            
ATOM    543  H3  DT  X  17      32.240  44.200  40.950  0.00  0.00            
ATOM    544  C2  DT  X  17      33.550  45.680  40.760  0.00  0.00            
ATOM    545  O2  DT  X  17      32.690  46.480  40.350  0.00  0.00            
ATOM    546  C3' DT  X  17      37.810  47.660  40.240  0.00  0.00            
ATOM    547  H3' DT  X  17      38.340  46.740  40.500  0.00  0.00            
ATOM    548  C2' DT  X  17      36.530  47.950  41.020  0.00  0.00            
ATOM    549  H2' DT  X  17      36.520  47.670  42.080  0.00  0.00            
ATOM    550 H2'' DT  X  17      36.490  49.040  41.030  0.00  0.00            
ATOM    551  O3' DT  X  17      38.680  48.780  40.330  0.00  0.00            
ATOM    552  P   DT  X  18      39.880  48.820  41.300  0.00  0.00            
ATOM    553  OP1 DT  X  18      40.780  49.920  40.860  0.00  0.00            
ATOM    554  OP2 DT  X  18      40.430  47.450  41.320  0.00  0.00            
ATOM    555  O5' DT  X  18      39.260  49.210  42.650  0.00  0.00            
ATOM    556  C5' DT  X  18      39.990  49.570  43.820  0.00  0.00            
ATOM    557  H5' DT  X  18      40.600  50.470  43.710  0.00  0.00            
ATOM    558 H5'' DT  X  18      40.700  48.760  43.930  0.00  0.00            
ATOM    559  C4' DT  X  18      39.210  49.450  45.110  0.00  0.00            
ATOM    560  H4' DT  X  18      39.770  49.790  45.980  0.00  0.00            
ATOM    561  O4' DT  X  18      38.130  50.310  45.020  0.00  0.00            
ATOM    562  C1' DT  X  18      36.990  49.640  45.730  0.00  0.00            
ATOM    563  H1' DT  X  18      37.220  49.760  46.790  0.00  0.00            
ATOM    564  N1  DT  X  18      35.610  50.170  45.370  0.00  0.00            
ATOM    565  C6  DT  X  18      35.090  50.160  44.110  0.00  0.00            
ATOM    566  H6  DT  X  18      35.680  49.740  43.310  0.00  0.00            
ATOM    567  C5  DT  X  18      33.920  50.760  43.810  0.00  0.00            
ATOM    568  C7  DT  X  18      33.370  50.630  42.400  0.00  0.00            
ATOM    569  H71 DT  X  18      32.290  50.460  42.440  0.00  0.00            
ATOM    570  H72 DT  X  18      33.500  51.620  41.960  0.00  0.00            
ATOM    571  H73 DT  X  18      33.910  49.990  41.700  0.00  0.00            
ATOM    572  C4  DT  X  18      33.180  51.390  44.870  0.00  0.00            
ATOM    573  O4  DT  X  18      32.040  51.890  44.740  0.00  0.00            
ATOM    574  N3  DT  X  18      33.690  51.250  46.140  0.00  0.00            
ATOM    575  H3  DT  X  18      32.950  51.340  46.830  0.00  0.00            
ATOM    576  C2  DT  X  18      34.850  50.620  46.500  0.00  0.00            
ATOM    577  O2  DT  X  18      35.230  50.530  47.680  0.00  0.00            
ATOM    578  C3' DT  X  18      38.660  48.000  45.540  0.00  0.00            
ATOM    579  H3' DT  X  18      39.200  47.290  44.920  0.00  0.00            
ATOM    580  C2' DT  X  18      37.180  48.160  45.370  0.00  0.00            
ATOM    581  H2' DT  X  18      36.970  47.930  44.320  0.00  0.00            
ATOM    582 H2'' DT  X  18      36.640  47.550  46.080  0.00  0.00            
ATOM    583  O3' DT  X  18      38.940  47.760  46.950  0.00  0.00            
ATOM    584  P   DA  X  19      38.700  46.370  47.590  0.00  0.00            
ATOM    585  OP1 DA  X  19      39.390  46.420  48.940  0.00  0.00            
ATOM    586  OP2 DA  X  19      39.010  45.370  46.580  0.00  0.00            
ATOM    587  O5' DA  X  19      37.140  46.220  47.960  0.00  0.00            
ATOM    588  C5' DA  X  19      36.500  47.140  48.870  0.00  0.00            
ATOM    589  H5' DA  X  19      36.860  48.110  48.530  0.00  0.00            
ATOM    590 H5'' DA  X  19      36.940  46.960  49.850  0.00  0.00            
ATOM    591  C4' DA  X  19      34.960  46.930  48.890  0.00  0.00            
ATOM    592  H4' DA  X  19      34.540  47.450  49.750  0.00  0.00            
ATOM    593  O4' DA  X  19      34.520  47.570  47.690  0.00  0.00            
ATOM    594  C1' DA  X  19      33.510  46.690  47.320  0.00  0.00            
ATOM    595  H1' DA  X  19      32.610  46.920  47.890  0.00  0.00            
ATOM    596  N9  DA  X  19      33.230  46.900  45.880  0.00  0.00            
ATOM    597  C8  DA  X  19      33.880  46.390  44.800  0.00  0.00            
ATOM    598  H8  DA  X  19      34.730  45.730  44.840  0.00  0.00            
ATOM    599  N7  DA  X  19      33.330  46.740  43.590  0.00  0.00            
ATOM    600  C5  DA  X  19      32.210  47.540  43.990  0.00  0.00            
ATOM    601  C6  DA  X  19      31.090  48.070  43.310  0.00  0.00            
ATOM    602  N6  DA  X  19      30.880  47.900  42.020  0.00  0.00            
ATOM    603  H61 DA  X  19      30.120  48.390  41.580  0.00  0.00            
ATOM    604  H62 DA  X  19      31.640  47.460  41.520  0.00  0.00            
ATOM    605  N1  DA  X  19      30.050  48.600  43.990  0.00  0.00            
ATOM    606  C2  DA  X  19      30.110  48.560  45.330  0.00  0.00            
ATOM    607  H2  DA  X  19      29.250  48.980  45.830  0.00  0.00            
ATOM    608  N3  DA  X  19      31.060  48.030  46.110  0.00  0.00            
ATOM    609  C4  DA  X  19      32.110  47.560  45.350  0.00  0.00            
ATOM    610  C3' DA  X  19      34.650  45.430  48.900  0.00  0.00            
ATOM    611  H3' DA  X  19      35.450  44.690  48.990  0.00  0.00            
ATOM    612  C2' DA  X  19      33.910  45.260  47.610  0.00  0.00            
ATOM    613  H2' DA  X  19      34.680  44.980  46.900  0.00  0.00            
ATOM    614 H2'' DA  X  19      33.100  44.530  47.650  0.00  0.00            
ATOM    615  O3' DA  X  19      33.720  45.210  49.930  0.00  0.00            
ATOM    616  P   DG  X  20      34.180  44.520  51.300  0.00  0.00            
ATOM    617  OP1 DG  X  20      33.110  44.510  52.300  0.00  0.00            
ATOM    618  OP2 DG  X  20      35.420  45.220  51.780  0.00  0.00            
ATOM    619  O5' DG  X  20      34.570  43.050  50.840  0.00  0.00            
ATOM    620  C5' DG  X  20      33.620  42.040  50.380  0.00  0.00            
ATOM    621  H5' DG  X  20      33.140  42.510  49.520  0.00  0.00            
ATOM    622 H5'' DG  X  20      32.800  41.910  51.080  0.00  0.00            
ATOM    623  C4' DG  X  20      34.170  40.680  49.870  0.00  0.00            
ATOM    624  H4' DG  X  20      34.580  40.260  50.790  0.00  0.00            
ATOM    625  O4' DG  X  20      33.030  40.010  49.250  0.00  0.00            
ATOM    626  C1' DG  X  20      33.390  39.710  47.900  0.00  0.00            
ATOM    627  H1' DG  X  20      33.860  38.730  47.880  0.00  0.00            
ATOM    628  N9  DG  X  20      32.210  39.810  47.150  0.00  0.00            
ATOM    629  C8  DG  X  20      31.650  40.870  46.430  0.00  0.00            
ATOM    630  H8  DG  X  20      31.990  41.890  46.490  0.00  0.00            
ATOM    631  N7  DG  X  20      30.490  40.610  45.910  0.00  0.00            
ATOM    632  C5  DG  X  20      30.320  39.280  46.220  0.00  0.00            
ATOM    633  C6  DG  X  20      29.300  38.330  45.830  0.00  0.00            
ATOM    634  O6  DG  X  20      28.310  38.510  45.160  0.00  0.00            
ATOM    635  N1  DG  X  20      29.460  37.030  46.300  0.00  0.00            
ATOM    636  H1  DG  X  20      28.780  36.340  46.030  0.00  0.00            
ATOM    637  C2  DG  X  20      30.580  36.630  47.010  0.00  0.00            
ATOM    638  N2  DG  X  20      30.690  35.400  47.480  0.00  0.00            
ATOM    639  H21 DG  X  20      29.970  34.710  47.380  0.00  0.00            
ATOM    640  H22 DG  X  20      31.590  35.220  47.910  0.00  0.00            
ATOM    641  N3  DG  X  20      31.520  37.540  47.440  0.00  0.00            
ATOM    642  C4  DG  X  20      31.390  38.750  46.950  0.00  0.00            
ATOM    643  C3' DG  X  20      35.290  40.810  48.790  0.00  0.00            
ATOM    644  H3' DG  X  20      35.850  41.730  48.940  0.00  0.00            
ATOM    645  C2' DG  X  20      34.440  40.730  47.530  0.00  0.00            
ATOM    646  H2' DG  X  20      34.010  41.700  47.310  0.00  0.00            
ATOM    647 H2'' DG  X  20      34.990  40.490  46.610  0.00  0.00            
ATOM    648  O3' DG  X  20      36.160  39.620  48.840  0.00  0.00            
ATOM    649  P   DG  X  21      37.470  39.420  47.910  0.00  0.00            
ATOM    650  OP1 DG  X  21      38.670  39.180  48.790  0.00  0.00            
ATOM    651  OP2 DG  X  21      37.560  40.510  46.920  0.00  0.00            
ATOM    652  O5' DG  X  21      37.160  38.090  47.180  0.00  0.00            
ATOM    653  C5' DG  X  21      37.430  36.720  47.630  0.00  0.00            
ATOM    654  H5' DG  X  21      36.870  36.570  48.560  0.00  0.00            
ATOM    655 H5'' DG  X  21      38.490  36.490  47.780  0.00  0.00            
ATOM    656  C4' DG  X  21      36.890  35.730  46.560  0.00  0.00            
ATOM    657  H4' DG  X  21      37.160  34.730  46.900  0.00  0.00            
ATOM    658  O4' DG  X  21      35.420  35.910  46.460  0.00  0.00            
ATOM    659  C1' DG  X  21      35.130  35.920  45.060  0.00  0.00            
ATOM    660  H1' DG  X  21      35.110  34.890  44.700  0.00  0.00            
ATOM    661  N9  DG  X  21      33.810  36.430  44.660  0.00  0.00            
ATOM    662  C8  DG  X  21      33.460  37.710  44.310  0.00  0.00            
ATOM    663  H8  DG  X  21      34.110  38.560  44.400  0.00  0.00            
ATOM    664  N7  DG  X  21      32.240  37.820  43.830  0.00  0.00            
ATOM    665  C5  DG  X  21      31.760  36.520  43.950  0.00  0.00            
ATOM    666  C6  DG  X  21      30.470  35.950  43.620  0.00  0.00            
ATOM    667  O6  DG  X  21      29.540  36.470  42.990  0.00  0.00            
ATOM    668  N1  DG  X  21      30.330  34.660  44.030  0.00  0.00            
ATOM    669  H1  DG  X  21      29.410  34.260  43.930  0.00  0.00            
ATOM    670  C2  DG  X  21      31.360  33.880  44.250  0.00  0.00            
ATOM    671  N2  DG  X  21      31.190  32.600  44.350  0.00  0.00            
ATOM    672  H21 DG  X  21      30.240  32.300  44.470  0.00  0.00            
ATOM    673  H22 DG  X  21      31.980  32.100  44.740  0.00  0.00            
ATOM    674  N3  DG  X  21      32.560  34.330  44.590  0.00  0.00            
ATOM    675  C4  DG  X  21      32.690  35.670  44.440  0.00  0.00            
ATOM    676  C3' DG  X  21      37.510  36.070  45.180  0.00  0.00            
ATOM    677  H3' DG  X  21      38.380  36.720  45.310  0.00  0.00            
ATOM    678  C2' DG  X  21      36.330  36.650  44.450  0.00  0.00            
ATOM    679  H2' DG  X  21      36.360  37.730  44.580  0.00  0.00            
ATOM    680 H2'' DG  X  21      36.310  36.440  43.380  0.00  0.00            
ATOM    681  O3' DG  X  21      37.850  34.790  44.570  0.00  0.00            
ATOM    682  P   DG3 X  22      39.200  34.090  44.950  0.00  0.00            
ATOM    683  OP1 DG3 X  22      39.370  34.190  46.450  0.00  0.00            
ATOM    684  OP2 DG3 X  22      40.250  34.730  44.150  0.00  0.00            
ATOM    685  O5' DG3 X  22      39.130  32.550  44.400  0.00  0.00            
ATOM    686  C5' DG3 X  22      38.560  31.480  45.160  0.00  0.00            
ATOM    687  H5' DG3 X  22      38.210  31.900  46.110  0.00  0.00            
ATOM    688 H5'' DG3 X  22      39.260  30.670  45.340  0.00  0.00            
ATOM    689  C4' DG3 X  22      37.320  30.940  44.340  0.00  0.00            
ATOM    690  H4' DG3 X  22      36.900  30.060  44.820  0.00  0.00            
ATOM    691  O4' DG3 X  22      36.300  31.900  44.170  0.00  0.00            
ATOM    692  C1' DG3 X  22      35.730  31.650  42.930  0.00  0.00            
ATOM    693  H1' DG3 X  22      35.180  30.710  42.870  0.00  0.00            
ATOM    694  N9  DG3 X  22      34.870  32.790  42.440  0.00  0.00            
ATOM    695  C8  DG3 X  22      35.190  34.120  42.350  0.00  0.00            
ATOM    696  H8  DG3 X  22      36.170  34.410  42.710  0.00  0.00            
ATOM    697  N7  DG3 X  22      34.250  34.820  41.770  0.00  0.00            
ATOM    698  C5  DG3 X  22      33.220  33.880  41.530  0.00  0.00            
ATOM    699  C6  DG3 X  22      31.940  34.050  41.020  0.00  0.00            
ATOM    700  O6  DG3 X  22      31.310  35.030  40.660  0.00  0.00            
ATOM    701  N1  DG3 X  22      31.260  32.860  40.850  0.00  0.00            
ATOM    702  H1  DG3 X  22      30.270  32.950  40.650  0.00  0.00            
ATOM    703  C2  DG3 X  22      31.690  31.670  41.140  0.00  0.00            
ATOM    704  N2  DG3 X  22      30.980  30.600  40.990  0.00  0.00            
ATOM    705  H21 DG3 X  22      30.160  30.480  40.410  0.00  0.00            
ATOM    706  H22 DG3 X  22      31.470  29.740  41.160  0.00  0.00            
ATOM    707  N3  DG3 X  22      32.880  31.460  41.680  0.00  0.00            
ATOM    708  C4  DG3 X  22      33.600  32.620  41.890  0.00  0.00            
ATOM    709  C3' DG3 X  22      37.750  30.530  42.930  0.00  0.00            
ATOM    710  H3' DG3 X  22      38.770  30.840  42.730  0.00  0.00            
ATOM    711  C2' DG3 X  22      36.930  31.360  41.970  0.00  0.00            
ATOM    712  H2' DG3 X  22      37.480  32.280  41.810  0.00  0.00            
ATOM    713 H2'' DG3 X  22      36.630  30.890  41.030  0.00  0.00            
ATOM    714  O3' DG3 X  22      37.610  29.100  42.800  0.00  0.00            
ATOM    715 HO3' DG3 X  22      38.160  28.670  43.460  0.00  0.00            
ATOM    716  K+  K+  X  23      28.530  35.780  40.480  0.00  0.00            
ATOM    717  K+  K+  X  24      26.820  37.030  43.600  0.00  0.00            
ATOM    718  C40 BRA X  25      18.990  35.380  30.160  0.00  0.00            
ATOM    719 H402 BRA X  25      19.650  36.040  29.590  0.00  0.00            
ATOM    720 H403 BRA X  25      18.520  36.060  30.880  0.00  0.00            
ATOM    721  C41 BRA X  25      18.000  34.630  29.260  0.00  0.00            
ATOM    722 H412 BRA X  25      16.980  35.000  29.470  0.00  0.00            
ATOM    723 H413 BRA X  25      18.250  34.630  28.190  0.00  0.00            
ATOM    724  C42 BRA X  25      18.100  33.130  29.670  0.00  0.00            
ATOM    725 H422 BRA X  25      17.290  32.810  30.330  0.00  0.00            
ATOM    726 H423 BRA X  25      17.850  32.500  28.800  0.00  0.00            
ATOM    727  C43 BRA X  25      19.520  33.040  30.270  0.00  0.00            
ATOM    728 H432 BRA X  25      19.700  32.340  31.090  0.00  0.00            
ATOM    729 H433 BRA X  25      20.190  33.000  29.420  0.00  0.00            
ATOM    730  N39 BRA X  25      19.850  34.440  30.910  0.00  0.00            
ATOM    731  H39 BRA X  25      19.550  34.330  31.890  0.00  0.00            
ATOM    732  C38 BRA X  25      21.280  34.830  30.960  0.00  0.00            
ATOM    733 H382 BRA X  25      21.570  34.750  29.910  0.00  0.00            
ATOM    734 H383 BRA X  25      21.440  35.870  31.210  0.00  0.00            
ATOM    735  C37 BRA X  25      21.990  33.930  31.970  0.00  0.00            
ATOM    736 H372 BRA X  25      21.800  32.900  31.630  0.00  0.00            
ATOM    737 H373 BRA X  25      21.490  34.010  32.940  0.00  0.00            
ATOM    738  C36 BRA X  25      23.480  34.200  32.070  0.00  0.00            
ATOM    739  O52 BRA X  25      23.980  34.990  31.270  0.00  0.00            
ATOM    740  N17 BRA X  25      24.150  33.740  33.120  0.00  0.00            
ATOM    741  H17 BRA X  25      23.520  33.190  33.690  0.00  0.00            
ATOM    742  C3  BRA X  25      25.450  34.020  33.530  0.00  0.00            
ATOM    743  C4  BRA X  25      26.130  35.210  33.270  0.00  0.00            
ATOM    744  H4  BRA X  25      25.820  35.900  32.490  0.00  0.00            
ATOM    745  C2  BRA X  25      26.090  33.110  34.440  0.00  0.00            
ATOM    746  H2  BRA X  25      25.640  32.150  34.660  0.00  0.00            
ATOM    747  C1  BRA X  25      27.250  33.370  35.040  0.00  0.00            
ATOM    748  H1  BRA X  25      27.500  32.600  35.770  0.00  0.00            
ATOM    749  C6  BRA X  25      28.020  34.570  34.770  0.00  0.00            
ATOM    750  C10 BRA X  25      29.220  34.850  35.390  0.00  0.00            
ATOM    751  N19 BRA X  25      29.880  33.990  36.160  0.00  0.00            
ATOM    752  H19 BRA X  25      30.200  34.480  36.980  0.00  0.00            
ATOM    753  C28 BRA X  25      30.150  32.630  35.980  0.00  0.00            
ATOM    754  C29 BRA X  25      29.940  31.990  34.780  0.00  0.00            
ATOM    755  H29 BRA X  25      29.470  32.580  34.000  0.00  0.00            
ATOM    756  C24 BRA X  25      30.320  30.620  34.530  0.00  0.00            
ATOM    757  H24 BRA X  25      30.310  30.240  33.520  0.00  0.00            
ATOM    758  C25 BRA X  25      30.890  29.880  35.550  0.00  0.00            
ATOM    759  N15 BRA X  25      31.300  28.520  35.400  0.00  0.00            
ATOM    760  C16 BRA X  25      30.910  27.530  36.400  0.00  0.00            
ATOM    761 H161 BRA X  25      29.930  27.100  36.160  0.00  0.00            
ATOM    762 H162 BRA X  25      30.930  28.090  37.350  0.00  0.00            
ATOM    763 H163 BRA X  25      31.640  26.720  36.480  0.00  0.00            
ATOM    764  C18 BRA X  25      32.150  28.010  34.310  0.00  0.00            
ATOM    765 H181 BRA X  25      33.020  28.680  34.390  0.00  0.00            
ATOM    766 H182 BRA X  25      31.600  28.200  33.380  0.00  0.00            
ATOM    767 H183 BRA X  25      32.380  26.950  34.450  0.00  0.00            
ATOM    768  C26 BRA X  25      31.050  30.570  36.790  0.00  0.00            
ATOM    769  H26 BRA X  25      31.510  30.070  37.650  0.00  0.00            
ATOM    770  C27 BRA X  25      30.750  31.910  36.990  0.00  0.00            
ATOM    771  H27 BRA X  25      30.940  32.420  37.930  0.00  0.00            
ATOM    772  C5  BRA X  25      27.380  35.420  33.790  0.00  0.00            
ATOM    773  N7  BRA X  25      27.940  36.580  33.360  0.00  0.00            
ATOM    774  H90 BRA X  25      27.580  37.070  32.550  0.00  0.00            
ATOM    775  C8  BRA X  25      29.130  36.920  33.990  0.00  0.00            
ATOM    776  C11 BRA X  25      29.750  38.110  33.450  0.00  0.00            
ATOM    777  H11 BRA X  25      29.180  38.740  32.770  0.00  0.00            
ATOM    778  C9  BRA X  25      29.800  36.090  34.920  0.00  0.00            
ATOM    779  C14 BRA X  25      31.110  36.510  35.280  0.00  0.00            
ATOM    780  H14 BRA X  25      31.720  35.870  35.920  0.00  0.00            
ATOM    781  C13 BRA X  25      31.660  37.760  34.860  0.00  0.00            
ATOM    782  H13 BRA X  25      32.630  38.120  35.200  0.00  0.00            
ATOM    783  C12 BRA X  25      30.980  38.540  33.930  0.00  0.00            
ATOM    784  N21 BRA X  25      31.410  39.830  33.460  0.00  0.00            
ATOM    785  H21 BRA X  25      30.600  40.330  33.140  0.00  0.00            
ATOM    786  C44 BRA X  25      32.690  40.440  33.380  0.00  0.00            
ATOM    787  O53 BRA X  25      33.750  39.900  33.760  0.00  0.00            
ATOM    788  C45 BRA X  25      32.700  41.890  33.000  0.00  0.00            
ATOM    789 H452 BRA X  25      32.280  41.900  31.990  0.00  0.00            
ATOM    790 H453 BRA X  25      32.000  42.450  33.630  0.00  0.00            
ATOM    791  C46 BRA X  25      33.970  42.610  33.000  0.00  0.00            
ATOM    792 H462 BRA X  25      34.700  42.290  32.250  0.00  0.00            
ATOM    793 H463 BRA X  25      34.380  42.410  33.990  0.00  0.00            
ATOM    794  N47 BRA X  25      33.860  44.140  32.690  0.00  0.00            
ATOM    795  H47 BRA X  25      33.090  44.590  33.210  0.00  0.00            
ATOM    796  C48 BRA X  25      33.520  44.350  31.210  0.00  0.00            
ATOM    797 H482 BRA X  25      33.020  45.300  31.070  0.00  0.00            
ATOM    798 H483 BRA X  25      33.000  43.490  30.770  0.00  0.00            
ATOM    799  C49 BRA X  25      34.860  44.410  30.460  0.00  0.00            
ATOM    800 H492 BRA X  25      35.160  43.400  30.170  0.00  0.00            
ATOM    801 H493 BRA X  25      34.830  45.170  29.670  0.00  0.00            
ATOM    802  C50 BRA X  25      35.910  44.850  31.460  0.00  0.00            
ATOM    803 H502 BRA X  25      36.930  44.450  31.390  0.00  0.00            
ATOM    804 H503 BRA X  25      36.180  45.900  31.310  0.00  0.00            
ATOM    805  C51 BRA X  25      35.250  44.660  32.900  0.00  0.00            
ATOM    806 H512 BRA X  25      35.120  45.600  33.420  0.00  0.00            
ATOM    807 H513 BRA X  25      35.910  43.990  33.460  0.00  0.00            
END
ATOM      1 HO5' DA5 X   1      26.190  34.520  52.510  0.00  0.00            
ATOM      2  O5' DA5 X   1      26.940  34.020  52.840  0.00  0.00            
ATOM      3  C5' DA5 X   1      26.740  32.650  52.570  0.00  0.00            
ATOM      4  H5' DA5 X   1      25.670  32.470  52.700  0.00  0.00            
ATOM      5 H5'' DA5 X   1      27.390  32.010  53.170  0.00  0.00            
ATOM      6  C4' DA5 X   1      27.180  32.490  51.120  0.00  0.00            
ATOM      7  H4' DA5 X   1      26.840  31.490  50.840  0.00  0.00            
ATOM      8  O4' DA5 X   1      26.370  33.260  50.250  0.00  0.00            
ATOM      9  C1' DA5 X   1      27.230  33.920  49.350  0.00  0.00            
ATOM     10  H1' DA5 X   1      27.420  33.240  48.520  0.00  0.00            
ATOM     11  N9  DA5 X   1      26.540  35.210  48.940  0.00  0.00            
ATOM     12  C8  DA5 X   1      26.880  36.560  49.030  0.00  0.00            
ATOM     13  H8  DA5 X   1      27.630  36.900  49.730  0.00  0.00            
ATOM     14  N7  DA5 X   1      26.260  37.360  48.200  0.00  0.00            
ATOM     15  C5  DA5 X   1      25.300  36.530  47.630  0.00  0.00            
ATOM     16  C6  DA5 X   1      24.230  36.640  46.760  0.00  0.00            
ATOM     17  N6  DA5 X   1      23.910  37.710  46.080  0.00  0.00            
ATOM     18  H61 DA5 X   1      23.160  37.720  45.400  0.00  0.00            
ATOM     19  H62 DA5 X   1      24.400  38.580  46.230  0.00  0.00            
ATOM     20  N1  DA5 X   1      23.400  35.640  46.410  0.00  0.00            
ATOM     21  C2  DA5 X   1      23.620  34.470  47.030  0.00  0.00            
ATOM     22  H2  DA5 X   1      23.000  33.650  46.690  0.00  0.00            
ATOM     23  N3  DA5 X   1      24.630  34.170  47.900  0.00  0.00            
ATOM     24  C4  DA5 X   1      25.430  35.240  48.130  0.00  0.00            
ATOM     25  C3' DA5 X   1      28.620  32.690  50.750  0.00  0.00            
ATOM     26  H3' DA5 X   1      29.250  32.850  51.630  0.00  0.00            
ATOM     27  C2' DA5 X   1      28.590  34.020  50.040  0.00  0.00            
ATOM     28  H2' DA5 X   1      28.600  34.780  50.820  0.00  0.00            
ATOM     29 H2'' DA5 X   1      29.450  34.100  49.370  0.00  0.00            
ATOM     30  O3' DA5 X   1      29.190  31.590  50.030  0.00  0.00            
ATOM     31  P   DG  X   2      29.540  30.220  50.700  0.00  0.00            
ATOM     32  OP1 DG  X   2      28.800  29.880  51.880  0.00  0.00            
ATOM     33  OP2 DG  X   2      31.020  30.160  50.680  0.00  0.00            
ATOM     34  O5' DG  X   2      29.130  29.220  49.590  0.00  0.00            
ATOM     35  C5' DG  X   2      28.000  28.440  49.720  0.00  0.00            
ATOM     36  H5' DG  X   2      27.270  28.910  50.370  0.00  0.00            
ATOM     37 H5'' DG  X   2      28.210  27.400  49.970  0.00  0.00            
ATOM     38  C4' DG  X   2      27.200  28.360  48.400  0.00  0.00            
ATOM     39  H4' DG  X   2      26.220  27.880  48.430  0.00  0.00            
ATOM     40  O4' DG  X   2      26.820  29.670  48.050  0.00  0.00            
ATOM     41  C1' DG  X   2      26.920  29.770  46.650  0.00  0.00            
ATOM     42  H1' DG  X   2      25.990  29.480  46.160  0.00  0.00            
ATOM     43  N9  DG  X   2      27.170  31.190  46.370  0.00  0.00            
ATOM     44  C8  DG  X   2      28.280  31.890  46.690  0.00  0.00            
ATOM     45  H8  DG  X   2      29.060  31.440  47.280  0.00  0.00            
ATOM     46  N7  DG  X   2      28.340  33.100  46.290  0.00  0.00            
ATOM     47  C5  DG  X   2      27.110  33.240  45.620  0.00  0.00            
ATOM     48  C6  DG  X   2      26.460  34.380  44.990  0.00  0.00            
ATOM     49  O6  DG  X   2      26.900  35.600  44.850  0.00  0.00            
ATOM     50  N1  DG  X   2      25.340  34.100  44.240  0.00  0.00            
ATOM     51  H1  DG  X   2      24.840  34.940  43.970  0.00  0.00            
ATOM     52  C2  DG  X   2      24.730  32.850  44.300  0.00  0.00            
ATOM     53  N2  DG  X   2      23.540  32.730  43.780  0.00  0.00            
ATOM     54  H21 DG  X   2      23.140  33.300  43.050  0.00  0.00            
ATOM     55  H22 DG  X   2      23.090  31.970  44.260  0.00  0.00            
ATOM     56  N3  DG  X   2      25.120  31.900  45.110  0.00  0.00            
ATOM     57  C4  DG  X   2      26.400  32.050  45.660  0.00  0.00            
ATOM     58  C3' DG  X   2      28.000  27.800  47.270  0.00  0.00            
ATOM     59  H3' DG  X   2      29.010  27.540  47.590  0.00  0.00            
ATOM     60  C2' DG  X   2      28.040  28.880  46.230  0.00  0.00            
ATOM     61  H2' DG  X   2      29.050  29.300  46.260  0.00  0.00            
ATOM     62 H2'' DG  X   2      27.930  28.440  45.240  0.00  0.00            
ATOM     63  O3' DG  X   2      27.470  26.610  46.680  0.00  0.00            
ATOM     64  P   DG  X   3      28.230  25.670  45.650  0.00  0.00            
ATOM     65  OP1 DG  X   3      27.730  24.300  45.710  0.00  0.00            
ATOM     66  OP2 DG  X   3      29.660  25.950  45.740  0.00  0.00            
ATOM     67  O5' DG  X   3      27.640  26.310  44.350  0.00  0.00            
ATOM     68  C5' DG  X   3      26.390  25.950  43.810  0.00  0.00            
ATOM     69  H5' DG  X   3      25.600  25.980  44.560  0.00  0.00            
ATOM     70 H5'' DG  X   3      26.570  24.950  43.420  0.00  0.00            
ATOM     71  C4' DG  X   3      25.960  26.800  42.620  0.00  0.00            
ATOM     72  H4' DG  X   3      24.990  26.470  42.230  0.00  0.00            
ATOM     73  O4' DG  X   3      25.900  28.140  43.060  0.00  0.00            
ATOM     74  C1' DG  X   3      25.960  28.870  41.880  0.00  0.00            
ATOM     75  H1' DG  X   3      25.000  28.910  41.380  0.00  0.00            
ATOM     76  N9  DG  X   3      26.420  30.280  42.170  0.00  0.00            
ATOM     77  C8  DG  X   3      27.510  30.750  42.850  0.00  0.00            
ATOM     78  H8  DG  X   3      28.010  29.930  43.360  0.00  0.00            
ATOM     79  N7  DG  X   3      27.750  32.050  42.850  0.00  0.00            
ATOM     80  C5  DG  X   3      26.760  32.460  41.960  0.00  0.00            
ATOM     81  C6  DG  X   3      26.440  33.780  41.430  0.00  0.00            
ATOM     82  O6  DG  X   3      27.040  34.850  41.670  0.00  0.00            
ATOM     83  N1  DG  X   3      25.380  33.790  40.590  0.00  0.00            
ATOM     84  H1  DG  X   3      25.060  34.690  40.250  0.00  0.00            
ATOM     85  C2  DG  X   3      24.840  32.630  40.080  0.00  0.00            
ATOM     86  N2  DG  X   3      24.020  32.700  39.160  0.00  0.00            
ATOM     87  H21 DG  X   3      23.700  33.590  38.790  0.00  0.00            
ATOM     88  H22 DG  X   3      23.570  31.880  38.790  0.00  0.00            
ATOM     89  N3  DG  X   3      25.210  31.380  40.450  0.00  0.00            
ATOM     90  C4  DG  X   3      26.100  31.370  41.400  0.00  0.00            
ATOM     91  C3' DG  X   3      26.890  26.770  41.440  0.00  0.00            
ATOM     92  H3' DG  X   3      27.840  26.420  41.850  0.00  0.00            
ATOM     93  C2' DG  X   3      26.920  28.200  40.970  0.00  0.00            
ATOM     94  H2' DG  X   3      27.930  28.580  41.050  0.00  0.00            
ATOM     95 H2'' DG  X   3      26.490  28.280  39.970  0.00  0.00            
ATOM     96  O3' DG  X   3      26.520  25.740  40.570  0.00  0.00            
ATOM     97  P   DG  X   4      27.250  25.460  39.150  0.00  0.00            
ATOM     98  OP1 DG  X   4      27.130  24.030  38.830  0.00  0.00            
ATOM     99  OP2 DG  X   4      28.600  26.030  39.230  0.00  0.00            
ATOM    100  O5' DG  X   4      26.400  26.310  38.100  0.00  0.00            
ATOM    101  C5' DG  X   4      25.000  26.090  37.870  0.00  0.00            
ATOM    102  H5' DG  X   4      24.450  26.150  38.810  0.00  0.00            
ATOM    103 H5'' DG  X   4      24.770  25.120  37.440  0.00  0.00            
ATOM    104  C4' DG  X   4      24.470  27.190  36.950  0.00  0.00            
ATOM    105  H4' DG  X   4      23.380  27.190  36.880  0.00  0.00            
ATOM    106  O4' DG  X   4      24.820  28.390  37.620  0.00  0.00            
ATOM    107  C1' DG  X   4      25.490  29.240  36.690  0.00  0.00            
ATOM    108  H1' DG  X   4      24.690  29.860  36.280  0.00  0.00            
ATOM    109  N9  DG  X   4      26.480  30.120  37.350  0.00  0.00            
ATOM    110  C8  DG  X   4      27.480  29.810  38.190  0.00  0.00            
ATOM    111  H8  DG  X   4      27.670  28.790  38.470  0.00  0.00            
ATOM    112  N7  DG  X   4      28.200  30.760  38.600  0.00  0.00            
ATOM    113  C5  DG  X   4      27.490  31.870  38.100  0.00  0.00            
ATOM    114  C6  DG  X   4      27.770  33.290  38.210  0.00  0.00            
ATOM    115  O6  DG  X   4      28.730  33.850  38.750  0.00  0.00            
ATOM    116  N1  DG  X   4      26.860  34.070  37.520  0.00  0.00            
ATOM    117  H1  DG  X   4      27.210  34.980  37.250  0.00  0.00            
ATOM    118  C2  DG  X   4      25.860  33.550  36.760  0.00  0.00            
ATOM    119  N2  DG  X   4      25.030  34.350  36.150  0.00  0.00            
ATOM    120  H21 DG  X   4      25.100  35.360  36.170  0.00  0.00            
ATOM    121  H22 DG  X   4      24.270  33.850  35.710  0.00  0.00            
ATOM    122  N3  DG  X   4      25.610  32.250  36.580  0.00  0.00            
ATOM    123  C4  DG  X   4      26.500  31.480  37.240  0.00  0.00            
ATOM    124  C3' DG  X   4      25.080  27.200  35.590  0.00  0.00            
ATOM    125  H3' DG  X   4      25.800  26.450  35.250  0.00  0.00            
ATOM    126  C2' DG  X   4      26.080  28.340  35.660  0.00  0.00            
ATOM    127  H2' DG  X   4      27.000  27.900  36.040  0.00  0.00            
ATOM    128 H2'' DG  X   4      26.100  28.850  34.700  0.00  0.00            
ATOM    129  O3' DG  X   4      24.110  27.520  34.570  0.00  0.00            
ATOM    130  P   DT  X   5      23.240  26.350  33.820  0.00  0.00            
ATOM    131  OP1 DT  X   5      24.160  25.310  33.280  0.00  0.00            
ATOM    132  OP2 DT  X   5      22.350  27.010  32.920  0.00  0.00            
ATOM    133  O5' DT  X   5      22.320  25.630  34.880  0.00  0.00            
ATOM    134  C5' DT  X   5      22.560  24.370  35.350  0.00  0.00            
ATOM    135  H5' DT  X   5      23.630  24.300  35.520  0.00  0.00            
ATOM    136 H5'' DT  X   5      22.210  23.600  34.660  0.00  0.00            
ATOM    137  C4' DT  X   5      21.790  24.020  36.610  0.00  0.00            
ATOM    138  H4' DT  X   5      22.160  23.070  36.990  0.00  0.00            
ATOM    139  O4' DT  X   5      21.940  25.000  37.650  0.00  0.00            
ATOM    140  C1' DT  X   5      20.740  25.750  37.770  0.00  0.00            
ATOM    141  H1' DT  X   5      20.320  25.530  38.750  0.00  0.00            
ATOM    142  N1  DT  X   5      20.950  27.210  37.740  0.00  0.00            
ATOM    143  C6  DT  X   5      20.870  28.020  36.610  0.00  0.00            
ATOM    144  H6  DT  X   5      20.620  27.570  35.660  0.00  0.00            
ATOM    145  C5  DT  X   5      21.200  29.350  36.650  0.00  0.00            
ATOM    146  C7  DT  X   5      21.160  30.230  35.370  0.00  0.00            
ATOM    147  H71 DT  X   5      20.440  31.050  35.430  0.00  0.00            
ATOM    148  H72 DT  X   5      22.140  30.700  35.250  0.00  0.00            
ATOM    149  H73 DT  X   5      20.980  29.730  34.420  0.00  0.00            
ATOM    150  C4  DT  X   5      21.630  29.970  37.880  0.00  0.00            
ATOM    151  O4  DT  X   5      22.090  31.140  37.990  0.00  0.00            
ATOM    152  N3  DT  X   5      21.670  29.160  38.960  0.00  0.00            
ATOM    153  H3  DT  X   5      22.110  29.550  39.790  0.00  0.00            
ATOM    154  C2  DT  X   5      21.390  27.820  38.890  0.00  0.00            
ATOM    155  O2  DT  X   5      21.510  27.240  39.950  0.00  0.00            
ATOM    156  C3' DT  X   5      20.260  23.800  36.390  0.00  0.00            
ATOM    157  H3' DT  X   5      19.860  23.610  35.390  0.00  0.00            
ATOM    158  C2' DT  X   5      19.770  25.140  36.840  0.00  0.00            
ATOM    159  H2' DT  X   5      19.680  25.670  35.890  0.00  0.00            
ATOM    160 H2'' DT  X   5      18.810  25.060  37.340  0.00  0.00            
ATOM    161  O3' DT  X   5      19.750  22.790  37.300  0.00  0.00            
ATOM    162  P   DT  X   6      18.450  21.940  36.960  0.00  0.00            
ATOM    163  OP1 DT  X   6      18.780  20.490  37.090  0.00  0.00            
ATOM    164  OP2 DT  X   6      17.770  22.200  35.670  0.00  0.00            
ATOM    165  O5' DT  X   6      17.360  22.390  38.070  0.00  0.00            
ATOM    166  C5' DT  X   6      16.670  23.640  37.960  0.00  0.00            
ATOM    167  H5' DT  X   6      16.560  23.960  36.920  0.00  0.00            
ATOM    168 H5'' DT  X   6      17.260  24.410  38.450  0.00  0.00            
ATOM    169  C4' DT  X   6      15.290  23.690  38.660  0.00  0.00            
ATOM    170  H4' DT  X   6      14.770  24.560  38.270  0.00  0.00            
ATOM    171  O4' DT  X   6      14.620  22.490  38.300  0.00  0.00            
ATOM    172  C1' DT  X   6      13.950  21.980  39.440  0.00  0.00            
ATOM    173  H1' DT  X   6      12.950  22.410  39.510  0.00  0.00            
ATOM    174  N1  DT  X   6      13.930  20.480  39.280  0.00  0.00            
ATOM    175  C6  DT  X   6      15.130  19.760  39.240  0.00  0.00            
ATOM    176  H6  DT  X   6      16.080  20.260  39.140  0.00  0.00            
ATOM    177  C5  DT  X   6      15.180  18.420  39.290  0.00  0.00            
ATOM    178  C7  DT  X   6      16.580  17.740  39.120  0.00  0.00            
ATOM    179  H71 DT  X   6      17.410  18.390  38.850  0.00  0.00            
ATOM    180  H72 DT  X   6      16.820  17.270  40.070  0.00  0.00            
ATOM    181  H73 DT  X   6      16.370  16.940  38.400  0.00  0.00            
ATOM    182  C4  DT  X   6      13.950  17.650  39.400  0.00  0.00            
ATOM    183  O4  DT  X   6      13.860  16.420  39.280  0.00  0.00            
ATOM    184  N3  DT  X   6      12.820  18.410  39.410  0.00  0.00            
ATOM    185  H3  DT  X   6      12.000  17.830  39.580  0.00  0.00            
ATOM    186  C2  DT  X   6      12.720  19.790  39.360  0.00  0.00            
ATOM    187  O2  DT  X   6      11.620  20.340  39.190  0.00  0.00            
ATOM    188  C3' DT  X   6      15.360  23.820  40.160  0.00  0.00            
ATOM    189  H3' DT  X   6      16.360  23.900  40.570  0.00  0.00            
ATOM    190  C2' DT  X   6      14.770  22.470  40.590  0.00  0.00            
ATOM    191  H2' DT  X   6      15.600  21.770  40.700  0.00  0.00            
ATOM    192 H2'' DT  X   6      14.170  22.470  41.500  0.00  0.00            
ATOM    193  O3' DT  X   6      14.440  24.780  40.710  0.00  0.00            
ATOM    194  P   DA  X   7      14.820  25.760  41.980  0.00  0.00            
ATOM    195  OP1 DA  X   7      15.590  25.050  42.950  0.00  0.00            
ATOM    196  OP2 DA  X   7      13.630  26.510  42.330  0.00  0.00            
ATOM    197  O5' DA  X   7      15.880  26.840  41.280  0.00  0.00            
ATOM    198  C5' DA  X   7      17.260  26.760  41.410  0.00  0.00            
ATOM    199  H5' DA  X   7      17.570  25.710  41.440  0.00  0.00            
ATOM    200 H5'' DA  X   7      17.620  27.220  42.330  0.00  0.00            
ATOM    201  C4' DA  X   7      18.030  27.360  40.230  0.00  0.00            
ATOM    202  H4' DA  X   7      19.090  27.230  40.460  0.00  0.00            
ATOM    203  O4' DA  X   7      17.790  26.850  38.930  0.00  0.00            
ATOM    204  C1' DA  X   7      17.210  27.810  38.070  0.00  0.00            
ATOM    205  H1' DA  X   7      17.660  27.680  37.080  0.00  0.00            
ATOM    206  N9  DA  X   7      15.680  27.620  38.070  0.00  0.00            
ATOM    207  C8  DA  X   7      14.680  28.220  38.800  0.00  0.00            
ATOM    208  H8  DA  X   7      14.910  28.940  39.560  0.00  0.00            
ATOM    209  N7  DA  X   7      13.490  27.960  38.350  0.00  0.00            
ATOM    210  C5  DA  X   7      13.720  27.070  37.340  0.00  0.00            
ATOM    211  C6  DA  X   7      12.840  26.320  36.480  0.00  0.00            
ATOM    212  N6  DA  X   7      11.530  26.330  36.620  0.00  0.00            
ATOM    213  H61 DA  X   7      11.020  25.650  36.070  0.00  0.00            
ATOM    214  H62 DA  X   7      11.070  26.920  37.300  0.00  0.00            
ATOM    215  N1  DA  X   7      13.350  25.640  35.520  0.00  0.00            
ATOM    216  C2  DA  X   7      14.660  25.510  35.370  0.00  0.00            
ATOM    217  H2  DA  X   7      15.170  24.920  34.610  0.00  0.00            
ATOM    218  N3  DA  X   7      15.580  26.160  36.100  0.00  0.00            
ATOM    219  C4  DA  X   7      15.050  26.950  37.050  0.00  0.00            
ATOM    220  C3' DA  X   7      17.800  28.870  40.190  0.00  0.00            
ATOM    221  H3' DA  X   7      16.910  29.180  40.740  0.00  0.00            
ATOM    222  C2' DA  X   7      17.690  29.150  38.700  0.00  0.00            
ATOM    223  H2' DA  X   7      17.050  30.020  38.530  0.00  0.00            
ATOM    224 H2'' DA  X   7      18.680  29.430  38.330  0.00  0.00            
ATOM    225  O3' DA  X   7      18.960  29.510  40.670  0.00  0.00            
ATOM    226  P   DG  X   8      18.860  30.800  41.660  0.00  0.00            
ATOM    227  OP1 DG  X   8      20.170  31.040  42.170  0.00  0.00            
ATOM    228  OP2 DG  X   8      17.750  30.510  42.630  0.00  0.00            
ATOM    229  O5' DG  X   8      18.520  32.040  40.810  0.00  0.00            
ATOM    230  C5' DG  X   8      17.220  32.490  40.600  0.00  0.00            
ATOM    231  H5' DG  X   8      16.730  32.800  41.520  0.00  0.00            
ATOM    232 H5'' DG  X   8      16.670  31.720  40.060  0.00  0.00            
ATOM    233  C4' DG  X   8      17.290  33.720  39.700  0.00  0.00            
ATOM    234  H4' DG  X   8      16.280  34.140  39.640  0.00  0.00            
ATOM    235  O4' DG  X   8      18.060  34.750  40.240  0.00  0.00            
ATOM    236  C1' DG  X   8      19.250  35.020  39.390  0.00  0.00            
ATOM    237  H1' DG  X   8      19.230  36.050  39.040  0.00  0.00            
ATOM    238  N9  DG  X   8      20.420  34.870  40.350  0.00  0.00            
ATOM    239  C8  DG  X   8      21.090  33.750  40.730  0.00  0.00            
ATOM    240  H8  DG  X   8      20.930  32.750  40.360  0.00  0.00            
ATOM    241  N7  DG  X   8      22.050  34.060  41.500  0.00  0.00            
ATOM    242  C5  DG  X   8      22.080  35.490  41.610  0.00  0.00            
ATOM    243  C6  DG  X   8      23.030  36.470  42.180  0.00  0.00            
ATOM    244  O6  DG  X   8      24.020  36.270  42.900  0.00  0.00            
ATOM    245  N1  DG  X   8      22.650  37.750  41.950  0.00  0.00            
ATOM    246  H1  DG  X   8      23.200  38.510  42.310  0.00  0.00            
ATOM    247  C2  DG  X   8      21.670  38.070  41.060  0.00  0.00            
ATOM    248  N2  DG  X   8      21.830  39.190  40.490  0.00  0.00            
ATOM    249  H21 DG  X   8      22.520  39.810  40.910  0.00  0.00            
ATOM    250  H22 DG  X   8      21.260  39.470  39.710  0.00  0.00            
ATOM    251  N3  DG  X   8      20.860  37.250  40.480  0.00  0.00            
ATOM    252  C4  DG  X   8      21.120  35.950  40.840  0.00  0.00            
ATOM    253  C3' DG  X   8      17.750  33.420  38.160  0.00  0.00            
ATOM    254  H3' DG  X   8      17.710  32.360  37.930  0.00  0.00            
ATOM    255  C2' DG  X   8      19.180  33.960  38.290  0.00  0.00            
ATOM    256  H2' DG  X   8      19.840  33.130  38.530  0.00  0.00            
ATOM    257 H2'' DG  X   8      19.580  34.290  37.330  0.00  0.00            
ATOM    258  O3' DG  X   8      16.830  34.190  37.370  0.00  0.00            
ATOM    259  P   DG  X   9      16.940  34.390  35.800  0.00  0.00            
ATOM    260  OP1 DG  X   9      15.710  34.920  35.220  0.00  0.00            
ATOM    261  OP2 DG  X   9      17.530  33.150  35.300  0.00  0.00            
ATOM    262  O5' DG  X   9      18.110  35.470  35.680  0.00  0.00            
ATOM    263  C5' DG  X   9      17.960  36.760  36.280  0.00  0.00            
ATOM    264  H5' DG  X   9      17.620  36.670  37.320  0.00  0.00            
ATOM    265 H5'' DG  X   9      17.170  37.340  35.780  0.00  0.00            
ATOM    266  C4' DG  X   9      19.340  37.460  36.330  0.00  0.00            
ATOM    267  H4' DG  X   9      19.120  38.490  36.610  0.00  0.00            
ATOM    268  O4' DG  X   9      20.350  37.020  37.210  0.00  0.00            
ATOM    269  C1' DG  X   9      21.550  37.550  36.700  0.00  0.00            
ATOM    270  H1' DG  X   9      21.530  38.640  36.730  0.00  0.00            
ATOM    271  N9  DG  X   9      22.710  37.130  37.450  0.00  0.00            
ATOM    272  C8  DG  X   9      22.980  35.870  37.990  0.00  0.00            
ATOM    273  H8  DG  X   9      22.330  35.020  37.880  0.00  0.00            
ATOM    274  N7  DG  X   9      23.970  35.770  38.790  0.00  0.00            
ATOM    275  C5  DG  X   9      24.460  37.090  38.810  0.00  0.00            
ATOM    276  C6  DG  X   9      25.580  37.650  39.500  0.00  0.00            
ATOM    277  O6  DG  X   9      26.320  37.040  40.220  0.00  0.00            
ATOM    278  N1  DG  X   9      25.760  38.990  39.260  0.00  0.00            
ATOM    279  H1  DG  X   9      26.620  39.420  39.590  0.00  0.00            
ATOM    280  C2  DG  X   9      24.930  39.740  38.480  0.00  0.00            
ATOM    281  N2  DG  X   9      25.250  41.000  38.350  0.00  0.00            
ATOM    282  H21 DG  X   9      25.970  41.290  38.990  0.00  0.00            
ATOM    283  H22 DG  X   9      24.790  41.620  37.700  0.00  0.00            
ATOM    284  N3  DG  X   9      23.850  39.300  37.810  0.00  0.00            
ATOM    285  C4  DG  X   9      23.680  37.960  38.040  0.00  0.00            
ATOM    286  C3' DG  X   9      19.950  37.480  34.930  0.00  0.00            
ATOM    287  H3' DG  X   9      19.490  36.710  34.310  0.00  0.00            
ATOM    288  C2' DG  X   9      21.460  37.180  35.270  0.00  0.00            
ATOM    289  H2' DG  X   9      21.680  36.130  35.070  0.00  0.00            
ATOM    290 H2'' DG  X   9      22.110  37.820  34.670  0.00  0.00            
ATOM    291  O3' DG  X   9      19.690  38.800  34.360  0.00  0.00            
ATOM    292  P   DG  X  10      19.950  39.100  32.830  0.00  0.00            
ATOM    293  OP1 DG  X  10      18.910  40.060  32.360  0.00  0.00            
ATOM    294  OP2 DG  X  10      20.140  37.870  32.080  0.00  0.00            
ATOM    295  O5' DG  X  10      21.400  39.720  32.880  0.00  0.00            
ATOM    296  C5' DG  X  10      21.660  40.930  33.540  0.00  0.00            
ATOM    297  H5' DG  X  10      21.260  40.880  34.550  0.00  0.00            
ATOM    298 H5'' DG  X  10      21.050  41.610  32.950  0.00  0.00            
ATOM    299  C4' DG  X  10      23.080  41.380  33.510  0.00  0.00            
ATOM    300  H4' DG  X  10      23.140  42.460  33.590  0.00  0.00            
ATOM    301  O4' DG  X  10      23.910  40.790  34.510  0.00  0.00            
ATOM    302  C1' DG  X  10      25.040  40.330  33.780  0.00  0.00            
ATOM    303  H1' DG  X  10      25.730  41.180  33.720  0.00  0.00            
ATOM    304  N9  DG  X  10      25.670  39.220  34.570  0.00  0.00            
ATOM    305  C8  DG  X  10      25.170  37.960  34.740  0.00  0.00            
ATOM    306  H8  DG  X  10      24.350  37.510  34.190  0.00  0.00            
ATOM    307  N7  DG  X  10      25.750  37.290  35.750  0.00  0.00            
ATOM    308  C5  DG  X  10      26.770  38.170  36.060  0.00  0.00            
ATOM    309  C6  DG  X  10      27.860  37.930  36.980  0.00  0.00            
ATOM    310  O6  DG  X  10      28.170  36.910  37.570  0.00  0.00            
ATOM    311  N1  DG  X  10      28.760  39.010  37.040  0.00  0.00            
ATOM    312  H1  DG  X  10      29.520  38.920  37.700  0.00  0.00            
ATOM    313  C2  DG  X  10      28.630  40.080  36.290  0.00  0.00            
ATOM    314  N2  DG  X  10      29.550  41.000  36.500  0.00  0.00            
ATOM    315  H21 DG  X  10      30.310  40.880  37.140  0.00  0.00            
ATOM    316  H22 DG  X  10      29.510  41.880  36.000  0.00  0.00            
ATOM    317  N3  DG  X  10      27.610  40.420  35.530  0.00  0.00            
ATOM    318  C4  DG  X  10      26.760  39.340  35.380  0.00  0.00            
ATOM    319  C3' DG  X  10      23.770  41.140  32.100  0.00  0.00            
ATOM    320  H3' DG  X  10      23.050  40.790  31.360  0.00  0.00            
ATOM    321  C2' DG  X  10      24.610  39.980  32.400  0.00  0.00            
ATOM    322  H2' DG  X  10      23.970  39.100  32.320  0.00  0.00            
ATOM    323 H2'' DG  X  10      25.430  39.860  31.690  0.00  0.00            
ATOM    324  O3' DG  X  10      24.640  42.150  31.830  0.00  0.00            
ATOM    325  P   DT  X  11      24.300  43.260  30.720  0.00  0.00            
ATOM    326  OP1 DT  X  11      23.900  42.700  29.410  0.00  0.00            
ATOM    327  OP2 DT  X  11      25.440  44.210  30.730  0.00  0.00            
ATOM    328  O5' DT  X  11      23.080  43.970  31.440  0.00  0.00            
ATOM    329  C5' DT  X  11      23.260  45.110  32.220  0.00  0.00            
ATOM    330  H5' DT  X  11      23.170  45.910  31.490  0.00  0.00            
ATOM    331 H5'' DT  X  11      24.200  44.980  32.760  0.00  0.00            
ATOM    332  C4' DT  X  11      22.040  45.370  33.190  0.00  0.00            
ATOM    333  H4' DT  X  11      21.130  45.800  32.760  0.00  0.00            
ATOM    334  O4' DT  X  11      21.710  44.220  33.990  0.00  0.00            
ATOM    335  C1' DT  X  11      21.120  44.740  35.190  0.00  0.00            
ATOM    336  H1' DT  X  11      20.180  45.160  34.810  0.00  0.00            
ATOM    337  N1  DT  X  11      20.900  43.640  36.160  0.00  0.00            
ATOM    338  C6  DT  X  11      19.590  43.190  36.300  0.00  0.00            
ATOM    339  H6  DT  X  11      18.780  43.670  35.770  0.00  0.00            
ATOM    340  C5  DT  X  11      19.330  42.100  37.040  0.00  0.00            
ATOM    341  C7  DT  X  11      17.870  41.690  37.260  0.00  0.00            
ATOM    342  H71 DT  X  11      17.150  42.000  36.510  0.00  0.00            
ATOM    343  H72 DT  X  11      17.910  40.600  37.250  0.00  0.00            
ATOM    344  H73 DT  X  11      17.690  42.090  38.260  0.00  0.00            
ATOM    345  C4  DT  X  11      20.480  41.360  37.690  0.00  0.00            
ATOM    346  O4  DT  X  11      20.390  40.350  38.390  0.00  0.00            
ATOM    347  N3  DT  X  11      21.760  41.770  37.340  0.00  0.00            
ATOM    348  H3  DT  X  11      22.540  41.140  37.490  0.00  0.00            
ATOM    349  C2  DT  X  11      21.990  42.960  36.700  0.00  0.00            
ATOM    350  O2  DT  X  11      23.140  43.210  36.420  0.00  0.00            
ATOM    351  C3' DT  X  11      22.410  46.440  34.220  0.00  0.00            
ATOM    352  H3' DT  X  11      23.500  46.560  34.200  0.00  0.00            
ATOM    353  C2' DT  X  11      21.890  45.910  35.600  0.00  0.00            
ATOM    354  H2' DT  X  11      22.790  45.620  36.140  0.00  0.00            
ATOM    355 H2'' DT  X  11      21.380  46.730  36.110  0.00  0.00            
ATOM    356  O3' DT  X  11      21.900  47.670  33.830  0.00  0.00            
ATOM    357  P   DT  X  12      22.610  49.040  34.120  0.00  0.00            
ATOM    358  OP1 DT  X  12      23.010  49.640  32.820  0.00  0.00            
ATOM    359  OP2 DT  X  12      23.630  48.850  35.180  0.00  0.00            
ATOM    360  O5' DT  X  12      21.410  50.000  34.630  0.00  0.00            
ATOM    361  C5' DT  X  12      20.450  49.700  35.690  0.00  0.00            
ATOM    362  H5' DT  X  12      20.570  50.400  36.510  0.00  0.00            
ATOM    363 H5'' DT  X  12      20.590  48.690  36.090  0.00  0.00            
ATOM    364  C4' DT  X  12      19.000  49.740  35.270  0.00  0.00            
ATOM    365  H4' DT  X  12      18.490  49.430  36.180  0.00  0.00            
ATOM    366  O4' DT  X  12      18.500  51.020  34.890  0.00  0.00            
ATOM    367  C1' DT  X  12      17.650  50.840  33.830  0.00  0.00            
ATOM    368  H1' DT  X  12      16.630  50.570  34.110  0.00  0.00            
ATOM    369  N1  DT  X  12      17.650  52.140  33.120  0.00  0.00            
ATOM    370  C6  DT  X  12      18.850  52.700  32.680  0.00  0.00            
ATOM    371  H6  DT  X  12      19.830  52.350  32.960  0.00  0.00            
ATOM    372  C5  DT  X  12      18.830  53.830  31.930  0.00  0.00            
ATOM    373  C7  DT  X  12      20.080  54.650  31.490  0.00  0.00            
ATOM    374  H71 DT  X  12      20.110  54.580  30.400  0.00  0.00            
ATOM    375  H72 DT  X  12      20.010  55.700  31.790  0.00  0.00            
ATOM    376  H73 DT  X  12      21.040  54.230  31.810  0.00  0.00            
ATOM    377  C4  DT  X  12      17.550  54.380  31.510  0.00  0.00            
ATOM    378  O4  DT  X  12      17.320  55.360  30.830  0.00  0.00            
ATOM    379  N3  DT  X  12      16.410  53.720  32.020  0.00  0.00            
ATOM    380  H3  DT  X  12      15.530  54.180  31.850  0.00  0.00            
ATOM    381  C2  DT  X  12      16.420  52.650  32.820  0.00  0.00            
ATOM    382  O2  DT  X  12      15.320  52.120  33.120  0.00  0.00            
ATOM    383  C3' DT  X  12      18.540  48.810  34.150  0.00  0.00            
ATOM    384  H3' DT  X  12      19.430  48.290  33.820  0.00  0.00            
ATOM    385  C2' DT  X  12      18.180  49.720  32.990  0.00  0.00            
ATOM    386  H2' DT  X  12      19.050  50.070  32.420  0.00  0.00            
ATOM    387 H2'' DT  X  12      17.390  49.230  32.420  0.00  0.00            
ATOM    388  O3' DT  X  12      17.360  48.060  34.490  0.00  0.00            
ATOM    389  P   DA  X  13      17.270  46.470  34.570  0.00  0.00            
ATOM    390  OP1 DA  X  13      17.810  45.900  33.380  0.00  0.00            
ATOM    391  OP2 DA  X  13      15.830  46.230  34.920  0.00  0.00            
ATOM    392  O5' DA  X  13      18.150  46.110  35.810  0.00  0.00            
ATOM    393  C5' DA  X  13      17.620  46.210  37.150  0.00  0.00            
ATOM    394  H5' DA  X  13      17.160  45.260  37.420  0.00  0.00            
ATOM    395 H5'' DA  X  13      16.810  46.930  37.220  0.00  0.00            
ATOM    396  C4' DA  X  13      18.810  46.560  38.120  0.00  0.00            
ATOM    397  H4' DA  X  13      19.670  45.900  38.030  0.00  0.00            
ATOM    398  O4' DA  X  13      19.130  47.920  38.160  0.00  0.00            
ATOM    399  C1' DA  X  13      18.250  48.580  39.080  0.00  0.00            
ATOM    400  H1' DA  X  13      18.910  49.110  39.770  0.00  0.00            
ATOM    401  N9  DA  X  13      17.450  49.620  38.250  0.00  0.00            
ATOM    402  C8  DA  X  13      16.130  49.580  37.840  0.00  0.00            
ATOM    403  H8  DA  X  13      15.520  48.680  37.820  0.00  0.00            
ATOM    404  N7  DA  X  13      15.650  50.660  37.380  0.00  0.00            
ATOM    405  C5  DA  X  13      16.700  51.550  37.510  0.00  0.00            
ATOM    406  C6  DA  X  13      16.840  52.880  37.140  0.00  0.00            
ATOM    407  N6  DA  X  13      15.960  53.630  36.520  0.00  0.00            
ATOM    408  H61 DA  X  13      16.290  54.570  36.340  0.00  0.00            
ATOM    409  H62 DA  X  13      14.990  53.360  36.460  0.00  0.00            
ATOM    410  N1  DA  X  13      17.940  53.470  37.530  0.00  0.00            
ATOM    411  C2  DA  X  13      18.880  52.840  38.190  0.00  0.00            
ATOM    412  H2  DA  X  13      19.810  53.370  38.340  0.00  0.00            
ATOM    413  N3  DA  X  13      18.990  51.550  38.480  0.00  0.00            
ATOM    414  C4  DA  X  13      17.770  50.950  38.180  0.00  0.00            
ATOM    415  C3' DA  X  13      18.270  46.280  39.620  0.00  0.00            
ATOM    416  H3' DA  X  13      17.610  45.420  39.530  0.00  0.00            
ATOM    417  C2' DA  X  13      17.430  47.520  39.840  0.00  0.00            
ATOM    418  H2' DA  X  13      16.450  47.390  39.370  0.00  0.00            
ATOM    419 H2'' DA  X  13      17.470  47.700  40.910  0.00  0.00            
ATOM    420  O3' DA  X  13      19.190  46.070  40.720  0.00  0.00            
ATOM    421  P   DG  X  14      20.480  45.150  40.650  0.00  0.00            
ATOM    422  OP1 DG  X  14      20.000  43.880  40.090  0.00  0.00            
ATOM    423  OP2 DG  X  14      20.990  45.120  42.010  0.00  0.00            
ATOM    424  O5' DG  X  14      21.570  45.800  39.680  0.00  0.00            
ATOM    425  C5' DG  X  14      22.150  47.080  39.950  0.00  0.00            
ATOM    426  H5' DG  X  14      21.940  47.370  40.980  0.00  0.00            
ATOM    427 H5'' DG  X  14      21.720  47.780  39.230  0.00  0.00            
ATOM    428  C4' DG  X  14      23.690  47.140  39.890  0.00  0.00            
ATOM    429  H4' DG  X  14      24.090  48.130  40.100  0.00  0.00            
ATOM    430  O4' DG  X  14      24.240  46.260  40.810  0.00  0.00            
ATOM    431  C1' DG  X  14      24.750  45.110  40.150  0.00  0.00            
ATOM    432  H1' DG  X  14      25.840  45.190  40.150  0.00  0.00            
ATOM    433  N9  DG  X  14      24.470  43.750  40.680  0.00  0.00            
ATOM    434  C8  DG  X  14      23.410  42.950  40.340  0.00  0.00            
ATOM    435  H8  DG  X  14      22.570  43.360  39.790  0.00  0.00            
ATOM    436  N7  DG  X  14      23.540  41.680  40.750  0.00  0.00            
ATOM    437  C5  DG  X  14      24.690  41.700  41.450  0.00  0.00            
ATOM    438  C6  DG  X  14      25.370  40.670  42.150  0.00  0.00            
ATOM    439  O6  DG  X  14      24.970  39.490  42.240  0.00  0.00            
ATOM    440  N1  DG  X  14      26.550  41.020  42.820  0.00  0.00            
ATOM    441  H1  DG  X  14      27.020  40.360  43.420  0.00  0.00            
ATOM    442  C2  DG  X  14      26.970  42.350  42.860  0.00  0.00            
ATOM    443  N2  DG  X  14      28.100  42.580  43.470  0.00  0.00            
ATOM    444  H21 DG  X  14      28.750  41.880  43.800  0.00  0.00            
ATOM    445  H22 DG  X  14      28.350  43.550  43.590  0.00  0.00            
ATOM    446  N3  DG  X  14      26.400  43.380  42.140  0.00  0.00            
ATOM    447  C4  DG  X  14      25.270  42.990  41.470  0.00  0.00            
ATOM    448  C3' DG  X  14      24.300  46.800  38.490  0.00  0.00            
ATOM    449  H3' DG  X  14      23.680  47.170  37.680  0.00  0.00            
ATOM    450  C2' DG  X  14      24.380  45.270  38.680  0.00  0.00            
ATOM    451  H2' DG  X  14      23.370  44.940  38.430  0.00  0.00            
ATOM    452 H2'' DG  X  14      25.110  44.800  38.020  0.00  0.00            
ATOM    453  O3' DG  X  14      25.530  47.590  38.310  0.00  0.00            
ATOM    454  P   DG  X  15      26.740  47.310  37.330  0.00  0.00            
ATOM    455  OP1 DG  X  15      27.160  48.650  37.050  0.00  0.00            
ATOM    456  OP2 DG  X  15      26.280  46.430  36.290  0.00  0.00            
ATOM    457  O5' DG  X  15      27.860  46.610  38.240  0.00  0.00            
ATOM    458  C5' DG  X  15      28.690  47.340  39.100  0.00  0.00            
ATOM    459  H5' DG  X  15      28.140  47.550  40.020  0.00  0.00            
ATOM    460 H5'' DG  X  15      29.020  48.270  38.630  0.00  0.00            
ATOM    461  C4' DG  X  15      30.010  46.560  39.380  0.00  0.00            
ATOM    462  H4' DG  X  15      30.650  47.270  39.910  0.00  0.00            
ATOM    463  O4' DG  X  15      29.700  45.370  40.110  0.00  0.00            
ATOM    464  C1' DG  X  15      30.260  44.240  39.470  0.00  0.00            
ATOM    465  H1' DG  X  15      31.280  44.060  39.800  0.00  0.00            
ATOM    466  N9  DG  X  15      29.460  42.930  39.700  0.00  0.00            
ATOM    467  C8  DG  X  15      28.320  42.510  39.070  0.00  0.00            
ATOM    468  H8  DG  X  15      27.820  43.150  38.360  0.00  0.00            
ATOM    469  N7  DG  X  15      27.930  41.350  39.470  0.00  0.00            
ATOM    470  C5  DG  X  15      28.880  40.920  40.350  0.00  0.00            
ATOM    471  C6  DG  X  15      29.000  39.760  41.190  0.00  0.00            
ATOM    472  O6  DG  X  15      28.260  38.810  41.110  0.00  0.00            
ATOM    473  N1  DG  X  15      30.170  39.690  41.940  0.00  0.00            
ATOM    474  H1  DG  X  15      30.370  38.900  42.530  0.00  0.00            
ATOM    475  C2  DG  X  15      31.050  40.720  41.900  0.00  0.00            
ATOM    476  N2  DG  X  15      32.180  40.380  42.450  0.00  0.00            
ATOM    477  H21 DG  X  15      32.220  39.500  42.950  0.00  0.00            
ATOM    478  H22 DG  X  15      32.900  41.070  42.640  0.00  0.00            
ATOM    479  N3  DG  X  15      30.960  41.850  41.270  0.00  0.00            
ATOM    480  C4  DG  X  15      29.820  41.950  40.550  0.00  0.00            
ATOM    481  C3' DG  X  15      30.650  46.150  38.110  0.00  0.00            
ATOM    482  H3' DG  X  15      30.170  46.760  37.340  0.00  0.00            
ATOM    483  C2' DG  X  15      30.160  44.700  38.000  0.00  0.00            
ATOM    484  H2' DG  X  15      29.140  44.670  37.630  0.00  0.00            
ATOM    485 H2'' DG  X  15      30.760  44.070  37.340  0.00  0.00            
ATOM    486  O3' DG  X  15      32.070  46.390  38.250  0.00  0.00            
ATOM    487  P   DG  X  16      33.050  46.520  37.040  0.00  0.00            
ATOM    488  OP1 DG  X  16      33.740  47.800  37.020  0.00  0.00            
ATOM    489  OP2 DG  X  16      32.400  46.080  35.750  0.00  0.00            
ATOM    490  O5' DG  X  16      34.100  45.370  37.440  0.00  0.00            
ATOM    491  C5' DG  X  16      34.980  45.570  38.540  0.00  0.00            
ATOM    492  H5' DG  X  16      34.440  45.880  39.430  0.00  0.00            
ATOM    493 H5'' DG  X  16      35.720  46.330  38.270  0.00  0.00            
ATOM    494  C4' DG  X  16      35.700  44.280  39.150  0.00  0.00            
ATOM    495  H4' DG  X  16      36.410  44.650  39.880  0.00  0.00            
ATOM    496  O4' DG  X  16      34.810  43.270  39.650  0.00  0.00            
ATOM    497  C1' DG  X  16      35.080  42.020  39.050  0.00  0.00            
ATOM    498  H1' DG  X  16      35.750  41.410  39.660  0.00  0.00            
ATOM    499  N9  DG  X  16      33.870  41.200  38.890  0.00  0.00            
ATOM    500  C8  DG  X  16      32.740  41.500  38.190  0.00  0.00            
ATOM    501  H8  DG  X  16      32.600  42.440  37.690  0.00  0.00            
ATOM    502  N7  DG  X  16      31.800  40.580  38.250  0.00  0.00            
ATOM    503  C5  DG  X  16      32.400  39.600  39.050  0.00  0.00            
ATOM    504  C6  DG  X  16      31.800  38.370  39.480  0.00  0.00            
ATOM    505  O6  DG  X  16      30.740  37.800  39.060  0.00  0.00            
ATOM    506  N1  DG  X  16      32.670  37.650  40.330  0.00  0.00            
ATOM    507  H1  DG  X  16      32.470  36.670  40.470  0.00  0.00            
ATOM    508  C2  DG  X  16      33.890  38.150  40.630  0.00  0.00            
ATOM    509  N2  DG  X  16      34.670  37.400  41.370  0.00  0.00            
ATOM    510  H21 DG  X  16      34.360  36.490  41.690  0.00  0.00            
ATOM    511  H22 DG  X  16      35.560  37.820  41.580  0.00  0.00            
ATOM    512  N3  DG  X  16      34.440  39.290  40.280  0.00  0.00            
ATOM    513  C4  DG  X  16      33.590  40.030  39.500  0.00  0.00            
ATOM    514  C3' DG  X  16      36.610  43.490  38.190  0.00  0.00            
ATOM    515  H3' DG  X  16      36.770  44.060  37.270  0.00  0.00            
ATOM    516  C2' DG  X  16      35.780  42.300  37.740  0.00  0.00            
ATOM    517  H2' DG  X  16      35.130  42.770  37.010  0.00  0.00            
ATOM    518 H2'' DG  X  16      36.430  41.540  37.300  0.00  0.00            
ATOM    519  O3' DG  X  16      37.790  42.980  38.900  0.00  0.00            
ATOM    520  P   DT  X  17      39.240  42.920  38.160  0.00  0.00            
ATOM    521  OP1 DT  X  17      39.080  42.250  36.830  0.00  0.00            
ATOM    522  OP2 DT  X  17      40.110  42.280  39.170  0.00  0.00            
ATOM    523  O5' DT  X  17      39.730  44.390  37.980  0.00  0.00            
ATOM    524  C5' DT  X  17      40.000  45.280  39.070  0.00  0.00            
ATOM    525  H5' DT  X  17      40.600  44.770  39.830  0.00  0.00            
ATOM    526 H5'' DT  X  17      39.020  45.480  39.490  0.00  0.00            
ATOM    527  C4' DT  X  17      40.670  46.620  38.670  0.00  0.00            
ATOM    528  H4' DT  X  17      41.170  47.070  39.530  0.00  0.00            
ATOM    529  O4' DT  X  17      41.720  46.490  37.670  0.00  0.00            
ATOM    530  C1' DT  X  17      41.710  47.450  36.750  0.00  0.00            
ATOM    531  H1' DT  X  17      42.150  48.350  37.180  0.00  0.00            
ATOM    532  N1  DT  X  17      42.390  47.160  35.370  0.00  0.00            
ATOM    533  C6  DT  X  17      41.890  46.130  34.610  0.00  0.00            
ATOM    534  H6  DT  X  17      41.050  45.580  35.010  0.00  0.00            
ATOM    535  C5  DT  X  17      42.480  45.790  33.420  0.00  0.00            
ATOM    536  C7  DT  X  17      41.740  44.760  32.580  0.00  0.00            
ATOM    537  H71 DT  X  17      41.670  45.260  31.620  0.00  0.00            
ATOM    538  H72 DT  X  17      42.390  43.890  32.420  0.00  0.00            
ATOM    539  H73 DT  X  17      40.780  44.480  33.000  0.00  0.00            
ATOM    540  C4  DT  X  17      43.590  46.540  32.840  0.00  0.00            
ATOM    541  O4  DT  X  17      44.160  46.320  31.790  0.00  0.00            
ATOM    542  N3  DT  X  17      44.010  47.590  33.660  0.00  0.00            
ATOM    543  H3  DT  X  17      44.850  48.040  33.320  0.00  0.00            
ATOM    544  C2  DT  X  17      43.500  47.890  34.910  0.00  0.00            
ATOM    545  O2  DT  X  17      43.900  48.880  35.470  0.00  0.00            
ATOM    546  C3' DT  X  17      39.720  47.630  38.150  0.00  0.00            
ATOM    547  H3' DT  X  17      38.760  47.130  38.220  0.00  0.00            
ATOM    548  C2' DT  X  17      40.190  47.700  36.660  0.00  0.00            
ATOM    549  H2' DT  X  17      39.700  46.860  36.180  0.00  0.00            
ATOM    550 H2'' DT  X  17      39.920  48.680  36.260  0.00  0.00            
ATOM    551  O3' DT  X  17      39.710  48.950  38.790  0.00  0.00            
ATOM    552  P   DT  X  18      38.430  49.540  39.560  0.00  0.00            
ATOM    553  OP1 DT  X  18      37.370  49.630  38.580  0.00  0.00            
ATOM    554  OP2 DT  X  18      38.900  50.740  40.330  0.00  0.00            
ATOM    555  O5' DT  X  18      38.130  48.460  40.660  0.00  0.00            
ATOM    556  C5' DT  X  18      37.030  47.660  40.510  0.00  0.00            
ATOM    557  H5' DT  X  18      37.150  47.060  39.610  0.00  0.00            
ATOM    558 H5'' DT  X  18      36.180  48.280  40.240  0.00  0.00            
ATOM    559  C4' DT  X  18      36.590  46.830  41.680  0.00  0.00            
ATOM    560  H4' DT  X  18      35.710  46.320  41.300  0.00  0.00            
ATOM    561  O4' DT  X  18      37.550  45.890  42.090  0.00  0.00            
ATOM    562  C1' DT  X  18      37.820  46.100  43.460  0.00  0.00            
ATOM    563  H1' DT  X  18      37.120  45.440  43.980  0.00  0.00            
ATOM    564  N1  DT  X  18      39.200  45.660  43.810  0.00  0.00            
ATOM    565  C6  DT  X  18      40.250  46.460  43.360  0.00  0.00            
ATOM    566  H6  DT  X  18      40.040  47.320  42.740  0.00  0.00            
ATOM    567  C5  DT  X  18      41.510  46.020  43.670  0.00  0.00            
ATOM    568  C7  DT  X  18      42.670  46.860  43.150  0.00  0.00            
ATOM    569  H71 DT  X  18      43.280  47.090  44.020  0.00  0.00            
ATOM    570  H72 DT  X  18      43.270  46.250  42.480  0.00  0.00            
ATOM    571  H73 DT  X  18      42.160  47.680  42.650  0.00  0.00            
ATOM    572  C4  DT  X  18      41.770  44.860  44.550  0.00  0.00            
ATOM    573  O4  DT  X  18      42.880  44.470  44.870  0.00  0.00            
ATOM    574  N3  DT  X  18      40.640  44.140  44.930  0.00  0.00            
ATOM    575  H3  DT  X  18      40.720  43.220  45.330  0.00  0.00            
ATOM    576  C2  DT  X  18      39.310  44.450  44.520  0.00  0.00            
ATOM    577  O2  DT  X  18      38.410  43.730  44.800  0.00  0.00            
ATOM    578  C3' DT  X  18      36.170  47.660  42.840  0.00  0.00            
ATOM    579  H3' DT  X  18      35.810  48.670  42.640  0.00  0.00            
ATOM    580  C2' DT  X  18      37.400  47.560  43.660  0.00  0.00            
ATOM    581  H2' DT  X  18      38.190  48.240  43.350  0.00  0.00            
ATOM    582 H2'' DT  X  18      37.250  47.770  44.720  0.00  0.00            
ATOM    583  O3' DT  X  18      35.050  46.990  43.380  0.00  0.00            
ATOM    584  P   DA  X  19      34.350  47.530  44.760  0.00  0.00            
ATOM    585  OP1 DA  X  19      32.920  47.140  44.660  0.00  0.00            
ATOM    586  OP2 DA  X  19      34.610  48.990  44.900  0.00  0.00            
ATOM    587  O5' DA  X  19      35.140  46.770  45.900  0.00  0.00            
ATOM    588  C5' DA  X  19      34.780  45.520  46.420  0.00  0.00            
ATOM    589  H5' DA  X  19      34.810  44.750  45.650  0.00  0.00            
ATOM    590 H5'' DA  X  19      33.740  45.560  46.750  0.00  0.00            
ATOM    591  C4' DA  X  19      35.710  45.100  47.600  0.00  0.00            
ATOM    592  H4' DA  X  19      35.530  44.070  47.890  0.00  0.00            
ATOM    593  O4' DA  X  19      37.090  45.150  47.330  0.00  0.00            
ATOM    594  C1' DA  X  19      37.730  45.340  48.510  0.00  0.00            
ATOM    595  H1' DA  X  19      37.750  44.470  49.170  0.00  0.00            
ATOM    596  N9  DA  X  19      39.140  45.780  48.420  0.00  0.00            
ATOM    597  C8  DA  X  19      40.140  44.910  48.720  0.00  0.00            
ATOM    598  H8  DA  X  19      39.980  44.000  49.290  0.00  0.00            
ATOM    599  N7  DA  X  19      41.370  45.450  48.480  0.00  0.00            
ATOM    600  C5  DA  X  19      41.090  46.620  47.810  0.00  0.00            
ATOM    601  C6  DA  X  19      41.840  47.570  47.130  0.00  0.00            
ATOM    602  N6  DA  X  19      43.140  47.510  47.130  0.00  0.00            
ATOM    603  H61 DA  X  19      43.610  48.310  46.730  0.00  0.00            
ATOM    604  H62 DA  X  19      43.650  46.720  47.500  0.00  0.00            
ATOM    605  N1  DA  X  19      41.250  48.610  46.540  0.00  0.00            
ATOM    606  C2  DA  X  19      39.930  48.760  46.610  0.00  0.00            
ATOM    607  H2  DA  X  19      39.460  49.490  45.970  0.00  0.00            
ATOM    608  N3  DA  X  19      39.060  47.950  47.250  0.00  0.00            
ATOM    609  C4  DA  X  19      39.730  46.890  47.770  0.00  0.00            
ATOM    610  C3' DA  X  19      35.440  45.990  48.830  0.00  0.00            
ATOM    611  H3' DA  X  19      34.890  46.880  48.520  0.00  0.00            
ATOM    612  C2' DA  X  19      36.900  46.410  49.240  0.00  0.00            
ATOM    613  H2' DA  X  19      37.100  47.430  48.910  0.00  0.00            
ATOM    614 H2'' DA  X  19      37.020  46.180  50.300  0.00  0.00            
ATOM    615  O3' DA  X  19      34.780  45.390  49.920  0.00  0.00            
ATOM    616  P   DG  X  20      33.170  45.130  49.860  0.00  0.00            
ATOM    617  OP1 DG  X  20      32.580  46.040  48.830  0.00  0.00            
ATOM    618  OP2 DG  X  20      32.690  45.200  51.290  0.00  0.00            
ATOM    619  O5' DG  X  20      33.050  43.630  49.390  0.00  0.00            
ATOM    620  C5' DG  X  20      33.160  42.600  50.380  0.00  0.00            
ATOM    621  H5' DG  X  20      32.290  42.420  51.010  0.00  0.00            
ATOM    622 H5'' DG  X  20      34.050  42.760  51.000  0.00  0.00            
ATOM    623  C4' DG  X  20      33.470  41.250  49.700  0.00  0.00            
ATOM    624  H4' DG  X  20      33.810  40.570  50.480  0.00  0.00            
ATOM    625  O4' DG  X  20      32.340  40.770  49.010  0.00  0.00            
ATOM    626  C1' DG  X  20      32.740  40.270  47.740  0.00  0.00            
ATOM    627  H1' DG  X  20      33.030  39.220  47.730  0.00  0.00            
ATOM    628  N9  DG  X  20      31.560  40.290  46.800  0.00  0.00            
ATOM    629  C8  DG  X  20      31.220  41.310  45.870  0.00  0.00            
ATOM    630  H8  DG  X  20      31.780  42.220  45.730  0.00  0.00            
ATOM    631  N7  DG  X  20      30.200  40.950  45.110  0.00  0.00            
ATOM    632  C5  DG  X  20      29.910  39.630  45.490  0.00  0.00            
ATOM    633  C6  DG  X  20      28.830  38.790  45.120  0.00  0.00            
ATOM    634  O6  DG  X  20      28.030  38.990  44.240  0.00  0.00            
ATOM    635  N1  DG  X  20      28.740  37.640  45.850  0.00  0.00            
ATOM    636  H1  DG  X  20      28.010  36.980  45.620  0.00  0.00            
ATOM    637  C2  DG  X  20      29.660  37.180  46.680  0.00  0.00            
ATOM    638  N2  DG  X  20      29.500  35.940  47.150  0.00  0.00            
ATOM    639  H21 DG  X  20      28.810  35.360  46.710  0.00  0.00            
ATOM    640  H22 DG  X  20      30.220  35.560  47.750  0.00  0.00            
ATOM    641  N3  DG  X  20      30.650  37.960  47.150  0.00  0.00            
ATOM    642  C4  DG  X  20      30.700  39.190  46.540  0.00  0.00            
ATOM    643  C3' DG  X  20      34.630  41.290  48.670  0.00  0.00            
ATOM    644  H3' DG  X  20      35.140  42.250  48.640  0.00  0.00            
ATOM    645  C2' DG  X  20      33.960  41.090  47.340  0.00  0.00            
ATOM    646  H2' DG  X  20      33.710  42.070  46.940  0.00  0.00            
ATOM    647 H2'' DG  X  20      34.610  40.610  46.600  0.00  0.00            
ATOM    648  O3' DG  X  20      35.480  40.200  49.010  0.00  0.00            
ATOM    649  P   DG  X  21      36.830  39.790  48.230  0.00  0.00            
ATOM    650  OP1 DG  X  21      37.910  39.530  49.200  0.00  0.00            
ATOM    651  OP2 DG  X  21      37.120  40.750  47.150  0.00  0.00            
ATOM    652  O5' DG  X  21      36.480  38.380  47.450  0.00  0.00            
ATOM    653  C5' DG  X  21      36.280  37.130  48.160  0.00  0.00            
ATOM    654  H5' DG  X  21      35.420  37.210  48.820  0.00  0.00            
ATOM    655 H5'' DG  X  21      37.150  36.840  48.750  0.00  0.00            
ATOM    656  C4' DG  X  21      35.920  36.010  47.140  0.00  0.00            
ATOM    657  H4' DG  X  21      36.120  35.050  47.600  0.00  0.00            
ATOM    658  O4' DG  X  21      34.590  36.200  46.770  0.00  0.00            
ATOM    659  C1' DG  X  21      34.490  35.930  45.420  0.00  0.00            
ATOM    660  H1' DG  X  21      34.530  34.840  45.290  0.00  0.00            
ATOM    661  N9  DG  X  21      33.250  36.450  44.760  0.00  0.00            
ATOM    662  C8  DG  X  21      32.970  37.670  44.230  0.00  0.00            
ATOM    663  H8  DG  X  21      33.610  38.530  44.330  0.00  0.00            
ATOM    664  N7  DG  X  21      31.800  37.810  43.630  0.00  0.00            
ATOM    665  C5  DG  X  21      31.270  36.550  43.710  0.00  0.00            
ATOM    666  C6  DG  X  21      30.060  35.950  43.350  0.00  0.00            
ATOM    667  O6  DG  X  21      29.140  36.530  42.780  0.00  0.00            
ATOM    668  N1  DG  X  21      29.860  34.700  43.890  0.00  0.00            
ATOM    669  H1  DG  X  21      28.930  34.340  43.760  0.00  0.00            
ATOM    670  C2  DG  X  21      30.840  33.950  44.400  0.00  0.00            
ATOM    671  N2  DG  X  21      30.780  32.670  44.330  0.00  0.00            
ATOM    672  H21 DG  X  21      29.930  32.220  44.020  0.00  0.00            
ATOM    673  H22 DG  X  21      31.600  32.190  44.670  0.00  0.00            
ATOM    674  N3  DG  X  21      31.950  34.440  44.820  0.00  0.00            
ATOM    675  C4  DG  X  21      32.150  35.750  44.420  0.00  0.00            
ATOM    676  C3' DG  X  21      36.750  36.110  45.790  0.00  0.00            
ATOM    677  H3' DG  X  21      37.590  36.790  45.830  0.00  0.00            
ATOM    678  C2' DG  X  21      35.730  36.540  44.810  0.00  0.00            
ATOM    679  H2' DG  X  21      35.750  37.620  44.870  0.00  0.00            
ATOM    680 H2'' DG  X  21      35.700  36.160  43.790  0.00  0.00            
ATOM    681  O3' DG  X  21      37.150  34.770  45.470  0.00  0.00            
ATOM    682  P   DG3 X  22      38.490  34.530  44.540  0.00  0.00            
ATOM    683  OP1 DG3 X  22      39.710  34.450  45.350  0.00  0.00            
ATOM    684  OP2 DG3 X  22      38.430  35.470  43.420  0.00  0.00            
ATOM    685  O5' DG3 X  22      38.140  33.060  43.900  0.00  0.00            
ATOM    686  C5' DG3 X  22      38.240  31.870  44.660  0.00  0.00            
ATOM    687  H5' DG3 X  22      37.870  32.150  45.650  0.00  0.00            
ATOM    688 H5'' DG3 X  22      39.290  31.580  44.650  0.00  0.00            
ATOM    689  C4' DG3 X  22      37.290  30.850  44.070  0.00  0.00            
ATOM    690  H4' DG3 X  22      37.330  30.010  44.760  0.00  0.00            
ATOM    691  O4' DG3 X  22      35.930  31.310  43.890  0.00  0.00            
ATOM    692  C1' DG3 X  22      35.550  31.230  42.550  0.00  0.00            
ATOM    693  H1' DG3 X  22      35.050  30.270  42.380  0.00  0.00            
ATOM    694  N9  DG3 X  22      34.690  32.380  42.210  0.00  0.00            
ATOM    695  C8  DG3 X  22      34.950  33.740  42.460  0.00  0.00            
ATOM    696  H8  DG3 X  22      35.860  34.130  42.880  0.00  0.00            
ATOM    697  N7  DG3 X  22      34.020  34.560  41.980  0.00  0.00            
ATOM    698  C5  DG3 X  22      33.040  33.660  41.480  0.00  0.00            
ATOM    699  C6  DG3 X  22      31.780  34.010  40.890  0.00  0.00            
ATOM    700  O6  DG3 X  22      31.300  35.040  40.530  0.00  0.00            
ATOM    701  N1  DG3 X  22      31.060  32.860  40.650  0.00  0.00            
ATOM    702  H1  DG3 X  22      30.180  33.020  40.170  0.00  0.00            
ATOM    703  C2  DG3 X  22      31.460  31.610  40.920  0.00  0.00            
ATOM    704  N2  DG3 X  22      30.690  30.590  40.420  0.00  0.00            
ATOM    705  H21 DG3 X  22      29.780  30.830  40.060  0.00  0.00            
ATOM    706  H22 DG3 X  22      31.030  29.670  40.680  0.00  0.00            
ATOM    707  N3  DG3 X  22      32.640  31.250  41.390  0.00  0.00            
ATOM    708  C4  DG3 X  22      33.400  32.320  41.700  0.00  0.00            
ATOM    709  C3' DG3 X  22      37.800  30.430  42.660  0.00  0.00            
ATOM    710  H3' DG3 X  22      38.840  30.680  42.480  0.00  0.00            
ATOM    711  C2' DG3 X  22      36.840  31.200  41.750  0.00  0.00            
ATOM    712  H2' DG3 X  22      37.240  32.200  41.590  0.00  0.00            
ATOM    713 H2'' DG3 X  22      36.740  30.720  40.780  0.00  0.00            
ATOM    714  O3' DG3 X  22      37.730  29.030  42.560  0.00  0.00            
ATOM    715 HO3' DG3 X  22      38.080  28.670  43.380  0.00  0.00            
ATOM    716  K+  K+  X  23      28.860  36.180  40.100  0.00  0.00            
ATOM    717  K+  K+  X  24      26.540  37.270  42.760  0.00  0.00            
ATOM    718  C40 BRA X  25      39.940  40.720  41.840  0.00  0.00            
ATOM    719 H402 BRA X  25      40.530  41.060  40.990  0.00  0.00            
ATOM    720 H403 BRA X  25      40.660  40.280  42.530  0.00  0.00            
ATOM    721  C41 BRA X  25      39.050  41.850  42.410  0.00  0.00            
ATOM    722 H412 BRA X  25      39.260  41.690  43.470  0.00  0.00            
ATOM    723 H413 BRA X  25      39.360  42.820  41.990  0.00  0.00            
ATOM    724  C42 BRA X  25      37.570  41.500  41.990  0.00  0.00            
ATOM    725 H422 BRA X  25      37.020  41.140  42.870  0.00  0.00            
ATOM    726 H423 BRA X  25      37.030  42.360  41.580  0.00  0.00            
ATOM    727  C43 BRA X  25      37.760  40.400  40.930  0.00  0.00            
ATOM    728 H432 BRA X  25      37.040  39.580  40.930  0.00  0.00            
ATOM    729 H433 BRA X  25      37.790  40.850  39.940  0.00  0.00            
ATOM    730  N39 BRA X  25      39.100  39.670  41.250  0.00  0.00            
ATOM    731  H39 BRA X  25      39.000  38.910  41.930  0.00  0.00            
ATOM    732  C38 BRA X  25      39.720  39.040  39.990  0.00  0.00            
ATOM    733 H382 BRA X  25      39.850  39.810  39.230  0.00  0.00            
ATOM    734 H383 BRA X  25      40.700  38.650  40.290  0.00  0.00            
ATOM    735  C37 BRA X  25      38.990  37.800  39.490  0.00  0.00            
ATOM    736 H372 BRA X  25      38.770  37.170  40.360  0.00  0.00            
ATOM    737 H373 BRA X  25      39.650  37.330  38.760  0.00  0.00            
ATOM    738  C36 BRA X  25      37.680  37.970  38.740  0.00  0.00            
ATOM    739  O52 BRA X  25      37.430  39.050  38.230  0.00  0.00            
ATOM    740  N17 BRA X  25      36.730  36.920  38.810  0.00  0.00            
ATOM    741  H17 BRA X  25      37.080  36.090  39.270  0.00  0.00            
ATOM    742  C3  BRA X  25      35.470  36.720  38.240  0.00  0.00            
ATOM    743  C4  BRA X  25      34.850  37.550  37.230  0.00  0.00            
ATOM    744  H4  BRA X  25      35.280  38.500  36.940  0.00  0.00            
ATOM    745  C2  BRA X  25      34.850  35.520  38.670  0.00  0.00            
ATOM    746  H2  BRA X  25      35.310  34.880  39.410  0.00  0.00            
ATOM    747  C1  BRA X  25      33.630  35.150  38.190  0.00  0.00            
ATOM    748  H1  BRA X  25      33.280  34.190  38.560  0.00  0.00            
ATOM    749  C6  BRA X  25      32.970  35.970  37.260  0.00  0.00            
ATOM    750  C10 BRA X  25      31.790  35.580  36.600  0.00  0.00            
ATOM    751  N19 BRA X  25      31.160  34.360  36.800  0.00  0.00            
ATOM    752  H19 BRA X  25      30.630  34.290  37.660  0.00  0.00            
ATOM    753  C28 BRA X  25      31.580  33.100  36.330  0.00  0.00            
ATOM    754  C29 BRA X  25      31.080  31.890  36.910  0.00  0.00            
ATOM    755  H29 BRA X  25      30.260  31.980  37.620  0.00  0.00            
ATOM    756  C24 BRA X  25      31.540  30.650  36.480  0.00  0.00            
ATOM    757  H24 BRA X  25      31.120  29.820  37.040  0.00  0.00            
ATOM    758  C25 BRA X  25      32.550  30.600  35.490  0.00  0.00            
ATOM    759  N15 BRA X  25      33.070  29.350  35.150  0.00  0.00            
ATOM    760  C16 BRA X  25      32.250  28.190  34.790  0.00  0.00            
ATOM    761 H161 BRA X  25      31.680  28.350  33.870  0.00  0.00            
ATOM    762 H162 BRA X  25      31.550  28.000  35.610  0.00  0.00            
ATOM    763 H163 BRA X  25      32.820  27.260  34.720  0.00  0.00            
ATOM    764  C18 BRA X  25      34.580  29.160  35.380  0.00  0.00            
ATOM    765 H181 BRA X  25      34.680  28.160  35.820  0.00  0.00            
ATOM    766 H182 BRA X  25      34.860  29.850  36.190  0.00  0.00            
ATOM    767 H183 BRA X  25      35.200  29.400  34.510  0.00  0.00            
ATOM    768  C26 BRA X  25      32.940  31.730  34.830  0.00  0.00            
ATOM    769  H26 BRA X  25      33.810  31.630  34.180  0.00  0.00            
ATOM    770  C27 BRA X  25      32.530  32.980  35.300  0.00  0.00            
ATOM    771  H27 BRA X  25      33.040  33.910  35.060  0.00  0.00            
ATOM    772  C5  BRA X  25      33.580  37.160  36.830  0.00  0.00            
ATOM    773  N7  BRA X  25      33.090  38.040  35.880  0.00  0.00            
ATOM    774  H90 BRA X  25      33.600  38.870  35.580  0.00  0.00            
ATOM    775  C8  BRA X  25      31.830  37.830  35.410  0.00  0.00            
ATOM    776  C11 BRA X  25      31.280  38.750  34.450  0.00  0.00            
ATOM    777  H11 BRA X  25      31.930  39.590  34.230  0.00  0.00            
ATOM    778  C9  BRA X  25      31.190  36.620  35.740  0.00  0.00            
ATOM    779  C14 BRA X  25      29.980  36.330  34.980  0.00  0.00            
ATOM    780  H14 BRA X  25      29.500  35.360  35.040  0.00  0.00            
ATOM    781  C13 BRA X  25      29.480  37.220  33.960  0.00  0.00            
ATOM    782  H13 BRA X  25      28.590  37.010  33.390  0.00  0.00            
ATOM    783  C12 BRA X  25      30.010  38.470  33.810  0.00  0.00            
ATOM    784  N21 BRA X  25      29.370  39.410  32.980  0.00  0.00            
ATOM    785  H21 BRA X  25      28.660  38.990  32.400  0.00  0.00            
ATOM    786  C44 BRA X  25      29.690  40.720  32.670  0.00  0.00            
ATOM    787  O53 BRA X  25      30.800  41.210  32.820  0.00  0.00            
ATOM    788  C45 BRA X  25      28.500  41.530  32.100  0.00  0.00            
ATOM    789 H452 BRA X  25      27.840  40.930  31.470  0.00  0.00            
ATOM    790 H453 BRA X  25      27.840  41.790  32.940  0.00  0.00            
ATOM    791  C46 BRA X  25      28.980  42.750  31.220  0.00  0.00            
ATOM    792 H462 BRA X  25      29.760  42.430  30.530  0.00  0.00            
ATOM    793 H463 BRA X  25      29.230  43.620  31.830  0.00  0.00            
ATOM    794  N47 BRA X  25      27.950  43.300  30.290  0.00  0.00            
ATOM    795  H47 BRA X  25      27.140  43.640  30.840  0.00  0.00            
ATOM    796  C48 BRA X  25      27.450  42.220  29.290  0.00  0.00            
ATOM    797 H482 BRA X  25      26.420  42.520  29.090  0.00  0.00            
ATOM    798 H483 BRA X  25      27.360  41.220  29.710  0.00  0.00            
ATOM    799  C49 BRA X  25      28.140  42.350  27.950  0.00  0.00            
ATOM    800 H492 BRA X  25      28.720  41.500  27.590  0.00  0.00            
ATOM    801 H493 BRA X  25      27.380  42.650  27.210  0.00  0.00            
ATOM    802  C50 BRA X  25      29.130  43.540  28.140  0.00  0.00            
ATOM    803 H502 BRA X  25      30.140  43.130  28.290  0.00  0.00            
ATOM    804 H503 BRA X  25      29.200  44.080  27.190  0.00  0.00            
ATOM    805  C51 BRA X  25      28.480  44.360  29.360  0.00  0.00            
ATOM    806 H512 BRA X  25      27.670  45.060  29.150  0.00  0.00            
ATOM    807 H513 BRA X  25      29.210  44.950  29.910  0.00  0.00            
END
ATOM      1 HO5' DA5 X   1      29.700  34.480  50.920  0.00  0.00            
ATOM      2  O5' DA5 X   1      30.470  33.970  51.180  0.00  0.00            
ATOM      3  C5' DA5 X   1      30.230  33.400  52.520  0.00  0.00            
ATOM      4  H5' DA5 X   1      29.900  34.210  53.160  0.00  0.00            
ATOM      5 H5'' DA5 X   1      31.150  32.970  52.920  0.00  0.00            
ATOM      6  C4' DA5 X   1      29.080  32.310  52.410  0.00  0.00            
ATOM      7  H4' DA5 X   1      29.130  31.880  53.410  0.00  0.00            
ATOM      8  O4' DA5 X   1      27.820  32.930  52.090  0.00  0.00            
ATOM      9  C1' DA5 X   1      27.300  32.330  50.900  0.00  0.00            
ATOM     10  H1' DA5 X   1      26.610  31.540  51.220  0.00  0.00            
ATOM     11  N9  DA5 X   1      26.610  33.330  50.040  0.00  0.00            
ATOM     12  C8  DA5 X   1      25.330  33.190  49.550  0.00  0.00            
ATOM     13  H8  DA5 X   1      24.810  32.250  49.690  0.00  0.00            
ATOM     14  N7  DA5 X   1      24.740  34.250  49.090  0.00  0.00            
ATOM     15  C5  DA5 X   1      25.780  35.220  49.180  0.00  0.00            
ATOM     16  C6  DA5 X   1      25.960  36.560  48.920  0.00  0.00            
ATOM     17  N6  DA5 X   1      25.090  37.330  48.320  0.00  0.00            
ATOM     18  H61 DA5 X   1      25.330  38.310  48.290  0.00  0.00            
ATOM     19  H62 DA5 X   1      24.120  37.080  48.180  0.00  0.00            
ATOM     20  N1  DA5 X   1      27.100  37.140  49.120  0.00  0.00            
ATOM     21  C2  DA5 X   1      28.120  36.480  49.700  0.00  0.00            
ATOM     22  H2  DA5 X   1      29.030  37.020  49.920  0.00  0.00            
ATOM     23  N3  DA5 X   1      28.110  35.190  50.000  0.00  0.00            
ATOM     24  C4  DA5 X   1      26.930  34.620  49.760  0.00  0.00            
ATOM     25  C3' DA5 X   1      29.330  31.230  51.350  0.00  0.00            
ATOM     26  H3' DA5 X   1      30.390  31.210  51.110  0.00  0.00            
ATOM     27  C2' DA5 X   1      28.410  31.630  50.210  0.00  0.00            
ATOM     28  H2' DA5 X   1      28.980  32.360  49.620  0.00  0.00            
ATOM     29 H2'' DA5 X   1      28.100  30.800  49.590  0.00  0.00            
ATOM     30  O3' DA5 X   1      29.070  29.920  51.880  0.00  0.00            
ATOM     31  P   DG  X   2      29.460  28.550  51.120  0.00  0.00            
ATOM     32  OP1 DG  X   2      29.180  27.550  52.160  0.00  0.00            
ATOM     33  OP2 DG  X   2      30.790  28.610  50.490  0.00  0.00            
ATOM     34  O5' DG  X   2      28.470  28.370  49.890  0.00  0.00            
ATOM     35  C5' DG  X   2      27.190  27.800  49.790  0.00  0.00            
ATOM     36  H5' DG  X   2      26.400  28.350  50.300  0.00  0.00            
ATOM     37 H5'' DG  X   2      27.300  26.790  50.190  0.00  0.00            
ATOM     38  C4' DG  X   2      26.680  27.670  48.340  0.00  0.00            
ATOM     39  H4' DG  X   2      25.760  27.090  48.300  0.00  0.00            
ATOM     40  O4' DG  X   2      26.290  28.990  47.830  0.00  0.00            
ATOM     41  C1' DG  X   2      27.060  29.300  46.720  0.00  0.00            
ATOM     42  H1' DG  X   2      26.440  29.150  45.830  0.00  0.00            
ATOM     43  N9  DG  X   2      27.300  30.770  46.620  0.00  0.00            
ATOM     44  C8  DG  X   2      28.490  31.510  46.850  0.00  0.00            
ATOM     45  H8  DG  X   2      29.390  31.000  47.170  0.00  0.00            
ATOM     46  N7  DG  X   2      28.370  32.820  46.740  0.00  0.00            
ATOM     47  C5  DG  X   2      27.060  32.930  46.200  0.00  0.00            
ATOM     48  C6  DG  X   2      26.300  34.050  45.710  0.00  0.00            
ATOM     49  O6  DG  X   2      26.550  35.290  45.880  0.00  0.00            
ATOM     50  N1  DG  X   2      25.040  33.690  45.230  0.00  0.00            
ATOM     51  H1  DG  X   2      24.330  34.400  45.140  0.00  0.00            
ATOM     52  C2  DG  X   2      24.610  32.430  45.130  0.00  0.00            
ATOM     53  N2  DG  X   2      23.420  32.250  44.620  0.00  0.00            
ATOM     54  H21 DG  X   2      22.840  32.980  44.240  0.00  0.00            
ATOM     55  H22 DG  X   2      23.020  31.330  44.490  0.00  0.00            
ATOM     56  N3  DG  X   2      25.270  31.390  45.560  0.00  0.00            
ATOM     57  C4  DG  X   2      26.450  31.720  46.160  0.00  0.00            
ATOM     58  C3' DG  X   2      27.680  27.110  47.370  0.00  0.00            
ATOM     59  H3' DG  X   2      28.500  26.760  48.000  0.00  0.00            
ATOM     60  C2' DG  X   2      28.230  28.360  46.590  0.00  0.00            
ATOM     61  H2' DG  X   2      29.030  28.820  47.150  0.00  0.00            
ATOM     62 H2'' DG  X   2      28.570  28.090  45.590  0.00  0.00            
ATOM     63  O3' DG  X   2      27.070  26.140  46.570  0.00  0.00            
ATOM     64  P   DG  X   3      27.820  25.120  45.580  0.00  0.00            
ATOM     65  OP1 DG  X   3      26.980  23.930  45.560  0.00  0.00            
ATOM     66  OP2 DG  X   3      29.240  25.020  45.900  0.00  0.00            
ATOM     67  O5' DG  X   3      27.570  25.900  44.240  0.00  0.00            
ATOM     68  C5' DG  X   3      26.510  25.710  43.430  0.00  0.00            
ATOM     69  H5' DG  X   3      25.650  25.780  44.090  0.00  0.00            
ATOM     70 H5'' DG  X   3      26.640  24.760  42.910  0.00  0.00            
ATOM     71  C4' DG  X   3      26.670  26.760  42.410  0.00  0.00            
ATOM     72  H4' DG  X   3      25.900  26.630  41.650  0.00  0.00            
ATOM     73  O4' DG  X   3      26.590  28.080  42.970  0.00  0.00            
ATOM     74  C1' DG  X   3      27.290  28.980  42.110  0.00  0.00            
ATOM     75  H1' DG  X   3      26.800  29.100  41.140  0.00  0.00            
ATOM     76  N9  DG  X   3      27.410  30.380  42.620  0.00  0.00            
ATOM     77  C8  DG  X   3      28.470  30.890  43.220  0.00  0.00            
ATOM     78  H8  DG  X   3      29.300  30.300  43.560  0.00  0.00            
ATOM     79  N7  DG  X   3      28.430  32.200  43.290  0.00  0.00            
ATOM     80  C5  DG  X   3      27.160  32.530  42.780  0.00  0.00            
ATOM     81  C6  DG  X   3      26.520  33.770  42.420  0.00  0.00            
ATOM     82  O6  DG  X   3      27.010  34.930  42.600  0.00  0.00            
ATOM     83  N1  DG  X   3      25.350  33.650  41.700  0.00  0.00            
ATOM     84  H1  DG  X   3      24.740  34.450  41.590  0.00  0.00            
ATOM     85  C2  DG  X   3      24.800  32.440  41.480  0.00  0.00            
ATOM     86  N2  DG  X   3      23.670  32.400  40.890  0.00  0.00            
ATOM     87  H21 DG  X   3      23.230  33.240  40.560  0.00  0.00            
ATOM     88  H22 DG  X   3      23.230  31.490  40.850  0.00  0.00            
ATOM     89  N3  DG  X   3      25.330  31.290  41.770  0.00  0.00            
ATOM     90  C4  DG  X   3      26.510  31.420  42.390  0.00  0.00            
ATOM     91  C3' DG  X   3      28.020  26.760  41.640  0.00  0.00            
ATOM     92  H3' DG  X   3      28.690  25.970  41.990  0.00  0.00            
ATOM     93  C2' DG  X   3      28.590  28.060  41.930  0.00  0.00            
ATOM     94  H2' DG  X   3      29.250  27.920  42.780  0.00  0.00            
ATOM     95 H2'' DG  X   3      29.200  28.340  41.070  0.00  0.00            
ATOM     96  O3' DG  X   3      27.690  26.670  40.290  0.00  0.00            
ATOM     97  P   DG  X   4      28.460  25.630  39.350  0.00  0.00            
ATOM     98  OP1 DG  X   4      28.190  24.330  39.990  0.00  0.00            
ATOM     99  OP2 DG  X   4      29.810  26.100  39.150  0.00  0.00            
ATOM    100  O5' DG  X   4      27.650  25.770  37.980  0.00  0.00            
ATOM    101  C5' DG  X   4      26.300  25.400  37.790  0.00  0.00            
ATOM    102  H5' DG  X   4      25.770  25.030  38.670  0.00  0.00            
ATOM    103 H5'' DG  X   4      26.200  24.620  37.040  0.00  0.00            
ATOM    104  C4' DG  X   4      25.500  26.580  37.310  0.00  0.00            
ATOM    105  H4' DG  X   4      24.530  26.160  37.040  0.00  0.00            
ATOM    106  O4' DG  X   4      25.310  27.570  38.290  0.00  0.00            
ATOM    107  C1' DG  X   4      25.290  28.770  37.550  0.00  0.00            
ATOM    108  H1' DG  X   4      24.260  29.040  37.320  0.00  0.00            
ATOM    109  N9  DG  X   4      25.960  29.860  38.310  0.00  0.00            
ATOM    110  C8  DG  X   4      27.120  29.720  38.930  0.00  0.00            
ATOM    111  H8  DG  X   4      27.550  28.730  39.020  0.00  0.00            
ATOM    112  N7  DG  X   4      27.600  30.860  39.390  0.00  0.00            
ATOM    113  C5  DG  X   4      26.730  31.810  38.850  0.00  0.00            
ATOM    114  C6  DG  X   4      26.820  33.210  38.850  0.00  0.00            
ATOM    115  O6  DG  X   4      27.700  33.930  39.360  0.00  0.00            
ATOM    116  N1  DG  X   4      25.790  33.820  38.190  0.00  0.00            
ATOM    117  H1  DG  X   4      25.920  34.820  38.150  0.00  0.00            
ATOM    118  C2  DG  X   4      24.830  33.110  37.490  0.00  0.00            
ATOM    119  N2  DG  X   4      23.920  33.840  36.900  0.00  0.00            
ATOM    120  H21 DG  X   4      24.110  34.810  36.710  0.00  0.00            
ATOM    121  H22 DG  X   4      23.090  33.380  36.560  0.00  0.00            
ATOM    122  N3  DG  X   4      24.710  31.800  37.450  0.00  0.00            
ATOM    123  C4  DG  X   4      25.670  31.190  38.200  0.00  0.00            
ATOM    124  C3' DG  X   4      26.020  27.220  36.030  0.00  0.00            
ATOM    125  H3' DG  X   4      27.010  26.820  35.840  0.00  0.00            
ATOM    126  C2' DG  X   4      26.050  28.680  36.240  0.00  0.00            
ATOM    127  H2' DG  X   4      27.060  29.080  36.310  0.00  0.00            
ATOM    128 H2'' DG  X   4      25.660  29.260  35.410  0.00  0.00            
ATOM    129  O3' DG  X   4      25.110  26.970  35.000  0.00  0.00            
ATOM    130  P   DT  X   5      24.970  25.540  34.330  0.00  0.00            
ATOM    131  OP1 DT  X   5      26.330  24.950  34.300  0.00  0.00            
ATOM    132  OP2 DT  X   5      24.210  25.700  33.100  0.00  0.00            
ATOM    133  O5' DT  X   5      24.140  24.490  35.270  0.00  0.00            
ATOM    134  C5' DT  X   5      22.740  24.430  35.500  0.00  0.00            
ATOM    135  H5' DT  X   5      22.250  23.930  34.660  0.00  0.00            
ATOM    136 H5'' DT  X   5      22.360  25.450  35.430  0.00  0.00            
ATOM    137  C4' DT  X   5      22.350  23.690  36.800  0.00  0.00            
ATOM    138  H4' DT  X   5      22.550  22.620  36.770  0.00  0.00            
ATOM    139  O4' DT  X   5      23.110  24.310  37.870  0.00  0.00            
ATOM    140  C1' DT  X   5      22.160  24.810  38.810  0.00  0.00            
ATOM    141  H1' DT  X   5      22.330  24.220  39.710  0.00  0.00            
ATOM    142  N1  DT  X   5      22.420  26.180  39.210  0.00  0.00            
ATOM    143  C6  DT  X   5      22.090  27.250  38.360  0.00  0.00            
ATOM    144  H6  DT  X   5      21.960  27.060  37.300  0.00  0.00            
ATOM    145  C5  DT  X   5      21.990  28.540  38.840  0.00  0.00            
ATOM    146  C7  DT  X   5      21.540  29.600  37.890  0.00  0.00            
ATOM    147  H71 DT  X   5      21.740  29.230  36.890  0.00  0.00            
ATOM    148  H72 DT  X   5      20.500  29.800  38.160  0.00  0.00            
ATOM    149  H73 DT  X   5      22.050  30.530  38.120  0.00  0.00            
ATOM    150  C4  DT  X   5      22.320  28.840  40.250  0.00  0.00            
ATOM    151  O4  DT  X   5      22.160  29.960  40.790  0.00  0.00            
ATOM    152  N3  DT  X   5      22.890  27.770  40.950  0.00  0.00            
ATOM    153  H3  DT  X   5      23.010  27.930  41.940  0.00  0.00            
ATOM    154  C2  DT  X   5      22.860  26.440  40.510  0.00  0.00            
ATOM    155  O2  DT  X   5      23.110  25.590  41.370  0.00  0.00            
ATOM    156  C3' DT  X   5      20.860  23.950  36.950  0.00  0.00            
ATOM    157  H3' DT  X   5      20.540  24.540  36.090  0.00  0.00            
ATOM    158  C2' DT  X   5      20.760  24.590  38.370  0.00  0.00            
ATOM    159  H2' DT  X   5      20.120  25.470  38.390  0.00  0.00            
ATOM    160 H2'' DT  X   5      20.250  23.890  39.030  0.00  0.00            
ATOM    161  O3' DT  X   5      20.260  22.670  37.050  0.00  0.00            
ATOM    162  P   DT  X   6      18.860  22.290  36.450  0.00  0.00            
ATOM    163  OP1 DT  X   6      18.570  20.840  36.600  0.00  0.00            
ATOM    164  OP2 DT  X   6      18.840  22.930  35.100  0.00  0.00            
ATOM    165  O5' DT  X   6      17.960  23.140  37.390  0.00  0.00            
ATOM    166  C5' DT  X   6      16.540  22.980  37.280  0.00  0.00            
ATOM    167  H5' DT  X   6      16.220  21.940  37.240  0.00  0.00            
ATOM    168 H5'' DT  X   6      16.200  23.340  36.300  0.00  0.00            
ATOM    169  C4' DT  X   6      15.750  23.720  38.360  0.00  0.00            
ATOM    170  H4' DT  X   6      14.670  23.580  38.320  0.00  0.00            
ATOM    171  O4' DT  X   6      16.050  23.280  39.680  0.00  0.00            
ATOM    172  C1' DT  X   6      16.320  24.450  40.520  0.00  0.00            
ATOM    173  H1' DT  X   6      15.440  25.040  40.770  0.00  0.00            
ATOM    174  N1  DT  X   6      17.130  23.940  41.680  0.00  0.00            
ATOM    175  C6  DT  X   6      18.450  23.500  41.530  0.00  0.00            
ATOM    176  H6  DT  X   6      18.820  23.470  40.510  0.00  0.00            
ATOM    177  C5  DT  X   6      19.170  23.030  42.530  0.00  0.00            
ATOM    178  C7  DT  X   6      20.580  22.580  42.220  0.00  0.00            
ATOM    179  H71 DT  X   6      21.280  23.390  41.990  0.00  0.00            
ATOM    180  H72 DT  X   6      21.100  21.990  42.970  0.00  0.00            
ATOM    181  H73 DT  X   6      20.660  22.150  41.220  0.00  0.00            
ATOM    182  C4  DT  X   6      18.540  22.840  43.840  0.00  0.00            
ATOM    183  O4  DT  X   6      19.140  22.390  44.830  0.00  0.00            
ATOM    184  N3  DT  X   6      17.260  23.230  43.930  0.00  0.00            
ATOM    185  H3  DT  X   6      16.800  23.220  44.830  0.00  0.00            
ATOM    186  C2  DT  X   6      16.550  23.810  42.940  0.00  0.00            
ATOM    187  O2  DT  X   6      15.410  24.300  43.220  0.00  0.00            
ATOM    188  C3' DT  X   6      16.000  25.180  38.290  0.00  0.00            
ATOM    189  H3' DT  X   6      16.480  25.500  37.360  0.00  0.00            
ATOM    190  C2' DT  X   6      16.960  25.390  39.480  0.00  0.00            
ATOM    191  H2' DT  X   6      17.950  24.980  39.290  0.00  0.00            
ATOM    192 H2'' DT  X   6      16.980  26.390  39.920  0.00  0.00            
ATOM    193  O3' DT  X   6      14.770  25.890  38.470  0.00  0.00            
ATOM    194  P   DA  X   7      14.600  27.460  38.500  0.00  0.00            
ATOM    195  OP1 DA  X   7      13.170  27.690  38.180  0.00  0.00            
ATOM    196  OP2 DA  X   7      15.650  28.020  37.620  0.00  0.00            
ATOM    197  O5' DA  X   7      14.880  27.920  39.950  0.00  0.00            
ATOM    198  C5' DA  X   7      14.020  27.660  41.060  0.00  0.00            
ATOM    199  H5' DA  X   7      13.710  26.630  41.220  0.00  0.00            
ATOM    200 H5'' DA  X   7      13.130  28.140  40.650  0.00  0.00            
ATOM    201  C4' DA  X   7      14.540  28.180  42.430  0.00  0.00            
ATOM    202  H4' DA  X   7      13.640  28.150  43.040  0.00  0.00            
ATOM    203  O4' DA  X   7      15.610  27.340  42.920  0.00  0.00            
ATOM    204  C1' DA  X   7      16.740  28.150  43.230  0.00  0.00            
ATOM    205  H1' DA  X   7      16.740  28.260  44.320  0.00  0.00            
ATOM    206  N9  DA  X   7      18.020  27.470  42.860  0.00  0.00            
ATOM    207  C8  DA  X   7      18.930  27.650  41.840  0.00  0.00            
ATOM    208  H8  DA  X   7      18.760  28.230  40.940  0.00  0.00            
ATOM    209  N7  DA  X   7      20.080  27.100  42.030  0.00  0.00            
ATOM    210  C5  DA  X   7      19.950  26.500  43.270  0.00  0.00            
ATOM    211  C6  DA  X   7      20.860  25.800  44.170  0.00  0.00            
ATOM    212  N6  DA  X   7      22.090  25.530  43.930  0.00  0.00            
ATOM    213  H61 DA  X   7      22.650  25.030  44.600  0.00  0.00            
ATOM    214  H62 DA  X   7      22.500  25.630  43.010  0.00  0.00            
ATOM    215  N1  DA  X   7      20.420  25.400  45.390  0.00  0.00            
ATOM    216  C2  DA  X   7      19.140  25.710  45.690  0.00  0.00            
ATOM    217  H2  DA  X   7      18.850  25.470  46.700  0.00  0.00            
ATOM    218  N3  DA  X   7      18.210  26.290  44.960  0.00  0.00            
ATOM    219  C4  DA  X   7      18.640  26.650  43.770  0.00  0.00            
ATOM    220  C3' DA  X   7      15.090  29.580  42.340  0.00  0.00            
ATOM    221  H3' DA  X   7      14.830  29.970  41.360  0.00  0.00            
ATOM    222  C2' DA  X   7      16.580  29.510  42.540  0.00  0.00            
ATOM    223  H2' DA  X   7      16.980  29.540  41.520  0.00  0.00            
ATOM    224 H2'' DA  X   7      17.050  30.330  43.080  0.00  0.00            
ATOM    225  O3' DA  X   7      14.680  30.490  43.330  0.00  0.00            
ATOM    226  P   DG  X   8      13.740  31.750  43.100  0.00  0.00            
ATOM    227  OP1 DG  X   8      13.300  32.250  44.460  0.00  0.00            
ATOM    228  OP2 DG  X   8      12.730  31.320  42.070  0.00  0.00            
ATOM    229  O5' DG  X   8      14.650  32.810  42.460  0.00  0.00            
ATOM    230  C5' DG  X   8      15.840  33.320  43.170  0.00  0.00            
ATOM    231  H5' DG  X   8      16.520  32.480  43.250  0.00  0.00            
ATOM    232 H5'' DG  X   8      15.580  33.750  44.140  0.00  0.00            
ATOM    233  C4' DG  X   8      16.480  34.420  42.390  0.00  0.00            
ATOM    234  H4' DG  X   8      15.770  35.240  42.230  0.00  0.00            
ATOM    235  O4' DG  X   8      17.720  34.860  42.920  0.00  0.00            
ATOM    236  C1' DG  X   8      18.580  35.170  41.830  0.00  0.00            
ATOM    237  H1' DG  X   8      18.300  36.160  41.460  0.00  0.00            
ATOM    238  N9  DG  X   8      20.000  35.230  42.350  0.00  0.00            
ATOM    239  C8  DG  X   8      20.660  34.100  42.810  0.00  0.00            
ATOM    240  H8  DG  X   8      20.280  33.100  42.740  0.00  0.00            
ATOM    241  N7  DG  X   8      21.760  34.380  43.450  0.00  0.00            
ATOM    242  C5  DG  X   8      21.910  35.750  43.220  0.00  0.00            
ATOM    243  C6  DG  X   8      23.040  36.620  43.640  0.00  0.00            
ATOM    244  O6  DG  X   8      24.050  36.270  44.300  0.00  0.00            
ATOM    245  N1  DG  X   8      22.890  37.930  43.160  0.00  0.00            
ATOM    246  H1  DG  X   8      23.560  38.610  43.450  0.00  0.00            
ATOM    247  C2  DG  X   8      21.740  38.380  42.600  0.00  0.00            
ATOM    248  N2  DG  X   8      21.650  39.620  42.410  0.00  0.00            
ATOM    249  H21 DG  X   8      22.230  40.310  42.860  0.00  0.00            
ATOM    250  H22 DG  X   8      20.770  39.890  41.990  0.00  0.00            
ATOM    251  N3  DG  X   8      20.750  37.610  42.180  0.00  0.00            
ATOM    252  C4  DG  X   8      20.860  36.300  42.560  0.00  0.00            
ATOM    253  C3' DG  X   8      16.800  33.910  40.910  0.00  0.00            
ATOM    254  H3' DG  X   8      16.640  32.840  40.810  0.00  0.00            
ATOM    255  C2' DG  X   8      18.310  34.160  40.730  0.00  0.00            
ATOM    256  H2' DG  X   8      18.900  33.250  40.780  0.00  0.00            
ATOM    257 H2'' DG  X   8      18.550  34.560  39.740  0.00  0.00            
ATOM    258  O3' DG  X   8      16.070  34.700  39.950  0.00  0.00            
ATOM    259  P   DG  X   9      15.770  34.130  38.490  0.00  0.00            
ATOM    260  OP1 DG  X   9      14.490  34.760  38.070  0.00  0.00            
ATOM    261  OP2 DG  X   9      15.840  32.660  38.380  0.00  0.00            
ATOM    262  O5' DG  X   9      16.930  34.660  37.520  0.00  0.00            
ATOM    263  C5' DG  X   9      17.010  36.030  37.230  0.00  0.00            
ATOM    264  H5' DG  X   9      16.560  36.480  38.120  0.00  0.00            
ATOM    265 H5'' DG  X   9      16.450  36.370  36.350  0.00  0.00            
ATOM    266  C4' DG  X   9      18.430  36.570  37.050  0.00  0.00            
ATOM    267  H4' DG  X   9      18.350  37.640  36.850  0.00  0.00            
ATOM    268  O4' DG  X   9      19.310  36.380  38.170  0.00  0.00            
ATOM    269  C1' DG  X   9      20.600  36.610  37.660  0.00  0.00            
ATOM    270  H1' DG  X   9      20.710  37.630  37.310  0.00  0.00            
ATOM    271  N9  DG  X   9      21.620  36.350  38.700  0.00  0.00            
ATOM    272  C8  DG  X   9      22.040  35.160  39.060  0.00  0.00            
ATOM    273  H8  DG  X   9      21.600  34.250  38.670  0.00  0.00            
ATOM    274  N7  DG  X   9      23.010  35.150  39.980  0.00  0.00            
ATOM    275  C5  DG  X   9      23.380  36.520  40.020  0.00  0.00            
ATOM    276  C6  DG  X   9      24.560  37.170  40.590  0.00  0.00            
ATOM    277  O6  DG  X   9      25.480  36.690  41.270  0.00  0.00            
ATOM    278  N1  DG  X   9      24.620  38.500  40.240  0.00  0.00            
ATOM    279  H1  DG  X   9      25.430  38.950  40.640  0.00  0.00            
ATOM    280  C2  DG  X   9      23.700  39.160  39.470  0.00  0.00            
ATOM    281  N2  DG  X   9      23.680  40.420  39.460  0.00  0.00            
ATOM    282  H21 DG  X   9      24.520  40.980  39.580  0.00  0.00            
ATOM    283  H22 DG  X   9      22.880  40.810  38.970  0.00  0.00            
ATOM    284  N3  DG  X   9      22.640  38.550  38.950  0.00  0.00            
ATOM    285  C4  DG  X   9      22.600  37.240  39.150  0.00  0.00            
ATOM    286  C3' DG  X   9      19.190  36.040  35.850  0.00  0.00            
ATOM    287  H3' DG  X   9      18.690  35.110  35.560  0.00  0.00            
ATOM    288  C2' DG  X   9      20.480  35.640  36.460  0.00  0.00            
ATOM    289  H2' DG  X   9      20.330  34.630  36.830  0.00  0.00            
ATOM    290 H2'' DG  X   9      21.350  35.700  35.810  0.00  0.00            
ATOM    291  O3' DG  X   9      19.310  37.060  34.920  0.00  0.00            
ATOM    292  P   DG  X  10      19.070  36.800  33.350  0.00  0.00            
ATOM    293  OP1 DG  X  10      17.650  37.080  33.070  0.00  0.00            
ATOM    294  OP2 DG  X  10      19.720  35.510  33.150  0.00  0.00            
ATOM    295  O5' DG  X  10      20.010  37.950  32.680  0.00  0.00            
ATOM    296  C5' DG  X  10      19.540  39.350  32.670  0.00  0.00            
ATOM    297  H5' DG  X  10      18.750  39.410  33.410  0.00  0.00            
ATOM    298 H5'' DG  X  10      19.210  39.470  31.640  0.00  0.00            
ATOM    299  C4' DG  X  10      20.780  40.190  33.040  0.00  0.00            
ATOM    300  H4' DG  X  10      20.520  41.230  33.220  0.00  0.00            
ATOM    301  O4' DG  X  10      21.320  39.630  34.270  0.00  0.00            
ATOM    302  C1' DG  X  10      22.750  39.770  34.200  0.00  0.00            
ATOM    303  H1' DG  X  10      23.100  40.790  34.340  0.00  0.00            
ATOM    304  N9  DG  X  10      23.400  38.760  35.080  0.00  0.00            
ATOM    305  C8  DG  X  10      23.170  37.400  35.060  0.00  0.00            
ATOM    306  H8  DG  X  10      22.430  36.980  34.390  0.00  0.00            
ATOM    307  N7  DG  X  10      23.950  36.700  35.900  0.00  0.00            
ATOM    308  C5  DG  X  10      24.730  37.740  36.470  0.00  0.00            
ATOM    309  C6  DG  X  10      25.840  37.570  37.340  0.00  0.00            
ATOM    310  O6  DG  X  10      26.270  36.610  37.970  0.00  0.00            
ATOM    311  N1  DG  X  10      26.650  38.690  37.280  0.00  0.00            
ATOM    312  H1  DG  X  10      27.550  38.680  37.720  0.00  0.00            
ATOM    313  C2  DG  X  10      26.240  39.910  36.790  0.00  0.00            
ATOM    314  N2  DG  X  10      27.150  40.860  36.640  0.00  0.00            
ATOM    315  H21 DG  X  10      28.110  40.580  36.810  0.00  0.00            
ATOM    316  H22 DG  X  10      26.890  41.750  36.250  0.00  0.00            
ATOM    317  N3  DG  X  10      25.120  40.140  36.110  0.00  0.00            
ATOM    318  C4  DG  X  10      24.380  38.980  35.980  0.00  0.00            
ATOM    319  C3' DG  X  10      21.960  40.100  32.050  0.00  0.00            
ATOM    320  H3' DG  X  10      21.620  39.390  31.300  0.00  0.00            
ATOM    321  C2' DG  X  10      23.110  39.450  32.790  0.00  0.00            
ATOM    322  H2' DG  X  10      23.200  38.390  32.570  0.00  0.00            
ATOM    323 H2'' DG  X  10      24.020  40.010  32.600  0.00  0.00            
ATOM    324  O3' DG  X  10      22.330  41.350  31.490  0.00  0.00            
ATOM    325  P   DT  X  11      21.660  41.710  30.100  0.00  0.00            
ATOM    326  OP1 DT  X  11      20.190  41.700  30.400  0.00  0.00            
ATOM    327  OP2 DT  X  11      22.180  40.970  28.900  0.00  0.00            
ATOM    328  O5' DT  X  11      22.160  43.180  30.000  0.00  0.00            
ATOM    329  C5' DT  X  11      21.750  44.170  30.950  0.00  0.00            
ATOM    330  H5' DT  X  11      21.240  43.680  31.780  0.00  0.00            
ATOM    331 H5'' DT  X  11      21.020  44.750  30.370  0.00  0.00            
ATOM    332  C4' DT  X  11      22.880  45.170  31.440  0.00  0.00            
ATOM    333  H4' DT  X  11      22.490  46.060  31.940  0.00  0.00            
ATOM    334  O4' DT  X  11      23.790  44.600  32.340  0.00  0.00            
ATOM    335  C1' DT  X  11      25.020  45.180  32.210  0.00  0.00            
ATOM    336  H1' DT  X  11      25.000  46.170  32.670  0.00  0.00            
ATOM    337  N1  DT  X  11      26.110  44.310  32.740  0.00  0.00            
ATOM    338  C6  DT  X  11      26.180  43.010  32.380  0.00  0.00            
ATOM    339  H6  DT  X  11      25.450  42.610  31.690  0.00  0.00            
ATOM    340  C5  DT  X  11      27.180  42.230  32.830  0.00  0.00            
ATOM    341  C7  DT  X  11      27.420  40.780  32.420  0.00  0.00            
ATOM    342  H71 DT  X  11      28.400  40.580  31.990  0.00  0.00            
ATOM    343  H72 DT  X  11      27.350  40.230  33.360  0.00  0.00            
ATOM    344  H73 DT  X  11      26.650  40.440  31.730  0.00  0.00            
ATOM    345  C4  DT  X  11      28.290  42.760  33.730  0.00  0.00            
ATOM    346  O4  DT  X  11      29.230  42.150  34.230  0.00  0.00            
ATOM    347  N3  DT  X  11      28.050  44.080  33.980  0.00  0.00            
ATOM    348  H3  DT  X  11      28.730  44.660  34.430  0.00  0.00            
ATOM    349  C2  DT  X  11      27.000  44.900  33.630  0.00  0.00            
ATOM    350  O2  DT  X  11      26.980  46.090  34.020  0.00  0.00            
ATOM    351  C3' DT  X  11      23.710  45.780  30.300  0.00  0.00            
ATOM    352  H3' DT  X  11      23.400  45.430  29.310  0.00  0.00            
ATOM    353  C2' DT  X  11      25.070  45.290  30.670  0.00  0.00            
ATOM    354  H2' DT  X  11      25.280  44.340  30.190  0.00  0.00            
ATOM    355 H2'' DT  X  11      25.850  46.010  30.410  0.00  0.00            
ATOM    356  O3' DT  X  11      23.680  47.170  30.440  0.00  0.00            
ATOM    357  P   DT  X  12      22.690  48.110  29.570  0.00  0.00            
ATOM    358  OP1 DT  X  12      22.270  47.350  28.370  0.00  0.00            
ATOM    359  OP2 DT  X  12      23.450  49.360  29.390  0.00  0.00            
ATOM    360  O5' DT  X  12      21.370  48.510  30.490  0.00  0.00            
ATOM    361  C5' DT  X  12      21.520  49.540  31.470  0.00  0.00            
ATOM    362  H5' DT  X  12      20.560  49.940  31.770  0.00  0.00            
ATOM    363 H5'' DT  X  12      22.120  50.340  31.040  0.00  0.00            
ATOM    364  C4' DT  X  12      22.210  48.990  32.760  0.00  0.00            
ATOM    365  H4' DT  X  12      23.230  48.640  32.610  0.00  0.00            
ATOM    366  O4' DT  X  12      22.100  50.100  33.660  0.00  0.00            
ATOM    367  C1' DT  X  12      21.070  49.930  34.580  0.00  0.00            
ATOM    368  H1' DT  X  12      21.570  49.560  35.470  0.00  0.00            
ATOM    369  N1  DT  X  12      20.420  51.190  34.950  0.00  0.00            
ATOM    370  C6  DT  X  12      20.710  51.700  36.190  0.00  0.00            
ATOM    371  H6  DT  X  12      21.260  51.100  36.900  0.00  0.00            
ATOM    372  C5  DT  X  12      20.580  52.930  36.570  0.00  0.00            
ATOM    373  C7  DT  X  12      21.030  53.340  37.970  0.00  0.00            
ATOM    374  H71 DT  X  12      21.430  52.510  38.550  0.00  0.00            
ATOM    375  H72 DT  X  12      21.790  54.100  37.780  0.00  0.00            
ATOM    376  H73 DT  X  12      20.230  53.880  38.480  0.00  0.00            
ATOM    377  C4  DT  X  12      19.870  53.860  35.640  0.00  0.00            
ATOM    378  O4  DT  X  12      19.580  55.050  35.770  0.00  0.00            
ATOM    379  N3  DT  X  12      19.520  53.340  34.430  0.00  0.00            
ATOM    380  H3  DT  X  12      18.910  53.880  33.830  0.00  0.00            
ATOM    381  C2  DT  X  12      19.730  52.010  34.040  0.00  0.00            
ATOM    382  O2  DT  X  12      19.280  51.630  32.950  0.00  0.00            
ATOM    383  C3' DT  X  12      21.230  47.930  33.410  0.00  0.00            
ATOM    384  H3' DT  X  12      20.750  47.180  32.780  0.00  0.00            
ATOM    385  C2' DT  X  12      20.170  48.830  34.020  0.00  0.00            
ATOM    386  H2' DT  X  12      19.440  49.150  33.270  0.00  0.00            
ATOM    387 H2'' DT  X  12      19.620  48.360  34.830  0.00  0.00            
ATOM    388  O3' DT  X  12      21.920  47.170  34.350  0.00  0.00            
ATOM    389  P   DA  X  13      21.220  46.150  35.270  0.00  0.00            
ATOM    390  OP1 DA  X  13      22.190  45.140  35.740  0.00  0.00            
ATOM    391  OP2 DA  X  13      19.950  45.600  34.710  0.00  0.00            
ATOM    392  O5' DA  X  13      20.820  46.960  36.550  0.00  0.00            
ATOM    393  C5' DA  X  13      21.680  47.280  37.650  0.00  0.00            
ATOM    394  H5' DA  X  13      22.470  47.890  37.220  0.00  0.00            
ATOM    395 H5'' DA  X  13      22.090  46.380  38.110  0.00  0.00            
ATOM    396  C4' DA  X  13      20.960  47.970  38.750  0.00  0.00            
ATOM    397  H4' DA  X  13      21.640  48.030  39.600  0.00  0.00            
ATOM    398  O4' DA  X  13      20.560  49.290  38.340  0.00  0.00            
ATOM    399  C1' DA  X  13      19.290  49.570  38.930  0.00  0.00            
ATOM    400  H1' DA  X  13      19.370  49.900  39.960  0.00  0.00            
ATOM    401  N9  DA  X  13      18.520  50.680  38.270  0.00  0.00            
ATOM    402  C8  DA  X  13      18.250  51.890  38.860  0.00  0.00            
ATOM    403  H8  DA  X  13      18.720  52.200  39.790  0.00  0.00            
ATOM    404  N7  DA  X  13      17.560  52.760  38.170  0.00  0.00            
ATOM    405  C5  DA  X  13      17.210  51.990  37.060  0.00  0.00            
ATOM    406  C6  DA  X  13      16.400  52.290  35.930  0.00  0.00            
ATOM    407  N6  DA  X  13      15.700  53.340  35.680  0.00  0.00            
ATOM    408  H61 DA  X  13      15.170  53.280  34.830  0.00  0.00            
ATOM    409  H62 DA  X  13      15.670  54.120  36.320  0.00  0.00            
ATOM    410  N1  DA  X  13      16.320  51.340  35.010  0.00  0.00            
ATOM    411  C2  DA  X  13      16.920  50.170  35.150  0.00  0.00            
ATOM    412  H2  DA  X  13      16.830  49.570  34.260  0.00  0.00            
ATOM    413  N3  DA  X  13      17.690  49.740  36.150  0.00  0.00            
ATOM    414  C4  DA  X  13      17.800  50.720  37.100  0.00  0.00            
ATOM    415  C3' DA  X  13      19.640  47.290  39.250  0.00  0.00            
ATOM    416  H3' DA  X  13      19.370  46.370  38.720  0.00  0.00            
ATOM    417  C2' DA  X  13      18.520  48.280  39.070  0.00  0.00            
ATOM    418  H2' DA  X  13      17.900  48.160  38.180  0.00  0.00            
ATOM    419 H2'' DA  X  13      17.800  48.270  39.890  0.00  0.00            
ATOM    420  O3' DA  X  13      19.780  46.970  40.610  0.00  0.00            
ATOM    421  P   DG  X  14      20.270  45.550  41.130  0.00  0.00            
ATOM    422  OP1 DG  X  14      19.970  44.580  40.050  0.00  0.00            
ATOM    423  OP2 DG  X  14      19.750  45.250  42.450  0.00  0.00            
ATOM    424  O5' DG  X  14      21.900  45.710  41.260  0.00  0.00            
ATOM    425  C5' DG  X  14      22.420  46.740  42.140  0.00  0.00            
ATOM    426  H5' DG  X  14      22.280  46.380  43.160  0.00  0.00            
ATOM    427 H5'' DG  X  14      21.820  47.630  41.970  0.00  0.00            
ATOM    428  C4' DG  X  14      23.910  47.010  41.960  0.00  0.00            
ATOM    429  H4' DG  X  14      24.030  48.030  42.350  0.00  0.00            
ATOM    430  O4' DG  X  14      24.680  46.110  42.780  0.00  0.00            
ATOM    431  C1' DG  X  14      25.330  45.110  41.940  0.00  0.00            
ATOM    432  H1' DG  X  14      26.400  45.020  42.120  0.00  0.00            
ATOM    433  N9  DG  X  14      24.810  43.780  42.280  0.00  0.00            
ATOM    434  C8  DG  X  14      23.610  43.100  42.010  0.00  0.00            
ATOM    435  H8  DG  X  14      22.800  43.520  41.420  0.00  0.00            
ATOM    436  N7  DG  X  14      23.490  41.910  42.610  0.00  0.00            
ATOM    437  C5  DG  X  14      24.690  41.760  43.320  0.00  0.00            
ATOM    438  C6  DG  X  14      25.180  40.710  44.180  0.00  0.00            
ATOM    439  O6  DG  X  14      24.710  39.600  44.420  0.00  0.00            
ATOM    440  N1  DG  X  14      26.360  41.010  44.810  0.00  0.00            
ATOM    441  H1  DG  X  14      26.630  40.380  45.550  0.00  0.00            
ATOM    442  C2  DG  X  14      27.080  42.150  44.560  0.00  0.00            
ATOM    443  N2  DG  X  14      28.250  42.190  45.050  0.00  0.00            
ATOM    444  H21 DG  X  14      28.720  41.540  45.670  0.00  0.00            
ATOM    445  H22 DG  X  14      28.740  43.010  44.740  0.00  0.00            
ATOM    446  N3  DG  X  14      26.750  43.060  43.610  0.00  0.00            
ATOM    447  C4  DG  X  14      25.460  42.870  43.120  0.00  0.00            
ATOM    448  C3' DG  X  14      24.460  46.880  40.530  0.00  0.00            
ATOM    449  H3' DG  X  14      23.690  46.960  39.770  0.00  0.00            
ATOM    450  C2' DG  X  14      25.070  45.470  40.460  0.00  0.00            
ATOM    451  H2' DG  X  14      24.310  44.820  40.020  0.00  0.00            
ATOM    452 H2'' DG  X  14      26.070  45.520  40.020  0.00  0.00            
ATOM    453  O3' DG  X  14      25.450  47.940  40.270  0.00  0.00            
ATOM    454  P   DG  X  15      25.950  48.380  38.770  0.00  0.00            
ATOM    455  OP1 DG  X  15      26.650  49.640  38.830  0.00  0.00            
ATOM    456  OP2 DG  X  15      24.800  48.230  37.790  0.00  0.00            
ATOM    457  O5' DG  X  15      27.050  47.260  38.560  0.00  0.00            
ATOM    458  C5' DG  X  15      28.330  47.520  39.100  0.00  0.00            
ATOM    459  H5' DG  X  15      28.240  47.770  40.150  0.00  0.00            
ATOM    460 H5'' DG  X  15      28.820  48.390  38.660  0.00  0.00            
ATOM    461  C4' DG  X  15      29.250  46.300  38.890  0.00  0.00            
ATOM    462  H4' DG  X  15      30.230  46.580  39.270  0.00  0.00            
ATOM    463  O4' DG  X  15      28.700  45.310  39.750  0.00  0.00            
ATOM    464  C1' DG  X  15      28.790  44.070  39.060  0.00  0.00            
ATOM    465  H1' DG  X  15      29.830  43.720  39.070  0.00  0.00            
ATOM    466  N9  DG  X  15      27.910  43.080  39.670  0.00  0.00            
ATOM    467  C8  DG  X  15      26.660  42.620  39.290  0.00  0.00            
ATOM    468  H8  DG  X  15      26.030  43.140  38.580  0.00  0.00            
ATOM    469  N7  DG  X  15      26.200  41.600  39.990  0.00  0.00            
ATOM    470  C5  DG  X  15      27.300  41.190  40.740  0.00  0.00            
ATOM    471  C6  DG  X  15      27.610  40.050  41.560  0.00  0.00            
ATOM    472  O6  DG  X  15      26.880  39.180  42.040  0.00  0.00            
ATOM    473  N1  DG  X  15      28.930  39.970  42.070  0.00  0.00            
ATOM    474  H1  DG  X  15      29.230  39.220  42.680  0.00  0.00            
ATOM    475  C2  DG  X  15      29.780  41.010  41.880  0.00  0.00            
ATOM    476  N2  DG  X  15      30.870  41.060  42.540  0.00  0.00            
ATOM    477  H21 DG  X  15      31.080  40.290  43.160  0.00  0.00            
ATOM    478  H22 DG  X  15      31.510  41.780  42.210  0.00  0.00            
ATOM    479  N3  DG  X  15      29.580  42.050  41.060  0.00  0.00            
ATOM    480  C4  DG  X  15      28.310  42.130  40.600  0.00  0.00            
ATOM    481  C3' DG  X  15      29.110  45.700  37.490  0.00  0.00            
ATOM    482  H3' DG  X  15      28.600  46.340  36.770  0.00  0.00            
ATOM    483  C2' DG  X  15      28.300  44.420  37.670  0.00  0.00            
ATOM    484  H2' DG  X  15      27.230  44.580  37.620  0.00  0.00            
ATOM    485 H2'' DG  X  15      28.670  43.650  36.990  0.00  0.00            
ATOM    486  O3' DG  X  15      30.360  45.330  36.920  0.00  0.00            
ATOM    487  P   DG  X  16      31.090  46.110  35.800  0.00  0.00            
ATOM    488  OP1 DG  X  16      31.030  47.570  36.120  0.00  0.00            
ATOM    489  OP2 DG  X  16      30.370  45.570  34.600  0.00  0.00            
ATOM    490  O5' DG  X  16      32.610  45.670  35.600  0.00  0.00            
ATOM    491  C5' DG  X  16      33.580  46.140  36.510  0.00  0.00            
ATOM    492  H5' DG  X  16      33.090  46.840  37.180  0.00  0.00            
ATOM    493 H5'' DG  X  16      34.400  46.630  35.980  0.00  0.00            
ATOM    494  C4' DG  X  16      34.160  45.000  37.290  0.00  0.00            
ATOM    495  H4' DG  X  16      34.950  45.510  37.850  0.00  0.00            
ATOM    496  O4' DG  X  16      33.170  44.200  37.980  0.00  0.00            
ATOM    497  C1' DG  X  16      33.460  42.770  37.720  0.00  0.00            
ATOM    498  H1' DG  X  16      34.150  42.390  38.470  0.00  0.00            
ATOM    499  N9  DG  X  16      32.210  41.940  37.870  0.00  0.00            
ATOM    500  C8  DG  X  16      30.940  42.190  37.390  0.00  0.00            
ATOM    501  H8  DG  X  16      30.660  43.050  36.810  0.00  0.00            
ATOM    502  N7  DG  X  16      30.170  41.200  37.670  0.00  0.00            
ATOM    503  C5  DG  X  16      30.920  40.320  38.480  0.00  0.00            
ATOM    504  C6  DG  X  16      30.510  39.160  39.200  0.00  0.00            
ATOM    505  O6  DG  X  16      29.360  38.700  39.380  0.00  0.00            
ATOM    506  N1  DG  X  16      31.570  38.580  39.910  0.00  0.00            
ATOM    507  H1  DG  X  16      31.300  37.700  40.330  0.00  0.00            
ATOM    508  C2  DG  X  16      32.840  39.150  39.960  0.00  0.00            
ATOM    509  N2  DG  X  16      33.730  38.410  40.520  0.00  0.00            
ATOM    510  H21 DG  X  16      33.480  37.560  41.020  0.00  0.00            
ATOM    511  H22 DG  X  16      34.700  38.690  40.550  0.00  0.00            
ATOM    512  N3  DG  X  16      33.190  40.210  39.290  0.00  0.00            
ATOM    513  C4  DG  X  16      32.200  40.760  38.580  0.00  0.00            
ATOM    514  C3' DG  X  16      34.960  43.970  36.400  0.00  0.00            
ATOM    515  H3' DG  X  16      35.230  44.420  35.450  0.00  0.00            
ATOM    516  C2' DG  X  16      34.110  42.680  36.340  0.00  0.00            
ATOM    517  H2' DG  X  16      33.410  42.770  35.500  0.00  0.00            
ATOM    518 H2'' DG  X  16      34.710  41.780  36.230  0.00  0.00            
ATOM    519  O3' DG  X  16      36.180  43.570  37.070  0.00  0.00            
ATOM    520  P   DT  X  17      37.570  44.440  36.990  0.00  0.00            
ATOM    521  OP1 DT  X  17      37.730  44.960  35.620  0.00  0.00            
ATOM    522  OP2 DT  X  17      38.740  43.590  37.490  0.00  0.00            
ATOM    523  O5' DT  X  17      37.410  45.570  38.040  0.00  0.00            
ATOM    524  C5' DT  X  17      37.460  46.960  37.670  0.00  0.00            
ATOM    525  H5' DT  X  17      36.930  47.170  36.730  0.00  0.00            
ATOM    526 H5'' DT  X  17      38.530  47.130  37.600  0.00  0.00            
ATOM    527  C4' DT  X  17      36.950  47.910  38.750  0.00  0.00            
ATOM    528  H4' DT  X  17      37.070  48.940  38.420  0.00  0.00            
ATOM    529  O4' DT  X  17      35.500  47.710  38.810  0.00  0.00            
ATOM    530  C1' DT  X  17      35.080  47.650  40.190  0.00  0.00            
ATOM    531  H1' DT  X  17      34.230  48.330  40.210  0.00  0.00            
ATOM    532  N1  DT  X  17      34.570  46.330  40.440  0.00  0.00            
ATOM    533  C6  DT  X  17      35.390  45.250  40.700  0.00  0.00            
ATOM    534  H6  DT  X  17      36.460  45.430  40.700  0.00  0.00            
ATOM    535  C5  DT  X  17      34.810  44.060  41.010  0.00  0.00            
ATOM    536  C7  DT  X  17      35.700  42.880  41.220  0.00  0.00            
ATOM    537  H71 DT  X  17      36.480  42.830  40.460  0.00  0.00            
ATOM    538  H72 DT  X  17      36.260  42.840  42.150  0.00  0.00            
ATOM    539  H73 DT  X  17      35.060  41.990  41.150  0.00  0.00            
ATOM    540  C4  DT  X  17      33.370  43.870  41.200  0.00  0.00            
ATOM    541  O4  DT  X  17      32.840  42.830  41.530  0.00  0.00            
ATOM    542  N3  DT  X  17      32.620  45.000  40.960  0.00  0.00            
ATOM    543  H3  DT  X  17      31.640  44.850  41.150  0.00  0.00            
ATOM    544  C2  DT  X  17      33.120  46.210  40.490  0.00  0.00            
ATOM    545  O2  DT  X  17      32.310  47.060  40.210  0.00  0.00            
ATOM    546  C3' DT  X  17      37.450  47.920  40.140  0.00  0.00            
ATOM    547  H3' DT  X  17      38.010  47.010  40.350  0.00  0.00            
ATOM    548  C2' DT  X  17      36.250  48.070  41.050  0.00  0.00            
ATOM    549  H2' DT  X  17      36.370  47.580  42.010  0.00  0.00            
ATOM    550 H2'' DT  X  17      36.130  49.110  41.360  0.00  0.00            
ATOM    551  O3' DT  X  17      38.350  49.030  40.370  0.00  0.00            
ATOM    552  P   DT  X  18      39.380  49.030  41.560  0.00  0.00            
ATOM    553  OP1 DT  X  18      40.220  50.210  41.250  0.00  0.00            
ATOM    554  OP2 DT  X  18      40.030  47.710  41.650  0.00  0.00            
ATOM    555  O5' DT  X  18      38.560  49.270  42.880  0.00  0.00            
ATOM    556  C5' DT  X  18      39.180  49.940  43.830  0.00  0.00            
ATOM    557  H5' DT  X  18      39.220  51.010  43.630  0.00  0.00            
ATOM    558 H5'' DT  X  18      40.230  49.650  43.940  0.00  0.00            
ATOM    559  C4' DT  X  18      38.480  49.800  45.190  0.00  0.00            
ATOM    560  H4' DT  X  18      39.170  50.250  45.910  0.00  0.00            
ATOM    561  O4' DT  X  18      37.270  50.590  45.170  0.00  0.00            
ATOM    562  C1' DT  X  18      36.180  49.820  45.700  0.00  0.00            
ATOM    563  H1' DT  X  18      36.080  49.910  46.780  0.00  0.00            
ATOM    564  N1  DT  X  18      34.840  50.220  45.180  0.00  0.00            
ATOM    565  C6  DT  X  18      34.620  50.330  43.820  0.00  0.00            
ATOM    566  H6  DT  X  18      35.450  50.220  43.130  0.00  0.00            
ATOM    567  C5  DT  X  18      33.400  50.670  43.380  0.00  0.00            
ATOM    568  C7  DT  X  18      33.180  50.820  41.850  0.00  0.00            
ATOM    569  H71 DT  X  18      33.260  49.790  41.480  0.00  0.00            
ATOM    570  H72 DT  X  18      32.210  51.270  41.660  0.00  0.00            
ATOM    571  H73 DT  X  18      34.040  51.340  41.440  0.00  0.00            
ATOM    572  C4  DT  X  18      32.320  51.070  44.250  0.00  0.00            
ATOM    573  O4  DT  X  18      31.210  51.490  43.930  0.00  0.00            
ATOM    574  N3  DT  X  18      32.550  50.830  45.550  0.00  0.00            
ATOM    575  H3  DT  X  18      31.910  51.180  46.240  0.00  0.00            
ATOM    576  C2  DT  X  18      33.800  50.390  46.060  0.00  0.00            
ATOM    577  O2  DT  X  18      33.990  50.410  47.280  0.00  0.00            
ATOM    578  C3' DT  X  18      38.020  48.350  45.610  0.00  0.00            
ATOM    579  H3' DT  X  18      38.510  47.610  44.980  0.00  0.00            
ATOM    580  C2' DT  X  18      36.500  48.390  45.350  0.00  0.00            
ATOM    581  H2' DT  X  18      36.320  48.270  44.280  0.00  0.00            
ATOM    582 H2'' DT  X  18      36.000  47.540  45.820  0.00  0.00            
ATOM    583  O3' DT  X  18      38.450  48.200  46.950  0.00  0.00            
ATOM    584  P   DA  X  19      38.400  46.800  47.780  0.00  0.00            
ATOM    585  OP1 DA  X  19      38.860  47.100  49.190  0.00  0.00            
ATOM    586  OP2 DA  X  19      38.960  45.740  46.960  0.00  0.00            
ATOM    587  O5' DA  X  19      36.870  46.360  47.900  0.00  0.00            
ATOM    588  C5' DA  X  19      36.090  47.010  48.910  0.00  0.00            
ATOM    589  H5' DA  X  19      36.180  48.100  48.830  0.00  0.00            
ATOM    590 H5'' DA  X  19      36.480  46.690  49.870  0.00  0.00            
ATOM    591  C4' DA  X  19      34.560  46.610  48.900  0.00  0.00            
ATOM    592  H4' DA  X  19      34.040  46.870  49.820  0.00  0.00            
ATOM    593  O4' DA  X  19      33.990  47.340  47.830  0.00  0.00            
ATOM    594  C1' DA  X  19      33.090  46.450  47.180  0.00  0.00            
ATOM    595  H1' DA  X  19      32.130  46.350  47.690  0.00  0.00            
ATOM    596  N9  DA  X  19      32.870  46.840  45.800  0.00  0.00            
ATOM    597  C8  DA  X  19      33.580  46.710  44.690  0.00  0.00            
ATOM    598  H8  DA  X  19      34.530  46.200  44.710  0.00  0.00            
ATOM    599  N7  DA  X  19      33.030  47.180  43.560  0.00  0.00            
ATOM    600  C5  DA  X  19      31.770  47.690  44.040  0.00  0.00            
ATOM    601  C6  DA  X  19      30.610  48.330  43.480  0.00  0.00            
ATOM    602  N6  DA  X  19      30.370  48.550  42.190  0.00  0.00            
ATOM    603  H61 DA  X  19      29.550  49.030  41.860  0.00  0.00            
ATOM    604  H62 DA  X  19      31.020  48.060  41.590  0.00  0.00            
ATOM    605  N1  DA  X  19      29.680  48.770  44.320  0.00  0.00            
ATOM    606  C2  DA  X  19      29.750  48.420  45.520  0.00  0.00            
ATOM    607  H2  DA  X  19      28.860  48.610  46.110  0.00  0.00            
ATOM    608  N3  DA  X  19      30.620  47.750  46.200  0.00  0.00            
ATOM    609  C4  DA  X  19      31.690  47.500  45.410  0.00  0.00            
ATOM    610  C3' DA  X  19      34.320  45.140  48.720  0.00  0.00            
ATOM    611  H3' DA  X  19      35.240  44.550  48.730  0.00  0.00            
ATOM    612  C2' DA  X  19      33.610  45.020  47.330  0.00  0.00            
ATOM    613  H2' DA  X  19      34.370  44.780  46.590  0.00  0.00            
ATOM    614 H2'' DA  X  19      32.740  44.390  47.430  0.00  0.00            
ATOM    615  O3' DA  X  19      33.360  44.620  49.580  0.00  0.00            
ATOM    616  P   DG  X  20      33.850  43.790  50.770  0.00  0.00            
ATOM    617  OP1 DG  X  20      32.710  43.630  51.700  0.00  0.00            
ATOM    618  OP2 DG  X  20      35.050  44.450  51.330  0.00  0.00            
ATOM    619  O5' DG  X  20      34.330  42.330  50.370  0.00  0.00            
ATOM    620  C5' DG  X  20      33.440  41.430  49.620  0.00  0.00            
ATOM    621  H5' DG  X  20      33.100  41.970  48.740  0.00  0.00            
ATOM    622 H5'' DG  X  20      32.600  41.090  50.240  0.00  0.00            
ATOM    623  C4' DG  X  20      34.260  40.260  49.150  0.00  0.00            
ATOM    624  H4' DG  X  20      34.740  40.030  50.100  0.00  0.00            
ATOM    625  O4' DG  X  20      33.440  39.230  48.700  0.00  0.00            
ATOM    626  C1' DG  X  20      33.520  39.300  47.310  0.00  0.00            
ATOM    627  H1' DG  X  20      33.920  38.340  46.980  0.00  0.00            
ATOM    628  N9  DG  X  20      32.070  39.510  46.860  0.00  0.00            
ATOM    629  C8  DG  X  20      31.350  40.650  46.590  0.00  0.00            
ATOM    630  H8  DG  X  20      31.840  41.610  46.670  0.00  0.00            
ATOM    631  N7  DG  X  20      30.110  40.410  46.270  0.00  0.00            
ATOM    632  C5  DG  X  20      29.950  39.030  46.380  0.00  0.00            
ATOM    633  C6  DG  X  20      28.800  38.180  46.290  0.00  0.00            
ATOM    634  O6  DG  X  20      27.580  38.500  46.130  0.00  0.00            
ATOM    635  N1  DG  X  20      28.950  36.880  46.610  0.00  0.00            
ATOM    636  H1  DG  X  20      28.170  36.230  46.640  0.00  0.00            
ATOM    637  C2  DG  X  20      30.180  36.410  47.040  0.00  0.00            
ATOM    638  N2  DG  X  20      30.240  35.210  47.610  0.00  0.00            
ATOM    639  H21 DG  X  20      29.420  34.620  47.670  0.00  0.00            
ATOM    640  H22 DG  X  20      31.020  35.010  48.210  0.00  0.00            
ATOM    641  N3  DG  X  20      31.290  37.210  47.180  0.00  0.00            
ATOM    642  C4  DG  X  20      31.150  38.500  46.790  0.00  0.00            
ATOM    643  C3' DG  X  20      35.310  40.680  48.090  0.00  0.00            
ATOM    644  H3' DG  X  20      35.560  41.730  48.230  0.00  0.00            
ATOM    645  C2' DG  X  20      34.500  40.430  46.810  0.00  0.00            
ATOM    646  H2' DG  X  20      33.940  41.330  46.560  0.00  0.00            
ATOM    647 H2'' DG  X  20      35.180  40.130  46.010  0.00  0.00            
ATOM    648  O3' DG  X  20      36.580  40.030  48.320  0.00  0.00            
ATOM    649  P   DG  X  21      37.750  39.950  47.240  0.00  0.00            
ATOM    650  OP1 DG  X  21      38.960  39.650  47.980  0.00  0.00            
ATOM    651  OP2 DG  X  21      37.650  41.190  46.420  0.00  0.00            
ATOM    652  O5' DG  X  21      37.380  38.720  46.380  0.00  0.00            
ATOM    653  C5' DG  X  21      37.480  37.380  46.840  0.00  0.00            
ATOM    654  H5' DG  X  21      37.190  37.320  47.890  0.00  0.00            
ATOM    655 H5'' DG  X  21      38.550  37.200  46.800  0.00  0.00            
ATOM    656  C4' DG  X  21      36.730  36.430  45.890  0.00  0.00            
ATOM    657  H4' DG  X  21      36.910  35.390  46.160  0.00  0.00            
ATOM    658  O4' DG  X  21      35.250  36.730  45.860  0.00  0.00            
ATOM    659  C1' DG  X  21      34.880  36.650  44.490  0.00  0.00            
ATOM    660  H1' DG  X  21      34.770  35.600  44.250  0.00  0.00            
ATOM    661  N9  DG  X  21      33.500  37.180  44.180  0.00  0.00            
ATOM    662  C8  DG  X  21      33.010  38.390  43.720  0.00  0.00            
ATOM    663  H8  DG  X  21      33.650  39.250  43.560  0.00  0.00            
ATOM    664  N7  DG  X  21      31.750  38.350  43.420  0.00  0.00            
ATOM    665  C5  DG  X  21      31.280  37.080  43.820  0.00  0.00            
ATOM    666  C6  DG  X  21      30.070  36.370  43.620  0.00  0.00            
ATOM    667  O6  DG  X  21      29.050  36.890  43.150  0.00  0.00            
ATOM    668  N1  DG  X  21      30.010  35.070  43.930  0.00  0.00            
ATOM    669  H1  DG  X  21      29.190  34.510  43.750  0.00  0.00            
ATOM    670  C2  DG  X  21      31.140  34.410  44.240  0.00  0.00            
ATOM    671  N2  DG  X  21      31.020  33.160  44.660  0.00  0.00            
ATOM    672  H21 DG  X  21      30.130  32.680  44.630  0.00  0.00            
ATOM    673  H22 DG  X  21      31.800  32.770  45.170  0.00  0.00            
ATOM    674  N3  DG  X  21      32.380  34.960  44.340  0.00  0.00            
ATOM    675  C4  DG  X  21      32.410  36.330  44.110  0.00  0.00            
ATOM    676  C3' DG  X  21      37.230  36.760  44.450  0.00  0.00            
ATOM    677  H3' DG  X  21      38.060  37.460  44.480  0.00  0.00            
ATOM    678  C2' DG  X  21      36.060  37.280  43.640  0.00  0.00            
ATOM    679  H2' DG  X  21      36.040  38.360  43.740  0.00  0.00            
ATOM    680 H2'' DG  X  21      36.160  36.860  42.640  0.00  0.00            
ATOM    681  O3' DG  X  21      37.450  35.570  43.830  0.00  0.00            
ATOM    682  P   DG3 X  22      38.800  35.190  43.060  0.00  0.00            
ATOM    683  OP1 DG3 X  22      39.740  34.800  44.160  0.00  0.00            
ATOM    684  OP2 DG3 X  22      39.130  36.220  42.130  0.00  0.00            
ATOM    685  O5' DG3 X  22      38.570  33.870  42.190  0.00  0.00            
ATOM    686  C5' DG3 X  22      38.360  32.570  42.800  0.00  0.00            
ATOM    687  H5' DG3 X  22      37.970  32.560  43.820  0.00  0.00            
ATOM    688 H5'' DG3 X  22      39.320  32.080  42.700  0.00  0.00            
ATOM    689  C4' DG3 X  22      37.350  31.640  42.160  0.00  0.00            
ATOM    690  H4' DG3 X  22      37.330  30.690  42.680  0.00  0.00            
ATOM    691  O4' DG3 X  22      36.010  32.150  42.340  0.00  0.00            
ATOM    692  C1' DG3 X  22      35.260  31.980  41.150  0.00  0.00            
ATOM    693  H1' DG3 X  22      34.730  31.030  41.170  0.00  0.00            
ATOM    694  N9  DG3 X  22      34.360  33.190  41.150  0.00  0.00            
ATOM    695  C8  DG3 X  22      34.760  34.500  41.030  0.00  0.00            
ATOM    696  H8  DG3 X  22      35.770  34.860  41.030  0.00  0.00            
ATOM    697  N7  DG3 X  22      33.690  35.360  41.040  0.00  0.00            
ATOM    698  C5  DG3 X  22      32.570  34.480  41.030  0.00  0.00            
ATOM    699  C6  DG3 X  22      31.190  34.720  40.800  0.00  0.00            
ATOM    700  O6  DG3 X  22      30.690  35.870  40.710  0.00  0.00            
ATOM    701  N1  DG3 X  22      30.420  33.590  40.670  0.00  0.00            
ATOM    702  H1  DG3 X  22      29.480  33.710  40.300  0.00  0.00            
ATOM    703  C2  DG3 X  22      30.910  32.300  40.650  0.00  0.00            
ATOM    704  N2  DG3 X  22      30.210  31.320  40.310  0.00  0.00            
ATOM    705  H21 DG3 X  22      29.270  31.410  39.940  0.00  0.00            
ATOM    706  H22 DG3 X  22      30.620  30.400  40.280  0.00  0.00            
ATOM    707  N3  DG3 X  22      32.170  32.050  41.030  0.00  0.00            
ATOM    708  C4  DG3 X  22      32.950  33.150  41.180  0.00  0.00            
ATOM    709  C3' DG3 X  22      37.550  31.370  40.650  0.00  0.00            
ATOM    710  H3' DG3 X  22      38.500  31.690  40.230  0.00  0.00            
ATOM    711  C2' DG3 X  22      36.370  32.010  40.060  0.00  0.00            
ATOM    712  H2' DG3 X  22      36.710  33.050  40.020  0.00  0.00            
ATOM    713 H2'' DG3 X  22      36.110  31.730  39.040  0.00  0.00            
ATOM    714  O3' DG3 X  22      37.430  30.030  40.330  0.00  0.00            
ATOM    715 HO3' DG3 X  22      37.280  30.010  39.380  0.00  0.00            
ATOM    716  K+  K+  X  23      28.030  36.450  40.230  0.00  0.00            
ATOM    717  K+  K+  X  24      26.420  37.260  44.030  0.00  0.00            
ATOM    718  C40 BRA X  25      12.200  25.040  42.960  0.00  0.00            
ATOM    719 H402 BRA X  25      11.460  24.810  42.190  0.00  0.00            
ATOM    720 H403 BRA X  25      12.990  25.600  42.460  0.00  0.00            
ATOM    721  C41 BRA X  25      11.530  25.900  44.050  0.00  0.00            
ATOM    722 H412 BRA X  25      12.170  26.780  44.170  0.00  0.00            
ATOM    723 H413 BRA X  25      10.570  26.310  43.710  0.00  0.00            
ATOM    724  C42 BRA X  25      11.370  24.940  45.220  0.00  0.00            
ATOM    725 H422 BRA X  25      11.720  25.480  46.110  0.00  0.00            
ATOM    726 H423 BRA X  25      10.300  24.700  45.210  0.00  0.00            
ATOM    727  C43 BRA X  25      12.190  23.630  44.900  0.00  0.00            
ATOM    728 H432 BRA X  25      12.910  23.630  45.720  0.00  0.00            
ATOM    729 H433 BRA X  25      11.440  22.830  44.920  0.00  0.00            
ATOM    730  N39 BRA X  25      12.670  23.700  43.510  0.00  0.00            
ATOM    731  H39 BRA X  25      13.700  23.640  43.510  0.00  0.00            
ATOM    732  C38 BRA X  25      12.160  22.480  42.710  0.00  0.00            
ATOM    733 H382 BRA X  25      12.040  21.700  43.470  0.00  0.00            
ATOM    734 H383 BRA X  25      11.120  22.690  42.450  0.00  0.00            
ATOM    735  C37 BRA X  25      13.040  22.000  41.520  0.00  0.00            
ATOM    736 H372 BRA X  25      13.090  22.750  40.730  0.00  0.00            
ATOM    737 H373 BRA X  25      12.560  21.140  41.040  0.00  0.00            
ATOM    738  C36 BRA X  25      14.390  21.450  42.070  0.00  0.00            
ATOM    739  O52 BRA X  25      14.610  21.400  43.260  0.00  0.00            
ATOM    740  N17 BRA X  25      15.340  21.000  41.120  0.00  0.00            
ATOM    741  H17 BRA X  25      15.060  21.150  40.160  0.00  0.00            
ATOM    742  C3  BRA X  25      16.540  20.450  41.230  0.00  0.00            
ATOM    743  C4  BRA X  25      17.470  20.470  40.170  0.00  0.00            
ATOM    744  H4  BRA X  25      17.330  21.000  39.230  0.00  0.00            
ATOM    745  C2  BRA X  25      16.900  19.660  42.460  0.00  0.00            
ATOM    746  H2  BRA X  25      16.140  19.540  43.220  0.00  0.00            
ATOM    747  C1  BRA X  25      18.180  19.150  42.630  0.00  0.00            
ATOM    748  H1  BRA X  25      18.400  18.570  43.520  0.00  0.00            
ATOM    749  C6  BRA X  25      19.120  19.320  41.580  0.00  0.00            
ATOM    750  C10 BRA X  25      20.400  18.860  41.760  0.00  0.00            
ATOM    751  N19 BRA X  25      20.790  18.230  42.940  0.00  0.00            
ATOM    752  H19 BRA X  25      20.510  18.580  43.850  0.00  0.00            
ATOM    753  C28 BRA X  25      21.360  16.890  42.910  0.00  0.00            
ATOM    754  C29 BRA X  25      21.590  16.230  41.740  0.00  0.00            
ATOM    755  H29 BRA X  25      21.420  16.640  40.750  0.00  0.00            
ATOM    756  C24 BRA X  25      22.050  14.930  41.750  0.00  0.00            
ATOM    757  H24 BRA X  25      22.300  14.440  40.810  0.00  0.00            
ATOM    758  C25 BRA X  25      22.200  14.270  42.970  0.00  0.00            
ATOM    759  N15 BRA X  25      22.610  12.930  43.050  0.00  0.00            
ATOM    760  C16 BRA X  25      23.260  12.240  41.890  0.00  0.00            
ATOM    761 H161 BRA X  25      22.520  11.740  41.250  0.00  0.00            
ATOM    762 H162 BRA X  25      24.120  11.640  42.210  0.00  0.00            
ATOM    763 H163 BRA X  25      23.800  12.970  41.280  0.00  0.00            
ATOM    764  C18 BRA X  25      22.320  12.050  44.140  0.00  0.00            
ATOM    765 H181 BRA X  25      21.770  11.210  43.710  0.00  0.00            
ATOM    766 H182 BRA X  25      21.610  12.490  44.850  0.00  0.00            
ATOM    767 H183 BRA X  25      23.260  11.660  44.550  0.00  0.00            
ATOM    768  C26 BRA X  25      22.040  15.000  44.200  0.00  0.00            
ATOM    769  H26 BRA X  25      22.190  14.510  45.160  0.00  0.00            
ATOM    770  C27 BRA X  25      21.700  16.310  44.130  0.00  0.00            
ATOM    771  H27 BRA X  25      21.800  16.920  45.030  0.00  0.00            
ATOM    772  C5  BRA X  25      18.690  19.940  40.390  0.00  0.00            
ATOM    773  N7  BRA X  25      19.570  19.970  39.270  0.00  0.00            
ATOM    774  H90 BRA X  25      19.240  20.250  38.360  0.00  0.00            
ATOM    775  C8  BRA X  25      20.960  19.760  39.510  0.00  0.00            
ATOM    776  C11 BRA X  25      21.870  20.330  38.640  0.00  0.00            
ATOM    777  H11 BRA X  25      21.560  20.630  37.650  0.00  0.00            
ATOM    778  C9  BRA X  25      21.360  19.310  40.770  0.00  0.00            
ATOM    779  C14 BRA X  25      22.720  19.480  41.150  0.00  0.00            
ATOM    780  H14 BRA X  25      23.060  19.330  42.180  0.00  0.00            
ATOM    781  C13 BRA X  25      23.650  20.000  40.240  0.00  0.00            
ATOM    782  H13 BRA X  25      24.680  20.110  40.560  0.00  0.00            
ATOM    783  C12 BRA X  25      23.200  20.370  38.950  0.00  0.00            
ATOM    784  N21 BRA X  25      24.100  21.070  38.070  0.00  0.00            
ATOM    785  H21 BRA X  25      24.820  21.630  38.520  0.00  0.00            
ATOM    786  C44 BRA X  25      24.460  20.770  36.770  0.00  0.00            
ATOM    787  O53 BRA X  25      23.790  20.080  36.070  0.00  0.00            
ATOM    788  C45 BRA X  25      25.750  21.460  36.410  0.00  0.00            
ATOM    789 H452 BRA X  25      25.670  22.510  36.740  0.00  0.00            
ATOM    790 H453 BRA X  25      26.590  21.070  37.000  0.00  0.00            
ATOM    791  C46 BRA X  25      26.160  21.440  34.930  0.00  0.00            
ATOM    792 H462 BRA X  25      26.090  20.380  34.690  0.00  0.00            
ATOM    793 H463 BRA X  25      27.210  21.680  34.770  0.00  0.00            
ATOM    794  N47 BRA X  25      25.250  22.250  33.990  0.00  0.00            
ATOM    795  H47 BRA X  25      25.010  23.180  34.370  0.00  0.00            
ATOM    796  C48 BRA X  25      23.930  21.650  33.610  0.00  0.00            
ATOM    797 H482 BRA X  25      23.160  21.960  34.320  0.00  0.00            
ATOM    798 H483 BRA X  25      24.020  20.570  33.710  0.00  0.00            
ATOM    799  C49 BRA X  25      23.560  22.090  32.160  0.00  0.00            
ATOM    800 H492 BRA X  25      23.240  21.210  31.580  0.00  0.00            
ATOM    801 H493 BRA X  25      22.750  22.820  32.180  0.00  0.00            
ATOM    802  C50 BRA X  25      24.890  22.630  31.520  0.00  0.00            
ATOM    803 H502 BRA X  25      25.190  22.090  30.620  0.00  0.00            
ATOM    804 H503 BRA X  25      24.670  23.680  31.260  0.00  0.00            
ATOM    805  C51 BRA X  25      25.960  22.420  32.640  0.00  0.00            
ATOM    806 H512 BRA X  25      26.600  23.310  32.680  0.00  0.00            
ATOM    807 H513 BRA X  25      26.620  21.560  32.520  0.00  0.00            
END
ATOM      1 HO5' DA5 X   1      33.220  26.400  44.330  0.00  0.00            
ATOM      2  O5' DA5 X   1      33.880  26.980  44.720  0.00  0.00            
ATOM      3  C5' DA5 X   1      33.330  28.290  44.970  0.00  0.00            
ATOM      4  H5' DA5 X   1      33.330  28.750  43.980  0.00  0.00            
ATOM      5 H5'' DA5 X   1      33.960  28.970  45.550  0.00  0.00            
ATOM      6  C4' DA5 X   1      31.930  28.340  45.550  0.00  0.00            
ATOM      7  H4' DA5 X   1      31.510  29.340  45.640  0.00  0.00            
ATOM      8  O4' DA5 X   1      30.980  27.520  44.830  0.00  0.00            
ATOM      9  C1' DA5 X   1      30.580  26.500  45.730  0.00  0.00            
ATOM     10  H1' DA5 X   1      29.640  26.790  46.210  0.00  0.00            
ATOM     11  N9  DA5 X   1      30.330  25.160  45.050  0.00  0.00            
ATOM     12  C8  DA5 X   1      29.260  24.290  45.290  0.00  0.00            
ATOM     13  H8  DA5 X   1      28.350  24.410  45.860  0.00  0.00            
ATOM     14  N7  DA5 X   1      29.370  23.220  44.560  0.00  0.00            
ATOM     15  C5  DA5 X   1      30.550  23.430  43.800  0.00  0.00            
ATOM     16  C6  DA5 X   1      31.300  22.640  42.860  0.00  0.00            
ATOM     17  N6  DA5 X   1      30.960  21.360  42.500  0.00  0.00            
ATOM     18  H61 DA5 X   1      31.620  20.980  41.840  0.00  0.00            
ATOM     19  H62 DA5 X   1      30.120  20.850  42.750  0.00  0.00            
ATOM     20  N1  DA5 X   1      32.420  23.120  42.320  0.00  0.00            
ATOM     21  C2  DA5 X   1      32.750  24.350  42.680  0.00  0.00            
ATOM     22  H2  DA5 X   1      33.640  24.750  42.220  0.00  0.00            
ATOM     23  N3  DA5 X   1      32.100  25.260  43.410  0.00  0.00            
ATOM     24  C4  DA5 X   1      31.060  24.670  44.060  0.00  0.00            
ATOM     25  C3' DA5 X   1      32.150  27.790  46.960  0.00  0.00            
ATOM     26  H3' DA5 X   1      33.190  27.730  47.250  0.00  0.00            
ATOM     27  C2' DA5 X   1      31.680  26.300  46.840  0.00  0.00            
ATOM     28  H2' DA5 X   1      32.520  25.710  46.470  0.00  0.00            
ATOM     29 H2'' DA5 X   1      31.180  25.910  47.730  0.00  0.00            
ATOM     30  O3' DA5 X   1      31.110  28.380  47.870  0.00  0.00            
ATOM     31  P   DG  X   2      31.400  29.700  48.750  0.00  0.00            
ATOM     32  OP1 DG  X   2      31.790  30.820  47.910  0.00  0.00            
ATOM     33  OP2 DG  X   2      32.260  29.210  49.900  0.00  0.00            
ATOM     34  O5' DG  X   2      29.940  30.050  49.420  0.00  0.00            
ATOM     35  C5' DG  X   2      29.260  29.250  50.360  0.00  0.00            
ATOM     36  H5' DG  X   2      29.320  29.720  51.340  0.00  0.00            
ATOM     37 H5'' DG  X   2      29.810  28.310  50.410  0.00  0.00            
ATOM     38  C4' DG  X   2      27.830  28.850  49.930  0.00  0.00            
ATOM     39  H4' DG  X   2      27.430  28.350  50.820  0.00  0.00            
ATOM     40  O4' DG  X   2      27.060  30.020  49.640  0.00  0.00            
ATOM     41  C1' DG  X   2      26.710  30.140  48.230  0.00  0.00            
ATOM     42  H1' DG  X   2      25.650  29.910  48.180  0.00  0.00            
ATOM     43  N9  DG  X   2      26.940  31.510  47.870  0.00  0.00            
ATOM     44  C8  DG  X   2      27.960  32.370  48.150  0.00  0.00            
ATOM     45  H8  DG  X   2      28.900  32.020  48.540  0.00  0.00            
ATOM     46  N7  DG  X   2      27.730  33.560  47.700  0.00  0.00            
ATOM     47  C5  DG  X   2      26.510  33.490  47.050  0.00  0.00            
ATOM     48  C6  DG  X   2      25.750  34.470  46.370  0.00  0.00            
ATOM     49  O6  DG  X   2      26.010  35.660  46.220  0.00  0.00            
ATOM     50  N1  DG  X   2      24.570  33.990  45.870  0.00  0.00            
ATOM     51  H1  DG  X   2      24.020  34.590  45.270  0.00  0.00            
ATOM     52  C2  DG  X   2      24.260  32.720  45.960  0.00  0.00            
ATOM     53  N2  DG  X   2      23.230  32.410  45.300  0.00  0.00            
ATOM     54  H21 DG  X   2      22.680  33.090  44.800  0.00  0.00            
ATOM     55  H22 DG  X   2      22.980  31.430  45.310  0.00  0.00            
ATOM     56  N3  DG  X   2      24.870  31.780  46.640  0.00  0.00            
ATOM     57  C4  DG  X   2      26.040  32.230  47.160  0.00  0.00            
ATOM     58  C3' DG  X   2      27.790  28.180  48.520  0.00  0.00            
ATOM     59  H3' DG  X   2      28.710  27.710  48.170  0.00  0.00            
ATOM     60  C2' DG  X   2      27.490  29.230  47.390  0.00  0.00            
ATOM     61  H2' DG  X   2      28.420  29.670  47.030  0.00  0.00            
ATOM     62 H2'' DG  X   2      26.880  28.930  46.540  0.00  0.00            
ATOM     63  O3' DG  X   2      26.950  27.130  48.610  0.00  0.00            
ATOM     64  P   DG  X   3      27.120  25.770  47.830  0.00  0.00            
ATOM     65  OP1 DG  X   3      26.050  24.920  48.320  0.00  0.00            
ATOM     66  OP2 DG  X   3      28.480  25.380  48.050  0.00  0.00            
ATOM     67  O5' DG  X   3      26.840  26.120  46.340  0.00  0.00            
ATOM     68  C5' DG  X   3      25.520  26.200  45.780  0.00  0.00            
ATOM     69  H5' DG  X   3      24.920  26.850  46.410  0.00  0.00            
ATOM     70 H5'' DG  X   3      24.980  25.260  45.720  0.00  0.00            
ATOM     71  C4' DG  X   3      25.480  26.870  44.400  0.00  0.00            
ATOM     72  H4' DG  X   3      24.570  26.550  43.900  0.00  0.00            
ATOM     73  O4' DG  X   3      25.550  28.280  44.480  0.00  0.00            
ATOM     74  C1' DG  X   3      26.340  28.690  43.420  0.00  0.00            
ATOM     75  H1' DG  X   3      25.680  28.650  42.550  0.00  0.00            
ATOM     76  N9  DG  X   3      26.900  30.030  43.660  0.00  0.00            
ATOM     77  C8  DG  X   3      28.030  30.430  44.330  0.00  0.00            
ATOM     78  H8  DG  X   3      28.740  29.750  44.780  0.00  0.00            
ATOM     79  N7  DG  X   3      28.230  31.680  44.260  0.00  0.00            
ATOM     80  C5  DG  X   3      27.130  32.170  43.600  0.00  0.00            
ATOM     81  C6  DG  X   3      26.660  33.510  43.220  0.00  0.00            
ATOM     82  O6  DG  X   3      27.140  34.640  43.450  0.00  0.00            
ATOM     83  N1  DG  X   3      25.500  33.490  42.460  0.00  0.00            
ATOM     84  H1  DG  X   3      25.140  34.420  42.280  0.00  0.00            
ATOM     85  C2  DG  X   3      24.770  32.390  42.130  0.00  0.00            
ATOM     86  N2  DG  X   3      23.810  32.560  41.280  0.00  0.00            
ATOM     87  H21 DG  X   3      23.670  33.500  40.910  0.00  0.00            
ATOM     88  H22 DG  X   3      23.420  31.780  40.770  0.00  0.00            
ATOM     89  N3  DG  X   3      25.130  31.180  42.410  0.00  0.00            
ATOM     90  C4  DG  X   3      26.290  31.130  43.160  0.00  0.00            
ATOM     91  C3' DG  X   3      26.580  26.280  43.520  0.00  0.00            
ATOM     92  H3' DG  X   3      27.200  25.490  43.950  0.00  0.00            
ATOM     93  C2' DG  X   3      27.400  27.580  43.330  0.00  0.00            
ATOM     94  H2' DG  X   3      28.210  27.670  44.050  0.00  0.00            
ATOM     95 H2'' DG  X   3      27.690  27.620  42.280  0.00  0.00            
ATOM     96  O3' DG  X   3      26.140  25.800  42.290  0.00  0.00            
ATOM     97  P   DG  X   4      27.180  25.100  41.230  0.00  0.00            
ATOM     98  OP1 DG  X   4      26.960  23.630  41.160  0.00  0.00            
ATOM     99  OP2 DG  X   4      28.540  25.650  41.370  0.00  0.00            
ATOM    100  O5' DG  X   4      26.670  25.710  39.820  0.00  0.00            
ATOM    101  C5' DG  X   4      25.410  25.360  39.360  0.00  0.00            
ATOM    102  H5' DG  X   4      24.760  25.350  40.240  0.00  0.00            
ATOM    103 H5'' DG  X   4      25.620  24.380  38.940  0.00  0.00            
ATOM    104  C4' DG  X   4      24.820  26.330  38.320  0.00  0.00            
ATOM    105  H4' DG  X   4      23.820  26.100  37.970  0.00  0.00            
ATOM    106  O4' DG  X   4      24.730  27.610  38.930  0.00  0.00            
ATOM    107  C1' DG  X   4      25.150  28.700  38.060  0.00  0.00            
ATOM    108  H1' DG  X   4      24.300  29.290  37.730  0.00  0.00            
ATOM    109  N9  DG  X   4      26.050  29.580  38.880  0.00  0.00            
ATOM    110  C8  DG  X   4      26.790  29.200  39.980  0.00  0.00            
ATOM    111  H8  DG  X   4      26.850  28.180  40.360  0.00  0.00            
ATOM    112  N7  DG  X   4      27.520  30.170  40.470  0.00  0.00            
ATOM    113  C5  DG  X   4      27.020  31.300  39.780  0.00  0.00            
ATOM    114  C6  DG  X   4      27.450  32.720  39.860  0.00  0.00            
ATOM    115  O6  DG  X   4      28.180  33.300  40.660  0.00  0.00            
ATOM    116  N1  DG  X   4      26.750  33.500  38.960  0.00  0.00            
ATOM    117  H1  DG  X   4      26.880  34.500  39.020  0.00  0.00            
ATOM    118  C2  DG  X   4      25.920  33.020  38.040  0.00  0.00            
ATOM    119  N2  DG  X   4      25.340  33.890  37.280  0.00  0.00            
ATOM    120  H21 DG  X   4      25.700  34.830  37.180  0.00  0.00            
ATOM    121  H22 DG  X   4      24.600  33.590  36.660  0.00  0.00            
ATOM    122  N3  DG  X   4      25.510  31.730  37.930  0.00  0.00            
ATOM    123  C4  DG  X   4      26.070  30.930  38.860  0.00  0.00            
ATOM    124  C3' DG  X   4      25.750  26.540  37.110  0.00  0.00            
ATOM    125  H3' DG  X   4      26.730  26.090  37.280  0.00  0.00            
ATOM    126  C2' DG  X   4      25.950  28.060  36.960  0.00  0.00            
ATOM    127  H2' DG  X   4      27.020  28.260  37.010  0.00  0.00            
ATOM    128 H2'' DG  X   4      25.540  28.280  35.980  0.00  0.00            
ATOM    129  O3' DG  X   4      25.210  26.050  35.900  0.00  0.00            
ATOM    130  P   DT  X   5      25.330  24.450  35.620  0.00  0.00            
ATOM    131  OP1 DT  X   5      26.650  23.960  36.010  0.00  0.00            
ATOM    132  OP2 DT  X   5      24.890  24.200  34.210  0.00  0.00            
ATOM    133  O5' DT  X   5      24.160  23.740  36.500  0.00  0.00            
ATOM    134  C5' DT  X   5      22.770  24.010  36.270  0.00  0.00            
ATOM    135  H5' DT  X   5      22.460  23.720  35.260  0.00  0.00            
ATOM    136 H5'' DT  X   5      22.680  25.090  36.290  0.00  0.00            
ATOM    137  C4' DT  X   5      21.900  23.450  37.400  0.00  0.00            
ATOM    138  H4' DT  X   5      21.940  22.360  37.320  0.00  0.00            
ATOM    139  O4' DT  X   5      22.450  23.830  38.580  0.00  0.00            
ATOM    140  C1' DT  X   5      21.360  24.330  39.280  0.00  0.00            
ATOM    141  H1' DT  X   5      20.890  23.460  39.730  0.00  0.00            
ATOM    142  N1  DT  X   5      21.760  25.260  40.380  0.00  0.00            
ATOM    143  C6  DT  X   5      22.050  26.600  40.140  0.00  0.00            
ATOM    144  H6  DT  X   5      22.130  26.980  39.140  0.00  0.00            
ATOM    145  C5  DT  X   5      22.310  27.520  41.110  0.00  0.00            
ATOM    146  C7  DT  X   5      22.670  28.960  40.770  0.00  0.00            
ATOM    147  H71 DT  X   5      23.540  29.260  41.350  0.00  0.00            
ATOM    148  H72 DT  X   5      22.970  29.120  39.740  0.00  0.00            
ATOM    149  H73 DT  X   5      21.800  29.580  41.010  0.00  0.00            
ATOM    150  C4  DT  X   5      22.390  27.100  42.500  0.00  0.00            
ATOM    151  O4  DT  X   5      22.460  27.690  43.550  0.00  0.00            
ATOM    152  N3  DT  X   5      22.230  25.700  42.630  0.00  0.00            
ATOM    153  H3  DT  X   5      22.340  25.230  43.520  0.00  0.00            
ATOM    154  C2  DT  X   5      21.890  24.780  41.680  0.00  0.00            
ATOM    155  O2  DT  X   5      21.500  23.710  42.070  0.00  0.00            
ATOM    156  C3' DT  X   5      20.470  23.770  37.230  0.00  0.00            
ATOM    157  H3' DT  X   5      20.250  24.140  36.220  0.00  0.00            
ATOM    158  C2' DT  X   5      20.370  24.920  38.220  0.00  0.00            
ATOM    159  H2' DT  X   5      20.690  25.870  37.810  0.00  0.00            
ATOM    160 H2'' DT  X   5      19.380  24.940  38.690  0.00  0.00            
ATOM    161  O3' DT  X   5      19.570  22.740  37.640  0.00  0.00            
ATOM    162  P   DT  X   6      18.250  22.320  36.840  0.00  0.00            
ATOM    163  OP1 DT  X   6      17.760  21.030  37.360  0.00  0.00            
ATOM    164  OP2 DT  X   6      18.540  22.470  35.400  0.00  0.00            
ATOM    165  O5' DT  X   6      17.230  23.550  37.210  0.00  0.00            
ATOM    166  C5' DT  X   6      16.260  23.940  36.310  0.00  0.00            
ATOM    167  H5' DT  X   6      15.670  23.040  36.150  0.00  0.00            
ATOM    168 H5'' DT  X   6      16.660  24.400  35.400  0.00  0.00            
ATOM    169  C4' DT  X   6      15.180  24.880  36.900  0.00  0.00            
ATOM    170  H4' DT  X   6      14.390  24.950  36.150  0.00  0.00            
ATOM    171  O4' DT  X   6      14.800  24.400  38.160  0.00  0.00            
ATOM    172  C1' DT  X   6      14.990  25.410  39.150  0.00  0.00            
ATOM    173  H1' DT  X   6      14.060  25.970  39.130  0.00  0.00            
ATOM    174  N1  DT  X   6      15.220  24.860  40.520  0.00  0.00            
ATOM    175  C6  DT  X   6      16.230  23.910  40.770  0.00  0.00            
ATOM    176  H6  DT  X   6      17.000  23.720  40.020  0.00  0.00            
ATOM    177  C5  DT  X   6      16.360  23.340  41.920  0.00  0.00            
ATOM    178  C7  DT  X   6      17.550  22.320  42.110  0.00  0.00            
ATOM    179  H71 DT  X   6      17.270  21.450  42.700  0.00  0.00            
ATOM    180  H72 DT  X   6      17.910  21.910  41.160  0.00  0.00            
ATOM    181  H73 DT  X   6      18.410  22.670  42.660  0.00  0.00            
ATOM    182  C4  DT  X   6      15.520  23.660  43.060  0.00  0.00            
ATOM    183  O4  DT  X   6      15.590  23.180  44.190  0.00  0.00            
ATOM    184  N3  DT  X   6      14.520  24.550  42.780  0.00  0.00            
ATOM    185  H3  DT  X   6      14.060  24.900  43.610  0.00  0.00            
ATOM    186  C2  DT  X   6      14.240  25.120  41.560  0.00  0.00            
ATOM    187  O2  DT  X   6      13.250  25.740  41.350  0.00  0.00            
ATOM    188  C3' DT  X   6      15.840  26.270  37.150  0.00  0.00            
ATOM    189  H3' DT  X   6      16.660  26.500  36.470  0.00  0.00            
ATOM    190  C2' DT  X   6      16.190  26.200  38.610  0.00  0.00            
ATOM    191  H2' DT  X   6      17.160  25.720  38.700  0.00  0.00            
ATOM    192 H2'' DT  X   6      16.240  27.230  38.950  0.00  0.00            
ATOM    193  O3' DT  X   6      14.760  27.220  36.850  0.00  0.00            
ATOM    194  P   DA  X   7      15.040  28.750  36.940  0.00  0.00            
ATOM    195  OP1 DA  X   7      13.870  29.440  36.340  0.00  0.00            
ATOM    196  OP2 DA  X   7      16.390  28.970  36.250  0.00  0.00            
ATOM    197  O5' DA  X   7      15.140  29.220  38.530  0.00  0.00            
ATOM    198  C5' DA  X   7      14.090  29.350  39.490  0.00  0.00            
ATOM    199  H5' DA  X   7      13.490  28.440  39.430  0.00  0.00            
ATOM    200 H5'' DA  X   7      13.420  30.180  39.290  0.00  0.00            
ATOM    201  C4' DA  X   7      14.640  29.430  40.920  0.00  0.00            
ATOM    202  H4' DA  X   7      13.870  29.600  41.670  0.00  0.00            
ATOM    203  O4' DA  X   7      15.370  28.280  41.400  0.00  0.00            
ATOM    204  C1' DA  X   7      16.540  28.870  42.070  0.00  0.00            
ATOM    205  H1' DA  X   7      16.210  29.240  43.040  0.00  0.00            
ATOM    206  N9  DA  X   7      17.540  27.800  42.310  0.00  0.00            
ATOM    207  C8  DA  X   7      18.520  27.330  41.500  0.00  0.00            
ATOM    208  H8  DA  X   7      18.670  27.720  40.500  0.00  0.00            
ATOM    209  N7  DA  X   7      19.200  26.290  41.900  0.00  0.00            
ATOM    210  C5  DA  X   7      18.580  26.080  43.130  0.00  0.00            
ATOM    211  C6  DA  X   7      18.750  25.170  44.240  0.00  0.00            
ATOM    212  N6  DA  X   7      19.690  24.260  44.250  0.00  0.00            
ATOM    213  H61 DA  X   7      19.460  23.460  44.820  0.00  0.00            
ATOM    214  H62 DA  X   7      20.220  24.030  43.420  0.00  0.00            
ATOM    215  N1  DA  X   7      18.030  25.290  45.360  0.00  0.00            
ATOM    216  C2  DA  X   7      17.370  26.400  45.510  0.00  0.00            
ATOM    217  H2  DA  X   7      16.960  26.390  46.510  0.00  0.00            
ATOM    218  N3  DA  X   7      17.050  27.360  44.650  0.00  0.00            
ATOM    219  C4  DA  X   7      17.620  27.050  43.410  0.00  0.00            
ATOM    220  C3' DA  X   7      15.550  30.710  41.020  0.00  0.00            
ATOM    221  H3' DA  X   7      15.450  31.300  40.110  0.00  0.00            
ATOM    222  C2' DA  X   7      17.020  30.210  41.420  0.00  0.00            
ATOM    223  H2' DA  X   7      17.600  30.190  40.490  0.00  0.00            
ATOM    224 H2'' DA  X   7      17.480  30.910  42.110  0.00  0.00            
ATOM    225  O3' DA  X   7      15.160  31.440  42.170  0.00  0.00            
ATOM    226  P   DG  X   8      13.920  32.470  42.280  0.00  0.00            
ATOM    227  OP1 DG  X   8      13.680  32.810  43.690  0.00  0.00            
ATOM    228  OP2 DG  X   8      12.880  32.100  41.400  0.00  0.00            
ATOM    229  O5' DG  X   8      14.650  33.670  41.670  0.00  0.00            
ATOM    230  C5' DG  X   8      15.730  34.210  42.350  0.00  0.00            
ATOM    231  H5' DG  X   8      16.380  33.410  42.710  0.00  0.00            
ATOM    232 H5'' DG  X   8      15.440  34.850  43.180  0.00  0.00            
ATOM    233  C4' DG  X   8      16.570  35.080  41.400  0.00  0.00            
ATOM    234  H4' DG  X   8      16.010  35.940  41.050  0.00  0.00            
ATOM    235  O4' DG  X   8      17.730  35.450  42.180  0.00  0.00            
ATOM    236  C1' DG  X   8      18.900  35.280  41.280  0.00  0.00            
ATOM    237  H1' DG  X   8      19.050  36.170  40.660  0.00  0.00            
ATOM    238  N9  DG  X   8      20.120  35.170  42.090  0.00  0.00            
ATOM    239  C8  DG  X   8      20.730  34.030  42.590  0.00  0.00            
ATOM    240  H8  DG  X   8      20.380  33.030  42.380  0.00  0.00            
ATOM    241  N7  DG  X   8      21.820  34.350  43.300  0.00  0.00            
ATOM    242  C5  DG  X   8      21.980  35.750  43.180  0.00  0.00            
ATOM    243  C6  DG  X   8      23.080  36.620  43.530  0.00  0.00            
ATOM    244  O6  DG  X   8      24.120  36.330  44.110  0.00  0.00            
ATOM    245  N1  DG  X   8      22.830  37.930  43.140  0.00  0.00            
ATOM    246  H1  DG  X   8      23.440  38.640  43.530  0.00  0.00            
ATOM    247  C2  DG  X   8      21.770  38.330  42.380  0.00  0.00            
ATOM    248  N2  DG  X   8      21.770  39.590  42.050  0.00  0.00            
ATOM    249  H21 DG  X   8      22.500  40.240  42.290  0.00  0.00            
ATOM    250  H22 DG  X   8      20.920  39.840  41.560  0.00  0.00            
ATOM    251  N3  DG  X   8      20.890  37.470  41.830  0.00  0.00            
ATOM    252  C4  DG  X   8      21.000  36.220  42.320  0.00  0.00            
ATOM    253  C3' DG  X   8      17.070  34.300  40.180  0.00  0.00            
ATOM    254  H3' DG  X   8      16.510  33.370  40.060  0.00  0.00            
ATOM    255  C2' DG  X   8      18.570  34.040  40.470  0.00  0.00            
ATOM    256  H2' DG  X   8      18.740  33.140  41.070  0.00  0.00            
ATOM    257 H2'' DG  X   8      19.080  34.020  39.500  0.00  0.00            
ATOM    258  O3' DG  X   8      16.920  35.160  39.020  0.00  0.00            
ATOM    259  P   DG  X   9      16.840  34.660  37.560  0.00  0.00            
ATOM    260  OP1 DG  X   9      15.770  35.490  36.990  0.00  0.00            
ATOM    261  OP2 DG  X   9      16.880  33.210  37.380  0.00  0.00            
ATOM    262  O5' DG  X   9      18.180  35.190  36.890  0.00  0.00            
ATOM    263  C5' DG  X   9      18.250  36.490  36.470  0.00  0.00            
ATOM    264  H5' DG  X   9      17.690  37.160  37.120  0.00  0.00            
ATOM    265 H5'' DG  X   9      17.810  36.480  35.470  0.00  0.00            
ATOM    266  C4' DG  X   9      19.700  37.050  36.230  0.00  0.00            
ATOM    267  H4' DG  X   9      19.630  38.040  35.760  0.00  0.00            
ATOM    268  O4' DG  X   9      20.410  37.400  37.400  0.00  0.00            
ATOM    269  C1' DG  X   9      21.720  36.750  37.240  0.00  0.00            
ATOM    270  H1' DG  X   9      22.410  37.370  36.660  0.00  0.00            
ATOM    271  N9  DG  X   9      22.400  36.410  38.570  0.00  0.00            
ATOM    272  C8  DG  X   9      22.400  35.240  39.300  0.00  0.00            
ATOM    273  H8  DG  X   9      21.830  34.390  38.960  0.00  0.00            
ATOM    274  N7  DG  X   9      23.330  35.170  40.260  0.00  0.00            
ATOM    275  C5  DG  X   9      23.890  36.430  40.220  0.00  0.00            
ATOM    276  C6  DG  X   9      24.990  37.010  40.910  0.00  0.00            
ATOM    277  O6  DG  X   9      25.750  36.500  41.710  0.00  0.00            
ATOM    278  N1  DG  X   9      25.410  38.260  40.530  0.00  0.00            
ATOM    279  H1  DG  X   9      26.160  38.740  41.000  0.00  0.00            
ATOM    280  C2  DG  X   9      24.770  38.850  39.520  0.00  0.00            
ATOM    281  N2  DG  X   9      25.240  40.050  39.330  0.00  0.00            
ATOM    282  H21 DG  X   9      25.930  40.580  39.840  0.00  0.00            
ATOM    283  H22 DG  X   9      24.900  40.650  38.590  0.00  0.00            
ATOM    284  N3  DG  X   9      23.740  38.450  38.820  0.00  0.00            
ATOM    285  C4  DG  X   9      23.330  37.240  39.240  0.00  0.00            
ATOM    286  C3' DG  X   9      20.580  36.170  35.340  0.00  0.00            
ATOM    287  H3' DG  X   9      19.920  35.420  34.900  0.00  0.00            
ATOM    288  C2' DG  X   9      21.500  35.500  36.360  0.00  0.00            
ATOM    289  H2' DG  X   9      20.820  34.790  36.840  0.00  0.00            
ATOM    290 H2'' DG  X   9      22.380  35.000  35.960  0.00  0.00            
ATOM    291  O3' DG  X   9      21.410  36.960  34.490  0.00  0.00            
ATOM    292  P   DG  X  10      21.230  36.890  32.910  0.00  0.00            
ATOM    293  OP1 DG  X  10      19.800  37.050  32.550  0.00  0.00            
ATOM    294  OP2 DG  X  10      21.920  35.700  32.470  0.00  0.00            
ATOM    295  O5' DG  X  10      22.050  38.180  32.360  0.00  0.00            
ATOM    296  C5' DG  X  10      21.730  39.480  32.860  0.00  0.00            
ATOM    297  H5' DG  X  10      20.960  39.540  33.630  0.00  0.00            
ATOM    298 H5'' DG  X  10      21.490  40.150  32.030  0.00  0.00            
ATOM    299  C4' DG  X  10      22.960  40.180  33.400  0.00  0.00            
ATOM    300  H4' DG  X  10      22.740  41.220  33.660  0.00  0.00            
ATOM    301  O4' DG  X  10      23.370  39.610  34.590  0.00  0.00            
ATOM    302  C1' DG  X  10      24.800  39.570  34.610  0.00  0.00            
ATOM    303  H1' DG  X  10      25.130  40.550  34.940  0.00  0.00            
ATOM    304  N9  DG  X  10      25.450  38.460  35.390  0.00  0.00            
ATOM    305  C8  DG  X  10      25.150  37.130  35.390  0.00  0.00            
ATOM    306  H8  DG  X  10      24.440  36.800  34.640  0.00  0.00            
ATOM    307  N7  DG  X  10      25.870  36.400  36.190  0.00  0.00            
ATOM    308  C5  DG  X  10      26.700  37.420  36.880  0.00  0.00            
ATOM    309  C6  DG  X  10      27.640  37.340  37.980  0.00  0.00            
ATOM    310  O6  DG  X  10      27.740  36.410  38.820  0.00  0.00            
ATOM    311  N1  DG  X  10      28.300  38.500  38.220  0.00  0.00            
ATOM    312  H1  DG  X  10      29.040  38.440  38.910  0.00  0.00            
ATOM    313  C2  DG  X  10      28.060  39.660  37.530  0.00  0.00            
ATOM    314  N2  DG  X  10      28.860  40.720  37.630  0.00  0.00            
ATOM    315  H21 DG  X  10      29.480  40.720  38.420  0.00  0.00            
ATOM    316  H22 DG  X  10      28.660  41.580  37.150  0.00  0.00            
ATOM    317  N3  DG  X  10      27.130  39.790  36.610  0.00  0.00            
ATOM    318  C4  DG  X  10      26.510  38.650  36.270  0.00  0.00            
ATOM    319  C3' DG  X  10      24.150  40.160  32.490  0.00  0.00            
ATOM    320  H3' DG  X  10      23.890  39.740  31.520  0.00  0.00            
ATOM    321  C2' DG  X  10      25.160  39.220  33.160  0.00  0.00            
ATOM    322  H2' DG  X  10      24.950  38.200  32.840  0.00  0.00            
ATOM    323 H2'' DG  X  10      26.190  39.410  32.870  0.00  0.00            
ATOM    324  O3' DG  X  10      24.690  41.460  32.220  0.00  0.00            
ATOM    325  P   DT  X  11      24.810  42.110  30.780  0.00  0.00            
ATOM    326  OP1 DT  X  11      25.220  40.970  29.960  0.00  0.00            
ATOM    327  OP2 DT  X  11      25.620  43.330  31.000  0.00  0.00            
ATOM    328  O5' DT  X  11      23.330  42.520  30.400  0.00  0.00            
ATOM    329  C5' DT  X  11      22.670  43.710  30.790  0.00  0.00            
ATOM    330  H5' DT  X  11      23.220  44.480  30.250  0.00  0.00            
ATOM    331 H5'' DT  X  11      22.830  43.850  31.860  0.00  0.00            
ATOM    332  C4' DT  X  11      21.150  43.600  30.380  0.00  0.00            
ATOM    333  H4' DT  X  11      21.210  43.290  29.340  0.00  0.00            
ATOM    334  O4' DT  X  11      20.500  42.570  31.080  0.00  0.00            
ATOM    335  C1' DT  X  11      19.100  42.880  31.300  0.00  0.00            
ATOM    336  H1' DT  X  11      18.490  42.930  30.390  0.00  0.00            
ATOM    337  N1  DT  X  11      18.570  41.970  32.290  0.00  0.00            
ATOM    338  C6  DT  X  11      18.840  42.050  33.600  0.00  0.00            
ATOM    339  H6  DT  X  11      19.540  42.810  33.910  0.00  0.00            
ATOM    340  C5  DT  X  11      18.270  41.230  34.560  0.00  0.00            
ATOM    341  C7  DT  X  11      18.760  41.350  36.030  0.00  0.00            
ATOM    342  H71 DT  X  11      17.890  41.440  36.670  0.00  0.00            
ATOM    343  H72 DT  X  11      19.400  40.530  36.350  0.00  0.00            
ATOM    344  H73 DT  X  11      19.270  42.290  36.240  0.00  0.00            
ATOM    345  C4  DT  X  11      17.370  40.200  34.190  0.00  0.00            
ATOM    346  O4  DT  X  11      16.740  39.490  34.950  0.00  0.00            
ATOM    347  N3  DT  X  11      17.110  40.140  32.840  0.00  0.00            
ATOM    348  H3  DT  X  11      16.380  39.480  32.600  0.00  0.00            
ATOM    349  C2  DT  X  11      17.670  40.960  31.880  0.00  0.00            
ATOM    350  O2  DT  X  11      17.300  40.760  30.740  0.00  0.00            
ATOM    351  C3' DT  X  11      20.340  44.880  30.670  0.00  0.00            
ATOM    352  H3' DT  X  11      20.960  45.660  31.120  0.00  0.00            
ATOM    353  C2' DT  X  11      19.410  44.360  31.780  0.00  0.00            
ATOM    354  H2' DT  X  11      19.990  44.450  32.690  0.00  0.00            
ATOM    355 H2'' DT  X  11      18.570  45.050  31.880  0.00  0.00            
ATOM    356  O3' DT  X  11      19.840  45.350  29.450  0.00  0.00            
ATOM    357  P   DT  X  12      18.360  45.890  29.230  0.00  0.00            
ATOM    358  OP1 DT  X  12      17.500  44.710  29.320  0.00  0.00            
ATOM    359  OP2 DT  X  12      18.340  46.540  27.900  0.00  0.00            
ATOM    360  O5' DT  X  12      17.920  46.990  30.260  0.00  0.00            
ATOM    361  C5' DT  X  12      18.750  48.160  30.540  0.00  0.00            
ATOM    362  H5' DT  X  12      18.970  48.550  29.540  0.00  0.00            
ATOM    363 H5'' DT  X  12      19.710  47.850  30.950  0.00  0.00            
ATOM    364  C4' DT  X  12      17.920  49.040  31.440  0.00  0.00            
ATOM    365  H4' DT  X  12      18.620  49.850  31.660  0.00  0.00            
ATOM    366  O4' DT  X  12      16.770  49.690  30.850  0.00  0.00            
ATOM    367  C1' DT  X  12      15.610  49.280  31.620  0.00  0.00            
ATOM    368  H1' DT  X  12      15.390  50.100  32.310  0.00  0.00            
ATOM    369  N1  DT  X  12      14.440  48.920  30.720  0.00  0.00            
ATOM    370  C6  DT  X  12      14.590  48.000  29.740  0.00  0.00            
ATOM    371  H6  DT  X  12      15.560  47.530  29.590  0.00  0.00            
ATOM    372  C5  DT  X  12      13.560  47.740  28.910  0.00  0.00            
ATOM    373  C7  DT  X  12      13.730  46.740  27.790  0.00  0.00            
ATOM    374  H71 DT  X  12      13.670  47.330  26.880  0.00  0.00            
ATOM    375  H72 DT  X  12      14.740  46.340  27.880  0.00  0.00            
ATOM    376  H73 DT  X  12      12.910  46.020  27.900  0.00  0.00            
ATOM    377  C4  DT  X  12      12.230  48.330  29.130  0.00  0.00            
ATOM    378  O4  DT  X  12      11.270  48.070  28.460  0.00  0.00            
ATOM    379  N3  DT  X  12      12.190  49.260  30.180  0.00  0.00            
ATOM    380  H3  DT  X  12      11.350  49.810  30.330  0.00  0.00            
ATOM    381  C2  DT  X  12      13.210  49.520  31.070  0.00  0.00            
ATOM    382  O2  DT  X  12      13.090  50.260  32.070  0.00  0.00            
ATOM    383  C3' DT  X  12      17.500  48.330  32.730  0.00  0.00            
ATOM    384  H3' DT  X  12      18.060  47.420  32.960  0.00  0.00            
ATOM    385  C2' DT  X  12      15.980  48.100  32.480  0.00  0.00            
ATOM    386  H2' DT  X  12      15.950  47.190  31.890  0.00  0.00            
ATOM    387 H2'' DT  X  12      15.500  48.100  33.460  0.00  0.00            
ATOM    388  O3' DT  X  12      17.490  49.200  33.830  0.00  0.00            
ATOM    389  P   DA  X  13      18.800  49.380  34.670  0.00  0.00            
ATOM    390  OP1 DA  X  13      18.750  50.830  35.140  0.00  0.00            
ATOM    391  OP2 DA  X  13      19.920  48.920  33.900  0.00  0.00            
ATOM    392  O5' DA  X  13      18.570  48.460  35.960  0.00  0.00            
ATOM    393  C5' DA  X  13      17.790  48.800  37.110  0.00  0.00            
ATOM    394  H5' DA  X  13      16.750  48.980  36.810  0.00  0.00            
ATOM    395 H5'' DA  X  13      18.110  49.780  37.460  0.00  0.00            
ATOM    396  C4' DA  X  13      17.740  47.810  38.240  0.00  0.00            
ATOM    397  H4' DA  X  13      17.450  48.200  39.210  0.00  0.00            
ATOM    398  O4' DA  X  13      16.790  46.770  37.930  0.00  0.00            
ATOM    399  C1' DA  X  13      17.520  45.590  37.550  0.00  0.00            
ATOM    400  H1' DA  X  13      17.430  44.760  38.250  0.00  0.00            
ATOM    401  N9  DA  X  13      17.080  45.000  36.250  0.00  0.00            
ATOM    402  C8  DA  X  13      17.590  45.250  35.030  0.00  0.00            
ATOM    403  H8  DA  X  13      18.460  45.870  34.850  0.00  0.00            
ATOM    404  N7  DA  X  13      17.070  44.540  34.050  0.00  0.00            
ATOM    405  C5  DA  X  13      16.130  43.730  34.710  0.00  0.00            
ATOM    406  C6  DA  X  13      15.090  42.840  34.340  0.00  0.00            
ATOM    407  N6  DA  X  13      14.740  42.510  33.120  0.00  0.00            
ATOM    408  H61 DA  X  13      14.080  41.750  33.020  0.00  0.00            
ATOM    409  H62 DA  X  13      15.110  43.030  32.330  0.00  0.00            
ATOM    410  N1  DA  X  13      14.280  42.250  35.200  0.00  0.00            
ATOM    411  C2  DA  X  13      14.460  42.540  36.480  0.00  0.00            
ATOM    412  H2  DA  X  13      13.760  42.100  37.170  0.00  0.00            
ATOM    413  N3  DA  X  13      15.350  43.420  37.040  0.00  0.00            
ATOM    414  C4  DA  X  13      16.150  44.010  36.030  0.00  0.00            
ATOM    415  C3' DA  X  13      19.150  47.090  38.380  0.00  0.00            
ATOM    416  H3' DA  X  13      19.970  47.680  37.970  0.00  0.00            
ATOM    417  C2' DA  X  13      19.090  45.790  37.610  0.00  0.00            
ATOM    418  H2' DA  X  13      19.720  45.910  36.730  0.00  0.00            
ATOM    419 H2'' DA  X  13      19.370  44.940  38.230  0.00  0.00            
ATOM    420  O3' DA  X  13      19.310  46.770  39.730  0.00  0.00            
ATOM    421  P   DG  X  14      20.080  47.670  40.750  0.00  0.00            
ATOM    422  OP1 DG  X  14      19.460  47.400  42.040  0.00  0.00            
ATOM    423  OP2 DG  X  14      20.060  49.030  40.250  0.00  0.00            
ATOM    424  O5' DG  X  14      21.460  47.100  40.890  0.00  0.00            
ATOM    425  C5' DG  X  14      22.350  47.760  41.770  0.00  0.00            
ATOM    426  H5' DG  X  14      22.020  47.690  42.810  0.00  0.00            
ATOM    427 H5'' DG  X  14      22.320  48.820  41.500  0.00  0.00            
ATOM    428  C4' DG  X  14      23.750  47.120  41.750  0.00  0.00            
ATOM    429  H4' DG  X  14      24.340  47.620  42.530  0.00  0.00            
ATOM    430  O4' DG  X  14      23.780  45.760  42.270  0.00  0.00            
ATOM    431  C1' DG  X  14      24.880  45.120  41.680  0.00  0.00            
ATOM    432  H1' DG  X  14      25.760  45.480  42.220  0.00  0.00            
ATOM    433  N9  DG  X  14      24.740  43.660  41.940  0.00  0.00            
ATOM    434  C8  DG  X  14      23.680  42.850  41.600  0.00  0.00            
ATOM    435  H8  DG  X  14      22.870  43.260  41.020  0.00  0.00            
ATOM    436  N7  DG  X  14      23.830  41.660  42.090  0.00  0.00            
ATOM    437  C5  DG  X  14      25.020  41.670  42.790  0.00  0.00            
ATOM    438  C6  DG  X  14      25.670  40.700  43.620  0.00  0.00            
ATOM    439  O6  DG  X  14      25.260  39.530  43.720  0.00  0.00            
ATOM    440  N1  DG  X  14      26.720  41.130  44.330  0.00  0.00            
ATOM    441  H1  DG  X  14      27.100  40.680  45.150  0.00  0.00            
ATOM    442  C2  DG  X  14      27.200  42.320  44.180  0.00  0.00            
ATOM    443  N2  DG  X  14      28.190  42.590  44.920  0.00  0.00            
ATOM    444  H21 DG  X  14      28.630  41.960  45.580  0.00  0.00            
ATOM    445  H22 DG  X  14      28.680  43.470  44.890  0.00  0.00            
ATOM    446  N3  DG  X  14      26.690  43.310  43.430  0.00  0.00            
ATOM    447  C4  DG  X  14      25.570  42.930  42.740  0.00  0.00            
ATOM    448  C3' DG  X  14      24.460  47.070  40.360  0.00  0.00            
ATOM    449  H3' DG  X  14      23.790  47.340  39.540  0.00  0.00            
ATOM    450  C2' DG  X  14      24.920  45.530  40.260  0.00  0.00            
ATOM    451  H2' DG  X  14      24.300  45.060  39.490  0.00  0.00            
ATOM    452 H2'' DG  X  14      25.970  45.510  39.960  0.00  0.00            
ATOM    453  O3' DG  X  14      25.630  47.870  40.410  0.00  0.00            
ATOM    454  P   DG  X  15      26.450  48.140  38.970  0.00  0.00            
ATOM    455  OP1 DG  X  15      26.830  49.580  39.060  0.00  0.00            
ATOM    456  OP2 DG  X  15      25.570  47.740  37.850  0.00  0.00            
ATOM    457  O5' DG  X  15      27.770  47.210  38.880  0.00  0.00            
ATOM    458  C5' DG  X  15      28.980  47.460  39.580  0.00  0.00            
ATOM    459  H5' DG  X  15      28.700  47.840  40.560  0.00  0.00            
ATOM    460 H5'' DG  X  15      29.630  48.190  39.100  0.00  0.00            
ATOM    461  C4' DG  X  15      29.720  46.230  39.910  0.00  0.00            
ATOM    462  H4' DG  X  15      30.540  46.480  40.570  0.00  0.00            
ATOM    463  O4' DG  X  15      29.010  45.180  40.530  0.00  0.00            
ATOM    464  C1' DG  X  15      29.890  44.060  40.560  0.00  0.00            
ATOM    465  H1' DG  X  15      30.650  44.250  41.320  0.00  0.00            
ATOM    466  N9  DG  X  15      29.120  42.790  40.810  0.00  0.00            
ATOM    467  C8  DG  X  15      27.920  42.450  40.290  0.00  0.00            
ATOM    468  H8  DG  X  15      27.450  43.160  39.630  0.00  0.00            
ATOM    469  N7  DG  X  15      27.590  41.230  40.600  0.00  0.00            
ATOM    470  C5  DG  X  15      28.590  40.810  41.470  0.00  0.00            
ATOM    471  C6  DG  X  15      28.710  39.690  42.280  0.00  0.00            
ATOM    472  O6  DG  X  15      28.000  38.640  42.310  0.00  0.00            
ATOM    473  N1  DG  X  15      29.790  39.660  43.120  0.00  0.00            
ATOM    474  H1  DG  X  15      29.950  38.790  43.600  0.00  0.00            
ATOM    475  C2  DG  X  15      30.740  40.590  43.110  0.00  0.00            
ATOM    476  N2  DG  X  15      31.750  40.310  43.870  0.00  0.00            
ATOM    477  H21 DG  X  15      31.900  39.370  44.220  0.00  0.00            
ATOM    478  H22 DG  X  15      32.430  41.050  43.790  0.00  0.00            
ATOM    479  N3  DG  X  15      30.640  41.760  42.470  0.00  0.00            
ATOM    480  C4  DG  X  15      29.500  41.790  41.690  0.00  0.00            
ATOM    481  C3' DG  X  15      30.330  45.500  38.690  0.00  0.00            
ATOM    482  H3' DG  X  15      29.640  45.570  37.850  0.00  0.00            
ATOM    483  C2' DG  X  15      30.560  44.060  39.190  0.00  0.00            
ATOM    484  H2' DG  X  15      30.100  43.360  38.490  0.00  0.00            
ATOM    485 H2'' DG  X  15      31.630  43.890  39.290  0.00  0.00            
ATOM    486  O3' DG  X  15      31.550  46.060  38.320  0.00  0.00            
ATOM    487  P   DG  X  16      32.280  45.700  36.990  0.00  0.00            
ATOM    488  OP1 DG  X  16      33.060  46.940  36.700  0.00  0.00            
ATOM    489  OP2 DG  X  16      31.320  45.160  36.060  0.00  0.00            
ATOM    490  O5' DG  X  16      33.410  44.550  37.340  0.00  0.00            
ATOM    491  C5' DG  X  16      34.470  44.910  38.190  0.00  0.00            
ATOM    492  H5' DG  X  16      34.060  45.430  39.060  0.00  0.00            
ATOM    493 H5'' DG  X  16      35.210  45.500  37.650  0.00  0.00            
ATOM    494  C4' DG  X  16      35.140  43.650  38.730  0.00  0.00            
ATOM    495  H4' DG  X  16      36.030  43.970  39.280  0.00  0.00            
ATOM    496  O4' DG  X  16      34.350  42.770  39.570  0.00  0.00            
ATOM    497  C1' DG  X  16      34.530  41.380  39.210  0.00  0.00            
ATOM    498  H1' DG  X  16      35.360  40.920  39.730  0.00  0.00            
ATOM    499  N9  DG  X  16      33.270  40.610  39.390  0.00  0.00            
ATOM    500  C8  DG  X  16      32.050  40.840  38.770  0.00  0.00            
ATOM    501  H8  DG  X  16      31.860  41.700  38.140  0.00  0.00            
ATOM    502  N7  DG  X  16      31.170  39.880  38.970  0.00  0.00            
ATOM    503  C5  DG  X  16      31.830  38.970  39.870  0.00  0.00            
ATOM    504  C6  DG  X  16      31.400  37.790  40.520  0.00  0.00            
ATOM    505  O6  DG  X  16      30.360  37.140  40.320  0.00  0.00            
ATOM    506  N1  DG  X  16      32.330  37.250  41.440  0.00  0.00            
ATOM    507  H1  DG  X  16      32.160  36.340  41.830  0.00  0.00            
ATOM    508  C2  DG  X  16      33.600  37.820  41.570  0.00  0.00            
ATOM    509  N2  DG  X  16      34.450  37.140  42.320  0.00  0.00            
ATOM    510  H21 DG  X  16      34.070  36.300  42.720  0.00  0.00            
ATOM    511  H22 DG  X  16      35.350  37.510  42.620  0.00  0.00            
ATOM    512  N3  DG  X  16      34.020  38.930  41.030  0.00  0.00            
ATOM    513  C4  DG  X  16      33.080  39.460  40.160  0.00  0.00            
ATOM    514  C3' DG  X  16      35.630  42.840  37.580  0.00  0.00            
ATOM    515  H3' DG  X  16      35.460  43.320  36.610  0.00  0.00            
ATOM    516  C2' DG  X  16      34.980  41.470  37.700  0.00  0.00            
ATOM    517  H2' DG  X  16      34.190  41.370  36.960  0.00  0.00            
ATOM    518 H2'' DG  X  16      35.760  40.740  37.480  0.00  0.00            
ATOM    519  O3' DG  X  16      37.010  42.560  37.720  0.00  0.00            
ATOM    520  P   DT  X  17      38.170  43.470  37.110  0.00  0.00            
ATOM    521  OP1 DT  X  17      37.970  43.510  35.610  0.00  0.00            
ATOM    522  OP2 DT  X  17      39.480  43.140  37.670  0.00  0.00            
ATOM    523  O5' DT  X  17      37.850  45.030  37.570  0.00  0.00            
ATOM    524  C5' DT  X  17      38.290  45.380  38.900  0.00  0.00            
ATOM    525  H5' DT  X  17      39.360  45.600  38.860  0.00  0.00            
ATOM    526 H5'' DT  X  17      37.970  44.600  39.590  0.00  0.00            
ATOM    527  C4' DT  X  17      37.740  46.710  39.430  0.00  0.00            
ATOM    528  H4' DT  X  17      38.010  47.360  38.600  0.00  0.00            
ATOM    529  O4' DT  X  17      36.360  46.750  39.520  0.00  0.00            
ATOM    530  C1' DT  X  17      35.950  47.350  40.740  0.00  0.00            
ATOM    531  H1' DT  X  17      35.850  48.430  40.600  0.00  0.00            
ATOM    532  N1  DT  X  17      34.800  46.800  41.480  0.00  0.00            
ATOM    533  C6  DT  X  17      34.590  45.470  41.710  0.00  0.00            
ATOM    534  H6  DT  X  17      35.420  44.810  41.540  0.00  0.00            
ATOM    535  C5  DT  X  17      33.420  45.050  42.220  0.00  0.00            
ATOM    536  C7  DT  X  17      33.270  43.670  42.760  0.00  0.00            
ATOM    537  H71 DT  X  17      32.610  43.090  42.110  0.00  0.00            
ATOM    538  H72 DT  X  17      34.220  43.150  42.720  0.00  0.00            
ATOM    539  H73 DT  X  17      32.720  43.680  43.710  0.00  0.00            
ATOM    540  C4  DT  X  17      32.360  46.040  42.530  0.00  0.00            
ATOM    541  O4  DT  X  17      31.190  45.800  42.930  0.00  0.00            
ATOM    542  N3  DT  X  17      32.600  47.370  42.230  0.00  0.00            
ATOM    543  H3  DT  X  17      31.990  48.040  42.680  0.00  0.00            
ATOM    544  C2  DT  X  17      33.820  47.800  41.700  0.00  0.00            
ATOM    545  O2  DT  X  17      33.950  49.010  41.630  0.00  0.00            
ATOM    546  C3' DT  X  17      38.340  47.300  40.780  0.00  0.00            
ATOM    547  H3' DT  X  17      39.120  46.700  41.250  0.00  0.00            
ATOM    548  C2' DT  X  17      37.130  47.200  41.680  0.00  0.00            
ATOM    549  H2' DT  X  17      37.180  46.230  42.170  0.00  0.00            
ATOM    550 H2'' DT  X  17      37.200  48.060  42.340  0.00  0.00            
ATOM    551  O3' DT  X  17      38.710  48.710  40.560  0.00  0.00            
ATOM    552  P   DT  X  18      39.840  49.350  41.420  0.00  0.00            
ATOM    553  OP1 DT  X  18      40.170  50.660  40.850  0.00  0.00            
ATOM    554  OP2 DT  X  18      40.940  48.360  41.580  0.00  0.00            
ATOM    555  O5' DT  X  18      39.150  49.660  42.800  0.00  0.00            
ATOM    556  C5' DT  X  18      38.130  50.600  42.970  0.00  0.00            
ATOM    557  H5' DT  X  18      37.190  50.240  42.540  0.00  0.00            
ATOM    558 H5'' DT  X  18      38.450  51.550  42.540  0.00  0.00            
ATOM    559  C4' DT  X  18      37.790  50.810  44.470  0.00  0.00            
ATOM    560  H4' DT  X  18      38.670  51.200  45.010  0.00  0.00            
ATOM    561  O4' DT  X  18      36.730  51.880  44.540  0.00  0.00            
ATOM    562  C1' DT  X  18      35.790  51.500  45.490  0.00  0.00            
ATOM    563  H1' DT  X  18      36.100  51.860  46.470  0.00  0.00            
ATOM    564  N1  DT  X  18      34.490  52.170  45.160  0.00  0.00            
ATOM    565  C6  DT  X  18      34.080  52.210  43.870  0.00  0.00            
ATOM    566  H6  DT  X  18      34.670  51.720  43.110  0.00  0.00            
ATOM    567  C5  DT  X  18      32.930  52.810  43.500  0.00  0.00            
ATOM    568  C7  DT  X  18      32.490  52.810  42.000  0.00  0.00            
ATOM    569  H71 DT  X  18      33.120  52.200  41.350  0.00  0.00            
ATOM    570  H72 DT  X  18      31.450  52.520  41.850  0.00  0.00            
ATOM    571  H73 DT  X  18      32.540  53.810  41.570  0.00  0.00            
ATOM    572  C4  DT  X  18      32.030  53.430  44.490  0.00  0.00            
ATOM    573  O4  DT  X  18      30.980  54.050  44.230  0.00  0.00            
ATOM    574  N3  DT  X  18      32.500  53.220  45.780  0.00  0.00            
ATOM    575  H3  DT  X  18      31.990  53.690  46.510  0.00  0.00            
ATOM    576  C2  DT  X  18      33.640  52.570  46.170  0.00  0.00            
ATOM    577  O2  DT  X  18      33.880  52.500  47.370  0.00  0.00            
ATOM    578  C3' DT  X  18      37.220  49.560  45.180  0.00  0.00            
ATOM    579  H3' DT  X  18      37.360  48.660  44.570  0.00  0.00            
ATOM    580  C2' DT  X  18      35.770  49.950  45.390  0.00  0.00            
ATOM    581  H2' DT  X  18      35.170  49.620  44.540  0.00  0.00            
ATOM    582 H2'' DT  X  18      35.360  49.430  46.260  0.00  0.00            
ATOM    583  O3' DT  X  18      37.820  49.330  46.410  0.00  0.00            
ATOM    584  P   DA  X  19      38.010  47.880  47.000  0.00  0.00            
ATOM    585  OP1 DA  X  19      38.950  47.970  48.150  0.00  0.00            
ATOM    586  OP2 DA  X  19      38.300  46.960  45.910  0.00  0.00            
ATOM    587  O5' DA  X  19      36.540  47.560  47.660  0.00  0.00            
ATOM    588  C5' DA  X  19      36.100  48.180  48.860  0.00  0.00            
ATOM    589  H5' DA  X  19      36.210  49.260  48.730  0.00  0.00            
ATOM    590 H5'' DA  X  19      36.730  47.880  49.690  0.00  0.00            
ATOM    591  C4' DA  X  19      34.620  47.900  49.150  0.00  0.00            
ATOM    592  H4' DA  X  19      34.380  48.090  50.200  0.00  0.00            
ATOM    593  O4' DA  X  19      33.820  48.810  48.400  0.00  0.00            
ATOM    594  C1' DA  X  19      32.860  48.000  47.800  0.00  0.00            
ATOM    595  H1' DA  X  19      32.140  48.050  48.630  0.00  0.00            
ATOM    596  N9  DA  X  19      32.260  48.620  46.580  0.00  0.00            
ATOM    597  C8  DA  X  19      32.570  48.510  45.250  0.00  0.00            
ATOM    598  H8  DA  X  19      33.380  47.820  45.010  0.00  0.00            
ATOM    599  N7  DA  X  19      31.930  49.290  44.410  0.00  0.00            
ATOM    600  C5  DA  X  19      31.010  49.860  45.300  0.00  0.00            
ATOM    601  C6  DA  X  19      29.880  50.780  45.180  0.00  0.00            
ATOM    602  N6  DA  X  19      29.380  51.200  44.060  0.00  0.00            
ATOM    603  H61 DA  X  19      28.650  51.900  44.060  0.00  0.00            
ATOM    604  H62 DA  X  19      29.740  50.740  43.230  0.00  0.00            
ATOM    605  N1  DA  X  19      29.140  51.200  46.180  0.00  0.00            
ATOM    606  C2  DA  X  19      29.470  50.740  47.390  0.00  0.00            
ATOM    607  H2  DA  X  19      28.770  50.990  48.170  0.00  0.00            
ATOM    608  N3  DA  X  19      30.470  49.890  47.710  0.00  0.00            
ATOM    609  C4  DA  X  19      31.180  49.460  46.590  0.00  0.00            
ATOM    610  C3' DA  X  19      34.250  46.470  48.890  0.00  0.00            
ATOM    611  H3' DA  X  19      35.140  45.970  48.520  0.00  0.00            
ATOM    612  C2' DA  X  19      33.330  46.610  47.650  0.00  0.00            
ATOM    613  H2' DA  X  19      33.880  46.530  46.720  0.00  0.00            
ATOM    614 H2'' DA  X  19      32.490  45.910  47.710  0.00  0.00            
ATOM    615  O3' DA  X  19      33.470  45.870  49.900  0.00  0.00            
ATOM    616  P   DG  X  20      34.170  44.860  50.960  0.00  0.00            
ATOM    617  OP1 DG  X  20      33.410  44.960  52.240  0.00  0.00            
ATOM    618  OP2 DG  X  20      35.580  45.010  50.960  0.00  0.00            
ATOM    619  O5' DG  X  20      33.870  43.370  50.440  0.00  0.00            
ATOM    620  C5' DG  X  20      34.740  42.800  49.470  0.00  0.00            
ATOM    621  H5' DG  X  20      35.790  42.700  49.740  0.00  0.00            
ATOM    622 H5'' DG  X  20      34.500  43.390  48.590  0.00  0.00            
ATOM    623  C4' DG  X  20      34.410  41.410  49.050  0.00  0.00            
ATOM    624  H4' DG  X  20      34.770  40.740  49.830  0.00  0.00            
ATOM    625  O4' DG  X  20      33.020  41.310  48.900  0.00  0.00            
ATOM    626  C1' DG  X  20      32.800  40.060  48.380  0.00  0.00            
ATOM    627  H1' DG  X  20      32.880  39.390  49.250  0.00  0.00            
ATOM    628  N9  DG  X  20      31.510  39.940  47.730  0.00  0.00            
ATOM    629  C8  DG  X  20      30.930  40.860  46.900  0.00  0.00            
ATOM    630  H8  DG  X  20      31.430  41.810  46.790  0.00  0.00            
ATOM    631  N7  DG  X  20      29.810  40.500  46.330  0.00  0.00            
ATOM    632  C5  DG  X  20      29.620  39.250  46.900  0.00  0.00            
ATOM    633  C6  DG  X  20      28.530  38.320  46.720  0.00  0.00            
ATOM    634  O6  DG  X  20      27.480  38.460  46.170  0.00  0.00            
ATOM    635  N1  DG  X  20      28.690  37.180  47.450  0.00  0.00            
ATOM    636  H1  DG  X  20      28.000  36.450  47.380  0.00  0.00            
ATOM    637  C2  DG  X  20      29.790  36.900  48.180  0.00  0.00            
ATOM    638  N2  DG  X  20      29.770  35.700  48.650  0.00  0.00            
ATOM    639  H21 DG  X  20      28.990  35.130  48.370  0.00  0.00            
ATOM    640  H22 DG  X  20      30.610  35.310  49.050  0.00  0.00            
ATOM    641  N3  DG  X  20      30.840  37.710  48.410  0.00  0.00            
ATOM    642  C4  DG  X  20      30.630  38.920  47.750  0.00  0.00            
ATOM    643  C3' DG  X  20      35.030  40.970  47.750  0.00  0.00            
ATOM    644  H3' DG  X  20      34.870  41.830  47.100  0.00  0.00            
ATOM    645  C2' DG  X  20      34.020  39.840  47.460  0.00  0.00            
ATOM    646  H2' DG  X  20      33.780  40.020  46.420  0.00  0.00            
ATOM    647 H2'' DG  X  20      34.540  38.930  47.750  0.00  0.00            
ATOM    648  O3' DG  X  20      36.400  40.510  47.910  0.00  0.00            
ATOM    649  P   DG  X  21      37.380  39.960  46.780  0.00  0.00            
ATOM    650  OP1 DG  X  21      38.830  40.000  47.130  0.00  0.00            
ATOM    651  OP2 DG  X  21      36.970  40.570  45.480  0.00  0.00            
ATOM    652  O5' DG  X  21      36.900  38.440  46.790  0.00  0.00            
ATOM    653  C5' DG  X  21      37.290  37.480  47.790  0.00  0.00            
ATOM    654  H5' DG  X  21      37.010  37.840  48.780  0.00  0.00            
ATOM    655 H5'' DG  X  21      38.370  37.300  47.700  0.00  0.00            
ATOM    656  C4' DG  X  21      36.470  36.200  47.590  0.00  0.00            
ATOM    657  H4' DG  X  21      36.560  35.580  48.480  0.00  0.00            
ATOM    658  O4' DG  X  21      35.070  36.490  47.500  0.00  0.00            
ATOM    659  C1' DG  X  21      34.490  35.470  46.650  0.00  0.00            
ATOM    660  H1' DG  X  21      34.070  34.710  47.310  0.00  0.00            
ATOM    661  N9  DG  X  21      33.360  35.930  45.800  0.00  0.00            
ATOM    662  C8  DG  X  21      33.220  37.180  45.210  0.00  0.00            
ATOM    663  H8  DG  X  21      34.030  37.890  45.300  0.00  0.00            
ATOM    664  N7  DG  X  21      32.020  37.320  44.760  0.00  0.00            
ATOM    665  C5  DG  X  21      31.370  36.120  44.980  0.00  0.00            
ATOM    666  C6  DG  X  21      30.050  35.750  44.710  0.00  0.00            
ATOM    667  O6  DG  X  21      29.140  36.350  44.080  0.00  0.00            
ATOM    668  N1  DG  X  21      29.780  34.470  45.140  0.00  0.00            
ATOM    669  H1  DG  X  21      28.820  34.160  45.040  0.00  0.00            
ATOM    670  C2  DG  X  21      30.680  33.700  45.820  0.00  0.00            
ATOM    671  N2  DG  X  21      30.310  32.420  46.160  0.00  0.00            
ATOM    672  H21 DG  X  21      29.430  32.120  45.760  0.00  0.00            
ATOM    673  H22 DG  X  21      30.980  31.840  46.660  0.00  0.00            
ATOM    674  N3  DG  X  21      31.920  33.980  46.080  0.00  0.00            
ATOM    675  C4  DG  X  21      32.210  35.240  45.660  0.00  0.00            
ATOM    676  C3' DG  X  21      36.850  35.580  46.210  0.00  0.00            
ATOM    677  H3' DG  X  21      37.130  36.360  45.500  0.00  0.00            
ATOM    678  C2' DG  X  21      35.590  34.890  45.780  0.00  0.00            
ATOM    679  H2' DG  X  21      35.460  35.000  44.710  0.00  0.00            
ATOM    680 H2'' DG  X  21      35.590  33.810  45.930  0.00  0.00            
ATOM    681  O3' DG  X  21      37.890  34.620  46.290  0.00  0.00            
ATOM    682  P   DG3 X  22      38.580  33.900  45.080  0.00  0.00            
ATOM    683  OP1 DG3 X  22      39.770  33.280  45.560  0.00  0.00            
ATOM    684  OP2 DG3 X  22      38.650  34.780  43.870  0.00  0.00            
ATOM    685  O5' DG3 X  22      37.600  32.690  44.700  0.00  0.00            
ATOM    686  C5' DG3 X  22      37.420  31.540  45.570  0.00  0.00            
ATOM    687  H5' DG3 X  22      36.690  31.700  46.360  0.00  0.00            
ATOM    688 H5'' DG3 X  22      38.360  31.160  45.970  0.00  0.00            
ATOM    689  C4' DG3 X  22      36.950  30.410  44.600  0.00  0.00            
ATOM    690  H4' DG3 X  22      37.030  29.440  45.080  0.00  0.00            
ATOM    691  O4' DG3 X  22      35.540  30.640  44.380  0.00  0.00            
ATOM    692  C1' DG3 X  22      35.380  30.820  42.950  0.00  0.00            
ATOM    693  H1' DG3 X  22      34.870  29.980  42.490  0.00  0.00            
ATOM    694  N9  DG3 X  22      34.490  32.020  42.860  0.00  0.00            
ATOM    695  C8  DG3 X  22      34.790  33.340  42.750  0.00  0.00            
ATOM    696  H8  DG3 X  22      35.830  33.610  42.920  0.00  0.00            
ATOM    697  N7  DG3 X  22      33.770  34.170  42.600  0.00  0.00            
ATOM    698  C5  DG3 X  22      32.760  33.230  42.530  0.00  0.00            
ATOM    699  C6  DG3 X  22      31.390  33.450  42.270  0.00  0.00            
ATOM    700  O6  DG3 X  22      30.850  34.530  42.020  0.00  0.00            
ATOM    701  N1  DG3 X  22      30.580  32.390  42.250  0.00  0.00            
ATOM    702  H1  DG3 X  22      29.610  32.460  41.990  0.00  0.00            
ATOM    703  C2  DG3 X  22      31.000  31.160  42.450  0.00  0.00            
ATOM    704  N2  DG3 X  22      30.330  30.180  41.980  0.00  0.00            
ATOM    705  H21 DG3 X  22      29.480  30.320  41.440  0.00  0.00            
ATOM    706  H22 DG3 X  22      30.650  29.230  42.110  0.00  0.00            
ATOM    707  N3  DG3 X  22      32.270  30.870  42.750  0.00  0.00            
ATOM    708  C4  DG3 X  22      33.140  31.960  42.750  0.00  0.00            
ATOM    709  C3' DG3 X  22      37.630  30.190  43.230  0.00  0.00            
ATOM    710  H3' DG3 X  22      38.620  30.630  43.290  0.00  0.00            
ATOM    711  C2' DG3 X  22      36.720  30.960  42.280  0.00  0.00            
ATOM    712  H2' DG3 X  22      36.930  32.030  42.280  0.00  0.00            
ATOM    713 H2'' DG3 X  22      36.770  30.580  41.260  0.00  0.00            
ATOM    714  O3' DG3 X  22      37.710  28.870  43.080  0.00  0.00            
ATOM    715 HO3' DG3 X  22      38.640  28.680  43.190  0.00  0.00            
ATOM    716  K+  K+  X  23      28.430  35.820  41.490  0.00  0.00            
ATOM    717  K+  K+  X  24      26.500  37.280  44.090  0.00  0.00            
ATOM    718  C40 BRA X  25      25.860  50.220  35.900  0.00  0.00            
ATOM    719 H402 BRA X  25      26.480  51.020  36.300  0.00  0.00            
ATOM    720 H403 BRA X  25      25.040  49.980  36.580  0.00  0.00            
ATOM    721  C41 BRA X  25      25.210  50.460  34.560  0.00  0.00            
ATOM    722 H412 BRA X  25      24.130  50.470  34.720  0.00  0.00            
ATOM    723 H413 BRA X  25      25.320  51.450  34.100  0.00  0.00            
ATOM    724  C42 BRA X  25      25.670  49.210  33.680  0.00  0.00            
ATOM    725 H422 BRA X  25      24.810  48.770  33.160  0.00  0.00            
ATOM    726 H423 BRA X  25      26.380  49.490  32.890  0.00  0.00            
ATOM    727  C43 BRA X  25      26.210  48.260  34.770  0.00  0.00            
ATOM    728 H432 BRA X  25      25.370  47.740  35.230  0.00  0.00            
ATOM    729 H433 BRA X  25      26.900  47.580  34.270  0.00  0.00            
ATOM    730  N39 BRA X  25      26.840  49.020  35.850  0.00  0.00            
ATOM    731  H39 BRA X  25      26.880  48.450  36.710  0.00  0.00            
ATOM    732  C38 BRA X  25      28.320  49.450  35.540  0.00  0.00            
ATOM    733 H382 BRA X  25      28.450  49.880  34.550  0.00  0.00            
ATOM    734 H383 BRA X  25      28.750  50.030  36.360  0.00  0.00            
ATOM    735  C37 BRA X  25      29.350  48.300  35.550  0.00  0.00            
ATOM    736 H372 BRA X  25      29.300  47.700  36.470  0.00  0.00            
ATOM    737 H373 BRA X  25      30.370  48.660  35.380  0.00  0.00            
ATOM    738  C36 BRA X  25      29.150  47.450  34.360  0.00  0.00            
ATOM    739  O52 BRA X  25      28.680  47.890  33.300  0.00  0.00            
ATOM    740  N17 BRA X  25      29.280  46.060  34.620  0.00  0.00            
ATOM    741  H17 BRA X  25      29.520  45.790  35.570  0.00  0.00            
ATOM    742  C3  BRA X  25      29.140  45.020  33.780  0.00  0.00            
ATOM    743  C4  BRA X  25      29.380  43.720  34.330  0.00  0.00            
ATOM    744  H4  BRA X  25      29.620  43.710  35.380  0.00  0.00            
ATOM    745  C2  BRA X  25      28.830  45.110  32.350  0.00  0.00            
ATOM    746  H2  BRA X  25      28.890  46.100  31.910  0.00  0.00            
ATOM    747  C1  BRA X  25      28.590  43.980  31.560  0.00  0.00            
ATOM    748  H1  BRA X  25      28.240  44.070  30.540  0.00  0.00            
ATOM    749  C6  BRA X  25      28.740  42.710  32.190  0.00  0.00            
ATOM    750  C10 BRA X  25      28.510  41.530  31.420  0.00  0.00            
ATOM    751  N19 BRA X  25      28.250  41.580  30.090  0.00  0.00            
ATOM    752  H19 BRA X  25      27.300  41.310  29.860  0.00  0.00            
ATOM    753  C28 BRA X  25      28.950  41.980  28.980  0.00  0.00            
ATOM    754  C29 BRA X  25      30.320  42.260  29.040  0.00  0.00            
ATOM    755  H29 BRA X  25      30.810  41.980  29.960  0.00  0.00            
ATOM    756  C24 BRA X  25      31.040  42.660  27.960  0.00  0.00            
ATOM    757  H24 BRA X  25      32.130  42.720  28.020  0.00  0.00            
ATOM    758  C25 BRA X  25      30.400  42.870  26.730  0.00  0.00            
ATOM    759  N15 BRA X  25      31.050  43.100  25.590  0.00  0.00            
ATOM    760  C16 BRA X  25      31.950  42.130  24.950  0.00  0.00            
ATOM    761 H161 BRA X  25      31.560  41.150  25.210  0.00  0.00            
ATOM    762 H162 BRA X  25      32.970  42.230  25.340  0.00  0.00            
ATOM    763 H163 BRA X  25      31.950  42.190  23.850  0.00  0.00            
ATOM    764  C18 BRA X  25      31.290  44.490  25.180  0.00  0.00            
ATOM    765 H181 BRA X  25      30.790  45.150  25.890  0.00  0.00            
ATOM    766 H182 BRA X  25      30.750  44.660  24.240  0.00  0.00            
ATOM    767 H183 BRA X  25      32.360  44.690  25.170  0.00  0.00            
ATOM    768  C26 BRA X  25      29.050  42.540  26.600  0.00  0.00            
ATOM    769  H26 BRA X  25      28.610  42.490  25.610  0.00  0.00            
ATOM    770  C27 BRA X  25      28.290  42.210  27.770  0.00  0.00            
ATOM    771  H27 BRA X  25      27.250  41.930  27.630  0.00  0.00            
ATOM    772  C5  BRA X  25      29.230  42.640  33.540  0.00  0.00            
ATOM    773  N7  BRA X  25      29.270  41.430  34.240  0.00  0.00            
ATOM    774  H90 BRA X  25      29.210  41.390  35.250  0.00  0.00            
ATOM    775  C8  BRA X  25      29.170  40.220  33.510  0.00  0.00            
ATOM    776  C11 BRA X  25      29.180  39.010  34.190  0.00  0.00            
ATOM    777  H11 BRA X  25      29.200  39.080  35.280  0.00  0.00            
ATOM    778  C9  BRA X  25      28.900  40.250  32.090  0.00  0.00            
ATOM    779  C14 BRA X  25      28.710  39.020  31.470  0.00  0.00            
ATOM    780  H14 BRA X  25      28.370  39.030  30.430  0.00  0.00            
ATOM    781  C13 BRA X  25      28.840  37.780  32.090  0.00  0.00            
ATOM    782  H13 BRA X  25      28.850  36.860  31.520  0.00  0.00            
ATOM    783  C12 BRA X  25      29.090  37.770  33.450  0.00  0.00            
ATOM    784  N21 BRA X  25      29.190  36.530  34.230  0.00  0.00            
ATOM    785  H21 BRA X  25      28.680  35.720  33.910  0.00  0.00            
ATOM    786  C44 BRA X  25      29.740  36.380  35.480  0.00  0.00            
ATOM    787  O53 BRA X  25      30.500  37.190  36.000  0.00  0.00            
ATOM    788  C45 BRA X  25      29.360  35.080  36.160  0.00  0.00            
ATOM    789 H452 BRA X  25      28.270  35.060  36.210  0.00  0.00            
ATOM    790 H453 BRA X  25      29.740  34.220  35.590  0.00  0.00            
ATOM    791  C46 BRA X  25      29.900  34.870  37.580  0.00  0.00            
ATOM    792 H462 BRA X  25      29.610  33.870  37.890  0.00  0.00            
ATOM    793 H463 BRA X  25      29.570  35.650  38.270  0.00  0.00            
ATOM    794  N47 BRA X  25      31.480  35.000  37.770  0.00  0.00            
ATOM    795  H47 BRA X  25      31.820  35.930  37.500  0.00  0.00            
ATOM    796  C48 BRA X  25      32.140  33.910  36.960  0.00  0.00            
ATOM    797 H482 BRA X  25      32.080  34.130  35.890  0.00  0.00            
ATOM    798 H483 BRA X  25      31.670  32.960  37.200  0.00  0.00            
ATOM    799  C49 BRA X  25      33.600  33.810  37.520  0.00  0.00            
ATOM    800 H492 BRA X  25      33.970  32.800  37.320  0.00  0.00            
ATOM    801 H493 BRA X  25      34.180  34.620  37.050  0.00  0.00            
ATOM    802  C50 BRA X  25      33.420  34.000  39.060  0.00  0.00            
ATOM    803 H502 BRA X  25      33.430  33.090  39.680  0.00  0.00            
ATOM    804 H503 BRA X  25      34.170  34.710  39.410  0.00  0.00            
ATOM    805  C51 BRA X  25      32.010  34.670  39.180  0.00  0.00            
ATOM    806 H512 BRA X  25      32.000  35.580  39.790  0.00  0.00            
ATOM    807 H513 BRA X  25      31.250  34.050  39.650  0.00  0.00            
END
ATOM      1 HO5' DA5 X   1      35.420  30.810  48.380  0.00  0.00            
ATOM      2  O5' DA5 X   1      34.500  30.730  48.100  0.00  0.00            
ATOM      3  C5' DA5 X   1      34.060  29.370  48.380  0.00  0.00            
ATOM      4  H5' DA5 X   1      34.650  28.690  47.760  0.00  0.00            
ATOM      5 H5'' DA5 X   1      33.060  29.110  48.030  0.00  0.00            
ATOM      6  C4' DA5 X   1      34.030  28.940  49.850  0.00  0.00            
ATOM      7  H4' DA5 X   1      33.640  27.930  49.930  0.00  0.00            
ATOM      8  O4' DA5 X   1      35.290  29.200  50.410  0.00  0.00            
ATOM      9  C1' DA5 X   1      35.120  29.610  51.750  0.00  0.00            
ATOM     10  H1' DA5 X   1      34.750  28.750  52.300  0.00  0.00            
ATOM     11  N9  DA5 X   1      36.390  30.160  52.300  0.00  0.00            
ATOM     12  C8  DA5 X   1      36.940  31.420  52.350  0.00  0.00            
ATOM     13  H8  DA5 X   1      36.570  32.300  51.860  0.00  0.00            
ATOM     14  N7  DA5 X   1      38.020  31.600  53.090  0.00  0.00            
ATOM     15  C5  DA5 X   1      38.050  30.310  53.670  0.00  0.00            
ATOM     16  C6  DA5 X   1      38.720  29.820  54.800  0.00  0.00            
ATOM     17  N6  DA5 X   1      39.420  30.640  55.560  0.00  0.00            
ATOM     18  H61 DA5 X   1      39.850  30.220  56.370  0.00  0.00            
ATOM     19  H62 DA5 X   1      39.670  31.570  55.260  0.00  0.00            
ATOM     20  N1  DA5 X   1      38.540  28.610  55.290  0.00  0.00            
ATOM     21  C2  DA5 X   1      37.640  27.820  54.710  0.00  0.00            
ATOM     22  H2  DA5 X   1      37.600  26.880  55.230  0.00  0.00            
ATOM     23  N3  DA5 X   1      36.890  28.190  53.670  0.00  0.00            
ATOM     24  C4  DA5 X   1      37.150  29.430  53.170  0.00  0.00            
ATOM     25  C3' DA5 X   1      33.080  29.840  50.750  0.00  0.00            
ATOM     26  H3' DA5 X   1      32.380  30.360  50.090  0.00  0.00            
ATOM     27  C2' DA5 X   1      34.000  30.690  51.590  0.00  0.00            
ATOM     28  H2' DA5 X   1      34.420  31.480  50.960  0.00  0.00            
ATOM     29 H2'' DA5 X   1      33.700  30.980  52.600  0.00  0.00            
ATOM     30  O3' DA5 X   1      32.350  28.920  51.550  0.00  0.00            
ATOM     31  P   DG  X   2      30.950  29.250  52.260  0.00  0.00            
ATOM     32  OP1 DG  X   2      30.970  30.710  52.560  0.00  0.00            
ATOM     33  OP2 DG  X   2      30.760  28.290  53.400  0.00  0.00            
ATOM     34  O5' DG  X   2      29.900  28.900  51.110  0.00  0.00            
ATOM     35  C5' DG  X   2      28.930  29.740  50.520  0.00  0.00            
ATOM     36  H5' DG  X   2      29.300  30.720  50.200  0.00  0.00            
ATOM     37 H5'' DG  X   2      28.130  29.910  51.240  0.00  0.00            
ATOM     38  C4' DG  X   2      28.180  28.960  49.450  0.00  0.00            
ATOM     39  H4' DG  X   2      27.470  28.260  49.890  0.00  0.00            
ATOM     40  O4' DG  X   2      27.310  29.860  48.800  0.00  0.00            
ATOM     41  C1' DG  X   2      27.800  30.130  47.490  0.00  0.00            
ATOM     42  H1' DG  X   2      27.100  29.620  46.820  0.00  0.00            
ATOM     43  N9  DG  X   2      27.740  31.590  47.240  0.00  0.00            
ATOM     44  C8  DG  X   2      28.600  32.510  47.760  0.00  0.00            
ATOM     45  H8  DG  X   2      29.400  32.190  48.410  0.00  0.00            
ATOM     46  N7  DG  X   2      28.440  33.680  47.300  0.00  0.00            
ATOM     47  C5  DG  X   2      27.210  33.580  46.530  0.00  0.00            
ATOM     48  C6  DG  X   2      26.450  34.590  45.900  0.00  0.00            
ATOM     49  O6  DG  X   2      26.620  35.820  45.920  0.00  0.00            
ATOM     50  N1  DG  X   2      25.360  34.130  45.180  0.00  0.00            
ATOM     51  H1  DG  X   2      24.610  34.810  45.090  0.00  0.00            
ATOM     52  C2  DG  X   2      25.080  32.850  45.130  0.00  0.00            
ATOM     53  N2  DG  X   2      24.160  32.540  44.280  0.00  0.00            
ATOM     54  H21 DG  X   2      23.520  33.220  43.900  0.00  0.00            
ATOM     55  H22 DG  X   2      23.910  31.570  44.280  0.00  0.00            
ATOM     56  N3  DG  X   2      25.750  31.870  45.670  0.00  0.00            
ATOM     57  C4  DG  X   2      26.850  32.260  46.420  0.00  0.00            
ATOM     58  C3' DG  X   2      29.020  28.340  48.330  0.00  0.00            
ATOM     59  H3' DG  X   2      30.060  28.190  48.600  0.00  0.00            
ATOM     60  C2' DG  X   2      29.220  29.510  47.430  0.00  0.00            
ATOM     61  H2' DG  X   2      30.040  30.110  47.820  0.00  0.00            
ATOM     62 H2'' DG  X   2      29.390  29.190  46.400  0.00  0.00            
ATOM     63  O3' DG  X   2      28.380  27.130  47.920  0.00  0.00            
ATOM     64  P   DG  X   3      28.720  26.310  46.590  0.00  0.00            
ATOM     65  OP1 DG  X   3      28.430  24.870  46.890  0.00  0.00            
ATOM     66  OP2 DG  X   3      30.120  26.690  46.390  0.00  0.00            
ATOM     67  O5' DG  X   3      27.740  26.940  45.410  0.00  0.00            
ATOM     68  C5' DG  X   3      26.300  26.800  45.450  0.00  0.00            
ATOM     69  H5' DG  X   3      25.850  27.520  46.130  0.00  0.00            
ATOM     70 H5'' DG  X   3      26.000  25.790  45.730  0.00  0.00            
ATOM     71  C4' DG  X   3      25.750  26.940  44.030  0.00  0.00            
ATOM     72  H4' DG  X   3      24.770  26.450  44.000  0.00  0.00            
ATOM     73  O4' DG  X   3      25.430  28.220  43.530  0.00  0.00            
ATOM     74  C1' DG  X   3      26.220  28.520  42.460  0.00  0.00            
ATOM     75  H1' DG  X   3      25.530  28.560  41.610  0.00  0.00            
ATOM     76  N9  DG  X   3      26.710  29.930  42.540  0.00  0.00            
ATOM     77  C8  DG  X   3      27.900  30.420  43.150  0.00  0.00            
ATOM     78  H8  DG  X   3      28.540  29.750  43.700  0.00  0.00            
ATOM     79  N7  DG  X   3      28.050  31.690  42.980  0.00  0.00            
ATOM     80  C5  DG  X   3      26.900  32.090  42.280  0.00  0.00            
ATOM     81  C6  DG  X   3      26.550  33.380  41.770  0.00  0.00            
ATOM     82  O6  DG  X   3      27.120  34.490  41.810  0.00  0.00            
ATOM     83  N1  DG  X   3      25.370  33.320  41.040  0.00  0.00            
ATOM     84  H1  DG  X   3      25.080  34.220  40.690  0.00  0.00            
ATOM     85  C2  DG  X   3      24.650  32.170  40.770  0.00  0.00            
ATOM     86  N2  DG  X   3      23.580  32.300  40.010  0.00  0.00            
ATOM     87  H21 DG  X   3      23.370  33.150  39.490  0.00  0.00            
ATOM     88  H22 DG  X   3      22.940  31.520  40.000  0.00  0.00            
ATOM     89  N3  DG  X   3      25.000  31.000  41.110  0.00  0.00            
ATOM     90  C4  DG  X   3      26.140  30.990  41.930  0.00  0.00            
ATOM     91  C3' DG  X   3      26.580  26.210  43.020  0.00  0.00            
ATOM     92  H3' DG  X   3      27.330  25.520  43.400  0.00  0.00            
ATOM     93  C2' DG  X   3      27.190  27.350  42.230  0.00  0.00            
ATOM     94  H2' DG  X   3      28.150  27.580  42.710  0.00  0.00            
ATOM     95 H2'' DG  X   3      27.150  27.180  41.150  0.00  0.00            
ATOM     96  O3' DG  X   3      25.720  25.440  42.120  0.00  0.00            
ATOM     97  P   DG  X   4      26.150  24.520  40.940  0.00  0.00            
ATOM     98  OP1 DG  X   4      25.290  23.320  41.080  0.00  0.00            
ATOM     99  OP2 DG  X   4      27.640  24.250  40.960  0.00  0.00            
ATOM    100  O5' DG  X   4      25.820  25.500  39.650  0.00  0.00            
ATOM    101  C5' DG  X   4      24.480  25.840  39.450  0.00  0.00            
ATOM    102  H5' DG  X   4      24.060  26.180  40.390  0.00  0.00            
ATOM    103 H5'' DG  X   4      23.890  24.980  39.140  0.00  0.00            
ATOM    104  C4' DG  X   4      24.240  26.940  38.410  0.00  0.00            
ATOM    105  H4' DG  X   4      23.180  27.020  38.150  0.00  0.00            
ATOM    106  O4' DG  X   4      24.630  28.270  38.710  0.00  0.00            
ATOM    107  C1' DG  X   4      25.280  28.830  37.540  0.00  0.00            
ATOM    108  H1' DG  X   4      24.540  29.310  36.900  0.00  0.00            
ATOM    109  N9  DG  X   4      26.190  29.900  38.010  0.00  0.00            
ATOM    110  C8  DG  X   4      27.300  29.870  38.850  0.00  0.00            
ATOM    111  H8  DG  X   4      27.590  28.890  39.200  0.00  0.00            
ATOM    112  N7  DG  X   4      27.790  31.040  39.060  0.00  0.00            
ATOM    113  C5  DG  X   4      27.030  31.900  38.250  0.00  0.00            
ATOM    114  C6  DG  X   4      27.260  33.250  37.890  0.00  0.00            
ATOM    115  O6  DG  X   4      27.980  34.120  38.420  0.00  0.00            
ATOM    116  N1  DG  X   4      26.430  33.730  36.920  0.00  0.00            
ATOM    117  H1  DG  X   4      26.480  34.720  36.690  0.00  0.00            
ATOM    118  C2  DG  X   4      25.280  33.010  36.460  0.00  0.00            
ATOM    119  N2  DG  X   4      24.520  33.580  35.580  0.00  0.00            
ATOM    120  H21 DG  X   4      24.780  34.500  35.250  0.00  0.00            
ATOM    121  H22 DG  X   4      23.870  32.970  35.090  0.00  0.00            
ATOM    122  N3  DG  X   4      25.090  31.680  36.710  0.00  0.00            
ATOM    123  C4  DG  X   4      26.070  31.190  37.560  0.00  0.00            
ATOM    124  C3' DG  X   4      24.880  26.590  37.080  0.00  0.00            
ATOM    125  H3' DG  X   4      25.390  25.630  37.150  0.00  0.00            
ATOM    126  C2' DG  X   4      25.990  27.640  36.920  0.00  0.00            
ATOM    127  H2' DG  X   4      26.900  27.440  37.480  0.00  0.00            
ATOM    128 H2'' DG  X   4      26.260  27.850  35.890  0.00  0.00            
ATOM    129  O3' DG  X   4      23.910  26.670  36.090  0.00  0.00            
ATOM    130  P   DT  X   5      23.900  25.650  34.860  0.00  0.00            
ATOM    131  OP1 DT  X   5      25.270  25.010  34.590  0.00  0.00            
ATOM    132  OP2 DT  X   5      23.220  26.320  33.790  0.00  0.00            
ATOM    133  O5' DT  X   5      22.920  24.590  35.560  0.00  0.00            
ATOM    134  C5' DT  X   5      21.510  24.780  35.800  0.00  0.00            
ATOM    135  H5' DT  X   5      20.880  24.350  35.020  0.00  0.00            
ATOM    136 H5'' DT  X   5      21.370  25.850  35.950  0.00  0.00            
ATOM    137  C4' DT  X   5      21.160  24.030  37.090  0.00  0.00            
ATOM    138  H4' DT  X   5      21.740  23.110  37.100  0.00  0.00            
ATOM    139  O4' DT  X   5      21.730  24.930  38.090  0.00  0.00            
ATOM    140  C1' DT  X   5      20.930  24.630  39.240  0.00  0.00            
ATOM    141  H1' DT  X   5      21.270  23.670  39.630  0.00  0.00            
ATOM    142  N1  DT  X   5      21.170  25.660  40.280  0.00  0.00            
ATOM    143  C6  DT  X   5      21.200  27.010  39.960  0.00  0.00            
ATOM    144  H6  DT  X   5      21.190  27.270  38.910  0.00  0.00            
ATOM    145  C5  DT  X   5      21.530  27.890  40.940  0.00  0.00            
ATOM    146  C7  DT  X   5      21.660  29.380  40.600  0.00  0.00            
ATOM    147  H71 DT  X   5      20.770  29.990  40.760  0.00  0.00            
ATOM    148  H72 DT  X   5      22.350  29.920  41.240  0.00  0.00            
ATOM    149  H73 DT  X   5      21.890  29.440  39.540  0.00  0.00            
ATOM    150  C4  DT  X   5      21.790  27.500  42.280  0.00  0.00            
ATOM    151  O4  DT  X   5      21.820  28.270  43.240  0.00  0.00            
ATOM    152  N3  DT  X   5      21.760  26.140  42.490  0.00  0.00            
ATOM    153  H3  DT  X   5      22.040  25.780  43.400  0.00  0.00            
ATOM    154  C2  DT  X   5      21.370  25.220  41.590  0.00  0.00            
ATOM    155  O2  DT  X   5      21.180  24.060  42.030  0.00  0.00            
ATOM    156  C3' DT  X   5      19.650  23.760  37.480  0.00  0.00            
ATOM    157  H3' DT  X   5      19.010  24.100  36.670  0.00  0.00            
ATOM    158  C2' DT  X   5      19.480  24.530  38.740  0.00  0.00            
ATOM    159  H2' DT  X   5      19.160  25.480  38.310  0.00  0.00            
ATOM    160 H2'' DT  X   5      18.810  23.990  39.400  0.00  0.00            
ATOM    161  O3' DT  X   5      19.530  22.370  37.740  0.00  0.00            
ATOM    162  P   DT  X   6      18.390  21.460  37.240  0.00  0.00            
ATOM    163  OP1 DT  X   6      18.450  20.170  37.930  0.00  0.00            
ATOM    164  OP2 DT  X   6      18.510  21.450  35.770  0.00  0.00            
ATOM    165  O5' DT  X   6      16.960  22.160  37.600  0.00  0.00            
ATOM    166  C5' DT  X   6      15.960  22.580  36.620  0.00  0.00            
ATOM    167  H5' DT  X   6      15.380  21.700  36.340  0.00  0.00            
ATOM    168 H5'' DT  X   6      16.560  22.850  35.750  0.00  0.00            
ATOM    169  C4' DT  X   6      15.070  23.720  37.160  0.00  0.00            
ATOM    170  H4' DT  X   6      14.310  23.890  36.390  0.00  0.00            
ATOM    171  O4' DT  X   6      14.560  23.360  38.440  0.00  0.00            
ATOM    172  C1' DT  X   6      14.590  24.530  39.210  0.00  0.00            
ATOM    173  H1' DT  X   6      13.740  25.120  38.870  0.00  0.00            
ATOM    174  N1  DT  X   6      14.440  24.350  40.700  0.00  0.00            
ATOM    175  C6  DT  X   6      15.370  23.520  41.370  0.00  0.00            
ATOM    176  H6  DT  X   6      16.140  22.950  40.870  0.00  0.00            
ATOM    177  C5  DT  X   6      15.140  23.300  42.710  0.00  0.00            
ATOM    178  C7  DT  X   6      16.060  22.380  43.510  0.00  0.00            
ATOM    179  H71 DT  X   6      17.060  22.490  43.100  0.00  0.00            
ATOM    180  H72 DT  X   6      16.100  22.810  44.520  0.00  0.00            
ATOM    181  H73 DT  X   6      15.710  21.350  43.430  0.00  0.00            
ATOM    182  C4  DT  X   6      14.060  23.990  43.460  0.00  0.00            
ATOM    183  O4  DT  X   6      13.880  23.980  44.690  0.00  0.00            
ATOM    184  N3  DT  X   6      13.280  24.760  42.720  0.00  0.00            
ATOM    185  H3  DT  X   6      12.460  25.140  43.180  0.00  0.00            
ATOM    186  C2  DT  X   6      13.400  25.030  41.350  0.00  0.00            
ATOM    187  O2  DT  X   6      12.660  25.800  40.790  0.00  0.00            
ATOM    188  C3' DT  X   6      15.980  24.920  37.320  0.00  0.00            
ATOM    189  H3' DT  X   6      16.970  24.660  36.960  0.00  0.00            
ATOM    190  C2' DT  X   6      15.930  25.200  38.780  0.00  0.00            
ATOM    191  H2' DT  X   6      16.720  24.620  39.260  0.00  0.00            
ATOM    192 H2'' DT  X   6      15.790  26.210  39.170  0.00  0.00            
ATOM    193  O3' DT  X   6      15.310  25.930  36.580  0.00  0.00            
ATOM    194  P   DA  X   7      15.980  27.330  36.340  0.00  0.00            
ATOM    195  OP1 DA  X   7      15.240  28.060  35.290  0.00  0.00            
ATOM    196  OP2 DA  X   7      17.390  27.220  36.040  0.00  0.00            
ATOM    197  O5' DA  X   7      15.860  28.260  37.640  0.00  0.00            
ATOM    198  C5' DA  X   7      14.600  28.770  38.160  0.00  0.00            
ATOM    199  H5' DA  X   7      13.880  27.950  38.180  0.00  0.00            
ATOM    200 H5'' DA  X   7      14.230  29.540  37.490  0.00  0.00            
ATOM    201  C4' DA  X   7      14.680  29.260  39.610  0.00  0.00            
ATOM    202  H4' DA  X   7      13.670  29.550  39.890  0.00  0.00            
ATOM    203  O4' DA  X   7      15.060  28.180  40.500  0.00  0.00            
ATOM    204  C1' DA  X   7      16.050  28.750  41.300  0.00  0.00            
ATOM    205  H1' DA  X   7      15.610  29.180  42.200  0.00  0.00            
ATOM    206  N9  DA  X   7      16.990  27.660  41.680  0.00  0.00            
ATOM    207  C8  DA  X   7      17.820  26.960  40.860  0.00  0.00            
ATOM    208  H8  DA  X   7      17.960  27.110  39.800  0.00  0.00            
ATOM    209  N7  DA  X   7      18.440  26.000  41.530  0.00  0.00            
ATOM    210  C5  DA  X   7      17.930  25.980  42.810  0.00  0.00            
ATOM    211  C6  DA  X   7      18.110  25.290  44.060  0.00  0.00            
ATOM    212  N6  DA  X   7      18.830  24.190  44.190  0.00  0.00            
ATOM    213  H61 DA  X   7      19.030  23.980  45.150  0.00  0.00            
ATOM    214  H62 DA  X   7      19.460  23.890  43.460  0.00  0.00            
ATOM    215  N1  DA  X   7      17.390  25.590  45.140  0.00  0.00            
ATOM    216  C2  DA  X   7      16.470  26.540  45.030  0.00  0.00            
ATOM    217  H2  DA  X   7      15.780  26.750  45.830  0.00  0.00            
ATOM    218  N3  DA  X   7      16.120  27.200  43.950  0.00  0.00            
ATOM    219  C4  DA  X   7      16.960  26.980  42.890  0.00  0.00            
ATOM    220  C3' DA  X   7      15.640  30.430  39.790  0.00  0.00            
ATOM    221  H3' DA  X   7      15.940  30.890  38.850  0.00  0.00            
ATOM    222  C2' DA  X   7      16.770  29.830  40.510  0.00  0.00            
ATOM    223  H2' DA  X   7      17.400  29.370  39.740  0.00  0.00            
ATOM    224 H2'' DA  X   7      17.350  30.520  41.120  0.00  0.00            
ATOM    225  O3' DA  X   7      15.030  31.370  40.630  0.00  0.00            
ATOM    226  P   DG  X   8      14.200  32.620  40.170  0.00  0.00            
ATOM    227  OP1 DG  X   8      13.480  32.930  41.380  0.00  0.00            
ATOM    228  OP2 DG  X   8      13.540  32.340  38.900  0.00  0.00            
ATOM    229  O5' DG  X   8      15.280  33.800  40.000  0.00  0.00            
ATOM    230  C5' DG  X   8      16.320  34.000  40.920  0.00  0.00            
ATOM    231  H5' DG  X   8      16.610  33.110  41.470  0.00  0.00            
ATOM    232 H5'' DG  X   8      16.010  34.640  41.750  0.00  0.00            
ATOM    233  C4' DG  X   8      17.430  34.680  40.210  0.00  0.00            
ATOM    234  H4' DG  X   8      17.050  35.570  39.720  0.00  0.00            
ATOM    235  O4' DG  X   8      18.370  35.000  41.210  0.00  0.00            
ATOM    236  C1' DG  X   8      19.640  35.080  40.580  0.00  0.00            
ATOM    237  H1' DG  X   8      19.650  36.000  39.980  0.00  0.00            
ATOM    238  N9  DG  X   8      20.750  35.280  41.650  0.00  0.00            
ATOM    239  C8  DG  X   8      21.350  34.250  42.390  0.00  0.00            
ATOM    240  H8  DG  X   8      20.940  33.260  42.300  0.00  0.00            
ATOM    241  N7  DG  X   8      22.390  34.650  43.120  0.00  0.00            
ATOM    242  C5  DG  X   8      22.390  36.000  42.880  0.00  0.00            
ATOM    243  C6  DG  X   8      23.320  37.010  43.440  0.00  0.00            
ATOM    244  O6  DG  X   8      24.380  36.860  44.070  0.00  0.00            
ATOM    245  N1  DG  X   8      23.040  38.260  43.010  0.00  0.00            
ATOM    246  H1  DG  X   8      23.650  39.000  43.320  0.00  0.00            
ATOM    247  C2  DG  X   8      22.090  38.580  42.100  0.00  0.00            
ATOM    248  N2  DG  X   8      22.190  39.770  41.590  0.00  0.00            
ATOM    249  H21 DG  X   8      22.720  40.440  42.120  0.00  0.00            
ATOM    250  H22 DG  X   8      21.510  40.100  40.920  0.00  0.00            
ATOM    251  N3  DG  X   8      21.260  37.720  41.600  0.00  0.00            
ATOM    252  C4  DG  X   8      21.380  36.410  42.030  0.00  0.00            
ATOM    253  C3' DG  X   8      18.190  33.870  39.100  0.00  0.00            
ATOM    254  H3' DG  X   8      17.900  32.830  38.980  0.00  0.00            
ATOM    255  C2' DG  X   8      19.650  33.840  39.740  0.00  0.00            
ATOM    256  H2' DG  X   8      19.800  32.940  40.330  0.00  0.00            
ATOM    257 H2'' DG  X   8      20.460  33.810  39.000  0.00  0.00            
ATOM    258  O3' DG  X   8      18.410  34.580  37.900  0.00  0.00            
ATOM    259  P   DG  X   9      17.430  34.440  36.670  0.00  0.00            
ATOM    260  OP1 DG  X   9      16.260  35.400  36.830  0.00  0.00            
ATOM    261  OP2 DG  X   9      17.140  33.020  36.430  0.00  0.00            
ATOM    262  O5' DG  X   9      18.100  35.000  35.340  0.00  0.00            
ATOM    263  C5' DG  X   9      18.260  36.390  35.020  0.00  0.00            
ATOM    264  H5' DG  X   9      17.660  37.060  35.640  0.00  0.00            
ATOM    265 H5'' DG  X   9      17.870  36.480  34.010  0.00  0.00            
ATOM    266  C4' DG  X   9      19.730  36.750  34.890  0.00  0.00            
ATOM    267  H4' DG  X   9      19.770  37.720  34.390  0.00  0.00            
ATOM    268  O4' DG  X   9      20.390  36.790  36.120  0.00  0.00            
ATOM    269  C1' DG  X   9      21.720  36.380  35.850  0.00  0.00            
ATOM    270  H1' DG  X   9      22.170  37.190  35.280  0.00  0.00            
ATOM    271  N9  DG  X   9      22.420  36.070  37.150  0.00  0.00            
ATOM    272  C8  DG  X   9      22.660  34.910  37.800  0.00  0.00            
ATOM    273  H8  DG  X   9      22.170  33.990  37.510  0.00  0.00            
ATOM    274  N7  DG  X   9      23.470  34.920  38.810  0.00  0.00            
ATOM    275  C5  DG  X   9      23.880  36.260  38.810  0.00  0.00            
ATOM    276  C6  DG  X   9      24.850  37.010  39.680  0.00  0.00            
ATOM    277  O6  DG  X   9      25.500  36.590  40.620  0.00  0.00            
ATOM    278  N1  DG  X   9      25.110  38.290  39.310  0.00  0.00            
ATOM    279  H1  DG  X   9      25.850  38.770  39.790  0.00  0.00            
ATOM    280  C2  DG  X   9      24.360  38.870  38.350  0.00  0.00            
ATOM    281  N2  DG  X   9      24.470  40.160  38.090  0.00  0.00            
ATOM    282  H21 DG  X   9      25.040  40.740  38.690  0.00  0.00            
ATOM    283  H22 DG  X   9      24.100  40.550  37.240  0.00  0.00            
ATOM    284  N3  DG  X   9      23.510  38.280  37.580  0.00  0.00            
ATOM    285  C4  DG  X   9      23.220  36.990  37.870  0.00  0.00            
ATOM    286  C3' DG  X   9      20.480  35.730  34.020  0.00  0.00            
ATOM    287  H3' DG  X   9      19.820  34.950  33.650  0.00  0.00            
ATOM    288  C2' DG  X   9      21.500  35.170  34.980  0.00  0.00            
ATOM    289  H2' DG  X   9      21.200  34.260  35.500  0.00  0.00            
ATOM    290 H2'' DG  X   9      22.340  34.860  34.350  0.00  0.00            
ATOM    291  O3' DG  X   9      21.160  36.390  32.920  0.00  0.00            
ATOM    292  P   DG  X  10      20.550  36.410  31.460  0.00  0.00            
ATOM    293  OP1 DG  X  10      19.090  36.560  31.600  0.00  0.00            
ATOM    294  OP2 DG  X  10      21.030  35.160  30.860  0.00  0.00            
ATOM    295  O5' DG  X  10      21.080  37.570  30.610  0.00  0.00            
ATOM    296  C5' DG  X  10      20.890  38.990  30.910  0.00  0.00            
ATOM    297  H5' DG  X  10      20.130  39.280  31.630  0.00  0.00            
ATOM    298 H5'' DG  X  10      20.710  39.520  29.980  0.00  0.00            
ATOM    299  C4' DG  X  10      22.120  39.680  31.430  0.00  0.00            
ATOM    300  H4' DG  X  10      21.930  40.700  31.740  0.00  0.00            
ATOM    301  O4' DG  X  10      22.600  39.020  32.590  0.00  0.00            
ATOM    302  C1' DG  X  10      24.020  39.310  32.550  0.00  0.00            
ATOM    303  H1' DG  X  10      24.260  40.350  32.800  0.00  0.00            
ATOM    304  N9  DG  X  10      24.620  38.410  33.590  0.00  0.00            
ATOM    305  C8  DG  X  10      24.320  37.090  33.800  0.00  0.00            
ATOM    306  H8  DG  X  10      23.650  36.600  33.110  0.00  0.00            
ATOM    307  N7  DG  X  10      25.120  36.460  34.620  0.00  0.00            
ATOM    308  C5  DG  X  10      25.790  37.510  35.180  0.00  0.00            
ATOM    309  C6  DG  X  10      26.730  37.520  36.280  0.00  0.00            
ATOM    310  O6  DG  X  10      27.030  36.600  37.110  0.00  0.00            
ATOM    311  N1  DG  X  10      27.250  38.770  36.530  0.00  0.00            
ATOM    312  H1  DG  X  10      27.960  38.720  37.240  0.00  0.00            
ATOM    313  C2  DG  X  10      26.930  39.890  35.810  0.00  0.00            
ATOM    314  N2  DG  X  10      27.780  40.890  35.990  0.00  0.00            
ATOM    315  H21 DG  X  10      28.620  40.810  36.540  0.00  0.00            
ATOM    316  H22 DG  X  10      27.650  41.620  35.300  0.00  0.00            
ATOM    317  N3  DG  X  10      26.090  39.960  34.820  0.00  0.00            
ATOM    318  C4  DG  X  10      25.540  38.730  34.530  0.00  0.00            
ATOM    319  C3' DG  X  10      23.290  39.590  30.420  0.00  0.00            
ATOM    320  H3' DG  X  10      23.000  38.850  29.670  0.00  0.00            
ATOM    321  C2' DG  X  10      24.530  39.080  31.120  0.00  0.00            
ATOM    322  H2' DG  X  10      24.570  38.010  30.910  0.00  0.00            
ATOM    323 H2'' DG  X  10      25.420  39.670  30.900  0.00  0.00            
ATOM    324  O3' DG  X  10      23.670  40.730  29.640  0.00  0.00            
ATOM    325  P   DT  X  11      22.640  41.230  28.490  0.00  0.00            
ATOM    326  OP1 DT  X  11      22.320  40.090  27.690  0.00  0.00            
ATOM    327  OP2 DT  X  11      23.230  42.340  27.810  0.00  0.00            
ATOM    328  O5' DT  X  11      21.360  41.860  29.250  0.00  0.00            
ATOM    329  C5' DT  X  11      21.430  43.120  30.000  0.00  0.00            
ATOM    330  H5' DT  X  11      21.900  43.970  29.510  0.00  0.00            
ATOM    331 H5'' DT  X  11      22.080  42.920  30.840  0.00  0.00            
ATOM    332  C4' DT  X  11      20.000  43.470  30.460  0.00  0.00            
ATOM    333  H4' DT  X  11      19.310  43.590  29.630  0.00  0.00            
ATOM    334  O4' DT  X  11      19.580  42.430  31.300  0.00  0.00            
ATOM    335  C1' DT  X  11      18.950  42.940  32.450  0.00  0.00            
ATOM    336  H1' DT  X  11      17.900  43.240  32.350  0.00  0.00            
ATOM    337  N1  DT  X  11      19.080  42.020  33.610  0.00  0.00            
ATOM    338  C6  DT  X  11      20.340  41.760  34.140  0.00  0.00            
ATOM    339  H6  DT  X  11      21.210  42.340  33.880  0.00  0.00            
ATOM    340  C5  DT  X  11      20.540  40.850  35.130  0.00  0.00            
ATOM    341  C7  DT  X  11      21.930  40.500  35.680  0.00  0.00            
ATOM    342  H71 DT  X  11      22.080  39.430  35.860  0.00  0.00            
ATOM    343  H72 DT  X  11      22.650  40.890  34.970  0.00  0.00            
ATOM    344  H73 DT  X  11      21.930  40.920  36.680  0.00  0.00            
ATOM    345  C4  DT  X  11      19.360  40.210  35.700  0.00  0.00            
ATOM    346  O4  DT  X  11      19.470  39.500  36.680  0.00  0.00            
ATOM    347  N3  DT  X  11      18.150  40.470  35.100  0.00  0.00            
ATOM    348  H3  DT  X  11      17.390  39.960  35.510  0.00  0.00            
ATOM    349  C2  DT  X  11      17.930  41.370  34.010  0.00  0.00            
ATOM    350  O2  DT  X  11      16.790  41.590  33.600  0.00  0.00            
ATOM    351  C3' DT  X  11      19.650  44.760  31.240  0.00  0.00            
ATOM    352  H3' DT  X  11      20.470  45.470  31.140  0.00  0.00            
ATOM    353  C2' DT  X  11      19.640  44.290  32.700  0.00  0.00            
ATOM    354  H2' DT  X  11      20.640  44.080  33.070  0.00  0.00            
ATOM    355 H2'' DT  X  11      19.010  44.920  33.320  0.00  0.00            
ATOM    356  O3' DT  X  11      18.380  45.350  30.840  0.00  0.00            
ATOM    357  P   DT  X  12      18.290  46.910  30.480  0.00  0.00            
ATOM    358  OP1 DT  X  12      16.850  47.200  30.040  0.00  0.00            
ATOM    359  OP2 DT  X  12      19.380  47.270  29.540  0.00  0.00            
ATOM    360  O5' DT  X  12      18.510  47.540  31.900  0.00  0.00            
ATOM    361  C5' DT  X  12      18.670  48.950  32.100  0.00  0.00            
ATOM    362  H5' DT  X  12      17.950  49.460  31.460  0.00  0.00            
ATOM    363 H5'' DT  X  12      19.670  49.260  31.800  0.00  0.00            
ATOM    364  C4' DT  X  12      18.400  49.360  33.540  0.00  0.00            
ATOM    365  H4' DT  X  12      18.430  50.440  33.620  0.00  0.00            
ATOM    366  O4' DT  X  12      17.070  48.950  33.910  0.00  0.00            
ATOM    367  C1' DT  X  12      17.190  48.290  35.150  0.00  0.00            
ATOM    368  H1' DT  X  12      17.090  49.040  35.930  0.00  0.00            
ATOM    369  N1  DT  X  12      16.020  47.290  35.390  0.00  0.00            
ATOM    370  C6  DT  X  12      15.720  46.320  34.440  0.00  0.00            
ATOM    371  H6  DT  X  12      16.460  46.170  33.660  0.00  0.00            
ATOM    372  C5  DT  X  12      14.610  45.610  34.470  0.00  0.00            
ATOM    373  C7  DT  X  12      14.280  44.580  33.430  0.00  0.00            
ATOM    374  H71 DT  X  12      13.290  44.650  32.970  0.00  0.00            
ATOM    375  H72 DT  X  12      15.040  44.680  32.660  0.00  0.00            
ATOM    376  H73 DT  X  12      14.340  43.550  33.790  0.00  0.00            
ATOM    377  C4  DT  X  12      13.590  45.790  35.480  0.00  0.00            
ATOM    378  O4  DT  X  12      12.550  45.230  35.710  0.00  0.00            
ATOM    379  N3  DT  X  12      13.990  46.690  36.490  0.00  0.00            
ATOM    380  H3  DT  X  12      13.330  46.910  37.210  0.00  0.00            
ATOM    381  C2  DT  X  12      15.190  47.380  36.530  0.00  0.00            
ATOM    382  O2  DT  X  12      15.410  48.000  37.520  0.00  0.00            
ATOM    383  C3' DT  X  12      19.450  48.750  34.570  0.00  0.00            
ATOM    384  H3' DT  X  12      20.300  48.380  33.990  0.00  0.00            
ATOM    385  C2' DT  X  12      18.590  47.680  35.190  0.00  0.00            
ATOM    386  H2' DT  X  12      18.470  46.790  34.560  0.00  0.00            
ATOM    387 H2'' DT  X  12      18.780  47.380  36.220  0.00  0.00            
ATOM    388  O3' DT  X  12      19.850  49.640  35.550  0.00  0.00            
ATOM    389  P   DA  X  13      21.110  49.290  36.440  0.00  0.00            
ATOM    390  OP1 DA  X  13      21.690  50.510  36.980  0.00  0.00            
ATOM    391  OP2 DA  X  13      22.060  48.400  35.670  0.00  0.00            
ATOM    392  O5' DA  X  13      20.630  48.520  37.710  0.00  0.00            
ATOM    393  C5' DA  X  13      19.770  49.140  38.750  0.00  0.00            
ATOM    394  H5' DA  X  13      19.000  49.790  38.350  0.00  0.00            
ATOM    395 H5'' DA  X  13      20.370  49.790  39.400  0.00  0.00            
ATOM    396  C4' DA  X  13      19.110  48.000  39.480  0.00  0.00            
ATOM    397  H4' DA  X  13      18.530  48.500  40.250  0.00  0.00            
ATOM    398  O4' DA  X  13      18.280  47.250  38.660  0.00  0.00            
ATOM    399  C1' DA  X  13      18.310  45.960  39.110  0.00  0.00            
ATOM    400  H1' DA  X  13      17.850  45.910  40.100  0.00  0.00            
ATOM    401  N9  DA  X  13      17.740  45.090  38.140  0.00  0.00            
ATOM    402  C8  DA  X  13      18.410  44.500  37.060  0.00  0.00            
ATOM    403  H8  DA  X  13      19.400  44.740  36.710  0.00  0.00            
ATOM    404  N7  DA  X  13      17.660  43.670  36.420  0.00  0.00            
ATOM    405  C5  DA  X  13      16.490  43.650  37.190  0.00  0.00            
ATOM    406  C6  DA  X  13      15.250  42.890  37.120  0.00  0.00            
ATOM    407  N6  DA  X  13      15.000  42.050  36.130  0.00  0.00            
ATOM    408  H61 DA  X  13      14.090  41.620  36.040  0.00  0.00            
ATOM    409  H62 DA  X  13      15.700  41.730  35.470  0.00  0.00            
ATOM    410  N1  DA  X  13      14.300  43.060  38.040  0.00  0.00            
ATOM    411  C2  DA  X  13      14.510  43.890  39.040  0.00  0.00            
ATOM    412  H2  DA  X  13      13.760  43.880  39.810  0.00  0.00            
ATOM    413  N3  DA  X  13      15.630  44.620  39.290  0.00  0.00            
ATOM    414  C4  DA  X  13      16.570  44.480  38.250  0.00  0.00            
ATOM    415  C3' DA  X  13      20.170  47.040  40.110  0.00  0.00            
ATOM    416  H3' DA  X  13      21.200  47.310  39.880  0.00  0.00            
ATOM    417  C2' DA  X  13      19.780  45.730  39.420  0.00  0.00            
ATOM    418  H2' DA  X  13      20.450  45.740  38.560  0.00  0.00            
ATOM    419 H2'' DA  X  13      19.870  44.880  40.100  0.00  0.00            
ATOM    420  O3' DA  X  13      20.070  46.720  41.470  0.00  0.00            
ATOM    421  P   DG  X  14      20.520  47.790  42.500  0.00  0.00            
ATOM    422  OP1 DG  X  14      20.130  47.280  43.800  0.00  0.00            
ATOM    423  OP2 DG  X  14      20.070  49.140  42.130  0.00  0.00            
ATOM    424  O5' DG  X  14      22.090  47.820  42.290  0.00  0.00            
ATOM    425  C5' DG  X  14      22.890  46.740  42.670  0.00  0.00            
ATOM    426  H5' DG  X  14      22.570  45.810  42.210  0.00  0.00            
ATOM    427 H5'' DG  X  14      22.790  46.670  43.750  0.00  0.00            
ATOM    428  C4' DG  X  14      24.340  47.020  42.260  0.00  0.00            
ATOM    429  H4' DG  X  14      24.610  47.910  42.820  0.00  0.00            
ATOM    430  O4' DG  X  14      25.170  45.960  42.660  0.00  0.00            
ATOM    431  C1' DG  X  14      25.520  45.200  41.480  0.00  0.00            
ATOM    432  H1' DG  X  14      26.540  45.430  41.170  0.00  0.00            
ATOM    433  N9  DG  X  14      25.280  43.790  41.790  0.00  0.00            
ATOM    434  C8  DG  X  14      24.170  42.980  41.610  0.00  0.00            
ATOM    435  H8  DG  X  14      23.290  43.330  41.100  0.00  0.00            
ATOM    436  N7  DG  X  14      24.240  41.790  42.130  0.00  0.00            
ATOM    437  C5  DG  X  14      25.520  41.820  42.690  0.00  0.00            
ATOM    438  C6  DG  X  14      26.200  40.760  43.320  0.00  0.00            
ATOM    439  O6  DG  X  14      25.840  39.590  43.440  0.00  0.00            
ATOM    440  N1  DG  X  14      27.390  41.190  43.870  0.00  0.00            
ATOM    441  H1  DG  X  14      27.900  40.510  44.410  0.00  0.00            
ATOM    442  C2  DG  X  14      28.000  42.330  43.600  0.00  0.00            
ATOM    443  N2  DG  X  14      29.190  42.450  44.020  0.00  0.00            
ATOM    444  H21 DG  X  14      29.630  41.870  44.720  0.00  0.00            
ATOM    445  H22 DG  X  14      29.620  43.330  43.780  0.00  0.00            
ATOM    446  N3  DG  X  14      27.480  43.340  42.940  0.00  0.00            
ATOM    447  C4  DG  X  14      26.200  43.050  42.480  0.00  0.00            
ATOM    448  C3' DG  X  14      24.490  47.180  40.780  0.00  0.00            
ATOM    449  H3' DG  X  14      23.580  47.610  40.350  0.00  0.00            
ATOM    450  C2' DG  X  14      24.670  45.740  40.360  0.00  0.00            
ATOM    451  H2' DG  X  14      23.690  45.270  40.300  0.00  0.00            
ATOM    452 H2'' DG  X  14      25.130  45.700  39.370  0.00  0.00            
ATOM    453  O3' DG  X  14      25.530  48.100  40.550  0.00  0.00            
ATOM    454  P   DG  X  15      26.150  48.270  39.100  0.00  0.00            
ATOM    455  OP1 DG  X  15      26.970  49.500  39.120  0.00  0.00            
ATOM    456  OP2 DG  X  15      25.010  48.180  38.140  0.00  0.00            
ATOM    457  O5' DG  X  15      27.170  47.150  38.940  0.00  0.00            
ATOM    458  C5' DG  X  15      28.590  47.320  39.210  0.00  0.00            
ATOM    459  H5' DG  X  15      28.610  47.400  40.300  0.00  0.00            
ATOM    460 H5'' DG  X  15      29.020  48.180  38.700  0.00  0.00            
ATOM    461  C4' DG  X  15      29.340  46.090  38.770  0.00  0.00            
ATOM    462  H4' DG  X  15      30.400  46.300  38.920  0.00  0.00            
ATOM    463  O4' DG  X  15      28.960  45.040  39.640  0.00  0.00            
ATOM    464  C1' DG  X  15      29.090  43.900  38.880  0.00  0.00            
ATOM    465  H1' DG  X  15      30.110  43.540  38.780  0.00  0.00            
ATOM    466  N9  DG  X  15      28.250  42.820  39.450  0.00  0.00            
ATOM    467  C8  DG  X  15      26.970  42.390  39.140  0.00  0.00            
ATOM    468  H8  DG  X  15      26.270  43.060  38.650  0.00  0.00            
ATOM    469  N7  DG  X  15      26.710  41.160  39.590  0.00  0.00            
ATOM    470  C5  DG  X  15      27.900  40.820  40.250  0.00  0.00            
ATOM    471  C6  DG  X  15      28.320  39.590  40.920  0.00  0.00            
ATOM    472  O6  DG  X  15      27.630  38.560  41.070  0.00  0.00            
ATOM    473  N1  DG  X  15      29.490  39.660  41.610  0.00  0.00            
ATOM    474  H1  DG  X  15      29.770  38.870  42.180  0.00  0.00            
ATOM    475  C2  DG  X  15      30.350  40.640  41.310  0.00  0.00            
ATOM    476  N2  DG  X  15      31.500  40.540  41.870  0.00  0.00            
ATOM    477  H21 DG  X  15      31.810  39.720  42.380  0.00  0.00            
ATOM    478  H22 DG  X  15      32.200  41.160  41.490  0.00  0.00            
ATOM    479  N3  DG  X  15      30.080  41.720  40.550  0.00  0.00            
ATOM    480  C4  DG  X  15      28.830  41.810  40.130  0.00  0.00            
ATOM    481  C3' DG  X  15      29.280  45.610  37.320  0.00  0.00            
ATOM    482  H3' DG  X  15      28.680  46.280  36.690  0.00  0.00            
ATOM    483  C2' DG  X  15      28.630  44.250  37.470  0.00  0.00            
ATOM    484  H2' DG  X  15      27.550  44.340  37.400  0.00  0.00            
ATOM    485 H2'' DG  X  15      28.830  43.540  36.670  0.00  0.00            
ATOM    486  O3' DG  X  15      30.610  45.380  36.810  0.00  0.00            
ATOM    487  P   DG  X  16      31.350  46.290  35.750  0.00  0.00            
ATOM    488  OP1 DG  X  16      31.340  47.710  36.160  0.00  0.00            
ATOM    489  OP2 DG  X  16      30.760  45.840  34.470  0.00  0.00            
ATOM    490  O5' DG  X  16      32.900  45.890  35.770  0.00  0.00            
ATOM    491  C5' DG  X  16      33.690  45.910  36.980  0.00  0.00            
ATOM    492  H5' DG  X  16      33.030  46.240  37.790  0.00  0.00            
ATOM    493 H5'' DG  X  16      34.500  46.640  36.920  0.00  0.00            
ATOM    494  C4' DG  X  16      34.350  44.580  37.420  0.00  0.00            
ATOM    495  H4' DG  X  16      35.120  44.850  38.150  0.00  0.00            
ATOM    496  O4' DG  X  16      33.460  43.680  38.090  0.00  0.00            
ATOM    497  C1' DG  X  16      33.670  42.440  37.510  0.00  0.00            
ATOM    498  H1' DG  X  16      34.460  41.880  38.000  0.00  0.00            
ATOM    499  N9  DG  X  16      32.530  41.580  37.530  0.00  0.00            
ATOM    500  C8  DG  X  16      31.350  41.730  36.790  0.00  0.00            
ATOM    501  H8  DG  X  16      31.270  42.560  36.100  0.00  0.00            
ATOM    502  N7  DG  X  16      30.480  40.760  36.970  0.00  0.00            
ATOM    503  C5  DG  X  16      31.150  39.990  37.900  0.00  0.00            
ATOM    504  C6  DG  X  16      30.610  38.870  38.630  0.00  0.00            
ATOM    505  O6  DG  X  16      29.530  38.360  38.480  0.00  0.00            
ATOM    506  N1  DG  X  16      31.540  38.270  39.480  0.00  0.00            
ATOM    507  H1  DG  X  16      31.130  37.550  40.050  0.00  0.00            
ATOM    508  C2  DG  X  16      32.740  38.850  39.680  0.00  0.00            
ATOM    509  N2  DG  X  16      33.510  38.260  40.610  0.00  0.00            
ATOM    510  H21 DG  X  16      33.320  37.370  41.030  0.00  0.00            
ATOM    511  H22 DG  X  16      34.300  38.830  40.880  0.00  0.00            
ATOM    512  N3  DG  X  16      33.200  39.910  39.160  0.00  0.00            
ATOM    513  C4  DG  X  16      32.340  40.450  38.210  0.00  0.00            
ATOM    514  C3' DG  X  16      35.040  43.870  36.250  0.00  0.00            
ATOM    515  H3' DG  X  16      35.060  44.570  35.420  0.00  0.00            
ATOM    516  C2' DG  X  16      34.160  42.690  36.040  0.00  0.00            
ATOM    517  H2' DG  X  16      33.400  42.870  35.270  0.00  0.00            
ATOM    518 H2'' DG  X  16      34.740  41.830  35.700  0.00  0.00            
ATOM    519  O3' DG  X  16      36.320  43.530  36.660  0.00  0.00            
ATOM    520  P   DT  X  17      37.590  44.590  36.500  0.00  0.00            
ATOM    521  OP1 DT  X  17      37.860  45.040  35.110  0.00  0.00            
ATOM    522  OP2 DT  X  17      38.730  43.960  37.200  0.00  0.00            
ATOM    523  O5' DT  X  17      37.100  45.900  37.270  0.00  0.00            
ATOM    524  C5' DT  X  17      37.340  46.180  38.600  0.00  0.00            
ATOM    525  H5' DT  X  17      38.410  46.280  38.780  0.00  0.00            
ATOM    526 H5'' DT  X  17      37.020  45.270  39.120  0.00  0.00            
ATOM    527  C4' DT  X  17      36.570  47.410  39.090  0.00  0.00            
ATOM    528  H4' DT  X  17      36.710  48.240  38.380  0.00  0.00            
ATOM    529  O4' DT  X  17      35.190  47.160  39.210  0.00  0.00            
ATOM    530  C1' DT  X  17      34.690  48.100  40.170  0.00  0.00            
ATOM    531  H1' DT  X  17      34.790  49.110  39.770  0.00  0.00            
ATOM    532  N1  DT  X  17      33.360  47.670  40.540  0.00  0.00            
ATOM    533  C6  DT  X  17      33.060  46.340  40.730  0.00  0.00            
ATOM    534  H6  DT  X  17      33.730  45.530  40.500  0.00  0.00            
ATOM    535  C5  DT  X  17      31.920  45.980  41.440  0.00  0.00            
ATOM    536  C7  DT  X  17      31.770  44.630  41.950  0.00  0.00            
ATOM    537  H71 DT  X  17      32.380  43.840  41.510  0.00  0.00            
ATOM    538  H72 DT  X  17      31.780  44.470  43.030  0.00  0.00            
ATOM    539  H73 DT  X  17      30.810  44.310  41.540  0.00  0.00            
ATOM    540  C4  DT  X  17      30.920  46.970  41.760  0.00  0.00            
ATOM    541  O4  DT  X  17      29.890  46.820  42.390  0.00  0.00            
ATOM    542  N3  DT  X  17      31.280  48.260  41.580  0.00  0.00            
ATOM    543  H3  DT  X  17      30.610  48.950  41.880  0.00  0.00            
ATOM    544  C2  DT  X  17      32.460  48.720  40.900  0.00  0.00            
ATOM    545  O2  DT  X  17      32.620  49.950  40.780  0.00  0.00            
ATOM    546  C3' DT  X  17      36.970  47.790  40.540  0.00  0.00            
ATOM    547  H3' DT  X  17      37.480  46.970  41.060  0.00  0.00            
ATOM    548  C2' DT  X  17      35.640  47.830  41.280  0.00  0.00            
ATOM    549  H2' DT  X  17      35.450  46.880  41.770  0.00  0.00            
ATOM    550 H2'' DT  X  17      35.550  48.700  41.920  0.00  0.00            
ATOM    551  O3' DT  X  17      37.750  48.960  40.690  0.00  0.00            
ATOM    552  P   DT  X  18      39.360  48.860  40.900  0.00  0.00            
ATOM    553  OP1 DT  X  18      39.940  50.080  40.300  0.00  0.00            
ATOM    554  OP2 DT  X  18      39.810  47.520  40.430  0.00  0.00            
ATOM    555  O5' DT  X  18      39.430  48.990  42.510  0.00  0.00            
ATOM    556  C5' DT  X  18      40.560  48.560  43.210  0.00  0.00            
ATOM    557  H5' DT  X  18      41.300  49.330  43.020  0.00  0.00            
ATOM    558 H5'' DT  X  18      40.930  47.630  42.770  0.00  0.00            
ATOM    559  C4' DT  X  18      40.280  48.310  44.700  0.00  0.00            
ATOM    560  H4' DT  X  18      41.210  48.110  45.230  0.00  0.00            
ATOM    561  O4' DT  X  18      39.580  49.500  45.190  0.00  0.00            
ATOM    562  C1' DT  X  18      38.250  49.210  45.470  0.00  0.00            
ATOM    563  H1' DT  X  18      38.330  49.050  46.550  0.00  0.00            
ATOM    564  N1  DT  X  18      37.410  50.360  45.120  0.00  0.00            
ATOM    565  C6  DT  X  18      37.130  50.650  43.800  0.00  0.00            
ATOM    566  H6  DT  X  18      37.330  49.920  43.030  0.00  0.00            
ATOM    567  C5  DT  X  18      36.320  51.700  43.430  0.00  0.00            
ATOM    568  C7  DT  X  18      35.820  51.960  42.010  0.00  0.00            
ATOM    569  H71 DT  X  18      35.670  53.020  41.820  0.00  0.00            
ATOM    570  H72 DT  X  18      36.540  51.730  41.220  0.00  0.00            
ATOM    571  H73 DT  X  18      34.840  51.560  41.750  0.00  0.00            
ATOM    572  C4  DT  X  18      35.880  52.630  44.420  0.00  0.00            
ATOM    573  O4  DT  X  18      35.240  53.640  44.240  0.00  0.00            
ATOM    574  N3  DT  X  18      36.210  52.300  45.750  0.00  0.00            
ATOM    575  H3  DT  X  18      35.960  52.950  46.470  0.00  0.00            
ATOM    576  C2  DT  X  18      36.920  51.170  46.150  0.00  0.00            
ATOM    577  O2  DT  X  18      37.040  51.040  47.340  0.00  0.00            
ATOM    578  C3' DT  X  18      39.290  47.170  44.840  0.00  0.00            
ATOM    579  H3' DT  X  18      39.360  46.530  43.970  0.00  0.00            
ATOM    580  C2' DT  X  18      37.920  47.840  44.810  0.00  0.00            
ATOM    581  H2' DT  X  18      37.600  47.970  43.780  0.00  0.00            
ATOM    582 H2'' DT  X  18      37.190  47.340  45.450  0.00  0.00            
ATOM    583  O3' DT  X  18      39.630  46.640  46.100  0.00  0.00            
ATOM    584  P   DA  X  19      38.910  45.300  46.750  0.00  0.00            
ATOM    585  OP1 DA  X  19      39.750  44.960  47.930  0.00  0.00            
ATOM    586  OP2 DA  X  19      38.620  44.330  45.670  0.00  0.00            
ATOM    587  O5' DA  X  19      37.520  45.710  47.370  0.00  0.00            
ATOM    588  C5' DA  X  19      37.370  46.490  48.520  0.00  0.00            
ATOM    589  H5' DA  X  19      38.200  47.180  48.600  0.00  0.00            
ATOM    590 H5'' DA  X  19      37.470  45.890  49.430  0.00  0.00            
ATOM    591  C4' DA  X  19      35.990  47.220  48.680  0.00  0.00            
ATOM    592  H4' DA  X  19      35.820  47.810  49.580  0.00  0.00            
ATOM    593  O4' DA  X  19      35.900  48.110  47.630  0.00  0.00            
ATOM    594  C1' DA  X  19      34.460  48.140  47.230  0.00  0.00            
ATOM    595  H1' DA  X  19      33.940  48.600  48.070  0.00  0.00            
ATOM    596  N9  DA  X  19      34.210  48.860  46.000  0.00  0.00            
ATOM    597  C8  DA  X  19      34.220  48.400  44.700  0.00  0.00            
ATOM    598  H8  DA  X  19      34.710  47.490  44.400  0.00  0.00            
ATOM    599  N7  DA  X  19      33.670  49.220  43.800  0.00  0.00            
ATOM    600  C5  DA  X  19      33.290  50.270  44.610  0.00  0.00            
ATOM    601  C6  DA  X  19      32.610  51.450  44.310  0.00  0.00            
ATOM    602  N6  DA  X  19      32.180  51.740  43.100  0.00  0.00            
ATOM    603  H61 DA  X  19      31.550  52.510  43.000  0.00  0.00            
ATOM    604  H62 DA  X  19      32.310  51.160  42.280  0.00  0.00            
ATOM    605  N1  DA  X  19      32.170  52.290  45.260  0.00  0.00            
ATOM    606  C2  DA  X  19      32.390  52.000  46.470  0.00  0.00            
ATOM    607  H2  DA  X  19      32.010  52.690  47.210  0.00  0.00            
ATOM    608  N3  DA  X  19      33.100  50.980  46.960  0.00  0.00            
ATOM    609  C4  DA  X  19      33.560  50.140  45.950  0.00  0.00            
ATOM    610  C3' DA  X  19      34.810  46.220  48.440  0.00  0.00            
ATOM    611  H3' DA  X  19      35.110  45.170  48.370  0.00  0.00            
ATOM    612  C2' DA  X  19      34.120  46.660  47.140  0.00  0.00            
ATOM    613  H2' DA  X  19      34.580  46.290  46.220  0.00  0.00            
ATOM    614 H2'' DA  X  19      33.040  46.590  47.240  0.00  0.00            
ATOM    615  O3' DA  X  19      33.920  46.360  49.480  0.00  0.00            
ATOM    616  P   DG  X  20      34.130  45.740  50.990  0.00  0.00            
ATOM    617  OP1 DG  X  20      32.880  45.950  51.710  0.00  0.00            
ATOM    618  OP2 DG  X  20      35.390  46.170  51.610  0.00  0.00            
ATOM    619  O5' DG  X  20      34.370  44.120  50.730  0.00  0.00            
ATOM    620  C5' DG  X  20      33.310  43.270  50.190  0.00  0.00            
ATOM    621  H5' DG  X  20      32.970  43.530  49.190  0.00  0.00            
ATOM    622 H5'' DG  X  20      32.460  43.390  50.870  0.00  0.00            
ATOM    623  C4' DG  X  20      33.760  41.780  50.290  0.00  0.00            
ATOM    624  H4' DG  X  20      34.100  41.400  51.250  0.00  0.00            
ATOM    625  O4' DG  X  20      32.690  40.900  49.820  0.00  0.00            
ATOM    626  C1' DG  X  20      33.080  40.300  48.550  0.00  0.00            
ATOM    627  H1' DG  X  20      33.540  39.330  48.690  0.00  0.00            
ATOM    628  N9  DG  X  20      32.020  40.100  47.500  0.00  0.00            
ATOM    629  C8  DG  X  20      31.560  40.980  46.560  0.00  0.00            
ATOM    630  H8  DG  X  20      31.990  41.950  46.380  0.00  0.00            
ATOM    631  N7  DG  X  20      30.520  40.520  45.860  0.00  0.00            
ATOM    632  C5  DG  X  20      30.330  39.200  46.350  0.00  0.00            
ATOM    633  C6  DG  X  20      29.320  38.220  46.000  0.00  0.00            
ATOM    634  O6  DG  X  20      28.520  38.380  45.070  0.00  0.00            
ATOM    635  N1  DG  X  20      29.500  36.990  46.680  0.00  0.00            
ATOM    636  H1  DG  X  20      28.740  36.330  46.750  0.00  0.00            
ATOM    637  C2  DG  X  20      30.520  36.810  47.530  0.00  0.00            
ATOM    638  N2  DG  X  20      30.720  35.650  47.930  0.00  0.00            
ATOM    639  H21 DG  X  20      30.220  34.820  47.640  0.00  0.00            
ATOM    640  H22 DG  X  20      31.550  35.420  48.460  0.00  0.00            
ATOM    641  N3  DG  X  20      31.370  37.750  47.940  0.00  0.00            
ATOM    642  C4  DG  X  20      31.310  38.870  47.280  0.00  0.00            
ATOM    643  C3' DG  X  20      34.910  41.530  49.350  0.00  0.00            
ATOM    644  H3' DG  X  20      35.450  42.450  49.130  0.00  0.00            
ATOM    645  C2' DG  X  20      34.170  41.230  48.050  0.00  0.00            
ATOM    646  H2' DG  X  20      33.880  42.250  47.810  0.00  0.00            
ATOM    647 H2'' DG  X  20      34.690  40.810  47.190  0.00  0.00            
ATOM    648  O3' DG  X  20      35.840  40.560  49.760  0.00  0.00            
ATOM    649  P   DG  X  21      37.010  40.090  48.810  0.00  0.00            
ATOM    650  OP1 DG  X  21      37.990  39.500  49.720  0.00  0.00            
ATOM    651  OP2 DG  X  21      37.340  41.160  47.840  0.00  0.00            
ATOM    652  O5' DG  X  21      36.450  38.870  47.960  0.00  0.00            
ATOM    653  C5' DG  X  21      36.040  37.670  48.510  0.00  0.00            
ATOM    654  H5' DG  X  21      35.300  37.880  49.280  0.00  0.00            
ATOM    655 H5'' DG  X  21      36.860  37.150  49.010  0.00  0.00            
ATOM    656  C4' DG  X  21      35.400  36.680  47.590  0.00  0.00            
ATOM    657  H4' DG  X  21      35.130  35.890  48.300  0.00  0.00            
ATOM    658  O4' DG  X  21      34.310  37.100  46.900  0.00  0.00            
ATOM    659  C1' DG  X  21      34.100  36.130  45.900  0.00  0.00            
ATOM    660  H1' DG  X  21      33.800  35.160  46.310  0.00  0.00            
ATOM    661  N9  DG  X  21      32.990  36.590  44.980  0.00  0.00            
ATOM    662  C8  DG  X  21      32.850  37.790  44.290  0.00  0.00            
ATOM    663  H8  DG  X  21      33.560  38.580  44.470  0.00  0.00            
ATOM    664  N7  DG  X  21      31.750  37.890  43.540  0.00  0.00            
ATOM    665  C5  DG  X  21      31.090  36.650  43.750  0.00  0.00            
ATOM    666  C6  DG  X  21      29.940  36.060  43.180  0.00  0.00            
ATOM    667  O6  DG  X  21      29.280  36.580  42.330  0.00  0.00            
ATOM    668  N1  DG  X  21      29.620  34.790  43.560  0.00  0.00            
ATOM    669  H1  DG  X  21      28.700  34.450  43.320  0.00  0.00            
ATOM    670  C2  DG  X  21      30.570  34.070  44.200  0.00  0.00            
ATOM    671  N2  DG  X  21      30.240  32.850  44.430  0.00  0.00            
ATOM    672  H21 DG  X  21      29.540  32.430  43.840  0.00  0.00            
ATOM    673  H22 DG  X  21      30.840  32.340  45.060  0.00  0.00            
ATOM    674  N3  DG  X  21      31.610  34.530  44.850  0.00  0.00            
ATOM    675  C4  DG  X  21      31.840  35.840  44.560  0.00  0.00            
ATOM    676  C3' DG  X  21      36.380  36.250  46.460  0.00  0.00            
ATOM    677  H3' DG  X  21      37.080  37.080  46.350  0.00  0.00            
ATOM    678  C2' DG  X  21      35.480  36.060  45.200  0.00  0.00            
ATOM    679  H2' DG  X  21      35.590  36.930  44.550  0.00  0.00            
ATOM    680 H2'' DG  X  21      35.560  35.140  44.620  0.00  0.00            
ATOM    681  O3' DG  X  21      37.050  35.050  46.850  0.00  0.00            
ATOM    682  P   DG3 X  22      38.280  34.440  45.970  0.00  0.00            
ATOM    683  OP1 DG3 X  22      39.170  33.680  46.880  0.00  0.00            
ATOM    684  OP2 DG3 X  22      38.900  35.430  45.060  0.00  0.00            
ATOM    685  O5' DG3 X  22      37.380  33.490  45.080  0.00  0.00            
ATOM    686  C5' DG3 X  22      36.800  32.310  45.600  0.00  0.00            
ATOM    687  H5' DG3 X  22      36.110  32.420  46.440  0.00  0.00            
ATOM    688 H5'' DG3 X  22      37.590  31.610  45.890  0.00  0.00            
ATOM    689  C4' DG3 X  22      35.980  31.580  44.470  0.00  0.00            
ATOM    690  H4' DG3 X  22      35.620  30.610  44.820  0.00  0.00            
ATOM    691  O4' DG3 X  22      34.920  32.370  44.010  0.00  0.00            
ATOM    692  C1' DG3 X  22      34.770  32.350  42.620  0.00  0.00            
ATOM    693  H1' DG3 X  22      34.380  31.410  42.240  0.00  0.00            
ATOM    694  N9  DG3 X  22      33.980  33.450  42.010  0.00  0.00            
ATOM    695  C8  DG3 X  22      34.270  34.750  41.940  0.00  0.00            
ATOM    696  H8  DG3 X  22      35.190  35.140  42.340  0.00  0.00            
ATOM    697  N7  DG3 X  22      33.340  35.450  41.380  0.00  0.00            
ATOM    698  C5  DG3 X  22      32.370  34.520  41.020  0.00  0.00            
ATOM    699  C6  DG3 X  22      31.100  34.610  40.390  0.00  0.00            
ATOM    700  O6  DG3 X  22      30.560  35.610  39.960  0.00  0.00            
ATOM    701  N1  DG3 X  22      30.580  33.440  40.100  0.00  0.00            
ATOM    702  H1  DG3 X  22      29.740  33.420  39.540  0.00  0.00            
ATOM    703  C2  DG3 X  22      31.150  32.190  40.330  0.00  0.00            
ATOM    704  N2  DG3 X  22      30.450  31.120  39.950  0.00  0.00            
ATOM    705  H21 DG3 X  22      29.490  31.010  39.680  0.00  0.00            
ATOM    706  H22 DG3 X  22      30.990  30.290  40.180  0.00  0.00            
ATOM    707  N3  DG3 X  22      32.350  32.020  40.890  0.00  0.00            
ATOM    708  C4  DG3 X  22      32.890  33.260  41.240  0.00  0.00            
ATOM    709  C3' DG3 X  22      36.860  31.430  43.170  0.00  0.00            
ATOM    710  H3' DG3 X  22      37.870  31.800  43.370  0.00  0.00            
ATOM    711  C2' DG3 X  22      36.250  32.370  42.160  0.00  0.00            
ATOM    712  H2' DG3 X  22      36.640  33.380  42.240  0.00  0.00            
ATOM    713 H2'' DG3 X  22      36.400  32.030  41.130  0.00  0.00            
ATOM    714  O3' DG3 X  22      36.660  30.090  42.810  0.00  0.00            
ATOM    715 HO3' DG3 X  22      37.350  29.530  43.160  0.00  0.00            
ATOM    716  K+  K+  X  23      28.110  36.320  39.660  0.00  0.00            
ATOM    717  K+  K+  X  24      26.920  37.080  43.300  0.00  0.00            
ATOM    718  C40 BRA X  25      18.010  37.950  28.420  0.00  0.00            
ATOM    719 H402 BRA X  25      18.920  37.830  27.840  0.00  0.00            
ATOM    720 H403 BRA X  25      18.080  38.770  29.140  0.00  0.00            
ATOM    721  C41 BRA X  25      16.810  38.260  27.480  0.00  0.00            
ATOM    722 H412 BRA X  25      16.730  39.350  27.330  0.00  0.00            
ATOM    723 H413 BRA X  25      16.940  37.730  26.530  0.00  0.00            
ATOM    724  C42 BRA X  25      15.620  37.650  28.100  0.00  0.00            
ATOM    725 H422 BRA X  25      14.910  38.410  28.460  0.00  0.00            
ATOM    726 H423 BRA X  25      15.110  37.050  27.340  0.00  0.00            
ATOM    727  C43 BRA X  25      16.150  36.670  29.160  0.00  0.00            
ATOM    728 H432 BRA X  25      15.750  36.930  30.150  0.00  0.00            
ATOM    729 H433 BRA X  25      15.910  35.650  28.880  0.00  0.00            
ATOM    730  N39 BRA X  25      17.680  36.730  29.160  0.00  0.00            
ATOM    731  H39 BRA X  25      18.030  36.860  30.120  0.00  0.00            
ATOM    732  C38 BRA X  25      18.390  35.510  28.470  0.00  0.00            
ATOM    733 H382 BRA X  25      17.930  35.420  27.490  0.00  0.00            
ATOM    734 H383 BRA X  25      19.390  35.820  28.190  0.00  0.00            
ATOM    735  C37 BRA X  25      18.320  34.150  29.140  0.00  0.00            
ATOM    736 H372 BRA X  25      17.240  34.110  29.350  0.00  0.00            
ATOM    737 H373 BRA X  25      18.940  34.130  30.040  0.00  0.00            
ATOM    738  C36 BRA X  25      18.750  33.050  28.250  0.00  0.00            
ATOM    739  O52 BRA X  25      18.650  33.120  26.980  0.00  0.00            
ATOM    740  N17 BRA X  25      19.230  31.940  29.060  0.00  0.00            
ATOM    741  H17 BRA X  25      18.950  32.020  30.030  0.00  0.00            
ATOM    742  C3  BRA X  25      19.690  30.680  28.690  0.00  0.00            
ATOM    743  C4  BRA X  25      19.720  29.630  29.660  0.00  0.00            
ATOM    744  H4  BRA X  25      19.250  29.770  30.620  0.00  0.00            
ATOM    745  C2  BRA X  25      20.190  30.360  27.370  0.00  0.00            
ATOM    746  H2  BRA X  25      20.010  31.110  26.600  0.00  0.00            
ATOM    747  C1  BRA X  25      20.800  29.140  27.020  0.00  0.00            
ATOM    748  H1  BRA X  25      21.060  29.020  25.970  0.00  0.00            
ATOM    749  C6  BRA X  25      20.880  28.120  28.040  0.00  0.00            
ATOM    750  C10 BRA X  25      21.530  26.870  27.760  0.00  0.00            
ATOM    751  N19 BRA X  25      22.210  26.650  26.560  0.00  0.00            
ATOM    752  H19 BRA X  25      21.890  25.930  25.930  0.00  0.00            
ATOM    753  C28 BRA X  25      23.390  27.080  26.090  0.00  0.00            
ATOM    754  C29 BRA X  25      24.220  27.910  26.800  0.00  0.00            
ATOM    755  H29 BRA X  25      23.920  28.230  27.790  0.00  0.00            
ATOM    756  C24 BRA X  25      25.470  28.240  26.340  0.00  0.00            
ATOM    757  H24 BRA X  25      26.060  28.870  26.990  0.00  0.00            
ATOM    758  C25 BRA X  25      26.020  27.770  25.120  0.00  0.00            
ATOM    759  N15 BRA X  25      27.320  28.080  24.680  0.00  0.00            
ATOM    760  C16 BRA X  25      28.070  27.210  23.760  0.00  0.00            
ATOM    761 H161 BRA X  25      29.130  27.240  24.070  0.00  0.00            
ATOM    762 H162 BRA X  25      27.880  27.650  22.780  0.00  0.00            
ATOM    763 H163 BRA X  25      27.650  26.210  23.890  0.00  0.00            
ATOM    764  C18 BRA X  25      28.030  29.360  24.940  0.00  0.00            
ATOM    765 H181 BRA X  25      29.120  29.270  24.840  0.00  0.00            
ATOM    766 H182 BRA X  25      27.780  29.750  25.930  0.00  0.00            
ATOM    767 H183 BRA X  25      27.710  30.060  24.160  0.00  0.00            
ATOM    768  C26 BRA X  25      25.190  26.990  24.320  0.00  0.00            
ATOM    769  H26 BRA X  25      25.510  26.740  23.310  0.00  0.00            
ATOM    770  C27 BRA X  25      23.900  26.580  24.790  0.00  0.00            
ATOM    771  H27 BRA X  25      23.260  26.020  24.120  0.00  0.00            
ATOM    772  C5  BRA X  25      20.370  28.430  29.350  0.00  0.00            
ATOM    773  N7  BRA X  25      20.370  27.490  30.390  0.00  0.00            
ATOM    774  H90 BRA X  25      19.760  27.580  31.190  0.00  0.00            
ATOM    775  C8  BRA X  25      20.980  26.270  30.130  0.00  0.00            
ATOM    776  C11 BRA X  25      21.080  25.400  31.300  0.00  0.00            
ATOM    777  H11 BRA X  25      20.680  25.770  32.230  0.00  0.00            
ATOM    778  C9  BRA X  25      21.580  25.920  28.880  0.00  0.00            
ATOM    779  C14 BRA X  25      22.220  24.640  28.830  0.00  0.00            
ATOM    780  H14 BRA X  25      22.840  24.380  27.970  0.00  0.00            
ATOM    781  C13 BRA X  25      22.300  23.830  29.970  0.00  0.00            
ATOM    782  H13 BRA X  25      22.880  22.930  29.860  0.00  0.00            
ATOM    783  C12 BRA X  25      21.740  24.190  31.180  0.00  0.00            
ATOM    784  N21 BRA X  25      21.940  23.310  32.290  0.00  0.00            
ATOM    785  H21 BRA X  25      21.090  23.030  32.760  0.00  0.00            
ATOM    786  C44 BRA X  25      23.100  22.820  32.800  0.00  0.00            
ATOM    787  O53 BRA X  25      24.170  23.200  32.360  0.00  0.00            
ATOM    788  C45 BRA X  25      23.020  21.630  33.870  0.00  0.00            
ATOM    789 H452 BRA X  25      22.530  21.910  34.810  0.00  0.00            
ATOM    790 H453 BRA X  25      22.420  20.840  33.410  0.00  0.00            
ATOM    791  C46 BRA X  25      24.420  21.190  34.290  0.00  0.00            
ATOM    792 H462 BRA X  25      25.090  21.150  33.430  0.00  0.00            
ATOM    793 H463 BRA X  25      24.420  20.190  34.720  0.00  0.00            
ATOM    794  N47 BRA X  25      25.060  22.180  35.240  0.00  0.00            
ATOM    795  H47 BRA X  25      24.780  23.140  35.020  0.00  0.00            
ATOM    796  C48 BRA X  25      26.500  22.200  35.340  0.00  0.00            
ATOM    797 H482 BRA X  25      26.860  22.750  34.470  0.00  0.00            
ATOM    798 H483 BRA X  25      26.840  21.160  35.280  0.00  0.00            
ATOM    799  C49 BRA X  25      26.920  22.930  36.670  0.00  0.00            
ATOM    800 H492 BRA X  25      27.950  22.660  36.960  0.00  0.00            
ATOM    801 H493 BRA X  25      26.910  23.980  36.360  0.00  0.00            
ATOM    802  C50 BRA X  25      25.720  22.540  37.670  0.00  0.00            
ATOM    803 H502 BRA X  25      26.010  21.810  38.440  0.00  0.00            
ATOM    804 H503 BRA X  25      25.220  23.400  38.120  0.00  0.00            
ATOM    805  C51 BRA X  25      24.690  21.830  36.700  0.00  0.00            
ATOM    806 H512 BRA X  25      23.640  21.990  36.980  0.00  0.00            
ATOM    807 H513 BRA X  25      24.850  20.750  36.780  0.00  0.00            
END
ATOM      1 HO5' DA5 X   1      35.620  30.150  49.030  0.00  0.00            
ATOM      2  O5' DA5 X   1      35.130  29.360  48.780  0.00  0.00            
ATOM      3  C5' DA5 X   1      34.080  29.330  49.740  0.00  0.00            
ATOM      4  H5' DA5 X   1      33.120  29.710  49.400  0.00  0.00            
ATOM      5 H5'' DA5 X   1      34.390  30.120  50.430  0.00  0.00            
ATOM      6  C4' DA5 X   1      33.940  27.930  50.410  0.00  0.00            
ATOM      7  H4' DA5 X   1      33.530  27.300  49.620  0.00  0.00            
ATOM      8  O4' DA5 X   1      35.210  27.360  50.830  0.00  0.00            
ATOM      9  C1' DA5 X   1      35.260  27.250  52.200  0.00  0.00            
ATOM     10  H1' DA5 X   1      35.600  26.280  52.570  0.00  0.00            
ATOM     11  N9  DA5 X   1      36.020  28.390  52.890  0.00  0.00            
ATOM     12  C8  DA5 X   1      36.400  29.550  52.290  0.00  0.00            
ATOM     13  H8  DA5 X   1      36.490  29.580  51.220  0.00  0.00            
ATOM     14  N7  DA5 X   1      37.060  30.310  53.100  0.00  0.00            
ATOM     15  C5  DA5 X   1      36.760  29.860  54.340  0.00  0.00            
ATOM     16  C6  DA5 X   1      37.070  30.270  55.640  0.00  0.00            
ATOM     17  N6  DA5 X   1      37.610  31.460  55.990  0.00  0.00            
ATOM     18  H61 DA5 X   1      37.840  31.490  56.970  0.00  0.00            
ATOM     19  H62 DA5 X   1      37.950  32.010  55.220  0.00  0.00            
ATOM     20  N1  DA5 X   1      36.860  29.450  56.590  0.00  0.00            
ATOM     21  C2  DA5 X   1      36.360  28.210  56.340  0.00  0.00            
ATOM     22  H2  DA5 X   1      36.160  27.500  57.130  0.00  0.00            
ATOM     23  N3  DA5 X   1      36.040  27.680  55.220  0.00  0.00            
ATOM     24  C4  DA5 X   1      36.280  28.550  54.250  0.00  0.00            
ATOM     25  C3' DA5 X   1      33.030  27.800  51.570  0.00  0.00            
ATOM     26  H3' DA5 X   1      32.820  28.820  51.910  0.00  0.00            
ATOM     27  C2' DA5 X   1      33.810  27.190  52.750  0.00  0.00            
ATOM     28  H2' DA5 X   1      33.780  27.860  53.600  0.00  0.00            
ATOM     29 H2'' DA5 X   1      33.370  26.210  52.910  0.00  0.00            
ATOM     30  O3' DA5 X   1      31.920  26.950  51.520  0.00  0.00            
ATOM     31  P   DG  X   2      30.400  27.520  51.910  0.00  0.00            
ATOM     32  OP1 DG  X   2      30.370  28.150  53.210  0.00  0.00            
ATOM     33  OP2 DG  X   2      29.550  26.380  51.700  0.00  0.00            
ATOM     34  O5' DG  X   2      30.050  28.710  50.920  0.00  0.00            
ATOM     35  C5' DG  X   2      29.920  28.520  49.510  0.00  0.00            
ATOM     36  H5' DG  X   2      30.490  27.700  49.060  0.00  0.00            
ATOM     37 H5'' DG  X   2      30.420  29.440  49.190  0.00  0.00            
ATOM     38  C4' DG  X   2      28.410  28.500  49.020  0.00  0.00            
ATOM     39  H4' DG  X   2      27.950  27.640  49.510  0.00  0.00            
ATOM     40  O4' DG  X   2      27.640  29.710  49.440  0.00  0.00            
ATOM     41  C1' DG  X   2      26.730  30.010  48.360  0.00  0.00            
ATOM     42  H1' DG  X   2      25.670  29.940  48.580  0.00  0.00            
ATOM     43  N9  DG  X   2      27.090  31.360  47.750  0.00  0.00            
ATOM     44  C8  DG  X   2      28.160  32.190  48.140  0.00  0.00            
ATOM     45  H8  DG  X   2      28.690  31.860  49.020  0.00  0.00            
ATOM     46  N7  DG  X   2      28.310  33.290  47.460  0.00  0.00            
ATOM     47  C5  DG  X   2      27.150  33.360  46.670  0.00  0.00            
ATOM     48  C6  DG  X   2      26.500  34.310  45.740  0.00  0.00            
ATOM     49  O6  DG  X   2      27.040  35.330  45.300  0.00  0.00            
ATOM     50  N1  DG  X   2      25.090  34.090  45.490  0.00  0.00            
ATOM     51  H1  DG  X   2      24.650  34.650  44.770  0.00  0.00            
ATOM     52  C2  DG  X   2      24.500  32.980  45.910  0.00  0.00            
ATOM     53  N2  DG  X   2      23.360  32.760  45.340  0.00  0.00            
ATOM     54  H21 DG  X   2      23.000  33.510  44.760  0.00  0.00            
ATOM     55  H22 DG  X   2      22.810  31.950  45.600  0.00  0.00            
ATOM     56  N3  DG  X   2      25.150  32.010  46.520  0.00  0.00            
ATOM     57  C4  DG  X   2      26.400  32.250  46.900  0.00  0.00            
ATOM     58  C3' DG  X   2      28.250  28.350  47.520  0.00  0.00            
ATOM     59  H3' DG  X   2      29.110  28.830  47.050  0.00  0.00            
ATOM     60  C2' DG  X   2      26.860  28.970  47.210  0.00  0.00            
ATOM     61  H2' DG  X   2      26.680  29.260  46.170  0.00  0.00            
ATOM     62 H2'' DG  X   2      26.120  28.210  47.480  0.00  0.00            
ATOM     63  O3' DG  X   2      28.160  26.940  47.250  0.00  0.00            
ATOM     64  P   DG  X   3      29.030  26.180  46.160  0.00  0.00            
ATOM     65  OP1 DG  X   3      29.090  24.730  46.290  0.00  0.00            
ATOM     66  OP2 DG  X   3      30.340  26.880  46.180  0.00  0.00            
ATOM     67  O5' DG  X   3      28.160  26.590  44.870  0.00  0.00            
ATOM     68  C5' DG  X   3      26.840  26.090  44.660  0.00  0.00            
ATOM     69  H5' DG  X   3      26.270  25.950  45.580  0.00  0.00            
ATOM     70 H5'' DG  X   3      26.940  25.080  44.260  0.00  0.00            
ATOM     71  C4' DG  X   3      25.950  26.780  43.590  0.00  0.00            
ATOM     72  H4' DG  X   3      24.940  26.360  43.660  0.00  0.00            
ATOM     73  O4' DG  X   3      25.860  28.160  43.870  0.00  0.00            
ATOM     74  C1' DG  X   3      25.760  28.790  42.720  0.00  0.00            
ATOM     75  H1' DG  X   3      24.800  28.640  42.230  0.00  0.00            
ATOM     76  N9  DG  X   3      26.100  30.230  43.020  0.00  0.00            
ATOM     77  C8  DG  X   3      27.250  30.720  43.550  0.00  0.00            
ATOM     78  H8  DG  X   3      28.100  30.170  43.930  0.00  0.00            
ATOM     79  N7  DG  X   3      27.550  31.990  43.410  0.00  0.00            
ATOM     80  C5  DG  X   3      26.400  32.360  42.650  0.00  0.00            
ATOM     81  C6  DG  X   3      26.150  33.640  42.070  0.00  0.00            
ATOM     82  O6  DG  X   3      26.930  34.640  42.230  0.00  0.00            
ATOM     83  N1  DG  X   3      25.020  33.760  41.340  0.00  0.00            
ATOM     84  H1  DG  X   3      24.800  34.680  40.970  0.00  0.00            
ATOM     85  C2  DG  X   3      24.250  32.690  41.090  0.00  0.00            
ATOM     86  N2  DG  X   3      23.400  32.900  40.090  0.00  0.00            
ATOM     87  H21 DG  X   3      23.040  33.810  39.830  0.00  0.00            
ATOM     88  H22 DG  X   3      23.160  31.980  39.750  0.00  0.00            
ATOM     89  N3  DG  X   3      24.420  31.460  41.640  0.00  0.00            
ATOM     90  C4  DG  X   3      25.510  31.300  42.390  0.00  0.00            
ATOM     91  C3' DG  X   3      26.670  26.620  42.270  0.00  0.00            
ATOM     92  H3' DG  X   3      27.640  26.130  42.250  0.00  0.00            
ATOM     93  C2' DG  X   3      26.830  28.110  41.840  0.00  0.00            
ATOM     94  H2' DG  X   3      27.840  28.410  42.120  0.00  0.00            
ATOM     95 H2'' DG  X   3      26.760  28.380  40.790  0.00  0.00            
ATOM     96  O3' DG  X   3      25.720  25.950  41.340  0.00  0.00            
ATOM     97  P   DG  X   4      26.170  25.470  39.910  0.00  0.00            
ATOM     98  OP1 DG  X   4      25.450  24.190  39.810  0.00  0.00            
ATOM     99  OP2 DG  X   4      27.560  25.600  39.660  0.00  0.00            
ATOM    100  O5' DG  X   4      25.440  26.530  38.950  0.00  0.00            
ATOM    101  C5' DG  X   4      23.970  26.460  38.930  0.00  0.00            
ATOM    102  H5' DG  X   4      23.600  26.580  39.950  0.00  0.00            
ATOM    103 H5'' DG  X   4      23.640  25.460  38.650  0.00  0.00            
ATOM    104  C4' DG  X   4      23.460  27.430  37.820  0.00  0.00            
ATOM    105  H4' DG  X   4      22.380  27.270  37.800  0.00  0.00            
ATOM    106  O4' DG  X   4      23.810  28.740  38.200  0.00  0.00            
ATOM    107  C1' DG  X   4      24.520  29.330  37.100  0.00  0.00            
ATOM    108  H1' DG  X   4      23.770  29.750  36.440  0.00  0.00            
ATOM    109  N9  DG  X   4      25.600  30.160  37.630  0.00  0.00            
ATOM    110  C8  DG  X   4      26.720  29.770  38.460  0.00  0.00            
ATOM    111  H8  DG  X   4      26.970  28.720  38.500  0.00  0.00            
ATOM    112  N7  DG  X   4      27.300  30.790  39.000  0.00  0.00            
ATOM    113  C5  DG  X   4      26.640  31.960  38.540  0.00  0.00            
ATOM    114  C6  DG  X   4      26.900  33.300  38.670  0.00  0.00            
ATOM    115  O6  DG  X   4      27.750  33.760  39.460  0.00  0.00            
ATOM    116  N1  DG  X   4      26.000  34.170  38.040  0.00  0.00            
ATOM    117  H1  DG  X   4      26.280  35.130  38.200  0.00  0.00            
ATOM    118  C2  DG  X   4      25.090  33.730  37.120  0.00  0.00            
ATOM    119  N2  DG  X   4      24.350  34.460  36.380  0.00  0.00            
ATOM    120  H21 DG  X   4      24.330  35.460  36.500  0.00  0.00            
ATOM    121  H22 DG  X   4      23.720  34.070  35.700  0.00  0.00            
ATOM    122  N3  DG  X   4      24.760  32.440  36.970  0.00  0.00            
ATOM    123  C4  DG  X   4      25.640  31.570  37.620  0.00  0.00            
ATOM    124  C3' DG  X   4      23.880  27.170  36.370  0.00  0.00            
ATOM    125  H3' DG  X   4      24.220  26.160  36.140  0.00  0.00            
ATOM    126  C2' DG  X   4      24.980  28.160  36.240  0.00  0.00            
ATOM    127  H2' DG  X   4      25.890  27.720  36.640  0.00  0.00            
ATOM    128 H2'' DG  X   4      25.030  28.600  35.250  0.00  0.00            
ATOM    129  O3' DG  X   4      22.710  27.580  35.520  0.00  0.00            
ATOM    130  P   DT  X   5      22.670  26.880  34.140  0.00  0.00            
ATOM    131  OP1 DT  X   5      23.960  26.830  33.490  0.00  0.00            
ATOM    132  OP2 DT  X   5      21.460  27.470  33.480  0.00  0.00            
ATOM    133  O5' DT  X   5      22.280  25.440  34.490  0.00  0.00            
ATOM    134  C5' DT  X   5      21.010  25.140  35.070  0.00  0.00            
ATOM    135  H5' DT  X   5      20.250  25.070  34.290  0.00  0.00            
ATOM    136 H5'' DT  X   5      20.650  26.050  35.540  0.00  0.00            
ATOM    137  C4' DT  X   5      21.000  23.900  35.990  0.00  0.00            
ATOM    138  H4' DT  X   5      21.520  23.050  35.540  0.00  0.00            
ATOM    139  O4' DT  X   5      21.560  24.240  37.130  0.00  0.00            
ATOM    140  C1' DT  X   5      20.850  23.550  38.180  0.00  0.00            
ATOM    141  H1' DT  X   5      20.980  22.480  38.070  0.00  0.00            
ATOM    142  N1  DT  X   5      21.270  24.000  39.490  0.00  0.00            
ATOM    143  C6  DT  X   5      20.940  25.250  39.970  0.00  0.00            
ATOM    144  H6  DT  X   5      20.310  25.790  39.270  0.00  0.00            
ATOM    145  C5  DT  X   5      21.240  25.630  41.280  0.00  0.00            
ATOM    146  C7  DT  X   5      21.000  27.050  41.650  0.00  0.00            
ATOM    147  H71 DT  X   5      20.160  26.950  42.330  0.00  0.00            
ATOM    148  H72 DT  X   5      21.890  27.570  42.030  0.00  0.00            
ATOM    149  H73 DT  X   5      20.620  27.440  40.710  0.00  0.00            
ATOM    150  C4  DT  X   5      22.110  24.790  42.120  0.00  0.00            
ATOM    151  O4  DT  X   5      22.510  24.980  43.320  0.00  0.00            
ATOM    152  N3  DT  X   5      22.440  23.560  41.520  0.00  0.00            
ATOM    153  H3  DT  X   5      22.780  22.960  42.260  0.00  0.00            
ATOM    154  C2  DT  X   5      21.870  23.050  40.350  0.00  0.00            
ATOM    155  O2  DT  X   5      21.900  21.880  40.130  0.00  0.00            
ATOM    156  C3' DT  X   5      19.530  23.530  36.290  0.00  0.00            
ATOM    157  H3' DT  X   5      18.860  24.230  35.790  0.00  0.00            
ATOM    158  C2' DT  X   5      19.370  23.800  37.750  0.00  0.00            
ATOM    159  H2' DT  X   5      19.010  24.820  37.870  0.00  0.00            
ATOM    160 H2'' DT  X   5      18.810  23.230  38.490  0.00  0.00            
ATOM    161  O3' DT  X   5      19.220  22.100  36.120  0.00  0.00            
ATOM    162  P   DT  X   6      17.870  21.620  35.370  0.00  0.00            
ATOM    163  OP1 DT  X   6      17.670  20.180  35.480  0.00  0.00            
ATOM    164  OP2 DT  X   6      17.780  22.350  34.080  0.00  0.00            
ATOM    165  O5' DT  X   6      16.760  22.190  36.370  0.00  0.00            
ATOM    166  C5' DT  X   6      15.470  22.340  35.940  0.00  0.00            
ATOM    167  H5' DT  X   6      15.300  21.370  35.480  0.00  0.00            
ATOM    168 H5'' DT  X   6      15.300  23.150  35.230  0.00  0.00            
ATOM    169  C4' DT  X   6      14.510  22.410  37.150  0.00  0.00            
ATOM    170  H4' DT  X   6      13.470  22.630  36.920  0.00  0.00            
ATOM    171  O4' DT  X   6      14.690  21.180  37.970  0.00  0.00            
ATOM    172  C1' DT  X   6      14.630  21.460  39.370  0.00  0.00            
ATOM    173  H1' DT  X   6      13.680  21.040  39.690  0.00  0.00            
ATOM    174  N1  DT  X   6      15.880  20.950  39.950  0.00  0.00            
ATOM    175  C6  DT  X   6      16.990  20.630  39.110  0.00  0.00            
ATOM    176  H6  DT  X   6      16.830  20.590  38.040  0.00  0.00            
ATOM    177  C5  DT  X   6      18.150  20.200  39.770  0.00  0.00            
ATOM    178  C7  DT  X   6      19.250  19.890  38.820  0.00  0.00            
ATOM    179  H71 DT  X   6      20.010  20.670  38.910  0.00  0.00            
ATOM    180  H72 DT  X   6      19.740  18.950  39.060  0.00  0.00            
ATOM    181  H73 DT  X   6      18.870  20.080  37.820  0.00  0.00            
ATOM    182  C4  DT  X   6      18.180  19.840  41.180  0.00  0.00            
ATOM    183  O4  DT  X   6      19.080  19.410  41.750  0.00  0.00            
ATOM    184  N3  DT  X   6      17.040  20.130  41.730  0.00  0.00            
ATOM    185  H3  DT  X   6      16.970  19.800  42.680  0.00  0.00            
ATOM    186  C2  DT  X   6      15.890  20.790  41.300  0.00  0.00            
ATOM    187  O2  DT  X   6      14.870  21.040  42.010  0.00  0.00            
ATOM    188  C3' DT  X   6      15.010  23.460  38.120  0.00  0.00            
ATOM    189  H3' DT  X   6      16.070  23.690  38.230  0.00  0.00            
ATOM    190  C2' DT  X   6      14.510  22.940  39.490  0.00  0.00            
ATOM    191  H2' DT  X   6      15.280  23.270  40.200  0.00  0.00            
ATOM    192 H2'' DT  X   6      13.510  23.280  39.770  0.00  0.00            
ATOM    193  O3' DT  X   6      14.160  24.640  37.900  0.00  0.00            
ATOM    194  P   DA  X   7      14.980  26.050  37.790  0.00  0.00            
ATOM    195  OP1 DA  X   7      14.110  27.070  37.130  0.00  0.00            
ATOM    196  OP2 DA  X   7      16.240  25.910  37.200  0.00  0.00            
ATOM    197  O5' DA  X   7      15.120  26.500  39.290  0.00  0.00            
ATOM    198  C5' DA  X   7      14.050  26.890  40.210  0.00  0.00            
ATOM    199  H5' DA  X   7      13.440  26.000  40.330  0.00  0.00            
ATOM    200 H5'' DA  X   7      13.660  27.790  39.740  0.00  0.00            
ATOM    201  C4' DA  X   7      14.570  27.190  41.620  0.00  0.00            
ATOM    202  H4' DA  X   7      13.720  27.510  42.220  0.00  0.00            
ATOM    203  O4' DA  X   7      15.210  26.020  42.220  0.00  0.00            
ATOM    204  C1' DA  X   7      16.500  26.270  42.570  0.00  0.00            
ATOM    205  H1' DA  X   7      16.540  26.580  43.610  0.00  0.00            
ATOM    206  N9  DA  X   7      17.270  25.040  42.290  0.00  0.00            
ATOM    207  C8  DA  X   7      17.510  24.420  41.050  0.00  0.00            
ATOM    208  H8  DA  X   7      16.980  24.630  40.130  0.00  0.00            
ATOM    209  N7  DA  X   7      18.320  23.380  41.130  0.00  0.00            
ATOM    210  C5  DA  X   7      18.680  23.360  42.530  0.00  0.00            
ATOM    211  C6  DA  X   7      19.460  22.510  43.410  0.00  0.00            
ATOM    212  N6  DA  X   7      20.260  21.480  42.990  0.00  0.00            
ATOM    213  H61 DA  X   7      20.830  20.950  43.640  0.00  0.00            
ATOM    214  H62 DA  X   7      20.210  21.220  42.020  0.00  0.00            
ATOM    215  N1  DA  X   7      19.570  22.750  44.700  0.00  0.00            
ATOM    216  C2  DA  X   7      18.920  23.840  45.220  0.00  0.00            
ATOM    217  H2  DA  X   7      19.060  24.020  46.270  0.00  0.00            
ATOM    218  N3  DA  X   7      18.140  24.660  44.600  0.00  0.00            
ATOM    219  C4  DA  X   7      18.050  24.320  43.240  0.00  0.00            
ATOM    220  C3' DA  X   7      15.650  28.300  41.670  0.00  0.00            
ATOM    221  H3' DA  X   7      15.480  28.940  40.810  0.00  0.00            
ATOM    222  C2' DA  X   7      16.910  27.460  41.680  0.00  0.00            
ATOM    223  H2' DA  X   7      17.170  27.290  40.640  0.00  0.00            
ATOM    224 H2'' DA  X   7      17.700  28.050  42.150  0.00  0.00            
ATOM    225  O3' DA  X   7      15.630  29.030  42.870  0.00  0.00            
ATOM    226  P   DG  X   8      15.100  30.600  42.940  0.00  0.00            
ATOM    227  OP1 DG  X   8      14.740  30.780  44.360  0.00  0.00            
ATOM    228  OP2 DG  X   8      14.090  30.830  41.830  0.00  0.00            
ATOM    229  O5' DG  X   8      16.360  31.540  42.630  0.00  0.00            
ATOM    230  C5' DG  X   8      16.970  31.660  41.360  0.00  0.00            
ATOM    231  H5' DG  X   8      16.290  31.150  40.670  0.00  0.00            
ATOM    232 H5'' DG  X   8      17.860  31.050  41.180  0.00  0.00            
ATOM    233  C4' DG  X   8      16.920  33.080  40.930  0.00  0.00            
ATOM    234  H4' DG  X   8      15.940  33.530  40.730  0.00  0.00            
ATOM    235  O4' DG  X   8      17.780  33.750  41.860  0.00  0.00            
ATOM    236  C1' DG  X   8      18.760  34.400  41.130  0.00  0.00            
ATOM    237  H1' DG  X   8      18.430  35.410  40.900  0.00  0.00            
ATOM    238  N9  DG  X   8      20.080  34.420  41.750  0.00  0.00            
ATOM    239  C8  DG  X   8      20.760  33.420  42.360  0.00  0.00            
ATOM    240  H8  DG  X   8      20.380  32.410  42.320  0.00  0.00            
ATOM    241  N7  DG  X   8      21.840  33.790  43.040  0.00  0.00            
ATOM    242  C5  DG  X   8      21.840  35.210  42.750  0.00  0.00            
ATOM    243  C6  DG  X   8      22.830  36.240  43.090  0.00  0.00            
ATOM    244  O6  DG  X   8      23.780  36.070  43.800  0.00  0.00            
ATOM    245  N1  DG  X   8      22.540  37.520  42.620  0.00  0.00            
ATOM    246  H1  DG  X   8      23.190  38.270  42.800  0.00  0.00            
ATOM    247  C2  DG  X   8      21.510  37.760  41.780  0.00  0.00            
ATOM    248  N2  DG  X   8      21.240  38.990  41.530  0.00  0.00            
ATOM    249  H21 DG  X   8      21.830  39.730  41.900  0.00  0.00            
ATOM    250  H22 DG  X   8      20.380  39.060  41.020  0.00  0.00            
ATOM    251  N3  DG  X   8      20.600  36.790  41.430  0.00  0.00            
ATOM    252  C4  DG  X   8      20.890  35.540  41.920  0.00  0.00            
ATOM    253  C3' DG  X   8      17.490  33.130  39.520  0.00  0.00            
ATOM    254  H3' DG  X   8      17.530  32.190  38.970  0.00  0.00            
ATOM    255  C2' DG  X   8      18.840  33.690  39.740  0.00  0.00            
ATOM    256  H2' DG  X   8      19.540  32.860  39.680  0.00  0.00            
ATOM    257 H2'' DG  X   8      19.130  34.420  38.980  0.00  0.00            
ATOM    258  O3' DG  X   8      16.590  34.100  38.760  0.00  0.00            
ATOM    259  P   DG  X   9      16.450  34.090  37.160  0.00  0.00            
ATOM    260  OP1 DG  X   9      15.150  34.740  36.820  0.00  0.00            
ATOM    261  OP2 DG  X   9      16.920  32.910  36.460  0.00  0.00            
ATOM    262  O5' DG  X   9      17.640  35.160  36.840  0.00  0.00            
ATOM    263  C5' DG  X   9      17.370  36.510  36.880  0.00  0.00            
ATOM    264  H5' DG  X   9      17.150  36.700  37.930  0.00  0.00            
ATOM    265 H5'' DG  X   9      16.390  36.620  36.420  0.00  0.00            
ATOM    266  C4' DG  X   9      18.530  37.350  36.340  0.00  0.00            
ATOM    267  H4' DG  X   9      17.980  38.260  36.110  0.00  0.00            
ATOM    268  O4' DG  X   9      19.330  37.730  37.410  0.00  0.00            
ATOM    269  C1' DG  X   9      20.700  37.560  37.080  0.00  0.00            
ATOM    270  H1' DG  X   9      20.960  38.590  36.860  0.00  0.00            
ATOM    271  N9  DG  X   9      21.740  37.050  38.040  0.00  0.00            
ATOM    272  C8  DG  X   9      22.030  35.830  38.460  0.00  0.00            
ATOM    273  H8  DG  X   9      21.430  35.030  38.050  0.00  0.00            
ATOM    274  N7  DG  X   9      23.010  35.690  39.300  0.00  0.00            
ATOM    275  C5  DG  X   9      23.580  36.940  39.260  0.00  0.00            
ATOM    276  C6  DG  X   9      24.640  37.470  40.000  0.00  0.00            
ATOM    277  O6  DG  X   9      25.320  36.870  40.890  0.00  0.00            
ATOM    278  N1  DG  X   9      24.920  38.820  39.770  0.00  0.00            
ATOM    279  H1  DG  X   9      25.620  39.270  40.340  0.00  0.00            
ATOM    280  C2  DG  X   9      24.060  39.570  39.050  0.00  0.00            
ATOM    281  N2  DG  X   9      24.370  40.850  38.990  0.00  0.00            
ATOM    282  H21 DG  X   9      25.250  41.150  39.390  0.00  0.00            
ATOM    283  H22 DG  X   9      23.680  41.460  38.570  0.00  0.00            
ATOM    284  N3  DG  X   9      23.000  39.150  38.450  0.00  0.00            
ATOM    285  C4  DG  X   9      22.790  37.830  38.520  0.00  0.00            
ATOM    286  C3' DG  X   9      19.360  37.010  35.080  0.00  0.00            
ATOM    287  H3' DG  X   9      18.940  36.160  34.550  0.00  0.00            
ATOM    288  C2' DG  X   9      20.690  36.620  35.780  0.00  0.00            
ATOM    289  H2' DG  X   9      20.570  35.600  36.140  0.00  0.00            
ATOM    290 H2'' DG  X   9      21.580  36.820  35.180  0.00  0.00            
ATOM    291  O3' DG  X   9      19.410  38.100  34.120  0.00  0.00            
ATOM    292  P   DG  X  10      20.140  37.880  32.700  0.00  0.00            
ATOM    293  OP1 DG  X  10      19.090  38.340  31.740  0.00  0.00            
ATOM    294  OP2 DG  X  10      20.630  36.510  32.570  0.00  0.00            
ATOM    295  O5' DG  X  10      21.330  38.940  32.630  0.00  0.00            
ATOM    296  C5' DG  X  10      21.090  40.320  32.720  0.00  0.00            
ATOM    297  H5' DG  X  10      20.550  40.580  33.630  0.00  0.00            
ATOM    298 H5'' DG  X  10      20.610  40.430  31.750  0.00  0.00            
ATOM    299  C4' DG  X  10      22.400  41.070  32.860  0.00  0.00            
ATOM    300  H4' DG  X  10      22.060  42.110  32.840  0.00  0.00            
ATOM    301  O4' DG  X  10      23.020  40.670  34.040  0.00  0.00            
ATOM    302  C1' DG  X  10      24.330  40.300  33.710  0.00  0.00            
ATOM    303  H1' DG  X  10      25.020  41.140  33.620  0.00  0.00            
ATOM    304  N9  DG  X  10      24.670  39.280  34.760  0.00  0.00            
ATOM    305  C8  DG  X  10      24.140  38.070  34.910  0.00  0.00            
ATOM    306  H8  DG  X  10      23.250  37.870  34.330  0.00  0.00            
ATOM    307  N7  DG  X  10      24.650  37.360  35.920  0.00  0.00            
ATOM    308  C5  DG  X  10      25.660  38.180  36.330  0.00  0.00            
ATOM    309  C6  DG  X  10      26.650  37.890  37.330  0.00  0.00            
ATOM    310  O6  DG  X  10      26.830  36.850  37.960  0.00  0.00            
ATOM    311  N1  DG  X  10      27.490  39.010  37.430  0.00  0.00            
ATOM    312  H1  DG  X  10      28.300  38.890  38.020  0.00  0.00            
ATOM    313  C2  DG  X  10      27.520  40.160  36.680  0.00  0.00            
ATOM    314  N2  DG  X  10      28.540  40.940  36.780  0.00  0.00            
ATOM    315  H21 DG  X  10      29.310  40.860  37.430  0.00  0.00            
ATOM    316  H22 DG  X  10      28.660  41.720  36.150  0.00  0.00            
ATOM    317  N3  DG  X  10      26.680  40.240  35.670  0.00  0.00            
ATOM    318  C4  DG  X  10      25.670  39.310  35.620  0.00  0.00            
ATOM    319  C3' DG  X  10      23.390  40.880  31.700  0.00  0.00            
ATOM    320  H3' DG  X  10      22.790  40.650  30.820  0.00  0.00            
ATOM    321  C2' DG  X  10      24.190  39.730  32.270  0.00  0.00            
ATOM    322  H2' DG  X  10      23.650  38.780  32.210  0.00  0.00            
ATOM    323 H2'' DG  X  10      25.160  39.600  31.800  0.00  0.00            
ATOM    324  O3' DG  X  10      24.080  42.160  31.570  0.00  0.00            
ATOM    325  P   DT  X  11      24.210  42.890  30.160  0.00  0.00            
ATOM    326  OP1 DT  X  11      25.050  42.030  29.320  0.00  0.00            
ATOM    327  OP2 DT  X  11      24.630  44.130  30.590  0.00  0.00            
ATOM    328  O5' DT  X  11      22.630  42.930  29.700  0.00  0.00            
ATOM    329  C5' DT  X  11      21.790  43.980  30.150  0.00  0.00            
ATOM    330  H5' DT  X  11      21.990  44.810  29.470  0.00  0.00            
ATOM    331 H5'' DT  X  11      21.990  44.340  31.160  0.00  0.00            
ATOM    332  C4' DT  X  11      20.350  43.800  29.880  0.00  0.00            
ATOM    333  H4' DT  X  11      20.240  43.330  28.910  0.00  0.00            
ATOM    334  O4' DT  X  11      19.810  42.920  30.840  0.00  0.00            
ATOM    335  C1' DT  X  11      18.430  43.210  31.030  0.00  0.00            
ATOM    336  H1' DT  X  11      17.850  42.830  30.190  0.00  0.00            
ATOM    337  N1  DT  X  11      18.210  42.420  32.250  0.00  0.00            
ATOM    338  C6  DT  X  11      18.790  42.820  33.430  0.00  0.00            
ATOM    339  H6  DT  X  11      19.600  43.520  33.430  0.00  0.00            
ATOM    340  C5  DT  X  11      18.330  42.390  34.610  0.00  0.00            
ATOM    341  C7  DT  X  11      18.950  42.790  35.880  0.00  0.00            
ATOM    342  H71 DT  X  11      18.250  43.350  36.500  0.00  0.00            
ATOM    343  H72 DT  X  11      19.480  41.990  36.400  0.00  0.00            
ATOM    344  H73 DT  X  11      19.810  43.400  35.580  0.00  0.00            
ATOM    345  C4  DT  X  11      17.230  41.430  34.630  0.00  0.00            
ATOM    346  O4  DT  X  11      16.810  40.910  35.660  0.00  0.00            
ATOM    347  N3  DT  X  11      16.570  41.160  33.480  0.00  0.00            
ATOM    348  H3  DT  X  11      15.760  40.550  33.510  0.00  0.00            
ATOM    349  C2  DT  X  11      17.070  41.620  32.280  0.00  0.00            
ATOM    350  O2  DT  X  11      16.480  41.410  31.260  0.00  0.00            
ATOM    351  C3' DT  X  11      19.380  45.030  30.010  0.00  0.00            
ATOM    352  H3' DT  X  11      19.980  45.860  30.360  0.00  0.00            
ATOM    353  C2' DT  X  11      18.410  44.710  31.110  0.00  0.00            
ATOM    354  H2' DT  X  11      18.930  45.000  32.030  0.00  0.00            
ATOM    355 H2'' DT  X  11      17.460  45.210  30.900  0.00  0.00            
ATOM    356  O3' DT  X  11      18.670  45.360  28.900  0.00  0.00            
ATOM    357  P   DT  X  12      18.890  46.810  28.170  0.00  0.00            
ATOM    358  OP1 DT  X  12      18.300  46.770  26.790  0.00  0.00            
ATOM    359  OP2 DT  X  12      20.370  47.120  28.310  0.00  0.00            
ATOM    360  O5' DT  X  12      18.110  47.780  29.100  0.00  0.00            
ATOM    361  C5' DT  X  12      18.700  49.120  29.360  0.00  0.00            
ATOM    362  H5' DT  X  12      18.330  49.720  28.530  0.00  0.00            
ATOM    363 H5'' DT  X  12      19.780  49.210  29.470  0.00  0.00            
ATOM    364  C4' DT  X  12      18.100  49.620  30.700  0.00  0.00            
ATOM    365  H4' DT  X  12      18.500  50.610  30.930  0.00  0.00            
ATOM    366  O4' DT  X  12      16.670  49.580  30.570  0.00  0.00            
ATOM    367  C1' DT  X  12      16.010  49.170  31.820  0.00  0.00            
ATOM    368  H1' DT  X  12      15.470  50.040  32.210  0.00  0.00            
ATOM    369  N1  DT  X  12      15.260  47.940  31.880  0.00  0.00            
ATOM    370  C6  DT  X  12      15.270  46.990  30.820  0.00  0.00            
ATOM    371  H6  DT  X  12      15.870  47.180  29.940  0.00  0.00            
ATOM    372  C5  DT  X  12      14.480  45.910  30.830  0.00  0.00            
ATOM    373  C7  DT  X  12      14.720  44.980  29.720  0.00  0.00            
ATOM    374  H71 DT  X  12      15.590  45.200  29.110  0.00  0.00            
ATOM    375  H72 DT  X  12      14.840  43.990  30.160  0.00  0.00            
ATOM    376  H73 DT  X  12      13.890  44.950  29.010  0.00  0.00            
ATOM    377  C4  DT  X  12      13.450  45.640  31.890  0.00  0.00            
ATOM    378  O4  DT  X  12      12.660  44.720  32.130  0.00  0.00            
ATOM    379  N3  DT  X  12      13.460  46.620  32.800  0.00  0.00            
ATOM    380  H3  DT  X  12      12.700  46.720  33.450  0.00  0.00            
ATOM    381  C2  DT  X  12      14.320  47.690  32.890  0.00  0.00            
ATOM    382  O2  DT  X  12      14.190  48.490  33.860  0.00  0.00            
ATOM    383  C3' DT  X  12      18.380  48.800  31.930  0.00  0.00            
ATOM    384  H3' DT  X  12      18.310  47.770  31.590  0.00  0.00            
ATOM    385  C2' DT  X  12      17.170  49.120  32.910  0.00  0.00            
ATOM    386  H2' DT  X  12      16.860  48.390  33.650  0.00  0.00            
ATOM    387 H2'' DT  X  12      17.280  50.140  33.280  0.00  0.00            
ATOM    388  O3' DT  X  12      19.670  49.110  32.370  0.00  0.00            
ATOM    389  P   DA  X  13      20.320  48.390  33.650  0.00  0.00            
ATOM    390  OP1 DA  X  13      21.340  49.330  34.170  0.00  0.00            
ATOM    391  OP2 DA  X  13      20.790  47.060  33.170  0.00  0.00            
ATOM    392  O5' DA  X  13      19.220  48.140  34.840  0.00  0.00            
ATOM    393  C5' DA  X  13      18.970  49.060  35.880  0.00  0.00            
ATOM    394  H5' DA  X  13      18.370  49.870  35.460  0.00  0.00            
ATOM    395 H5'' DA  X  13      19.960  49.420  36.140  0.00  0.00            
ATOM    396  C4' DA  X  13      18.210  48.390  37.040  0.00  0.00            
ATOM    397  H4' DA  X  13      17.910  49.200  37.710  0.00  0.00            
ATOM    398  O4' DA  X  13      16.980  47.840  36.310  0.00  0.00            
ATOM    399  C1' DA  X  13      17.170  46.460  36.560  0.00  0.00            
ATOM    400  H1' DA  X  13      16.640  46.090  37.440  0.00  0.00            
ATOM    401  N9  DA  X  13      16.530  45.580  35.550  0.00  0.00            
ATOM    402  C8  DA  X  13      16.700  45.530  34.220  0.00  0.00            
ATOM    403  H8  DA  X  13      17.560  45.920  33.700  0.00  0.00            
ATOM    404  N7  DA  X  13      15.980  44.680  33.640  0.00  0.00            
ATOM    405  C5  DA  X  13      15.110  44.270  34.590  0.00  0.00            
ATOM    406  C6  DA  X  13      14.060  43.290  34.640  0.00  0.00            
ATOM    407  N6  DA  X  13      13.630  42.450  33.680  0.00  0.00            
ATOM    408  H61 DA  X  13      12.860  41.920  34.070  0.00  0.00            
ATOM    409  H62 DA  X  13      13.660  42.790  32.730  0.00  0.00            
ATOM    410  N1  DA  X  13      13.330  43.120  35.750  0.00  0.00            
ATOM    411  C2  DA  X  13      13.790  43.840  36.860  0.00  0.00            
ATOM    412  H2  DA  X  13      13.280  43.690  37.800  0.00  0.00            
ATOM    413  N3  DA  X  13      14.860  44.600  37.010  0.00  0.00            
ATOM    414  C4  DA  X  13      15.470  44.790  35.780  0.00  0.00            
ATOM    415  C3' DA  X  13      19.160  47.300  37.660  0.00  0.00            
ATOM    416  H3' DA  X  13      20.210  47.570  37.650  0.00  0.00            
ATOM    417  C2' DA  X  13      18.650  46.170  36.860  0.00  0.00            
ATOM    418  H2' DA  X  13      19.260  45.920  35.990  0.00  0.00            
ATOM    419 H2'' DA  X  13      18.620  45.330  37.560  0.00  0.00            
ATOM    420  O3' DA  X  13      18.970  47.070  39.070  0.00  0.00            
ATOM    421  P   DG  X  14      19.260  48.130  40.230  0.00  0.00            
ATOM    422  OP1 DG  X  14      18.380  47.760  41.330  0.00  0.00            
ATOM    423  OP2 DG  X  14      19.250  49.490  39.720  0.00  0.00            
ATOM    424  O5' DG  X  14      20.710  47.680  40.620  0.00  0.00            
ATOM    425  C5' DG  X  14      21.080  46.580  41.410  0.00  0.00            
ATOM    426  H5' DG  X  14      20.990  45.740  40.720  0.00  0.00            
ATOM    427 H5'' DG  X  14      20.470  46.400  42.290  0.00  0.00            
ATOM    428  C4' DG  X  14      22.490  46.810  41.910  0.00  0.00            
ATOM    429  H4' DG  X  14      22.460  47.730  42.500  0.00  0.00            
ATOM    430  O4' DG  X  14      22.910  45.700  42.680  0.00  0.00            
ATOM    431  C1' DG  X  14      23.820  44.930  41.870  0.00  0.00            
ATOM    432  H1' DG  X  14      24.810  45.190  42.260  0.00  0.00            
ATOM    433  N9  DG  X  14      23.760  43.430  42.100  0.00  0.00            
ATOM    434  C8  DG  X  14      22.950  42.540  41.510  0.00  0.00            
ATOM    435  H8  DG  X  14      22.110  42.940  40.950  0.00  0.00            
ATOM    436  N7  DG  X  14      23.120  41.280  41.850  0.00  0.00            
ATOM    437  C5  DG  X  14      24.250  41.360  42.680  0.00  0.00            
ATOM    438  C6  DG  X  14      25.010  40.360  43.400  0.00  0.00            
ATOM    439  O6  DG  X  14      24.910  39.150  43.410  0.00  0.00            
ATOM    440  N1  DG  X  14      26.160  40.920  43.900  0.00  0.00            
ATOM    441  H1  DG  X  14      26.810  40.270  44.310  0.00  0.00            
ATOM    442  C2  DG  X  14      26.460  42.250  43.910  0.00  0.00            
ATOM    443  N2  DG  X  14      27.630  42.610  44.290  0.00  0.00            
ATOM    444  H21 DG  X  14      28.270  41.940  44.690  0.00  0.00            
ATOM    445  H22 DG  X  14      27.780  43.610  44.340  0.00  0.00            
ATOM    446  N3  DG  X  14      25.780  43.240  43.320  0.00  0.00            
ATOM    447  C4  DG  X  14      24.710  42.680  42.740  0.00  0.00            
ATOM    448  C3' DG  X  14      23.410  46.930  40.700  0.00  0.00            
ATOM    449  H3' DG  X  14      22.880  47.440  39.890  0.00  0.00            
ATOM    450  C2' DG  X  14      23.790  45.510  40.460  0.00  0.00            
ATOM    451  H2' DG  X  14      23.140  45.020  39.730  0.00  0.00            
ATOM    452 H2'' DG  X  14      24.850  45.460  40.200  0.00  0.00            
ATOM    453  O3' DG  X  14      24.620  47.620  41.100  0.00  0.00            
ATOM    454  P   DG  X  15      25.610  48.320  40.040  0.00  0.00            
ATOM    455  OP1 DG  X  15      25.970  49.750  40.490  0.00  0.00            
ATOM    456  OP2 DG  X  15      25.150  48.080  38.760  0.00  0.00            
ATOM    457  O5' DG  X  15      27.050  47.400  40.190  0.00  0.00            
ATOM    458  C5' DG  X  15      28.170  47.830  40.880  0.00  0.00            
ATOM    459  H5' DG  X  15      27.900  48.250  41.850  0.00  0.00            
ATOM    460 H5'' DG  X  15      28.730  48.610  40.340  0.00  0.00            
ATOM    461  C4' DG  X  15      29.210  46.670  40.940  0.00  0.00            
ATOM    462  H4' DG  X  15      30.080  46.870  41.560  0.00  0.00            
ATOM    463  O4' DG  X  15      28.760  45.440  41.530  0.00  0.00            
ATOM    464  C1' DG  X  15      29.080  44.400  40.540  0.00  0.00            
ATOM    465  H1' DG  X  15      30.160  44.290  40.440  0.00  0.00            
ATOM    466  N9  DG  X  15      28.510  42.990  40.630  0.00  0.00            
ATOM    467  C8  DG  X  15      27.360  42.640  39.990  0.00  0.00            
ATOM    468  H8  DG  X  15      26.760  43.360  39.440  0.00  0.00            
ATOM    469  N7  DG  X  15      26.970  41.440  40.270  0.00  0.00            
ATOM    470  C5  DG  X  15      27.980  40.990  41.160  0.00  0.00            
ATOM    471  C6  DG  X  15      28.110  39.780  41.880  0.00  0.00            
ATOM    472  O6  DG  X  15      27.370  38.810  41.850  0.00  0.00            
ATOM    473  N1  DG  X  15      29.250  39.600  42.600  0.00  0.00            
ATOM    474  H1  DG  X  15      29.300  38.940  43.370  0.00  0.00            
ATOM    475  C2  DG  X  15      30.260  40.640  42.580  0.00  0.00            
ATOM    476  N2  DG  X  15      31.390  40.240  43.140  0.00  0.00            
ATOM    477  H21 DG  X  15      31.490  39.340  43.580  0.00  0.00            
ATOM    478  H22 DG  X  15      32.140  40.900  43.250  0.00  0.00            
ATOM    479  N3  DG  X  15      30.080  41.820  42.070  0.00  0.00            
ATOM    480  C4  DG  X  15      28.960  41.940  41.340  0.00  0.00            
ATOM    481  C3' DG  X  15      29.640  46.360  39.490  0.00  0.00            
ATOM    482  H3' DG  X  15      29.420  47.080  38.700  0.00  0.00            
ATOM    483  C2' DG  X  15      28.840  45.100  39.190  0.00  0.00            
ATOM    484  H2' DG  X  15      27.780  45.320  39.090  0.00  0.00            
ATOM    485 H2'' DG  X  15      29.170  44.490  38.350  0.00  0.00            
ATOM    486  O3' DG  X  15      31.060  46.100  39.360  0.00  0.00            
ATOM    487  P   DG  X  16      31.950  46.400  37.990  0.00  0.00            
ATOM    488  OP1 DG  X  16      32.270  47.840  37.980  0.00  0.00            
ATOM    489  OP2 DG  X  16      31.170  45.800  36.890  0.00  0.00            
ATOM    490  O5' DG  X  16      33.190  45.390  38.220  0.00  0.00            
ATOM    491  C5' DG  X  16      34.050  45.690  39.260  0.00  0.00            
ATOM    492  H5' DG  X  16      33.490  45.960  40.160  0.00  0.00            
ATOM    493 H5'' DG  X  16      34.710  46.520  39.000  0.00  0.00            
ATOM    494  C4' DG  X  16      34.970  44.580  39.640  0.00  0.00            
ATOM    495  H4' DG  X  16      35.690  45.020  40.320  0.00  0.00            
ATOM    496  O4' DG  X  16      34.190  43.460  40.170  0.00  0.00            
ATOM    497  C1' DG  X  16      34.270  42.400  39.150  0.00  0.00            
ATOM    498  H1' DG  X  16      34.980  41.670  39.530  0.00  0.00            
ATOM    499  N9  DG  X  16      32.990  41.810  39.170  0.00  0.00            
ATOM    500  C8  DG  X  16      31.900  42.160  38.510  0.00  0.00            
ATOM    501  H8  DG  X  16      31.790  43.180  38.160  0.00  0.00            
ATOM    502  N7  DG  X  16      30.960  41.300  38.560  0.00  0.00            
ATOM    503  C5  DG  X  16      31.490  40.180  39.240  0.00  0.00            
ATOM    504  C6  DG  X  16      30.970  38.910  39.560  0.00  0.00            
ATOM    505  O6  DG  X  16      29.850  38.440  39.450  0.00  0.00            
ATOM    506  N1  DG  X  16      31.820  38.150  40.280  0.00  0.00            
ATOM    507  H1  DG  X  16      31.670  37.170  40.460  0.00  0.00            
ATOM    508  C2  DG  X  16      33.100  38.590  40.530  0.00  0.00            
ATOM    509  N2  DG  X  16      33.920  37.610  40.930  0.00  0.00            
ATOM    510  H21 DG  X  16      33.720  36.620  41.040  0.00  0.00            
ATOM    511  H22 DG  X  16      34.740  37.840  41.470  0.00  0.00            
ATOM    512  N3  DG  X  16      33.600  39.770  40.290  0.00  0.00            
ATOM    513  C4  DG  X  16      32.720  40.560  39.670  0.00  0.00            
ATOM    514  C3' DG  X  16      35.730  44.130  38.280  0.00  0.00            
ATOM    515  H3' DG  X  16      35.790  44.960  37.580  0.00  0.00            
ATOM    516  C2' DG  X  16      34.940  42.940  37.820  0.00  0.00            
ATOM    517  H2' DG  X  16      34.150  43.330  37.190  0.00  0.00            
ATOM    518 H2'' DG  X  16      35.620  42.240  37.330  0.00  0.00            
ATOM    519  O3' DG  X  16      37.090  43.750  38.770  0.00  0.00            
ATOM    520  P   DT  X  17      38.530  43.940  37.950  0.00  0.00            
ATOM    521  OP1 DT  X  17      38.060  43.870  36.600  0.00  0.00            
ATOM    522  OP2 DT  X  17      39.420  42.970  38.530  0.00  0.00            
ATOM    523  O5' DT  X  17      38.980  45.480  38.200  0.00  0.00            
ATOM    524  C5' DT  X  17      39.220  46.120  39.570  0.00  0.00            
ATOM    525  H5' DT  X  17      40.300  46.140  39.710  0.00  0.00            
ATOM    526 H5'' DT  X  17      38.710  45.520  40.320  0.00  0.00            
ATOM    527  C4' DT  X  17      38.760  47.570  39.480  0.00  0.00            
ATOM    528  H4' DT  X  17      38.990  47.990  38.500  0.00  0.00            
ATOM    529  O4' DT  X  17      37.340  47.520  39.580  0.00  0.00            
ATOM    530  C1' DT  X  17      36.990  48.750  40.230  0.00  0.00            
ATOM    531  H1' DT  X  17      37.180  49.580  39.540  0.00  0.00            
ATOM    532  N1  DT  X  17      35.570  48.700  40.600  0.00  0.00            
ATOM    533  C6  DT  X  17      35.110  47.800  41.580  0.00  0.00            
ATOM    534  H6  DT  X  17      35.670  46.920  41.870  0.00  0.00            
ATOM    535  C5  DT  X  17      33.960  47.970  42.250  0.00  0.00            
ATOM    536  C7  DT  X  17      33.560  47.020  43.310  0.00  0.00            
ATOM    537  H71 DT  X  17      33.420  47.540  44.250  0.00  0.00            
ATOM    538  H72 DT  X  17      32.550  46.750  43.010  0.00  0.00            
ATOM    539  H73 DT  X  17      34.200  46.150  43.450  0.00  0.00            
ATOM    540  C4  DT  X  17      33.060  49.080  41.840  0.00  0.00            
ATOM    541  O4  DT  X  17      31.960  49.310  42.160  0.00  0.00            
ATOM    542  N3  DT  X  17      33.650  49.870  40.850  0.00  0.00            
ATOM    543  H3  DT  X  17      33.110  50.720  40.820  0.00  0.00            
ATOM    544  C2  DT  X  17      34.830  49.770  40.190  0.00  0.00            
ATOM    545  O2  DT  X  17      35.120  50.630  39.380  0.00  0.00            
ATOM    546  C3' DT  X  17      39.290  48.480  40.700  0.00  0.00            
ATOM    547  H3' DT  X  17      39.820  47.970  41.500  0.00  0.00            
ATOM    548  C2' DT  X  17      38.010  48.930  41.380  0.00  0.00            
ATOM    549  H2' DT  X  17      37.770  48.300  42.230  0.00  0.00            
ATOM    550 H2'' DT  X  17      38.050  49.950  41.780  0.00  0.00            
ATOM    551  O3' DT  X  17      39.970  49.580  40.220  0.00  0.00            
ATOM    552  P   DT  X  18      41.390  50.010  40.780  0.00  0.00            
ATOM    553  OP1 DT  X  18      41.940  51.260  40.110  0.00  0.00            
ATOM    554  OP2 DT  X  18      42.240  48.790  40.780  0.00  0.00            
ATOM    555  O5' DT  X  18      41.050  50.290  42.360  0.00  0.00            
ATOM    556  C5' DT  X  18      41.960  50.620  43.360  0.00  0.00            
ATOM    557  H5' DT  X  18      42.550  51.470  43.020  0.00  0.00            
ATOM    558 H5'' DT  X  18      42.580  49.720  43.420  0.00  0.00            
ATOM    559  C4' DT  X  18      41.330  50.860  44.720  0.00  0.00            
ATOM    560  H4' DT  X  18      42.110  50.690  45.460  0.00  0.00            
ATOM    561  O4' DT  X  18      40.960  52.250  44.860  0.00  0.00            
ATOM    562  C1' DT  X  18      39.660  52.300  45.390  0.00  0.00            
ATOM    563  H1' DT  X  18      39.630  53.080  46.140  0.00  0.00            
ATOM    564  N1  DT  X  18      38.600  52.700  44.370  0.00  0.00            
ATOM    565  C6  DT  X  18      38.780  52.530  42.990  0.00  0.00            
ATOM    566  H6  DT  X  18      39.720  52.090  42.670  0.00  0.00            
ATOM    567  C5  DT  X  18      37.840  53.010  42.080  0.00  0.00            
ATOM    568  C7  DT  X  18      38.100  52.870  40.530  0.00  0.00            
ATOM    569  H71 DT  X  18      38.950  52.230  40.310  0.00  0.00            
ATOM    570  H72 DT  X  18      37.190  52.540  40.020  0.00  0.00            
ATOM    571  H73 DT  X  18      38.350  53.920  40.340  0.00  0.00            
ATOM    572  C4  DT  X  18      36.560  53.510  42.600  0.00  0.00            
ATOM    573  O4  DT  X  18      35.660  53.960  41.880  0.00  0.00            
ATOM    574  N3  DT  X  18      36.490  53.620  44.020  0.00  0.00            
ATOM    575  H3  DT  X  18      35.620  53.910  44.430  0.00  0.00            
ATOM    576  C2  DT  X  18      37.410  53.210  44.890  0.00  0.00            
ATOM    577  O2  DT  X  18      37.260  53.330  46.110  0.00  0.00            
ATOM    578  C3' DT  X  18      40.180  49.950  45.200  0.00  0.00            
ATOM    579  H3' DT  X  18      39.490  49.800  44.370  0.00  0.00            
ATOM    580  C2' DT  X  18      39.380  51.020  46.010  0.00  0.00            
ATOM    581  H2' DT  X  18      38.300  50.980  45.910  0.00  0.00            
ATOM    582 H2'' DT  X  18      39.800  51.110  47.010  0.00  0.00            
ATOM    583  O3' DT  X  18      40.660  48.730  45.860  0.00  0.00            
ATOM    584  P   DA  X  19      39.640  47.450  45.910  0.00  0.00            
ATOM    585  OP1 DA  X  19      40.300  46.400  46.700  0.00  0.00            
ATOM    586  OP2 DA  X  19      39.270  46.980  44.580  0.00  0.00            
ATOM    587  O5' DA  X  19      38.340  47.770  46.590  0.00  0.00            
ATOM    588  C5' DA  X  19      38.360  47.880  48.000  0.00  0.00            
ATOM    589  H5' DA  X  19      38.960  48.700  48.400  0.00  0.00            
ATOM    590 H5'' DA  X  19      38.740  46.980  48.500  0.00  0.00            
ATOM    591  C4' DA  X  19      36.940  47.920  48.490  0.00  0.00            
ATOM    592  H4' DA  X  19      37.050  47.840  49.570  0.00  0.00            
ATOM    593  O4' DA  X  19      36.280  49.130  48.070  0.00  0.00            
ATOM    594  C1' DA  X  19      35.230  48.700  47.190  0.00  0.00            
ATOM    595  H1' DA  X  19      34.370  48.880  47.840  0.00  0.00            
ATOM    596  N9  DA  X  19      35.140  49.530  45.850  0.00  0.00            
ATOM    597  C8  DA  X  19      36.140  49.670  44.840  0.00  0.00            
ATOM    598  H8  DA  X  19      37.000  49.020  44.830  0.00  0.00            
ATOM    599  N7  DA  X  19      35.830  50.610  44.050  0.00  0.00            
ATOM    600  C5  DA  X  19      34.490  51.080  44.400  0.00  0.00            
ATOM    601  C6  DA  X  19      33.470  51.860  43.830  0.00  0.00            
ATOM    602  N6  DA  X  19      33.420  52.500  42.690  0.00  0.00            
ATOM    603  H61 DA  X  19      32.570  53.040  42.620  0.00  0.00            
ATOM    604  H62 DA  X  19      34.260  52.830  42.230  0.00  0.00            
ATOM    605  N1  DA  X  19      32.320  51.940  44.350  0.00  0.00            
ATOM    606  C2  DA  X  19      32.090  51.350  45.530  0.00  0.00            
ATOM    607  H2  DA  X  19      31.030  51.370  45.760  0.00  0.00            
ATOM    608  N3  DA  X  19      32.900  50.600  46.180  0.00  0.00            
ATOM    609  C4  DA  X  19      34.150  50.470  45.570  0.00  0.00            
ATOM    610  C3' DA  X  19      36.080  46.720  48.130  0.00  0.00            
ATOM    611  H3' DA  X  19      36.620  45.860  47.750  0.00  0.00            
ATOM    612  C2' DA  X  19      35.180  47.210  46.960  0.00  0.00            
ATOM    613  H2' DA  X  19      35.690  47.060  46.010  0.00  0.00            
ATOM    614 H2'' DA  X  19      34.170  46.810  46.940  0.00  0.00            
ATOM    615  O3' DA  X  19      35.170  46.370  49.220  0.00  0.00            
ATOM    616  P   DG  X  20      35.640  45.210  50.270  0.00  0.00            
ATOM    617  OP1 DG  X  20      34.760  45.390  51.510  0.00  0.00            
ATOM    618  OP2 DG  X  20      37.170  45.160  50.310  0.00  0.00            
ATOM    619  O5' DG  X  20      35.160  43.930  49.540  0.00  0.00            
ATOM    620  C5' DG  X  20      33.840  43.560  49.340  0.00  0.00            
ATOM    621  H5' DG  X  20      33.280  44.060  48.560  0.00  0.00            
ATOM    622 H5'' DG  X  20      33.430  43.670  50.350  0.00  0.00            
ATOM    623  C4' DG  X  20      33.900  42.000  49.060  0.00  0.00            
ATOM    624  H4' DG  X  20      34.220  41.320  49.850  0.00  0.00            
ATOM    625  O4' DG  X  20      32.630  41.480  48.770  0.00  0.00            
ATOM    626  C1' DG  X  20      32.650  40.480  47.750  0.00  0.00            
ATOM    627  H1' DG  X  20      32.930  39.560  48.260  0.00  0.00            
ATOM    628  N9  DG  X  20      31.410  40.260  47.030  0.00  0.00            
ATOM    629  C8  DG  X  20      30.740  41.230  46.300  0.00  0.00            
ATOM    630  H8  DG  X  20      30.960  42.280  46.260  0.00  0.00            
ATOM    631  N7  DG  X  20      29.550  40.860  45.850  0.00  0.00            
ATOM    632  C5  DG  X  20      29.620  39.480  46.110  0.00  0.00            
ATOM    633  C6  DG  X  20      28.620  38.450  45.830  0.00  0.00            
ATOM    634  O6  DG  X  20      27.650  38.540  45.130  0.00  0.00            
ATOM    635  N1  DG  X  20      28.960  37.160  46.290  0.00  0.00            
ATOM    636  H1  DG  X  20      28.250  36.480  46.040  0.00  0.00            
ATOM    637  C2  DG  X  20      29.960  36.880  47.090  0.00  0.00            
ATOM    638  N2  DG  X  20      30.050  35.590  47.470  0.00  0.00            
ATOM    639  H21 DG  X  20      29.590  34.770  47.090  0.00  0.00            
ATOM    640  H22 DG  X  20      30.870  35.410  48.020  0.00  0.00            
ATOM    641  N3  DG  X  20      30.850  37.850  47.530  0.00  0.00            
ATOM    642  C4  DG  X  20      30.740  39.090  46.860  0.00  0.00            
ATOM    643  C3' DG  X  20      34.790  41.640  47.820  0.00  0.00            
ATOM    644  H3' DG  X  20      35.110  42.610  47.420  0.00  0.00            
ATOM    645  C2' DG  X  20      33.800  40.970  46.830  0.00  0.00            
ATOM    646  H2' DG  X  20      33.440  41.780  46.200  0.00  0.00            
ATOM    647 H2'' DG  X  20      34.210  40.040  46.420  0.00  0.00            
ATOM    648  O3' DG  X  20      35.840  40.890  48.280  0.00  0.00            
ATOM    649  P   DG  X  21      36.810  39.970  47.500  0.00  0.00            
ATOM    650  OP1 DG  X  21      38.040  39.830  48.300  0.00  0.00            
ATOM    651  OP2 DG  X  21      36.910  40.600  46.150  0.00  0.00            
ATOM    652  O5' DG  X  21      36.190  38.530  47.260  0.00  0.00            
ATOM    653  C5' DG  X  21      36.020  37.580  48.280  0.00  0.00            
ATOM    654  H5' DG  X  21      35.110  37.870  48.810  0.00  0.00            
ATOM    655 H5'' DG  X  21      36.860  37.670  48.970  0.00  0.00            
ATOM    656  C4' DG  X  21      35.700  36.180  47.740  0.00  0.00            
ATOM    657  H4' DG  X  21      35.750  35.550  48.630  0.00  0.00            
ATOM    658  O4' DG  X  21      34.420  36.140  47.160  0.00  0.00            
ATOM    659  C1' DG  X  21      34.470  35.490  45.910  0.00  0.00            
ATOM    660  H1' DG  X  21      34.330  34.440  46.170  0.00  0.00            
ATOM    661  N9  DG  X  21      33.410  36.150  45.110  0.00  0.00            
ATOM    662  C8  DG  X  21      33.180  37.480  44.820  0.00  0.00            
ATOM    663  H8  DG  X  21      33.940  38.220  45.040  0.00  0.00            
ATOM    664  N7  DG  X  21      32.100  37.690  44.120  0.00  0.00            
ATOM    665  C5  DG  X  21      31.430  36.470  44.130  0.00  0.00            
ATOM    666  C6  DG  X  21      30.090  36.100  43.570  0.00  0.00            
ATOM    667  O6  DG  X  21      29.180  36.730  42.980  0.00  0.00            
ATOM    668  N1  DG  X  21      29.870  34.860  43.850  0.00  0.00            
ATOM    669  H1  DG  X  21      28.950  34.470  43.760  0.00  0.00            
ATOM    670  C2  DG  X  21      30.720  33.970  44.460  0.00  0.00            
ATOM    671  N2  DG  X  21      30.270  32.780  44.590  0.00  0.00            
ATOM    672  H21 DG  X  21      29.390  32.390  44.260  0.00  0.00            
ATOM    673  H22 DG  X  21      30.900  32.230  45.150  0.00  0.00            
ATOM    674  N3  DG  X  21      31.870  34.280  45.020  0.00  0.00            
ATOM    675  C4  DG  X  21      32.220  35.580  44.740  0.00  0.00            
ATOM    676  C3' DG  X  21      36.650  35.670  46.560  0.00  0.00            
ATOM    677  H3' DG  X  21      37.340  36.490  46.390  0.00  0.00            
ATOM    678  C2' DG  X  21      35.840  35.570  45.310  0.00  0.00            
ATOM    679  H2' DG  X  21      35.980  36.430  44.660  0.00  0.00            
ATOM    680 H2'' DG  X  21      35.940  34.660  44.730  0.00  0.00            
ATOM    681  O3' DG  X  21      37.290  34.420  47.050  0.00  0.00            
ATOM    682  P   DG3 X  22      38.120  33.520  46.030  0.00  0.00            
ATOM    683  OP1 DG3 X  22      38.910  32.630  46.980  0.00  0.00            
ATOM    684  OP2 DG3 X  22      38.810  34.420  45.130  0.00  0.00            
ATOM    685  O5' DG3 X  22      36.970  32.640  45.310  0.00  0.00            
ATOM    686  C5' DG3 X  22      36.320  31.580  46.080  0.00  0.00            
ATOM    687  H5' DG3 X  22      35.620  32.090  46.730  0.00  0.00            
ATOM    688 H5'' DG3 X  22      36.990  30.830  46.520  0.00  0.00            
ATOM    689  C4' DG3 X  22      35.440  30.780  45.050  0.00  0.00            
ATOM    690  H4' DG3 X  22      35.270  29.800  45.500  0.00  0.00            
ATOM    691  O4' DG3 X  22      34.270  31.350  44.510  0.00  0.00            
ATOM    692  C1' DG3 X  22      34.330  31.420  43.090  0.00  0.00            
ATOM    693  H1' DG3 X  22      33.780  30.600  42.620  0.00  0.00            
ATOM    694  N9  DG3 X  22      33.710  32.610  42.600  0.00  0.00            
ATOM    695  C8  DG3 X  22      34.210  33.900  42.540  0.00  0.00            
ATOM    696  H8  DG3 X  22      35.180  34.200  42.900  0.00  0.00            
ATOM    697  N7  DG3 X  22      33.540  34.750  41.830  0.00  0.00            
ATOM    698  C5  DG3 X  22      32.410  33.950  41.500  0.00  0.00            
ATOM    699  C6  DG3 X  22      31.200  34.260  40.760  0.00  0.00            
ATOM    700  O6  DG3 X  22      30.740  35.330  40.270  0.00  0.00            
ATOM    701  N1  DG3 X  22      30.330  33.210  40.600  0.00  0.00            
ATOM    702  H1  DG3 X  22      29.380  33.330  40.260  0.00  0.00            
ATOM    703  C2  DG3 X  22      30.480  32.000  41.110  0.00  0.00            
ATOM    704  N2  DG3 X  22      29.590  31.030  41.010  0.00  0.00            
ATOM    705  H21 DG3 X  22      28.710  31.220  40.560  0.00  0.00            
ATOM    706  H22 DG3 X  22      29.660  30.070  41.320  0.00  0.00            
ATOM    707  N3  DG3 X  22      31.640  31.610  41.740  0.00  0.00            
ATOM    708  C4  DG3 X  22      32.500  32.700  41.970  0.00  0.00            
ATOM    709  C3' DG3 X  22      36.380  30.400  43.800  0.00  0.00            
ATOM    710  H3' DG3 X  22      37.410  30.600  44.110  0.00  0.00            
ATOM    711  C2' DG3 X  22      35.840  31.250  42.720  0.00  0.00            
ATOM    712  H2' DG3 X  22      36.330  32.220  42.800  0.00  0.00            
ATOM    713 H2'' DG3 X  22      35.920  30.750  41.760  0.00  0.00            
ATOM    714  O3' DG3 X  22      36.240  28.990  43.470  0.00  0.00            
ATOM    715 HO3' DG3 X  22      36.990  28.840  42.880  0.00  0.00            
ATOM    716  K+  K+  X  23      28.250  36.400  40.400  0.00  0.00            
ATOM    717  K+  K+  X  24      26.190  36.790  43.320  0.00  0.00            
ATOM    718  C40 BRA X  25      39.020  45.640  33.490  0.00  0.00            
ATOM    719 H402 BRA X  25      38.290  45.230  32.790  0.00  0.00            
ATOM    720 H403 BRA X  25      39.720  44.830  33.710  0.00  0.00            
ATOM    721  C41 BRA X  25      39.610  47.040  33.040  0.00  0.00            
ATOM    722 H412 BRA X  25      40.460  46.990  32.350  0.00  0.00            
ATOM    723 H413 BRA X  25      38.880  47.620  32.460  0.00  0.00            
ATOM    724  C42 BRA X  25      39.980  47.660  34.430  0.00  0.00            
ATOM    725 H422 BRA X  25      41.060  47.490  34.530  0.00  0.00            
ATOM    726 H423 BRA X  25      39.890  48.740  34.580  0.00  0.00            
ATOM    727  C43 BRA X  25      39.350  46.790  35.550  0.00  0.00            
ATOM    728 H432 BRA X  25      40.110  46.180  36.050  0.00  0.00            
ATOM    729 H433 BRA X  25      38.880  47.450  36.280  0.00  0.00            
ATOM    730  N39 BRA X  25      38.340  45.900  34.840  0.00  0.00            
ATOM    731  H39 BRA X  25      38.220  45.040  35.410  0.00  0.00            
ATOM    732  C38 BRA X  25      36.980  46.480  34.560  0.00  0.00            
ATOM    733 H382 BRA X  25      36.820  47.130  35.430  0.00  0.00            
ATOM    734 H383 BRA X  25      37.090  47.230  33.770  0.00  0.00            
ATOM    735  C37 BRA X  25      35.750  45.550  34.220  0.00  0.00            
ATOM    736 H372 BRA X  25      34.850  46.110  34.490  0.00  0.00            
ATOM    737 H373 BRA X  25      35.910  44.620  34.780  0.00  0.00            
ATOM    738  C36 BRA X  25      35.500  45.270  32.730  0.00  0.00            
ATOM    739  O52 BRA X  25      36.240  45.770  31.890  0.00  0.00            
ATOM    740  N17 BRA X  25      34.380  44.420  32.560  0.00  0.00            
ATOM    741  H17 BRA X  25      33.900  44.180  33.410  0.00  0.00            
ATOM    742  C3  BRA X  25      33.770  43.980  31.340  0.00  0.00            
ATOM    743  C4  BRA X  25      32.490  43.260  31.440  0.00  0.00            
ATOM    744  H4  BRA X  25      31.990  43.310  32.400  0.00  0.00            
ATOM    745  C2  BRA X  25      34.380  44.060  30.110  0.00  0.00            
ATOM    746  H2  BRA X  25      35.370  44.460  29.920  0.00  0.00            
ATOM    747  C1  BRA X  25      33.770  43.530  28.940  0.00  0.00            
ATOM    748  H1  BRA X  25      34.290  43.650  28.000  0.00  0.00            
ATOM    749  C6  BRA X  25      32.570  42.700  29.000  0.00  0.00            
ATOM    750  C10 BRA X  25      32.160  41.910  27.910  0.00  0.00            
ATOM    751  N19 BRA X  25      32.910  41.850  26.770  0.00  0.00            
ATOM    752  H19 BRA X  25      33.780  41.340  26.910  0.00  0.00            
ATOM    753  C28 BRA X  25      32.700  42.300  25.460  0.00  0.00            
ATOM    754  C29 BRA X  25      33.710  42.040  24.490  0.00  0.00            
ATOM    755  H29 BRA X  25      34.560  41.440  24.760  0.00  0.00            
ATOM    756  C24 BRA X  25      33.450  42.540  23.220  0.00  0.00            
ATOM    757  H24 BRA X  25      34.230  42.310  22.490  0.00  0.00            
ATOM    758  C25 BRA X  25      32.330  43.360  22.820  0.00  0.00            
ATOM    759  N15 BRA X  25      32.130  43.820  21.480  0.00  0.00            
ATOM    760  C16 BRA X  25      31.640  45.190  21.210  0.00  0.00            
ATOM    761 H161 BRA X  25      32.300  45.780  20.570  0.00  0.00            
ATOM    762 H162 BRA X  25      31.560  45.700  22.180  0.00  0.00            
ATOM    763 H163 BRA X  25      30.610  45.000  20.890  0.00  0.00            
ATOM    764  C18 BRA X  25      32.850  43.200  20.340  0.00  0.00            
ATOM    765 H181 BRA X  25      32.540  43.600  19.360  0.00  0.00            
ATOM    766 H182 BRA X  25      32.580  42.140  20.250  0.00  0.00            
ATOM    767 H183 BRA X  25      33.920  43.390  20.490  0.00  0.00            
ATOM    768  C26 BRA X  25      31.370  43.640  23.880  0.00  0.00            
ATOM    769  H26 BRA X  25      30.500  44.250  23.650  0.00  0.00            
ATOM    770  C27 BRA X  25      31.530  43.080  25.210  0.00  0.00            
ATOM    771  H27 BRA X  25      30.750  43.220  25.950  0.00  0.00            
ATOM    772  C5  BRA X  25      31.950  42.710  30.260  0.00  0.00            
ATOM    773  N7  BRA X  25      30.700  42.030  30.550  0.00  0.00            
ATOM    774  H90 BRA X  25      30.360  42.030  31.510  0.00  0.00            
ATOM    775  C8  BRA X  25      30.100  41.460  29.400  0.00  0.00            
ATOM    776  C11 BRA X  25      28.780  40.950  29.530  0.00  0.00            
ATOM    777  H11 BRA X  25      28.270  41.110  30.470  0.00  0.00            
ATOM    778  C9  BRA X  25      30.790  41.350  28.200  0.00  0.00            
ATOM    779  C14 BRA X  25      30.190  40.710  27.100  0.00  0.00            
ATOM    780  H14 BRA X  25      30.740  40.660  26.160  0.00  0.00            
ATOM    781  C13 BRA X  25      28.910  40.230  27.230  0.00  0.00            
ATOM    782  H13 BRA X  25      28.300  39.900  26.400  0.00  0.00            
ATOM    783  C12 BRA X  25      28.210  40.310  28.470  0.00  0.00            
ATOM    784  N21 BRA X  25      26.830  39.960  28.590  0.00  0.00            
ATOM    785  H21 BRA X  25      26.300  40.590  29.180  0.00  0.00            
ATOM    786  C44 BRA X  25      26.080  39.130  27.790  0.00  0.00            
ATOM    787  O53 BRA X  25      26.480  38.430  26.810  0.00  0.00            
ATOM    788  C45 BRA X  25      24.660  39.190  28.140  0.00  0.00            
ATOM    789 H452 BRA X  25      24.230  38.180  28.190  0.00  0.00            
ATOM    790 H453 BRA X  25      24.380  39.750  29.040  0.00  0.00            
ATOM    791  C46 BRA X  25      23.850  39.900  27.110  0.00  0.00            
ATOM    792 H462 BRA X  25      23.000  39.260  26.860  0.00  0.00            
ATOM    793 H463 BRA X  25      24.390  39.950  26.170  0.00  0.00            
ATOM    794  N47 BRA X  25      23.290  41.310  27.370  0.00  0.00            
ATOM    795  H47 BRA X  25      23.370  41.640  28.340  0.00  0.00            
ATOM    796  C48 BRA X  25      21.910  41.290  26.870  0.00  0.00            
ATOM    797 H482 BRA X  25      21.500  42.090  27.490  0.00  0.00            
ATOM    798 H483 BRA X  25      21.480  40.300  27.040  0.00  0.00            
ATOM    799  C49 BRA X  25      21.830  41.660  25.370  0.00  0.00            
ATOM    800 H492 BRA X  25      21.480  40.880  24.690  0.00  0.00            
ATOM    801 H493 BRA X  25      21.020  42.390  25.300  0.00  0.00            
ATOM    802  C50 BRA X  25      23.220  42.320  25.100  0.00  0.00            
ATOM    803 H502 BRA X  25      23.820  41.700  24.430  0.00  0.00            
ATOM    804 H503 BRA X  25      23.150  43.270  24.550  0.00  0.00            
ATOM    805  C51 BRA X  25      24.010  42.320  26.430  0.00  0.00            
ATOM    806 H512 BRA X  25      23.890  43.340  26.790  0.00  0.00            
ATOM    807 H513 BRA X  25      25.060  42.030  26.350  0.00  0.00            
END
ATOM      1 HO5' DA5 X   1      26.660  36.730  53.160  0.00  0.00            
ATOM      2  O5' DA5 X   1      27.110  35.970  52.780  0.00  0.00            
ATOM      3  C5' DA5 X   1      26.430  34.740  53.180  0.00  0.00            
ATOM      4  H5' DA5 X   1      25.400  35.000  53.450  0.00  0.00            
ATOM      5 H5'' DA5 X   1      26.990  34.360  54.030  0.00  0.00            
ATOM      6  C4' DA5 X   1      26.440  33.650  52.060  0.00  0.00            
ATOM      7  H4' DA5 X   1      25.840  32.780  52.330  0.00  0.00            
ATOM      8  O4' DA5 X   1      25.860  34.100  50.810  0.00  0.00            
ATOM      9  C1' DA5 X   1      26.810  34.230  49.770  0.00  0.00            
ATOM     10  H1' DA5 X   1      26.680  33.390  49.090  0.00  0.00            
ATOM     11  N9  DA5 X   1      26.630  35.550  49.160  0.00  0.00            
ATOM     12  C8  DA5 X   1      27.280  36.760  49.240  0.00  0.00            
ATOM     13  H8  DA5 X   1      28.020  36.920  50.010  0.00  0.00            
ATOM     14  N7  DA5 X   1      26.880  37.730  48.480  0.00  0.00            
ATOM     15  C5  DA5 X   1      25.880  37.060  47.750  0.00  0.00            
ATOM     16  C6  DA5 X   1      24.980  37.490  46.670  0.00  0.00            
ATOM     17  N6  DA5 X   1      25.000  38.720  46.240  0.00  0.00            
ATOM     18  H61 DA5 X   1      24.350  39.010  45.520  0.00  0.00            
ATOM     19  H62 DA5 X   1      25.780  39.310  46.490  0.00  0.00            
ATOM     20  N1  DA5 X   1      24.220  36.620  46.060  0.00  0.00            
ATOM     21  C2  DA5 X   1      24.200  35.380  46.580  0.00  0.00            
ATOM     22  H2  DA5 X   1      23.580  34.700  46.020  0.00  0.00            
ATOM     23  N3  DA5 X   1      24.800  34.840  47.620  0.00  0.00            
ATOM     24  C4  DA5 X   1      25.740  35.760  48.080  0.00  0.00            
ATOM     25  C3' DA5 X   1      27.900  33.170  51.600  0.00  0.00            
ATOM     26  H3' DA5 X   1      28.660  33.180  52.380  0.00  0.00            
ATOM     27  C2' DA5 X   1      28.210  34.130  50.390  0.00  0.00            
ATOM     28  H2' DA5 X   1      28.660  34.990  50.890  0.00  0.00            
ATOM     29 H2'' DA5 X   1      28.880  33.720  49.630  0.00  0.00            
ATOM     30  O3' DA5 X   1      27.910  31.870  50.930  0.00  0.00            
ATOM     31  P   DG  X   2      29.110  30.850  50.980  0.00  0.00            
ATOM     32  OP1 DG  X   2      29.030  30.050  52.220  0.00  0.00            
ATOM     33  OP2 DG  X   2      30.370  31.590  50.730  0.00  0.00            
ATOM     34  O5' DG  X   2      28.910  29.880  49.790  0.00  0.00            
ATOM     35  C5' DG  X   2      28.010  28.760  49.840  0.00  0.00            
ATOM     36  H5' DG  X   2      27.040  29.090  50.180  0.00  0.00            
ATOM     37 H5'' DG  X   2      28.380  28.060  50.590  0.00  0.00            
ATOM     38  C4' DG  X   2      27.830  27.980  48.520  0.00  0.00            
ATOM     39  H4' DG  X   2      27.310  27.030  48.570  0.00  0.00            
ATOM     40  O4' DG  X   2      27.030  28.760  47.570  0.00  0.00            
ATOM     41  C1' DG  X   2      27.830  29.290  46.540  0.00  0.00            
ATOM     42  H1' DG  X   2      27.460  28.890  45.600  0.00  0.00            
ATOM     43  N9  DG  X   2      27.770  30.760  46.540  0.00  0.00            
ATOM     44  C8  DG  X   2      28.550  31.640  47.160  0.00  0.00            
ATOM     45  H8  DG  X   2      29.290  31.280  47.860  0.00  0.00            
ATOM     46  N7  DG  X   2      28.380  32.880  46.810  0.00  0.00            
ATOM     47  C5  DG  X   2      27.320  32.770  45.910  0.00  0.00            
ATOM     48  C6  DG  X   2      26.660  33.730  45.120  0.00  0.00            
ATOM     49  O6  DG  X   2      26.900  34.940  45.070  0.00  0.00            
ATOM     50  N1  DG  X   2      25.540  33.260  44.330  0.00  0.00            
ATOM     51  H1  DG  X   2      25.040  33.980  43.820  0.00  0.00            
ATOM     52  C2  DG  X   2      25.150  31.980  44.510  0.00  0.00            
ATOM     53  N2  DG  X   2      24.010  31.680  44.020  0.00  0.00            
ATOM     54  H21 DG  X   2      23.330  32.340  43.690  0.00  0.00            
ATOM     55  H22 DG  X   2      23.540  30.800  44.200  0.00  0.00            
ATOM     56  N3  DG  X   2      25.800  31.000  45.170  0.00  0.00            
ATOM     57  C4  DG  X   2      26.840  31.510  45.890  0.00  0.00            
ATOM     58  C3' DG  X   2      29.090  27.630  47.690  0.00  0.00            
ATOM     59  H3' DG  X   2      29.970  27.510  48.320  0.00  0.00            
ATOM     60  C2' DG  X   2      29.270  28.780  46.720  0.00  0.00            
ATOM     61  H2' DG  X   2      29.920  29.460  47.270  0.00  0.00            
ATOM     62 H2'' DG  X   2      29.680  28.450  45.770  0.00  0.00            
ATOM     63  O3' DG  X   2      28.740  26.410  47.100  0.00  0.00            
ATOM     64  P   DG  X   3      29.600  25.740  45.880  0.00  0.00            
ATOM     65  OP1 DG  X   3      29.410  24.270  46.010  0.00  0.00            
ATOM     66  OP2 DG  X   3      31.000  26.310  45.910  0.00  0.00            
ATOM     67  O5' DG  X   3      28.800  26.280  44.650  0.00  0.00            
ATOM     68  C5' DG  X   3      27.430  26.010  44.540  0.00  0.00            
ATOM     69  H5' DG  X   3      26.850  26.350  45.400  0.00  0.00            
ATOM     70 H5'' DG  X   3      27.300  24.930  44.460  0.00  0.00            
ATOM     71  C4' DG  X   3      26.730  26.660  43.290  0.00  0.00            
ATOM     72  H4' DG  X   3      25.720  26.270  43.280  0.00  0.00            
ATOM     73  O4' DG  X   3      26.950  28.020  43.460  0.00  0.00            
ATOM     74  C1' DG  X   3      26.730  28.550  42.160  0.00  0.00            
ATOM     75  H1' DG  X   3      25.670  28.610  41.880  0.00  0.00            
ATOM     76  N9  DG  X   3      27.270  29.920  42.060  0.00  0.00            
ATOM     77  C8  DG  X   3      28.420  30.310  42.690  0.00  0.00            
ATOM     78  H8  DG  X   3      29.000  29.530  43.160  0.00  0.00            
ATOM     79  N7  DG  X   3      28.680  31.580  42.550  0.00  0.00            
ATOM     80  C5  DG  X   3      27.560  32.060  41.820  0.00  0.00            
ATOM     81  C6  DG  X   3      27.140  33.350  41.600  0.00  0.00            
ATOM     82  O6  DG  X   3      27.620  34.450  41.880  0.00  0.00            
ATOM     83  N1  DG  X   3      25.910  33.400  40.820  0.00  0.00            
ATOM     84  H1  DG  X   3      25.650  34.270  40.380  0.00  0.00            
ATOM     85  C2  DG  X   3      25.230  32.290  40.450  0.00  0.00            
ATOM     86  N2  DG  X   3      24.070  32.430  39.870  0.00  0.00            
ATOM     87  H21 DG  X   3      23.810  33.340  39.530  0.00  0.00            
ATOM     88  H22 DG  X   3      23.640  31.550  39.620  0.00  0.00            
ATOM     89  N3  DG  X   3      25.520  31.110  40.840  0.00  0.00            
ATOM     90  C4  DG  X   3      26.700  31.060  41.450  0.00  0.00            
ATOM     91  C3' DG  X   3      27.520  26.320  42.050  0.00  0.00            
ATOM     92  H3' DG  X   3      28.550  26.090  42.330  0.00  0.00            
ATOM     93  C2' DG  X   3      27.460  27.630  41.290  0.00  0.00            
ATOM     94  H2' DG  X   3      28.490  27.800  40.990  0.00  0.00            
ATOM     95 H2'' DG  X   3      26.990  27.530  40.310  0.00  0.00            
ATOM     96  O3' DG  X   3      26.940  25.200  41.380  0.00  0.00            
ATOM     97  P   DG  X   4      27.610  24.540  40.090  0.00  0.00            
ATOM     98  OP1 DG  X   4      27.030  23.190  39.920  0.00  0.00            
ATOM     99  OP2 DG  X   4      29.090  24.650  40.230  0.00  0.00            
ATOM    100  O5' DG  X   4      27.180  25.410  38.850  0.00  0.00            
ATOM    101  C5' DG  X   4      25.880  25.280  38.270  0.00  0.00            
ATOM    102  H5' DG  X   4      25.130  25.320  39.070  0.00  0.00            
ATOM    103 H5'' DG  X   4      25.840  24.350  37.710  0.00  0.00            
ATOM    104  C4' DG  X   4      25.430  26.450  37.360  0.00  0.00            
ATOM    105  H4' DG  X   4      24.400  26.210  37.090  0.00  0.00            
ATOM    106  O4' DG  X   4      25.570  27.780  37.930  0.00  0.00            
ATOM    107  C1' DG  X   4      26.350  28.580  37.030  0.00  0.00            
ATOM    108  H1' DG  X   4      25.690  29.050  36.300  0.00  0.00            
ATOM    109  N9  DG  X   4      27.060  29.610  37.800  0.00  0.00            
ATOM    110  C8  DG  X   4      28.160  29.380  38.630  0.00  0.00            
ATOM    111  H8  DG  X   4      28.560  28.380  38.780  0.00  0.00            
ATOM    112  N7  DG  X   4      28.710  30.460  39.100  0.00  0.00            
ATOM    113  C5  DG  X   4      28.100  31.470  38.490  0.00  0.00            
ATOM    114  C6  DG  X   4      28.310  32.870  38.490  0.00  0.00            
ATOM    115  O6  DG  X   4      29.150  33.510  39.130  0.00  0.00            
ATOM    116  N1  DG  X   4      27.540  33.620  37.660  0.00  0.00            
ATOM    117  H1  DG  X   4      27.910  34.520  37.410  0.00  0.00            
ATOM    118  C2  DG  X   4      26.520  33.040  36.930  0.00  0.00            
ATOM    119  N2  DG  X   4      25.900  33.730  36.040  0.00  0.00            
ATOM    120  H21 DG  X   4      25.930  34.740  36.040  0.00  0.00            
ATOM    121  H22 DG  X   4      24.950  33.490  35.800  0.00  0.00            
ATOM    122  N3  DG  X   4      26.290  31.760  36.760  0.00  0.00            
ATOM    123  C4  DG  X   4      27.080  30.990  37.610  0.00  0.00            
ATOM    124  C3' DG  X   4      26.290  26.460  36.060  0.00  0.00            
ATOM    125  H3' DG  X   4      26.860  25.530  35.950  0.00  0.00            
ATOM    126  C2' DG  X   4      27.250  27.560  36.260  0.00  0.00            
ATOM    127  H2' DG  X   4      28.140  27.260  36.800  0.00  0.00            
ATOM    128 H2'' DG  X   4      27.440  28.060  35.310  0.00  0.00            
ATOM    129  O3' DG  X   4      25.520  26.840  34.970  0.00  0.00            
ATOM    130  P   DT  X   5      24.780  25.780  34.010  0.00  0.00            
ATOM    131  OP1 DT  X   5      25.780  24.840  33.470  0.00  0.00            
ATOM    132  OP2 DT  X   5      24.110  26.620  32.980  0.00  0.00            
ATOM    133  O5' DT  X   5      23.660  25.180  34.920  0.00  0.00            
ATOM    134  C5' DT  X   5      23.880  23.820  35.390  0.00  0.00            
ATOM    135  H5' DT  X   5      24.830  23.800  35.920  0.00  0.00            
ATOM    136 H5'' DT  X   5      23.910  23.080  34.590  0.00  0.00            
ATOM    137  C4' DT  X   5      22.820  23.200  36.420  0.00  0.00            
ATOM    138  H4' DT  X   5      23.080  22.140  36.490  0.00  0.00            
ATOM    139  O4' DT  X   5      23.000  23.870  37.710  0.00  0.00            
ATOM    140  C1' DT  X   5      21.700  23.840  38.280  0.00  0.00            
ATOM    141  H1' DT  X   5      21.430  22.800  38.490  0.00  0.00            
ATOM    142  N1  DT  X   5      21.600  24.670  39.490  0.00  0.00            
ATOM    143  C6  DT  X   5      22.430  25.760  39.690  0.00  0.00            
ATOM    144  H6  DT  X   5      23.280  25.930  39.030  0.00  0.00            
ATOM    145  C5  DT  X   5      22.330  26.490  40.790  0.00  0.00            
ATOM    146  C7  DT  X   5      23.320  27.610  41.070  0.00  0.00            
ATOM    147  H71 DT  X   5      22.970  28.610  40.810  0.00  0.00            
ATOM    148  H72 DT  X   5      23.580  27.550  42.130  0.00  0.00            
ATOM    149  H73 DT  X   5      24.180  27.510  40.420  0.00  0.00            
ATOM    150  C4  DT  X   5      21.260  26.190  41.790  0.00  0.00            
ATOM    151  O4  DT  X   5      20.980  26.840  42.840  0.00  0.00            
ATOM    152  N3  DT  X   5      20.530  25.040  41.550  0.00  0.00            
ATOM    153  H3  DT  X   5      19.740  24.930  42.170  0.00  0.00            
ATOM    154  C2  DT  X   5      20.550  24.380  40.360  0.00  0.00            
ATOM    155  O2  DT  X   5      19.770  23.450  40.180  0.00  0.00            
ATOM    156  C3' DT  X   5      21.320  23.300  36.070  0.00  0.00            
ATOM    157  H3' DT  X   5      21.120  23.770  35.110  0.00  0.00            
ATOM    158  C2' DT  X   5      20.840  24.320  37.140  0.00  0.00            
ATOM    159  H2' DT  X   5      21.130  25.310  36.790  0.00  0.00            
ATOM    160 H2'' DT  X   5      19.760  24.160  37.190  0.00  0.00            
ATOM    161  O3' DT  X   5      20.470  22.100  36.290  0.00  0.00            
ATOM    162  P   DT  X   6      19.660  21.600  35.020  0.00  0.00            
ATOM    163  OP1 DT  X   6      19.160  20.250  35.420  0.00  0.00            
ATOM    164  OP2 DT  X   6      20.480  21.810  33.870  0.00  0.00            
ATOM    165  O5' DT  X   6      18.380  22.500  34.750  0.00  0.00            
ATOM    166  C5' DT  X   6      17.370  22.770  35.730  0.00  0.00            
ATOM    167  H5' DT  X   6      17.810  22.960  36.710  0.00  0.00            
ATOM    168 H5'' DT  X   6      16.710  21.920  35.790  0.00  0.00            
ATOM    169  C4' DT  X   6      16.520  24.010  35.260  0.00  0.00            
ATOM    170  H4' DT  X   6      17.150  24.870  35.070  0.00  0.00            
ATOM    171  O4' DT  X   6      15.840  23.570  34.010  0.00  0.00            
ATOM    172  C1' DT  X   6      14.550  24.070  33.960  0.00  0.00            
ATOM    173  H1' DT  X   6      14.620  25.140  33.790  0.00  0.00            
ATOM    174  N1  DT  X   6      13.790  23.250  32.960  0.00  0.00            
ATOM    175  C6  DT  X   6      13.700  21.880  33.060  0.00  0.00            
ATOM    176  H6  DT  X   6      14.440  21.420  33.690  0.00  0.00            
ATOM    177  C5  DT  X   6      12.950  21.160  32.250  0.00  0.00            
ATOM    178  C7  DT  X   6      12.880  19.640  32.380  0.00  0.00            
ATOM    179  H71 DT  X   6      11.850  19.290  32.320  0.00  0.00            
ATOM    180  H72 DT  X   6      13.520  19.140  31.650  0.00  0.00            
ATOM    181  H73 DT  X   6      13.300  19.230  33.300  0.00  0.00            
ATOM    182  C4  DT  X   6      11.960  21.820  31.360  0.00  0.00            
ATOM    183  O4  DT  X   6      11.010  21.280  30.740  0.00  0.00            
ATOM    184  N3  DT  X   6      12.170  23.170  31.320  0.00  0.00            
ATOM    185  H3  DT  X   6      11.540  23.650  30.680  0.00  0.00            
ATOM    186  C2  DT  X   6      13.150  23.900  31.980  0.00  0.00            
ATOM    187  O2  DT  X   6      13.400  25.070  31.660  0.00  0.00            
ATOM    188  C3' DT  X   6      15.340  24.480  36.130  0.00  0.00            
ATOM    189  H3' DT  X   6      15.380  24.190  37.180  0.00  0.00            
ATOM    190  C2' DT  X   6      14.070  23.960  35.430  0.00  0.00            
ATOM    191  H2' DT  X   6      13.810  22.920  35.610  0.00  0.00            
ATOM    192 H2'' DT  X   6      13.170  24.560  35.600  0.00  0.00            
ATOM    193  O3' DT  X   6      15.320  25.880  36.070  0.00  0.00            
ATOM    194  P   DA  X   7      14.640  26.780  37.270  0.00  0.00            
ATOM    195  OP1 DA  X   7      13.500  26.060  37.840  0.00  0.00            
ATOM    196  OP2 DA  X   7      14.420  28.150  36.780  0.00  0.00            
ATOM    197  O5' DA  X   7      15.860  26.850  38.210  0.00  0.00            
ATOM    198  C5' DA  X   7      16.120  26.130  39.380  0.00  0.00            
ATOM    199  H5' DA  X   7      16.380  25.090  39.160  0.00  0.00            
ATOM    200 H5'' DA  X   7      15.210  26.120  39.980  0.00  0.00            
ATOM    201  C4' DA  X   7      17.330  26.620  40.210  0.00  0.00            
ATOM    202  H4' DA  X   7      17.390  26.020  41.120  0.00  0.00            
ATOM    203  O4' DA  X   7      18.480  26.440  39.470  0.00  0.00            
ATOM    204  C1' DA  X   7      18.990  27.750  39.060  0.00  0.00            
ATOM    205  H1' DA  X   7      19.810  28.030  39.720  0.00  0.00            
ATOM    206  N9  DA  X   7      19.430  27.690  37.710  0.00  0.00            
ATOM    207  C8  DA  X   7      18.710  27.340  36.590  0.00  0.00            
ATOM    208  H8  DA  X   7      17.680  27.000  36.620  0.00  0.00            
ATOM    209  N7  DA  X   7      19.430  27.530  35.510  0.00  0.00            
ATOM    210  C5  DA  X   7      20.700  28.100  35.850  0.00  0.00            
ATOM    211  C6  DA  X   7      21.860  28.600  35.270  0.00  0.00            
ATOM    212  N6  DA  X   7      22.200  28.740  33.960  0.00  0.00            
ATOM    213  H61 DA  X   7      23.170  28.940  33.800  0.00  0.00            
ATOM    214  H62 DA  X   7      21.540  28.430  33.260  0.00  0.00            
ATOM    215  N1  DA  X   7      22.870  28.930  36.030  0.00  0.00            
ATOM    216  C2  DA  X   7      22.810  28.870  37.340  0.00  0.00            
ATOM    217  H2  DA  X   7      23.730  29.260  37.750  0.00  0.00            
ATOM    218  N3  DA  X   7      21.790  28.450  38.100  0.00  0.00            
ATOM    219  C4  DA  X   7      20.710  28.100  37.270  0.00  0.00            
ATOM    220  C3' DA  X   7      17.160  28.110  40.540  0.00  0.00
[truncated: 46,378 more chars]
