# Supplementary material for: Binding of BRACO19 to a Telomeric G-Quadruplex DNA Probed by All-Atom Molecular Dynamics Simulations with Explicit Solvent
Source: Molecules. 2019 Mar 13;24(6):1010. doi: 10.3390/molecules24061010 (PMC6471034; doi:10.3390/molecules24061010)
Supplement: Supplementary file 1 [file molecules-24-01010-s001.zip › supportingfiles/duplex_top.pdb]

CRYST1    0.000    0.000    0.000  90.00  90.00  90.00 P 1           1
ATOM      1 HO5' DG5 X   1      46.204  18.148  15.092  0.00  0.00            
ATOM      2  O5' DG5 X   1      46.568  17.390  15.555  0.00  0.00            
ATOM      3  C5' DG5 X   1      47.553  16.808  14.705  0.00  0.00            
ATOM      4  H5' DG5 X   1      47.307  17.060  13.673  0.00  0.00            
ATOM      5 H5'' DG5 X   1      47.429  15.732  14.824  0.00  0.00            
ATOM      6  C4' DG5 X   1      49.070  17.077  14.889  0.00  0.00            
ATOM      7  H4' DG5 X   1      49.594  16.475  14.145  0.00  0.00            
ATOM      8  O4' DG5 X   1      49.455  18.453  14.676  0.00  0.00            
ATOM      9  C1' DG5 X   1      49.681  19.061  15.920  0.00  0.00            
ATOM     10  H1' DG5 X   1      50.717  19.392  15.984  0.00  0.00            
ATOM     11  N9  DG5 X   1      48.804  20.307  15.999  0.00  0.00            
ATOM     12  C8  DG5 X   1      47.561  20.411  16.470  0.00  0.00            
ATOM     13  H8  DG5 X   1      46.878  19.614  16.723  0.00  0.00            
ATOM     14  N7  DG5 X   1      47.062  21.615  16.369  0.00  0.00            
ATOM     15  C5  DG5 X   1      48.126  22.410  15.933  0.00  0.00            
ATOM     16  C6  DG5 X   1      48.314  23.814  15.658  0.00  0.00            
ATOM     17  O6  DG5 X   1      47.511  24.746  15.683  0.00  0.00            
ATOM     18  N1  DG5 X   1      49.601  24.162  15.386  0.00  0.00            
ATOM     19  H1  DG5 X   1      49.773  25.150  15.272  0.00  0.00            
ATOM     20  C2  DG5 X   1      50.627  23.300  15.275  0.00  0.00            
ATOM     21  N2  DG5 X   1      51.837  23.706  14.983  0.00  0.00            
ATOM     22  H21 DG5 X   1      51.956  24.693  14.805  0.00  0.00            
ATOM     23  H22 DG5 X   1      52.581  23.035  14.850  0.00  0.00            
ATOM     24  N3  DG5 X   1      50.535  21.985  15.481  0.00  0.00            
ATOM     25  C4  DG5 X   1      49.250  21.591  15.815  0.00  0.00            
ATOM     26  C3' DG5 X   1      49.597  16.683  16.299  0.00  0.00            
ATOM     27  H3' DG5 X   1      49.039  15.883  16.786  0.00  0.00            
ATOM     28  C2' DG5 X   1      49.550  18.050  16.980  0.00  0.00            
ATOM     29  H2' DG5 X   1      48.583  18.158  17.472  0.00  0.00            
ATOM     30 H2'' DG5 X   1      50.250  18.185  17.804  0.00  0.00            
ATOM     31  O3' DG5 X   1      50.902  16.281  16.000  0.00  0.00            
ATOM     32  P   DC  X   2      52.018  15.749  17.030  0.00  0.00            
ATOM     33  OP1 DC  X   2      52.970  15.067  16.159  0.00  0.00            
ATOM     34  OP2 DC  X   2      51.338  15.008  18.125  0.00  0.00            
ATOM     35  O5' DC  X   2      52.640  17.012  17.644  0.00  0.00            
ATOM     36  C5' DC  X   2      53.519  17.884  16.979  0.00  0.00            
ATOM     37  H5' DC  X   2      53.057  18.044  16.005  0.00  0.00            
ATOM     38 H5'' DC  X   2      54.453  17.381  16.729  0.00  0.00            
ATOM     39  C4' DC  X   2      53.853  19.274  17.587  0.00  0.00            
ATOM     40  H4' DC  X   2      54.701  19.637  17.005  0.00  0.00            
ATOM     41  O4' DC  X   2      52.795  20.257  17.466  0.00  0.00            
ATOM     42  C1' DC  X   2      52.609  20.891  18.691  0.00  0.00            
ATOM     43  H1' DC  X   2      53.486  21.521  18.842  0.00  0.00            
ATOM     44  N1  DC  X   2      51.325  21.644  18.796  0.00  0.00            
ATOM     45  C6  DC  X   2      50.142  21.073  19.079  0.00  0.00            
ATOM     46  H6  DC  X   2      50.254  20.002  19.169  0.00  0.00            
ATOM     47  C5  DC  X   2      49.045  21.787  19.214  0.00  0.00            
ATOM     48  H5  DC  X   2      48.150  21.211  19.397  0.00  0.00            
ATOM     49  C4  DC  X   2      49.092  23.144  18.941  0.00  0.00            
ATOM     50  N4  DC  X   2      48.048  23.852  18.934  0.00  0.00            
ATOM     51  H41 DC  X   2      48.135  24.854  19.031  0.00  0.00            
ATOM     52  H42 DC  X   2      47.225  23.403  19.310  0.00  0.00            
ATOM     53  N3  DC  X   2      50.252  23.805  18.722  0.00  0.00            
ATOM     54  C2  DC  X   2      51.376  23.053  18.511  0.00  0.00            
ATOM     55  O2  DC  X   2      52.415  23.610  18.131  0.00  0.00            
ATOM     56  C3' DC  X   2      54.143  19.216  19.057  0.00  0.00            
ATOM     57  H3' DC  X   2      54.295  18.154  19.254  0.00  0.00            
ATOM     58  C2' DC  X   2      52.887  19.740  19.690  0.00  0.00            
ATOM     59  H2' DC  X   2      52.178  18.913  19.710  0.00  0.00            
ATOM     60 H2'' DC  X   2      53.039  19.988  20.740  0.00  0.00            
ATOM     61  O3' DC  X   2      55.276  20.055  19.383  0.00  0.00            
ATOM     62  P   DG  X   3      56.182  19.721  20.640  0.00  0.00            
ATOM     63  OP1 DG  X   3      57.444  18.957  20.235  0.00  0.00            
ATOM     64  OP2 DG  X   3      55.379  19.229  21.748  0.00  0.00            
ATOM     65  O5' DG  X   3      56.699  21.233  20.975  0.00  0.00            
ATOM     66  C5' DG  X   3      57.308  22.123  20.040  0.00  0.00            
ATOM     67  H5' DG  X   3      57.059  21.873  19.008  0.00  0.00            
ATOM     68 H5'' DG  X   3      58.395  22.099  20.111  0.00  0.00            
ATOM     69  C4' DG  X   3      56.816  23.586  20.373  0.00  0.00            
ATOM     70  H4' DG  X   3      57.369  24.259  19.717  0.00  0.00            
ATOM     71  O4' DG  X   3      55.454  23.770  20.091  0.00  0.00            
ATOM     72  C1' DG  X   3      54.765  24.328  21.249  0.00  0.00            
ATOM     73  H1' DG  X   3      54.832  25.405  21.091  0.00  0.00            
ATOM     74  N9  DG  X   3      53.397  23.948  21.545  0.00  0.00            
ATOM     75  C8  DG  X   3      52.846  22.794  21.985  0.00  0.00            
ATOM     76  H8  DG  X   3      53.449  21.922  22.192  0.00  0.00            
ATOM     77  N7  DG  X   3      51.587  22.774  22.271  0.00  0.00            
ATOM     78  C5  DG  X   3      51.277  24.085  22.017  0.00  0.00            
ATOM     79  C6  DG  X   3      50.040  24.810  22.350  0.00  0.00            
ATOM     80  O6  DG  X   3      49.010  24.344  22.840  0.00  0.00            
ATOM     81  N1  DG  X   3      50.057  26.153  22.009  0.00  0.00            
ATOM     82  H1  DG  X   3      49.321  26.756  22.348  0.00  0.00            
ATOM     83  C2  DG  X   3      51.220  26.759  21.539  0.00  0.00            
ATOM     84  N2  DG  X   3      51.232  28.063  21.467  0.00  0.00            
ATOM     85  H21 DG  X   3      50.381  28.599  21.377  0.00  0.00            
ATOM     86  H22 DG  X   3      52.121  28.444  21.176  0.00  0.00            
ATOM     87  N3  DG  X   3      52.410  26.177  21.439  0.00  0.00            
ATOM     88  C4  DG  X   3      52.361  24.806  21.561  0.00  0.00            
ATOM     89  C3' DG  X   3      57.087  23.939  21.825  0.00  0.00            
ATOM     90  H3' DG  X   3      57.695  23.146  22.260  0.00  0.00            
ATOM     91  C2' DG  X   3      55.712  24.006  22.406  0.00  0.00            
ATOM     92  H2' DG  X   3      55.421  23.088  22.918  0.00  0.00            
ATOM     93 H2'' DG  X   3      55.623  24.795  23.152  0.00  0.00            
ATOM     94  O3' DG  X   3      57.839  25.187  21.894  0.00  0.00            
ATOM     95  P   DC  X   4      58.453  25.807  23.235  0.00  0.00            
ATOM     96  OP1 DC  X   4      59.857  26.170  22.970  0.00  0.00            
ATOM     97  OP2 DC  X   4      58.215  24.890  24.373  0.00  0.00            
ATOM     98  O5' DC  X   4      57.553  27.124  23.547  0.00  0.00            
ATOM     99  C5' DC  X   4      57.501  28.197  22.620  0.00  0.00            
ATOM    100  H5' DC  X   4      56.965  27.884  21.724  0.00  0.00            
ATOM    101 H5'' DC  X   4      58.548  28.389  22.385  0.00  0.00            
ATOM    102  C4' DC  X   4      56.880  29.421  23.206  0.00  0.00            
ATOM    103  H4' DC  X   4      56.987  30.213  22.464  0.00  0.00            
ATOM    104  O4' DC  X   4      55.480  29.327  23.351  0.00  0.00            
ATOM    105  C1' DC  X   4      55.013  29.313  24.698  0.00  0.00            
ATOM    106  H1' DC  X   4      54.478  30.238  24.914  0.00  0.00            
ATOM    107  N1  DC  X   4      54.086  28.111  24.919  0.00  0.00            
ATOM    108  C6  DC  X   4      54.510  26.804  25.006  0.00  0.00            
ATOM    109  H6  DC  X   4      55.561  26.567  24.939  0.00  0.00            
ATOM    110  C5  DC  X   4      53.564  25.874  25.257  0.00  0.00            
ATOM    111  H5  DC  X   4      53.829  24.827  25.232  0.00  0.00            
ATOM    112  C4  DC  X   4      52.219  26.238  25.417  0.00  0.00            
ATOM    113  N4  DC  X   4      51.266  25.383  25.648  0.00  0.00            
ATOM    114  H41 DC  X   4      50.390  25.837  25.864  0.00  0.00            
ATOM    115  H42 DC  X   4      51.376  24.399  25.844  0.00  0.00            
ATOM    116  N3  DC  X   4      51.785  27.505  25.228  0.00  0.00            
ATOM    117  C2  DC  X   4      52.699  28.433  24.996  0.00  0.00            
ATOM    118  O2  DC  X   4      52.287  29.560  24.888  0.00  0.00            
ATOM    119  C3' DC  X   4      57.459  29.807  24.579  0.00  0.00            
ATOM    120  H3' DC  X   4      58.361  29.221  24.759  0.00  0.00            
ATOM    121  C2' DC  X   4      56.326  29.343  25.547  0.00  0.00            
ATOM    122  H2' DC  X   4      56.517  28.382  26.025  0.00  0.00            
ATOM    123 H2'' DC  X   4      56.165  30.108  26.306  0.00  0.00            
ATOM    124  O3' DC  X   4      57.691  31.236  24.719  0.00  0.00            
ATOM    125  P   DG  X   5      58.164  31.958  26.023  0.00  0.00            
ATOM    126  OP1 DG  X   5      58.964  33.166  25.574  0.00  0.00            
ATOM    127  OP2 DG  X   5      58.825  31.031  26.978  0.00  0.00            
ATOM    128  O5' DG  X   5      56.710  32.387  26.508  0.00  0.00            
ATOM    129  C5' DG  X   5      56.035  33.350  25.615  0.00  0.00            
ATOM    130  H5' DG  X   5      55.850  32.921  24.630  0.00  0.00            
ATOM    131 H5'' DG  X   5      56.654  34.245  25.557  0.00  0.00            
ATOM    132  C4' DG  X   5      54.729  33.830  26.120  0.00  0.00            
ATOM    133  H4' DG  X   5      54.496  34.596  25.381  0.00  0.00            
ATOM    134  O4' DG  X   5      53.824  32.736  26.242  0.00  0.00            
ATOM    135  C1' DG  X   5      53.437  32.580  27.520  0.00  0.00            
ATOM    136  H1' DG  X   5      52.500  33.124  27.639  0.00  0.00            
ATOM    137  N9  DG  X   5      53.464  31.175  28.004  0.00  0.00            
ATOM    138  C8  DG  X   5      54.515  30.344  28.359  0.00  0.00            
ATOM    139  H8  DG  X   5      55.468  30.825  28.193  0.00  0.00            
ATOM    140  N7  DG  X   5      54.197  29.103  28.663  0.00  0.00            
ATOM    141  C5  DG  X   5      52.742  29.184  28.651  0.00  0.00            
ATOM    142  C6  DG  X   5      51.655  28.178  28.781  0.00  0.00            
ATOM    143  O6  DG  X   5      51.714  27.017  29.088  0.00  0.00            
ATOM    144  N1  DG  X   5      50.393  28.669  28.700  0.00  0.00            
ATOM    145  H1  DG  X   5      49.680  28.031  29.022  0.00  0.00            
ATOM    146  C2  DG  X   5      50.114  29.903  28.342  0.00  0.00            
ATOM    147  N2  DG  X   5      48.868  30.288  28.208  0.00  0.00            
ATOM    148  H21 DG  X   5      48.087  29.683  28.415  0.00  0.00            
ATOM    149  H22 DG  X   5      48.602  31.198  27.860  0.00  0.00            
ATOM    150  N3  DG  X   5      51.036  30.866  28.103  0.00  0.00            
ATOM    151  C4  DG  X   5      52.325  30.463  28.331  0.00  0.00            
ATOM    152  C3' DG  X   5      54.862  34.476  27.512  0.00  0.00            
ATOM    153  H3' DG  X   5      55.935  34.502  27.702  0.00  0.00            
ATOM    154  C2' DG  X   5      54.316  33.460  28.475  0.00  0.00            
ATOM    155  H2' DG  X   5      55.121  32.899  28.949  0.00  0.00            
ATOM    156 H2'' DG  X   5      53.781  34.035  29.232  0.00  0.00            
ATOM    157  O3' DG  X   5      54.358  35.788  27.468  0.00  0.00            
ATOM    158  P   DC  X   6      54.259  36.689  28.796  0.00  0.00            
ATOM    159  OP1 DC  X   6      54.264  38.123  28.513  0.00  0.00            
ATOM    160  OP2 DC  X   6      55.297  36.264  29.685  0.00  0.00            
ATOM    161  O5' DC  X   6      52.824  36.299  29.470  0.00  0.00            
ATOM    162  C5' DC  X   6      51.618  36.382  28.740  0.00  0.00            
ATOM    163  H5' DC  X   6      51.752  35.754  27.859  0.00  0.00            
ATOM    164 H5'' DC  X   6      51.460  37.447  28.571  0.00  0.00            
ATOM    165  C4' DC  X   6      50.388  35.758  29.472  0.00  0.00            
ATOM    166  H4' DC  X   6      49.472  36.040  28.953  0.00  0.00            
ATOM    167  O4' DC  X   6      50.617  34.329  29.613  0.00  0.00            
ATOM    168  C1' DC  X   6      50.077  33.912  30.798  0.00  0.00            
ATOM    169  H1' DC  X   6      49.015  33.752  30.614  0.00  0.00            
ATOM    170  N1  DC  X   6      50.747  32.614  31.064  0.00  0.00            
ATOM    171  C6  DC  X   6      52.087  32.529  31.119  0.00  0.00            
ATOM    172  H6  DC  X   6      52.662  33.348  30.711  0.00  0.00            
ATOM    173  C5  DC  X   6      52.660  31.369  31.418  0.00  0.00            
ATOM    174  H5  DC  X   6      53.736  31.275  31.433  0.00  0.00            
ATOM    175  C4  DC  X   6      51.765  30.277  31.834  0.00  0.00            
ATOM    176  N4  DC  X   6      52.179  29.109  32.088  0.00  0.00            
ATOM    177  H41 DC  X   6      51.471  28.388  32.107  0.00  0.00            
ATOM    178  H42 DC  X   6      53.179  28.968  32.068  0.00  0.00            
ATOM    179  N3  DC  X   6      50.436  30.396  31.907  0.00  0.00            
ATOM    180  C2  DC  X   6      49.885  31.589  31.548  0.00  0.00            
ATOM    181  O2  DC  X   6      48.656  31.654  31.530  0.00  0.00            
ATOM    182  C3' DC  X   6      50.206  36.233  30.917  0.00  0.00            
ATOM    183  H3' DC  X   6      50.916  37.039  31.103  0.00  0.00            
ATOM    184  C2' DC  X   6      50.525  34.999  31.815  0.00  0.00            
ATOM    185  H2' DC  X   6      51.582  34.912  32.068  0.00  0.00            
ATOM    186 H2'' DC  X   6      49.958  35.145  32.734  0.00  0.00            
ATOM    187  O3' DC  X   6      48.889  36.664  31.097  0.00  0.00            
ATOM    188  P   DG  X   7      48.268  37.312  32.405  0.00  0.00            
ATOM    189  OP1 DG  X   7      47.064  38.089  31.978  0.00  0.00            
ATOM    190  OP2 DG  X   7      49.390  37.973  33.130  0.00  0.00            
ATOM    191  O5' DG  X   7      47.706  36.075  33.290  0.00  0.00            
ATOM    192  C5' DG  X   7      46.527  35.273  32.953  0.00  0.00            
ATOM    193  H5' DG  X   7      46.617  34.821  31.965  0.00  0.00            
ATOM    194 H5'' DG  X   7      45.654  35.917  33.055  0.00  0.00            
ATOM    195  C4' DG  X   7      46.344  34.179  34.010  0.00  0.00            
ATOM    196  H4' DG  X   7      45.346  33.777  33.834  0.00  0.00            
ATOM    197  O4' DG  X   7      47.389  33.205  33.987  0.00  0.00            
ATOM    198  C1' DG  X   7      47.856  33.065  35.291  0.00  0.00            
ATOM    199  H1' DG  X   7      47.273  32.292  35.790  0.00  0.00            
ATOM    200  N9  DG  X   7      49.237  32.483  35.263  0.00  0.00            
ATOM    201  C8  DG  X   7      50.467  33.093  35.196  0.00  0.00            
ATOM    202  H8  DG  X   7      50.465  34.173  35.217  0.00  0.00            
ATOM    203  N7  DG  X   7      51.528  32.293  35.229  0.00  0.00            
ATOM    204  C5  DG  X   7      50.867  31.092  35.255  0.00  0.00            
ATOM    205  C6  DG  X   7      51.449  29.743  35.216  0.00  0.00            
ATOM    206  O6  DG  X   7      52.635  29.398  34.989  0.00  0.00            
ATOM    207  N1  DG  X   7      50.599  28.739  35.384  0.00  0.00            
ATOM    208  H1  DG  X   7      50.927  27.784  35.398  0.00  0.00            
ATOM    209  C2  DG  X   7      49.297  28.946  35.480  0.00  0.00            
ATOM    210  N2  DG  X   7      48.478  27.915  35.471  0.00  0.00            
ATOM    211  H21 DG  X   7      48.767  26.994  35.173  0.00  0.00            
ATOM    212  H22 DG  X   7      47.484  28.053  35.587  0.00  0.00            
ATOM    213  N3  DG  X   7      48.666  30.107  35.513  0.00  0.00            
ATOM    214  C4  DG  X   7      49.524  31.125  35.321  0.00  0.00            
ATOM    215  C3' DG  X   7      46.307  34.780  35.456  0.00  0.00            
ATOM    216  H3' DG  X   7      46.084  35.847  35.447  0.00  0.00            
ATOM    217  C2' DG  X   7      47.622  34.342  36.004  0.00  0.00            
ATOM    218  H2' DG  X   7      48.327  35.150  35.810  0.00  0.00            
ATOM    219 H2'' DG  X   7      47.511  34.153  37.072  0.00  0.00            
ATOM    220  O3' DG  X   7      45.232  34.146  36.205  0.00  0.00            
ATOM    221  P   DC  X   8      44.608  34.652  37.594  0.00  0.00            
ATOM    222  OP1 DC  X   8      43.161  34.934  37.498  0.00  0.00            
ATOM    223  OP2 DC  X   8      45.506  35.678  38.233  0.00  0.00            
ATOM    224  O5' DC  X   8      44.814  33.300  38.448  0.00  0.00            
ATOM    225  C5' DC  X   8      44.110  32.104  38.040  0.00  0.00            
ATOM    226  H5' DC  X   8      44.299  31.838  37.000  0.00  0.00            
ATOM    227 H5'' DC  X   8      43.027  32.135  38.159  0.00  0.00            
ATOM    228  C4' DC  X   8      44.577  30.893  38.754  0.00  0.00            
ATOM    229  H4' DC  X   8      43.827  30.157  38.465  0.00  0.00            
ATOM    230  O4' DC  X   8      45.879  30.550  38.372  0.00  0.00            
ATOM    231  C1' DC  X   8      46.639  30.353  39.512  0.00  0.00            
ATOM    232  H1' DC  X   8      46.472  29.382  39.977  0.00  0.00            
ATOM    233  N1  DC  X   8      48.104  30.475  39.271  0.00  0.00            
ATOM    234  C6  DC  X   8      48.647  31.714  39.071  0.00  0.00            
ATOM    235  H6  DC  X   8      48.088  32.633  38.975  0.00  0.00            
ATOM    236  C5  DC  X   8      50.007  31.754  38.759  0.00  0.00            
ATOM    237  H5  DC  X   8      50.488  32.703  38.574  0.00  0.00            
ATOM    238  C4  DC  X   8      50.715  30.541  38.767  0.00  0.00            
ATOM    239  N4  DC  X   8      51.931  30.455  38.296  0.00  0.00            
ATOM    240  H41 DC  X   8      52.260  29.508  38.174  0.00  0.00            
ATOM    241  H42 DC  X   8      52.332  31.279  37.870  0.00  0.00            
ATOM    242  N3  DC  X   8      50.149  29.352  38.950  0.00  0.00            
ATOM    243  C2  DC  X   8      48.779  29.263  39.131  0.00  0.00            
ATOM    244  O2  DC  X   8      48.228  28.173  39.283  0.00  0.00            
ATOM    245  C3' DC  X   8      44.430  31.114  40.328  0.00  0.00            
ATOM    246  H3' DC  X   8      43.888  32.000  40.659  0.00  0.00            
ATOM    247  C2' DC  X   8      45.914  31.219  40.577  0.00  0.00            
ATOM    248  H2' DC  X   8      46.028  32.294  40.437  0.00  0.00            
ATOM    249 H2'' DC  X   8      46.110  30.992  41.625  0.00  0.00            
ATOM    250  O3' DC  X   8      43.945  29.940  40.931  0.00  0.00            
ATOM    251  P   DG  X   9      42.411  29.848  41.168  0.00  0.00            
ATOM    252  OP1 DG  X   9      41.725  29.670  39.907  0.00  0.00            
ATOM    253  OP2 DG  X   9      42.115  31.054  41.975  0.00  0.00            
ATOM    254  O5' DG  X   9      42.087  28.551  41.907  0.00  0.00            
ATOM    255  C5' DG  X   9      42.489  28.285  43.208  0.00  0.00            
ATOM    256  H5' DG  X   9      41.636  28.359  43.882  0.00  0.00            
ATOM    257 H5'' DG  X   9      43.268  29.020  43.409  0.00  0.00            
ATOM    258  C4' DG  X   9      42.974  26.809  43.346  0.00  0.00            
ATOM    259  H4' DG  X   9      42.228  26.114  42.961  0.00  0.00            
ATOM    260  O4' DG  X   9      44.183  26.633  42.576  0.00  0.00            
ATOM    261  C1' DG  X   9      45.297  26.340  43.467  0.00  0.00            
ATOM    262  H1' DG  X   9      45.471  25.267  43.390  0.00  0.00            
ATOM    263  N9  DG  X   9      46.409  27.158  42.955  0.00  0.00            
ATOM    264  C8  DG  X   9      46.502  28.555  42.897  0.00  0.00            
ATOM    265  H8  DG  X   9      45.649  29.207  43.012  0.00  0.00            
ATOM    266  N7  DG  X   9      47.620  29.036  42.519  0.00  0.00            
ATOM    267  C5  DG  X   9      48.421  27.929  42.540  0.00  0.00            
ATOM    268  C6  DG  X   9      49.796  27.933  42.271  0.00  0.00            
ATOM    269  O6  DG  X   9      50.615  28.918  42.067  0.00  0.00            
ATOM    270  N1  DG  X   9      50.377  26.719  42.365  0.00  0.00            
ATOM    271  H1  DG  X   9      51.341  26.578  42.098  0.00  0.00            
ATOM    272  C2  DG  X   9      49.671  25.650  42.736  0.00  0.00            
ATOM    273  N2  DG  X   9      50.324  24.554  42.950  0.00  0.00            
ATOM    274  H21 DG  X   9      51.284  24.447  42.654  0.00  0.00            
ATOM    275  H22 DG  X   9      49.868  23.798  43.439  0.00  0.00            
ATOM    276  N3  DG  X   9      48.310  25.541  42.911  0.00  0.00            
ATOM    277  C4  DG  X   9      47.723  26.749  42.760  0.00  0.00            
ATOM    278  C3' DG  X   9      43.263  26.499  44.862  0.00  0.00            
ATOM    279  H3' DG  X   9      42.715  27.208  45.482  0.00  0.00            
ATOM    280  C2' DG  X   9      44.805  26.772  44.857  0.00  0.00            
ATOM    281  H2' DG  X   9      44.888  27.854  44.957  0.00  0.00            
ATOM    282 H2'' DG  X   9      45.158  26.284  45.765  0.00  0.00            
ATOM    283  O3' DG  X   9      42.837  25.161  45.115  0.00  0.00            
ATOM    284  P   DC3 X  10      42.755  24.657  46.613  0.00  0.00            
ATOM    285  OP1 DC3 X  10      41.827  23.533  46.672  0.00  0.00            
ATOM    286  OP2 DC3 X  10      42.601  25.814  47.521  0.00  0.00            
ATOM    287  O5' DC3 X  10      44.235  24.225  46.811  0.00  0.00            
ATOM    288  C5' DC3 X  10      44.876  23.033  46.346  0.00  0.00            
ATOM    289  H5' DC3 X  10      45.005  23.055  45.263  0.00  0.00            
ATOM    290 H5'' DC3 X  10      44.108  22.314  46.629  0.00  0.00            
ATOM    291  C4' DC3 X  10      46.182  22.869  47.104  0.00  0.00            
ATOM    292  H4' DC3 X  10      46.517  21.846  46.935  0.00  0.00            
ATOM    293  O4' DC3 X  10      47.250  23.719  46.664  0.00  0.00            
ATOM    294  C1' DC3 X  10      47.632  24.590  47.701  0.00  0.00            
ATOM    295  H1' DC3 X  10      48.619  24.336  48.088  0.00  0.00            
ATOM    296  N1  DC3 X  10      47.938  25.943  47.128  0.00  0.00            
ATOM    297  C6  DC3 X  10      47.083  27.021  47.235  0.00  0.00            
ATOM    298  H6  DC3 X  10      46.193  26.911  47.837  0.00  0.00            
ATOM    299  C5  DC3 X  10      47.402  28.238  46.745  0.00  0.00            
ATOM    300  H5  DC3 X  10      46.692  29.037  46.898  0.00  0.00            
ATOM    301  C4  DC3 X  10      48.662  28.275  46.026  0.00  0.00            
ATOM    302  N4  DC3 X  10      49.210  29.375  45.570  0.00  0.00            
ATOM    303  H41 DC3 X  10      50.177  29.380  45.279  0.00  0.00            
ATOM    304  H42 DC3 X  10      48.822  30.220  45.964  0.00  0.00            
ATOM    305  N3  DC3 X  10      49.484  27.253  45.868  0.00  0.00            
ATOM    306  C2  DC3 X  10      49.100  26.052  46.355  0.00  0.00            
ATOM    307  O2  DC3 X  10      49.966  25.166  46.262  0.00  0.00            
ATOM    308  C3' DC3 X  10      45.952  23.069  48.633  0.00  0.00            
ATOM    309  H3' DC3 X  10      44.904  23.160  48.918  0.00  0.00            
ATOM    310  C2' DC3 X  10      46.540  24.501  48.787  0.00  0.00            
ATOM    311  H2' DC3 X  10      45.699  25.168  48.596  0.00  0.00            
ATOM    312 H2'' DC3 X  10      46.962  24.737  49.763  0.00  0.00            
ATOM    313  O3' DC3 X  10      46.735  22.120  49.407  0.00  0.00            
ATOM    314 HO3' DC3 X  10      47.587  21.941  49.002  0.00  0.00            
ATOM    315 HO5' DG5 X  11      57.477  29.362  47.310  0.00  0.00            
ATOM    316  O5' DG5 X  11      58.239  29.359  46.726  0.00  0.00            
ATOM    317  C5' DG5 X  11      59.234  28.403  47.149  0.00  0.00            
ATOM    318  H5' DG5 X  11      59.621  28.405  48.168  0.00  0.00            
ATOM    319 H5'' DG5 X  11      60.220  28.668  46.766  0.00  0.00            
ATOM    320  C4' DG5 X  11      58.993  26.980  46.626  0.00  0.00            
ATOM    321  H4' DG5 X  11      59.257  26.321  47.453  0.00  0.00            
ATOM    322  O4' DG5 X  11      57.609  26.935  46.452  0.00  0.00            
ATOM    323  C1' DG5 X  11      57.260  26.805  45.058  0.00  0.00            
ATOM    324  H1' DG5 X  11      56.880  25.802  44.861  0.00  0.00            
ATOM    325  N9  DG5 X  11      56.138  27.673  44.751  0.00  0.00            
ATOM    326  C8  DG5 X  11      56.141  29.010  44.616  0.00  0.00            
ATOM    327  H8  DG5 X  11      57.064  29.571  44.586  0.00  0.00            
ATOM    328  N7  DG5 X  11      54.971  29.562  44.522  0.00  0.00            
ATOM    329  C5  DG5 X  11      54.102  28.472  44.535  0.00  0.00            
ATOM    330  C6  DG5 X  11      52.699  28.402  44.690  0.00  0.00            
ATOM    331  O6  DG5 X  11      51.899  29.342  44.807  0.00  0.00            
ATOM    332  N1  DG5 X  11      52.190  27.163  44.975  0.00  0.00            
ATOM    333  H1  DG5 X  11      51.189  27.038  45.001  0.00  0.00            
ATOM    334  C2  DG5 X  11      52.969  26.086  44.977  0.00  0.00            
ATOM    335  N2  DG5 X  11      52.426  24.933  45.001  0.00  0.00            
ATOM    336  H21 DG5 X  11      51.428  24.782  45.006  0.00  0.00            
ATOM    337  H22 DG5 X  11      53.017  24.144  44.780  0.00  0.00            
ATOM    338  N3  DG5 X  11      54.298  26.099  44.873  0.00  0.00            
ATOM    339  C4  DG5 X  11      54.812  27.326  44.679  0.00  0.00            
ATOM    340  C3' DG5 X  11      59.637  26.540  45.324  0.00  0.00            
ATOM    341  H3' DG5 X  11      60.620  26.996  45.207  0.00  0.00            
ATOM    342  C2' DG5 X  11      58.588  26.966  44.336  0.00  0.00            
ATOM    343  H2' DG5 X  11      58.729  28.034  44.168  0.00  0.00            
ATOM    344 H2'' DG5 X  11      58.569  26.408  43.401  0.00  0.00            
ATOM    345  O3' DG5 X  11      59.803  25.202  45.518  0.00  0.00            
ATOM    346  P   DC  X  12      60.292  24.197  44.351  0.00  0.00            
ATOM    347  OP1 DC  X  12      60.976  23.020  44.956  0.00  0.00            
ATOM    348  OP2 DC  X  12      61.064  25.019  43.408  0.00  0.00            
ATOM    349  O5' DC  X  12      58.984  23.667  43.530  0.00  0.00            
ATOM    350  C5' DC  X  12      58.295  22.485  43.922  0.00  0.00            
ATOM    351  H5' DC  X  12      57.885  22.721  44.904  0.00  0.00            
ATOM    352 H5'' DC  X  12      58.941  21.609  43.861  0.00  0.00            
ATOM    353  C4' DC  X  12      57.126  22.232  42.982  0.00  0.00            
ATOM    354  H4' DC  X  12      56.688  21.295  43.325  0.00  0.00            
ATOM    355  O4' DC  X  12      56.223  23.315  43.066  0.00  0.00            
ATOM    356  C1' DC  X  12      55.630  23.355  41.815  0.00  0.00            
ATOM    357  H1' DC  X  12      54.873  22.572  41.761  0.00  0.00            
ATOM    358  N1  DC  X  12      54.983  24.726  41.613  0.00  0.00            
ATOM    359  C6  DC  X  12      55.764  25.864  41.331  0.00  0.00            
ATOM    360  H6  DC  X  12      56.825  25.732  41.180  0.00  0.00            
ATOM    361  C5  DC  X  12      55.186  27.081  41.168  0.00  0.00            
ATOM    362  H5  DC  X  12      55.860  27.891  40.931  0.00  0.00            
ATOM    363  C4  DC  X  12      53.760  27.073  41.203  0.00  0.00            
ATOM    364  N4  DC  X  12      53.248  28.262  41.092  0.00  0.00            
ATOM    365  H41 DC  X  12      52.264  28.431  41.242  0.00  0.00            
ATOM    366  H42 DC  X  12      53.877  29.019  40.866  0.00  0.00            
ATOM    367  N3  DC  X  12      53.053  26.065  41.567  0.00  0.00            
ATOM    368  C2  DC  X  12      53.618  24.887  41.754  0.00  0.00            
ATOM    369  O2  DC  X  12      52.879  23.977  41.974  0.00  0.00            
ATOM    370  C3' DC  X  12      57.645  21.951  41.552  0.00  0.00            
ATOM    371  H3' DC  X  12      58.728  22.056  41.483  0.00  0.00            
ATOM    372  C2' DC  X  12      56.734  23.005  40.777  0.00  0.00            
ATOM    373  H2' DC  X  12      57.310  23.857  40.416  0.00  0.00            
ATOM    374 H2'' DC  X  12      56.238  22.559  39.915  0.00  0.00            
ATOM    375  O3' DC  X  12      57.525  20.605  41.217  0.00  0.00            
ATOM    376  P   DG  X  13      57.617  20.138  39.658  0.00  0.00            
ATOM    377  OP1 DG  X  13      57.959  18.714  39.689  0.00  0.00            
ATOM    378  OP2 DG  X  13      58.391  21.090  38.836  0.00  0.00            
ATOM    379  O5' DG  X  13      56.153  20.132  39.173  0.00  0.00            
ATOM    380  C5' DG  X  13      55.034  19.627  39.986  0.00  0.00            
ATOM    381  H5' DG  X  13      55.136  20.051  40.985  0.00  0.00            
ATOM    382 H5'' DG  X  13      55.189  18.560  40.149  0.00  0.00            
ATOM    383  C4' DG  X  13      53.676  19.994  39.379  0.00  0.00            
ATOM    384  H4' DG  X  13      52.894  19.472  39.931  0.00  0.00            
ATOM    385  O4' DG  X  13      53.478  21.394  39.440  0.00  0.00            
ATOM    386  C1' DG  X  13      52.708  21.843  38.348  0.00  0.00            
ATOM    387  H1' DG  X  13      51.634  21.673  38.418  0.00  0.00            
ATOM    388  N9  DG  X  13      53.068  23.241  38.118  0.00  0.00            
ATOM    389  C8  DG  X  13      54.273  23.687  37.747  0.00  0.00            
ATOM    390  H8  DG  X  13      55.102  22.999  37.669  0.00  0.00            
ATOM    391  N7  DG  X  13      54.394  25.003  37.726  0.00  0.00            
ATOM    392  C5  DG  X  13      53.028  25.404  37.942  0.00  0.00            
ATOM    393  C6  DG  X  13      52.422  26.709  37.941  0.00  0.00            
ATOM    394  O6  DG  X  13      52.877  27.797  37.654  0.00  0.00            
ATOM    395  N1  DG  X  13      51.065  26.720  38.262  0.00  0.00            
ATOM    396  H1  DG  X  13      50.713  27.640  38.483  0.00  0.00            
ATOM    397  C2  DG  X  13      50.470  25.560  38.742  0.00  0.00            
ATOM    398  N2  DG  X  13      49.319  25.762  39.267  0.00  0.00            
ATOM    399  H21 DG  X  13      48.842  26.651  39.211  0.00  0.00            
ATOM    400  H22 DG  X  13      48.944  24.910  39.657  0.00  0.00            
ATOM    401  N3  DG  X  13      50.982  24.393  38.781  0.00  0.00            
ATOM    402  C4  DG  X  13      52.249  24.330  38.319  0.00  0.00            
ATOM    403  C3' DG  X  13      53.478  19.517  37.938  0.00  0.00            
ATOM    404  H3' DG  X  13      54.389  19.031  37.590  0.00  0.00            
ATOM    405  C2' DG  X  13      53.204  20.839  37.314  0.00  0.00            
ATOM    406  H2' DG  X  13      54.072  21.226  36.779  0.00  0.00            
ATOM    407 H2'' DG  X  13      52.356  20.704  36.643  0.00  0.00            
ATOM    408  O3' DG  X  13      52.334  18.680  37.802  0.00  0.00            
ATOM    409  P   DC  X  14      51.968  17.878  36.437  0.00  0.00            
ATOM    410  OP1 DC  X  14      51.167  16.685  36.803  0.00  0.00            
ATOM    411  OP2 DC  X  14      53.142  17.782  35.557  0.00  0.00            
ATOM    412  O5' DC  X  14      50.936  18.852  35.680  0.00  0.00            
ATOM    413  C5' DC  X  14      49.748  19.345  36.345  0.00  0.00            
ATOM    414  H5' DC  X  14      50.133  19.477  37.357  0.00  0.00            
ATOM    415 H5'' DC  X  14      48.916  18.641  36.322  0.00  0.00            
ATOM    416  C4' DC  X  14      49.194  20.664  35.711  0.00  0.00            
ATOM    417  H4' DC  X  14      48.179  20.725  36.103  0.00  0.00            
ATOM    418  O4' DC  X  14      49.960  21.768  36.111  0.00  0.00            
ATOM    419  C1' DC  X  14      49.996  22.611  34.940  0.00  0.00            
ATOM    420  H1' DC  X  14      48.991  23.008  34.799  0.00  0.00            
ATOM    421  N1  DC  X  14      51.020  23.704  35.016  0.00  0.00            
ATOM    422  C6  DC  X  14      52.326  23.386  34.608  0.00  0.00            
ATOM    423  H6  DC  X  14      52.612  22.345  34.567  0.00  0.00            
ATOM    424  C5  DC  X  14      53.244  24.316  34.317  0.00  0.00            
ATOM    425  H5  DC  X  14      54.267  24.125  34.029  0.00  0.00            
ATOM    426  C4  DC  X  14      52.818  25.653  34.536  0.00  0.00            
ATOM    427  N4  DC  X  14      53.659  26.617  34.533  0.00  0.00            
ATOM    428  H41 DC  X  14      53.304  27.559  34.608  0.00  0.00            
ATOM    429  H42 DC  X  14      54.663  26.548  34.453  0.00  0.00            
ATOM    430  N3  DC  X  14      51.548  26.013  34.717  0.00  0.00            
ATOM    431  C2  DC  X  14      50.641  25.056  34.954  0.00  0.00            
ATOM    432  O2  DC  X  14      49.499  25.437  35.232  0.00  0.00            
ATOM    433  C3' DC  X  14      49.098  20.656  34.124  0.00  0.00            
ATOM    434  H3' DC  X  14      49.313  19.646  33.776  0.00  0.00            
ATOM    435  C2' DC  X  14      50.139  21.604  33.757  0.00  0.00            
ATOM    436  H2' DC  X  14      51.122  21.140  33.675  0.00  0.00            
ATOM    437 H2'' DC  X  14      49.874  22.096  32.821  0.00  0.00            
ATOM    438  O3' DC  X  14      47.774  21.106  33.817  0.00  0.00            
ATOM    439  P   DG  X  15      46.736  20.272  33.047  0.00  0.00            
ATOM    440  OP1 DG  X  15      46.590  19.081  33.926  0.00  0.00            
ATOM    441  OP2 DG  X  15      47.142  20.111  31.610  0.00  0.00            
ATOM    442  O5' DG  X  15      45.453  21.229  33.210  0.00  0.00            
ATOM    443  C5' DG  X  15      44.880  21.685  34.430  0.00  0.00            
ATOM    444  H5' DG  X  15      45.674  21.973  35.119  0.00  0.00            
ATOM    445 H5'' DG  X  15      44.341  20.834  34.849  0.00  0.00            
ATOM    446  C4' DG  X  15      43.951  23.028  34.275  0.00  0.00            
ATOM    447  H4' DG  X  15      43.272  23.038  35.127  0.00  0.00            
ATOM    448  O4' DG  X  15      44.707  24.227  34.154  0.00  0.00            
ATOM    449  C1' DG  X  15      44.896  24.690  32.824  0.00  0.00            
ATOM    450  H1' DG  X  15      44.321  25.592  32.612  0.00  0.00            
ATOM    451  N9  DG  X  15      46.324  24.942  32.676  0.00  0.00            
ATOM    452  C8  DG  X  15      47.211  23.939  32.521  0.00  0.00            
ATOM    453  H8  DG  X  15      46.924  22.902  32.612  0.00  0.00            
ATOM    454  N7  DG  X  15      48.439  24.356  32.226  0.00  0.00            
ATOM    455  C5  DG  X  15      48.306  25.747  32.138  0.00  0.00            
ATOM    456  C6  DG  X  15      49.237  26.830  32.057  0.00  0.00            
ATOM    457  O6  DG  X  15      50.479  26.757  32.004  0.00  0.00            
ATOM    458  N1  DG  X  15      48.696  28.060  31.947  0.00  0.00            
ATOM    459  H1  DG  X  15      49.283  28.856  31.744  0.00  0.00            
ATOM    460  C2  DG  X  15      47.402  28.262  32.132  0.00  0.00            
ATOM    461  N2  DG  X  15      47.041  29.496  32.277  0.00  0.00            
ATOM    462  H21 DG  X  15      47.665  30.287  32.210  0.00  0.00            
ATOM    463  H22 DG  X  15      46.168  29.627  32.767  0.00  0.00            
ATOM    464  N3  DG  X  15      46.448  27.342  32.401  0.00  0.00            
ATOM    465  C4  DG  X  15      46.972  26.101  32.361  0.00  0.00            
ATOM    466  C3' DG  X  15      43.128  23.019  33.024  0.00  0.00            
ATOM    467  H3' DG  X  15      42.773  22.045  32.688  0.00  0.00            
ATOM    468  C2' DG  X  15      44.134  23.609  31.910  0.00  0.00            
ATOM    469  H2' DG  X  15      44.888  22.968  31.452  0.00  0.00            
ATOM    470 H2'' DG  X  15      43.553  23.921  31.043  0.00  0.00            
ATOM    471  O3' DG  X  15      41.934  23.845  33.113  0.00  0.00            
ATOM    472  P   DC  X  16      40.904  24.134  31.974  0.00  0.00            
ATOM    473  OP1 DC  X  16      39.801  24.823  32.646  0.00  0.00            
ATOM    474  OP2 DC  X  16      40.568  22.836  31.217  0.00  0.00            
ATOM    475  O5' DC  X  16      41.623  25.128  30.988  0.00  0.00            
ATOM    476  C5' DC  X  16      41.735  26.550  31.163  0.00  0.00            
ATOM    477  H5' DC  X  16      42.269  26.769  32.088  0.00  0.00            
ATOM    478 H5'' DC  X  16      40.739  26.991  31.125  0.00  0.00            
ATOM    479  C4' DC  X  16      42.505  27.179  29.978  0.00  0.00            
ATOM    480  H4' DC  X  16      42.512  28.268  29.931  0.00  0.00            
ATOM    481  O4' DC  X  16      43.884  26.888  30.177  0.00  0.00            
ATOM    482  C1' DC  X  16      44.459  26.828  28.884  0.00  0.00            
ATOM    483  H1' DC  X  16      44.416  27.753  28.309  0.00  0.00            
ATOM    484  N1  DC  X  16      45.816  26.207  29.028  0.00  0.00            
ATOM    485  C6  DC  X  16      46.083  24.822  28.998  0.00  0.00            
ATOM    486  H6  DC  X  16      45.338  24.040  29.017  0.00  0.00            
ATOM    487  C5  DC  X  16      47.366  24.402  28.907  0.00  0.00            
ATOM    488  H5  DC  X  16      47.581  23.346  28.834  0.00  0.00            
ATOM    489  C4  DC  X  16      48.344  25.389  28.924  0.00  0.00            
ATOM    490  N4  DC  X  16      49.564  24.942  28.903  0.00  0.00            
ATOM    491  H41 DC  X  16      50.334  25.554  29.135  0.00  0.00            
ATOM    492  H42 DC  X  16      49.730  23.948  28.969  0.00  0.00            
ATOM    493  N3  DC  X  16      48.208  26.675  29.072  0.00  0.00            
ATOM    494  C2  DC  X  16      46.902  27.067  29.094  0.00  0.00            
ATOM    495  O2  DC  X  16      46.813  28.333  29.137  0.00  0.00            
ATOM    496  C3' DC  X  16      42.083  26.624  28.587  0.00  0.00            
ATOM    497  H3' DC  X  16      41.282  25.894  28.697  0.00  0.00            
ATOM    498  C2' DC  X  16      43.377  25.911  28.232  0.00  0.00            
ATOM    499  H2' DC  X  16      43.356  24.935  28.716  0.00  0.00            
ATOM    500 H2'' DC  X  16      43.468  25.818  27.149  0.00  0.00            
ATOM    501  O3' DC  X  16      41.814  27.717  27.754  0.00  0.00            
ATOM    502  P   DG  X  17      40.782  27.608  26.513  0.00  0.00            
ATOM    503  OP1 DG  X  17      39.422  27.888  27.040  0.00  0.00            
ATOM    504  OP2 DG  X  17      40.936  26.281  25.821  0.00  0.00            
ATOM    505  O5' DG  X  17      41.337  28.812  25.687  0.00  0.00            
ATOM    506  C5' DG  X  17      41.065  30.159  26.121  0.00  0.00            
ATOM    507  H5' DG  X  17      40.996  30.206  27.208  0.00  0.00            
ATOM    508 H5'' DG  X  17      40.057  30.432  25.807  0.00  0.00            
ATOM    509  C4' DG  X  17      42.107  31.085  25.501  0.00  0.00            
ATOM    510  H4' DG  X  17      41.952  32.073  25.933  0.00  0.00            
ATOM    511  O4' DG  X  17      43.387  30.611  26.021  0.00  0.00            
ATOM    512  C1' DG  X  17      44.254  30.345  24.917  0.00  0.00            
ATOM    513  H1' DG  X  17      44.902  31.201  24.725  0.00  0.00            
ATOM    514  N9  DG  X  17      44.987  29.151  25.090  0.00  0.00            
ATOM    515  C8  DG  X  17      44.553  27.881  25.269  0.00  0.00            
ATOM    516  H8  DG  X  17      43.503  27.640  25.194  0.00  0.00            
ATOM    517  N7  DG  X  17      45.468  27.072  25.645  0.00  0.00            
ATOM    518  C5  DG  X  17      46.657  27.838  25.532  0.00  0.00            
ATOM    519  C6  DG  X  17      48.060  27.466  25.741  0.00  0.00            
ATOM    520  O6  DG  X  17      48.613  26.348  25.922  0.00  0.00            
ATOM    521  N1  DG  X  17      48.889  28.520  25.492  0.00  0.00            
ATOM    522  H1  DG  X  17      49.864  28.268  25.560  0.00  0.00            
ATOM    523  C2  DG  X  17      48.500  29.744  25.058  0.00  0.00            
ATOM    524  N2  DG  X  17      49.381  30.673  24.950  0.00  0.00            
ATOM    525  H21 DG  X  17      50.351  30.423  25.073  0.00  0.00            
ATOM    526  H22 DG  X  17      49.038  31.622  24.906  0.00  0.00            
ATOM    527  N3  DG  X  17      47.258  30.128  24.872  0.00  0.00            
ATOM    528  C4  DG  X  17      46.369  29.124  25.148  0.00  0.00            
ATOM    529  C3' DG  X  17      42.107  31.054  23.890  0.00  0.00            
ATOM    530  H3' DG  X  17      41.287  30.412  23.569  0.00  0.00            
ATOM    531  C2' DG  X  17      43.439  30.307  23.580  0.00  0.00            
ATOM    532  H2' DG  X  17      43.210  29.285  23.278  0.00  0.00            
ATOM    533 H2'' DG  X  17      44.016  30.773  22.782  0.00  0.00            
ATOM    534  O3' DG  X  17      42.135  32.304  23.272  0.00  0.00            
ATOM    535  P   DC  X  18      41.911  32.477  21.670  0.00  0.00            
ATOM    536  OP1 DC  X  18      41.396  33.879  21.453  0.00  0.00            
ATOM    537  OP2 DC  X  18      41.298  31.282  21.123  0.00  0.00            
ATOM    538  O5' DC  X  18      43.410  32.491  21.171  0.00  0.00            
ATOM    539  C5' DC  X  18      44.301  33.417  21.685  0.00  0.00            
ATOM    540  H5' DC  X  18      44.381  33.379  22.772  0.00  0.00            
ATOM    541 H5'' DC  X  18      43.971  34.412  21.385  0.00  0.00            
ATOM    542  C4' DC  X  18      45.718  33.177  21.104  0.00  0.00            
ATOM    543  H4' DC  X  18      46.312  34.058  21.350  0.00  0.00            
ATOM    544  O4' DC  X  18      46.274  31.953  21.607  0.00  0.00            
ATOM    545  C1' DC  X  18      46.657  31.181  20.541  0.00  0.00            
ATOM    546  H1' DC  X  18      47.699  31.415  20.322  0.00  0.00            
ATOM    547  N1  DC  X  18      46.680  29.772  21.038  0.00  0.00            
ATOM    548  C6  DC  X  18      45.519  29.153  21.139  0.00  0.00            
ATOM    549  H6  DC  X  18      44.673  29.693  20.740  0.00  0.00            
ATOM    550  C5  DC  X  18      45.459  27.944  21.733  0.00  0.00            
ATOM    551  H5  DC  X  18      44.537  27.408  21.907  0.00  0.00            
ATOM    552  C4  DC  X  18      46.679  27.325  22.180  0.00  0.00            
ATOM    553  N4  DC  X  18      46.689  26.149  22.710  0.00  0.00            
ATOM    554  H41 DC  X  18      47.585  25.685  22.752  0.00  0.00            
ATOM    555  H42 DC  X  18      45.828  25.622  22.674  0.00  0.00            
ATOM    556  N3  DC  X  18      47.846  27.946  22.015  0.00  0.00            
ATOM    557  C2  DC  X  18      47.876  29.137  21.363  0.00  0.00            
ATOM    558  O2  DC  X  18      48.997  29.680  21.078  0.00  0.00            
ATOM    559  C3' DC  X  18      45.799  33.173  19.507  0.00  0.00            
ATOM    560  H3' DC  X  18      44.889  33.618  19.105  0.00  0.00            
ATOM    561  C2' DC  X  18      45.886  31.650  19.324  0.00  0.00            
ATOM    562  H2' DC  X  18      44.859  31.288  19.290  0.00  0.00            
ATOM    563 H2'' DC  X  18      46.465  31.303  18.468  0.00  0.00            
ATOM    564  O3' DC  X  18      46.921  33.844  19.095  0.00  0.00            
ATOM    565  P   DG  X  19      47.085  34.476  17.643  0.00  0.00            
ATOM    566  OP1 DG  X  19      47.035  35.917  17.886  0.00  0.00            
ATOM    567  OP2 DG  X  19      46.077  33.962  16.728  0.00  0.00            
ATOM    568  O5' DG  X  19      48.473  34.031  17.073  0.00  0.00            
ATOM    569  C5' DG  X  19      49.759  34.533  17.536  0.00  0.00            
ATOM    570  H5' DG  X  19      49.781  34.589  18.624  0.00  0.00            
ATOM    571 H5'' DG  X  19      49.844  35.586  17.270  0.00  0.00            
ATOM    572  C4' DG  X  19      51.001  33.802  17.108  0.00  0.00            
ATOM    573  H4' DG  X  19      51.897  34.321  17.447  0.00  0.00            
ATOM    574  O4' DG  X  19      51.033  32.471  17.575  0.00  0.00            
ATOM    575  C1' DG  X  19      51.134  31.467  16.595  0.00  0.00            
ATOM    576  H1' DG  X  19      52.185  31.208  16.470  0.00  0.00            
ATOM    577  N9  DG  X  19      50.271  30.370  16.977  0.00  0.00            
ATOM    578  C8  DG  X  19      48.925  30.531  17.144  0.00  0.00            
ATOM    579  H8  DG  X  19      48.340  31.419  16.957  0.00  0.00            
ATOM    580  N7  DG  X  19      48.333  29.528  17.688  0.00  0.00            
ATOM    581  C5  DG  X  19      49.346  28.551  17.813  0.00  0.00            
ATOM    582  C6  DG  X  19      49.309  27.263  18.242  0.00  0.00            
ATOM    583  O6  DG  X  19      48.403  26.640  18.706  0.00  0.00            
ATOM    584  N1  DG  X  19      50.535  26.627  18.167  0.00  0.00            
ATOM    585  H1  DG  X  19      50.560  25.633  18.345  0.00  0.00            
ATOM    586  C2  DG  X  19      51.721  27.303  17.930  0.00  0.00            
ATOM    587  N2  DG  X  19      52.799  26.552  17.957  0.00  0.00            
ATOM    588  H21 DG  X  19      52.706  25.546  17.947  0.00  0.00            
ATOM    589  H22 DG  X  19      53.713  26.871  17.670  0.00  0.00            
ATOM    590  N3  DG  X  19      51.875  28.613  17.616  0.00  0.00            
ATOM    591  C4  DG  X  19      50.602  29.161  17.537  0.00  0.00            
ATOM    592  C3' DG  X  19      50.961  33.603  15.585  0.00  0.00            
ATOM    593  H3' DG  X  19      50.207  34.250  15.138  0.00  0.00            
ATOM    594  C2' DG  X  19      50.657  32.157  15.284  0.00  0.00            
ATOM    595  H2' DG  X  19      49.577  32.010  15.263  0.00  0.00            
ATOM    596 H2'' DG  X  19      51.326  31.766  14.518  0.00  0.00            
ATOM    597  O3' DG  X  19      52.232  34.045  15.139  0.00  0.00            
ATOM    598  P   DC3 X  20      52.701  34.124  13.664  0.00  0.00            
ATOM    599  OP1 DC3 X  20      53.791  35.151  13.721  0.00  0.00            
ATOM    600  OP2 DC3 X  20      51.573  34.324  12.721  0.00  0.00            
ATOM    601  O5' DC3 X  20      53.281  32.709  13.268  0.00  0.00            
ATOM    602  C5' DC3 X  20      54.406  32.125  13.901  0.00  0.00            
ATOM    603  H5' DC3 X  20      54.264  32.242  14.975  0.00  0.00            
ATOM    604 H5'' DC3 X  20      55.314  32.707  13.745  0.00  0.00            
ATOM    605  C4' DC3 X  20      54.588  30.566  13.585  0.00  0.00            
ATOM    606  H4' DC3 X  20      55.475  30.227  14.120  0.00  0.00            
ATOM    607  O4' DC3 X  20      53.519  29.788  14.160  0.00  0.00            
ATOM    608  C1' DC3 X  20      52.912  28.934  13.217  0.00  0.00            
ATOM    609  H1' DC3 X  20      53.569  28.065  13.251  0.00  0.00            
ATOM    610  N1  DC3 X  20      51.531  28.550  13.509  0.00  0.00            
ATOM    611  C6  DC3 X  20      50.413  29.227  13.159  0.00  0.00            
ATOM    612  H6  DC3 X  20      50.590  30.146  12.621  0.00  0.00            
ATOM    613  C5  DC3 X  20      49.226  28.847  13.655  0.00  0.00            
ATOM    614  H5  DC3 X  20      48.376  29.474  13.430  0.00  0.00            
ATOM    615  C4  DC3 X  20      49.143  27.640  14.456  0.00  0.00            
ATOM    616  N4  DC3 X  20      47.997  27.177  14.777  0.00  0.00            
ATOM    617  H41 DC3 X  20      48.027  26.349  15.354  0.00  0.00            
ATOM    618  H42 DC3 X  20      47.262  27.856  14.919  0.00  0.00            
ATOM    619  N3  DC3 X  20      50.224  26.972  14.795  0.00  0.00            
ATOM    620  C2  DC3 X  20      51.383  27.402  14.292  0.00  0.00            
ATOM    621  O2  DC3 X  20      52.392  26.736  14.602  0.00  0.00            
ATOM    622  C3' DC3 X  20      54.664  30.217  12.090  0.00  0.00            
ATOM    623  H3' DC3 X  20      54.831  31.057  11.416  0.00  0.00            
ATOM    624  C2' DC3 X  20      53.196  29.754  11.958  0.00  0.00            
ATOM    625  H2' DC3 X  20      52.485  30.580  11.934  0.00  0.00            
ATOM    626 H2'' DC3 X  20      53.138  29.024  11.151  0.00  0.00            
ATOM    627  O3' DC3 X  20      55.503  29.158  11.737  0.00  0.00            
ATOM    628 HO3' DC3 X  20      56.360  29.511  11.488  0.00  0.00            
ATOM    629  C40 BRA X  21      45.988  25.570  39.169  0.00  0.00            
ATOM    630 H402 BRA X  21      46.980  25.598  38.716  0.00  0.00            
ATOM    631 H403 BRA X  21      46.080  25.218  40.198  0.00  0.00            
ATOM    632  C41 BRA X  21      45.322  26.934  39.198  0.00  0.00            
ATOM    633 H412 BRA X  21      45.638  27.552  40.041  0.00  0.00            
ATOM    634 H413 BRA X  21      45.702  27.434  38.305  0.00  0.00            
ATOM    635  C42 BRA X  21      43.874  26.626  39.101  0.00  0.00            
ATOM    636 H422 BRA X  21      43.576  26.479  40.141  0.00  0.00            
ATOM    637 H423 BRA X  21      43.242  27.402  38.665  0.00  0.00            
ATOM    638  C43 BRA X  21      43.861  25.215  38.310  0.00  0.00            
ATOM    639 H432 BRA X  21      43.051  24.551  38.617  0.00  0.00            
ATOM    640 H433 BRA X  21      43.829  25.356  37.228  0.00  0.00            
ATOM    641  N39 BRA X  21      45.172  24.504  38.457  0.00  0.00            
ATOM    642  H39 BRA X  21      45.117  23.653  39.040  0.00  0.00            
ATOM    643  C38 BRA X  21      45.698  24.198  37.106  0.00  0.00            
ATOM    644 H382 BRA X  21      44.999  23.479  36.677  0.00  0.00            
ATOM    645 H383 BRA X  21      45.472  25.130  36.587  0.00  0.00            
ATOM    646  C37 BRA X  21      47.101  23.634  37.038  0.00  0.00            
ATOM    647 H372 BRA X  21      47.798  24.447  37.249  0.00  0.00            
ATOM    648 H373 BRA X  21      47.222  23.206  36.041  0.00  0.00            
ATOM    649  C36 BRA X  21      47.292  22.495  38.044  0.00  0.00            
ATOM    650  O52 BRA X  21      46.395  21.727  38.372  0.00  0.00            
ATOM    651  N17 BRA X  21      48.607  22.394  38.550  0.00  0.00            
ATOM    652  H17 BRA X  21      49.237  23.127  38.263  0.00  0.00            
ATOM    653  C3  BRA X  21      49.023  21.421  39.485  0.00  0.00            
ATOM    654  C4  BRA X  21      50.038  21.777  40.449  0.00  0.00            
ATOM    655  H4  BRA X  21      50.263  22.819  40.652  0.00  0.00            
ATOM    656  C2  BRA X  21      48.597  20.097  39.551  0.00  0.00            
ATOM    657  H2  BRA X  21      47.843  19.805  38.827  0.00  0.00            
ATOM    658  C1  BRA X  21      49.197  19.088  40.341  0.00  0.00            
ATOM    659  H1  BRA X  21      48.781  18.105  40.149  0.00  0.00            
ATOM    660  C6  BRA X  21      50.267  19.418  41.272  0.00  0.00            
ATOM    661  C10 BRA X  21      50.912  18.487  42.071  0.00  0.00            
ATOM    662  N19 BRA X  21      50.514  17.098  42.182  0.00  0.00            
ATOM    663  H19 BRA X  21      51.218  16.388  42.015  0.00  0.00            
ATOM    664  C28 BRA X  21      49.300  16.570  42.479  0.00  0.00            
ATOM    665  C29 BRA X  21      49.136  15.235  42.100  0.00  0.00            
ATOM    666  H29 BRA X  21      49.981  14.694  41.683  0.00  0.00            
ATOM    667  C24 BRA X  21      47.900  14.581  42.378  0.00  0.00            
ATOM    668  H24 BRA X  21      47.764  13.526  42.155  0.00  0.00            
ATOM    669  C25 BRA X  21      46.838  15.276  43.015  0.00  0.00            
ATOM    670  N15 BRA X  21      45.555  14.756  43.125  0.00  0.00            
ATOM    671  C16 BRA X  21      45.109  13.687  42.211  0.00  0.00            
ATOM    672 H161 BRA X  21      45.669  12.756  42.333  0.00  0.00            
ATOM    673 H162 BRA X  21      45.217  13.949  41.156  0.00  0.00            
ATOM    674 H163 BRA X  21      44.051  13.452  42.353  0.00  0.00            
ATOM    675  C18 BRA X  21      44.401  15.290  43.964  0.00  0.00            
ATOM    676 H181 BRA X  21      44.080  16.261  43.580  0.00  0.00            
ATOM    677 H182 BRA X  21      44.764  15.410  44.987  0.00  0.00            
ATOM    678 H183 BRA X  21      43.553  14.601  44.006  0.00  0.00            
ATOM    679  C26 BRA X  21      47.056  16.585  43.379  0.00  0.00            
ATOM    680  H26 BRA X  21      46.352  17.123  44.009  0.00  0.00            
ATOM    681  C27 BRA X  21      48.269  17.203  43.147  0.00  0.00            
ATOM    682  H27 BRA X  21      48.362  18.239  43.464  0.00  0.00            
ATOM    683  C5  BRA X  21      50.608  20.764  41.239  0.00  0.00            
ATOM    684  N7  BRA X  21      51.640  21.271  42.053  0.00  0.00            
ATOM    685  H90 BRA X  21      51.913  22.244  42.094  0.00  0.00            
ATOM    686  C8  BRA X  21      52.401  20.302  42.673  0.00  0.00            
ATOM    687  C11 BRA X  21      53.474  20.782  43.412  0.00  0.00            
ATOM    688  H11 BRA X  21      53.750  21.833  43.379  0.00  0.00            
ATOM    689  C9  BRA X  21      52.048  18.951  42.724  0.00  0.00            
ATOM    690  C14 BRA X  21      52.788  18.099  43.581  0.00  0.00            
ATOM    691  H14 BRA X  21      52.536  17.043  43.645  0.00  0.00            
ATOM    692  C13 BRA X  21      53.921  18.577  44.274  0.00  0.00            
ATOM    693  H13 BRA X  21      54.495  17.912  44.916  0.00  0.00            
ATOM    694  C12 BRA X  21      54.136  19.972  44.355  0.00  0.00            
ATOM    695  N21 BRA X  21      55.048  20.502  45.346  0.00  0.00            
ATOM    696  H21 BRA X  21      55.836  19.908  45.559  0.00  0.00            
ATOM    697  C44 BRA X  21      54.899  21.660  46.033  0.00  0.00            
ATOM    698  O53 BRA X  21      54.005  22.423  45.825  0.00  0.00            
ATOM    699  C45 BRA X  21      56.062  22.025  46.936  0.00  0.00            
ATOM    700 H452 BRA X  21      56.044  21.504  47.896  0.00  0.00            
ATOM    701 H453 BRA X  21      56.963  21.682  46.424  0.00  0.00            
ATOM    702  C46 BRA X  21      56.171  23.591  47.191  0.00  0.00            
ATOM    703 H462 BRA X  21      56.015  24.184  46.289  0.00  0.00            
ATOM    704 H463 BRA X  21      57.140  23.813  47.641  0.00  0.00            
ATOM    705  N47 BRA X  21      55.057  24.127  48.042  0.00  0.00            
ATOM    706  H47 BRA X  21      54.146  23.925  47.600  0.00  0.00            
ATOM    707  C48 BRA X  21      55.176  25.601  48.074  0.00  0.00            
ATOM    708 H482 BRA X  21      54.282  26.054  47.643  0.00  0.00            
ATOM    709 H483 BRA X  21      56.021  26.050  47.550  0.00  0.00            
ATOM    710  C49 BRA X  21      55.388  26.030  49.562  0.00  0.00            
ATOM    711 H492 BRA X  21      56.428  26.006  49.894  0.00  0.00            
ATOM    712 H493 BRA X  21      54.852  26.967  49.724  0.00  0.00            
ATOM    713  C50 BRA X  21      54.840  24.846  50.307  0.00  0.00            
ATOM    714 H502 BRA X  21      55.411  24.710  51.228  0.00  0.00            
ATOM    715 H503 BRA X  21      53.769  24.960  50.488  0.00  0.00            
ATOM    716  C51 BRA X  21      54.973  23.651  49.469  0.00  0.00            
ATOM    717 H512 BRA X  21      54.114  22.989  49.589  0.00  0.00            
ATOM    718 H513 BRA X  21      55.851  23.077  49.768  0.00  0.00            
END
ATOM      1 HO5' DG5 X   1      47.270  19.315  14.957  0.00  0.00            
ATOM      2  O5' DG5 X   1      47.230  18.418  15.298  0.00  0.00            
ATOM      3  C5' DG5 X   1      48.334  17.860  14.649  0.00  0.00            
ATOM      4  H5' DG5 X   1      48.420  18.329  13.669  0.00  0.00            
ATOM      5 H5'' DG5 X   1      48.258  16.776  14.737  0.00  0.00            
ATOM      6  C4' DG5 X   1      49.645  18.372  15.249  0.00  0.00            
ATOM      7  H4' DG5 X   1      50.419  17.968  14.596  0.00  0.00            
ATOM      8  O4' DG5 X   1      49.740  19.750  15.120  0.00  0.00            
ATOM      9  C1' DG5 X   1      49.964  20.391  16.408  0.00  0.00            
ATOM     10  H1' DG5 X   1      51.020  20.646  16.495  0.00  0.00            
ATOM     11  N9  DG5 X   1      49.100  21.572  16.429  0.00  0.00            
ATOM     12  C8  DG5 X   1      47.743  21.707  16.663  0.00  0.00            
ATOM     13  H8  DG5 X   1      47.100  20.893  16.964  0.00  0.00            
ATOM     14  N7  DG5 X   1      47.320  22.920  16.524  0.00  0.00            
ATOM     15  C5  DG5 X   1      48.451  23.604  16.130  0.00  0.00            
ATOM     16  C6  DG5 X   1      48.606  25.024  15.931  0.00  0.00            
ATOM     17  O6  DG5 X   1      47.769  25.937  15.941  0.00  0.00            
ATOM     18  N1  DG5 X   1      49.869  25.390  15.613  0.00  0.00            
ATOM     19  H1  DG5 X   1      50.031  26.311  15.231  0.00  0.00            
ATOM     20  C2  DG5 X   1      50.914  24.521  15.623  0.00  0.00            
ATOM     21  N2  DG5 X   1      52.114  24.991  15.204  0.00  0.00            
ATOM     22  H21 DG5 X   1      52.331  25.974  15.127  0.00  0.00            
ATOM     23  H22 DG5 X   1      52.857  24.340  14.992  0.00  0.00            
ATOM     24  N3  DG5 X   1      50.822  23.231  15.883  0.00  0.00            
ATOM     25  C4  DG5 X   1      49.545  22.817  16.112  0.00  0.00            
ATOM     26  C3' DG5 X   1      49.853  17.987  16.675  0.00  0.00            
ATOM     27  H3' DG5 X   1      49.061  17.306  16.986  0.00  0.00            
ATOM     28  C2' DG5 X   1      49.554  19.353  17.481  0.00  0.00            
ATOM     29  H2' DG5 X   1      48.497  19.367  17.748  0.00  0.00            
ATOM     30 H2'' DG5 X   1      50.213  19.493  18.337  0.00  0.00            
ATOM     31  O3' DG5 X   1      51.073  17.301  16.777  0.00  0.00            
ATOM     32  P   DC  X   2      51.821  17.134  18.244  0.00  0.00            
ATOM     33  OP1 DC  X   2      52.686  15.952  18.134  0.00  0.00            
ATOM     34  OP2 DC  X   2      50.836  17.222  19.324  0.00  0.00            
ATOM     35  O5' DC  X   2      52.718  18.494  18.159  0.00  0.00            
ATOM     36  C5' DC  X   2      53.596  18.668  17.043  0.00  0.00            
ATOM     37  H5' DC  X   2      53.084  19.101  16.183  0.00  0.00            
ATOM     38 H5'' DC  X   2      54.082  17.770  16.662  0.00  0.00            
ATOM     39  C4' DC  X   2      54.638  19.781  17.332  0.00  0.00            
ATOM     40  H4' DC  X   2      55.264  19.744  16.441  0.00  0.00            
ATOM     41  O4' DC  X   2      53.967  21.061  17.337  0.00  0.00            
ATOM     42  C1' DC  X   2      54.081  21.638  18.605  0.00  0.00            
ATOM     43  H1' DC  X   2      54.892  22.366  18.650  0.00  0.00            
ATOM     44  N1  DC  X   2      52.804  22.311  18.926  0.00  0.00            
ATOM     45  C6  DC  X   2      51.704  21.535  19.257  0.00  0.00            
ATOM     46  H6  DC  X   2      51.796  20.473  19.430  0.00  0.00            
ATOM     47  C5  DC  X   2      50.475  22.145  19.484  0.00  0.00            
ATOM     48  H5  DC  X   2      49.620  21.513  19.671  0.00  0.00            
ATOM     49  C4  DC  X   2      50.455  23.574  19.346  0.00  0.00            
ATOM     50  N4  DC  X   2      49.366  24.224  19.331  0.00  0.00            
ATOM     51  H41 DC  X   2      49.455  25.195  19.069  0.00  0.00            
ATOM     52  H42 DC  X   2      48.517  23.691  19.452  0.00  0.00            
ATOM     53  N3  DC  X   2      51.464  24.240  18.990  0.00  0.00            
ATOM     54  C2  DC  X   2      52.701  23.630  18.773  0.00  0.00            
ATOM     55  O2  DC  X   2      53.611  24.368  18.470  0.00  0.00            
ATOM     56  C3' DC  X   2      55.343  19.523  18.646  0.00  0.00            
ATOM     57  H3' DC  X   2      55.312  18.460  18.884  0.00  0.00            
ATOM     58  C2' DC  X   2      54.581  20.516  19.550  0.00  0.00            
ATOM     59  H2' DC  X   2      53.724  20.112  20.089  0.00  0.00            
ATOM     60 H2'' DC  X   2      55.223  20.869  20.357  0.00  0.00            
ATOM     61  O3' DC  X   2      56.706  19.856  18.455  0.00  0.00            
ATOM     62  P   DG  X   3      57.895  19.669  19.539  0.00  0.00            
ATOM     63  OP1 DG  X   3      59.124  19.602  18.725  0.00  0.00            
ATOM     64  OP2 DG  X   3      57.472  18.597  20.427  0.00  0.00            
ATOM     65  O5' DG  X   3      57.745  21.106  20.275  0.00  0.00            
ATOM     66  C5' DG  X   3      57.984  22.311  19.551  0.00  0.00            
ATOM     67  H5' DG  X   3      57.325  22.361  18.685  0.00  0.00            
ATOM     68 H5'' DG  X   3      59.038  22.348  19.274  0.00  0.00            
ATOM     69  C4' DG  X   3      57.414  23.492  20.414  0.00  0.00            
ATOM     70  H4' DG  X   3      57.680  24.479  20.037  0.00  0.00            
ATOM     71  O4' DG  X   3      55.996  23.486  20.463  0.00  0.00            
ATOM     72  C1' DG  X   3      55.526  24.159  21.634  0.00  0.00            
ATOM     73  H1' DG  X   3      55.605  25.236  21.488  0.00  0.00            
ATOM     74  N9  DG  X   3      54.113  23.936  21.907  0.00  0.00            
ATOM     75  C8  DG  X   3      53.527  22.733  22.177  0.00  0.00            
ATOM     76  H8  DG  X   3      54.160  21.863  22.261  0.00  0.00            
ATOM     77  N7  DG  X   3      52.269  22.824  22.529  0.00  0.00            
ATOM     78  C5  DG  X   3      51.985  24.158  22.197  0.00  0.00            
ATOM     79  C6  DG  X   3      50.799  24.977  22.268  0.00  0.00            
ATOM     80  O6  DG  X   3      49.582  24.653  22.537  0.00  0.00            
ATOM     81  N1  DG  X   3      50.952  26.273  21.863  0.00  0.00            
ATOM     82  H1  DG  X   3      50.138  26.866  21.940  0.00  0.00            
ATOM     83  C2  DG  X   3      52.117  26.844  21.481  0.00  0.00            
ATOM     84  N2  DG  X   3      52.162  28.147  21.277  0.00  0.00            
ATOM     85  H21 DG  X   3      51.314  28.689  21.360  0.00  0.00            
ATOM     86  H22 DG  X   3      53.027  28.589  21.000  0.00  0.00            
ATOM     87  N3  DG  X   3      53.252  26.168  21.413  0.00  0.00            
ATOM     88  C4  DG  X   3      53.122  24.857  21.792  0.00  0.00            
ATOM     89  C3' DG  X   3      57.846  23.494  21.841  0.00  0.00            
ATOM     90  H3' DG  X   3      58.289  22.505  21.953  0.00  0.00            
ATOM     91  C2' DG  X   3      56.580  23.692  22.703  0.00  0.00            
ATOM     92  H2' DG  X   3      56.265  22.699  23.024  0.00  0.00            
ATOM     93 H2'' DG  X   3      56.680  24.424  23.504  0.00  0.00            
ATOM     94  O3' DG  X   3      58.958  24.400  21.938  0.00  0.00            
ATOM     95  P   DC  X   4      59.501  24.933  23.322  0.00  0.00            
ATOM     96  OP1 DC  X   4      60.717  25.678  22.956  0.00  0.00            
ATOM     97  OP2 DC  X   4      59.638  23.827  24.223  0.00  0.00            
ATOM     98  O5' DC  X   4      58.520  25.998  23.917  0.00  0.00            
ATOM     99  C5' DC  X   4      58.145  27.132  23.182  0.00  0.00            
ATOM    100  H5' DC  X   4      57.936  26.907  22.136  0.00  0.00            
ATOM    101 H5'' DC  X   4      58.984  27.822  23.265  0.00  0.00            
ATOM    102  C4' DC  X   4      56.934  27.886  23.891  0.00  0.00            
ATOM    103  H4' DC  X   4      56.580  28.802  23.419  0.00  0.00            
ATOM    104  O4' DC  X   4      55.843  26.910  23.881  0.00  0.00            
ATOM    105  C1' DC  X   4      55.091  27.079  25.064  0.00  0.00            
ATOM    106  H1' DC  X   4      54.687  28.089  25.140  0.00  0.00            
ATOM    107  N1  DC  X   4      53.954  26.150  25.294  0.00  0.00            
ATOM    108  C6  DC  X   4      54.096  24.863  25.784  0.00  0.00            
ATOM    109  H6  DC  X   4      55.101  24.489  25.910  0.00  0.00            
ATOM    110  C5  DC  X   4      53.031  24.053  25.990  0.00  0.00            
ATOM    111  H5  DC  X   4      53.275  23.031  26.237  0.00  0.00            
ATOM    112  C4  DC  X   4      51.727  24.634  25.744  0.00  0.00            
ATOM    113  N4  DC  X   4      50.669  23.927  25.862  0.00  0.00            
ATOM    114  H41 DC  X   4      49.852  24.256  25.368  0.00  0.00            
ATOM    115  H42 DC  X   4      50.837  22.937  25.975  0.00  0.00            
ATOM    116  N3  DC  X   4      51.530  25.878  25.232  0.00  0.00            
ATOM    117  C2  DC  X   4      52.660  26.607  25.066  0.00  0.00            
ATOM    118  O2  DC  X   4      52.423  27.753  24.654  0.00  0.00            
ATOM    119  C3' DC  X   4      57.186  28.098  25.360  0.00  0.00            
ATOM    120  H3' DC  X   4      58.246  28.046  25.608  0.00  0.00            
ATOM    121  C2' DC  X   4      56.229  27.109  26.096  0.00  0.00            
ATOM    122  H2' DC  X   4      56.818  26.192  26.082  0.00  0.00            
ATOM    123 H2'' DC  X   4      56.039  27.215  27.164  0.00  0.00            
ATOM    124  O3' DC  X   4      56.663  29.361  25.698  0.00  0.00            
ATOM    125  P   DG  X   5      57.688  30.587  25.954  0.00  0.00            
ATOM    126  OP1 DG  X   5      58.053  31.152  24.646  0.00  0.00            
ATOM    127  OP2 DG  X   5      58.745  30.181  26.873  0.00  0.00            
ATOM    128  O5' DG  X   5      56.794  31.743  26.640  0.00  0.00            
ATOM    129  C5' DG  X   5      56.026  32.626  25.833  0.00  0.00            
ATOM    130  H5' DG  X   5      56.001  32.369  24.774  0.00  0.00            
ATOM    131 H5'' DG  X   5      56.521  33.588  25.696  0.00  0.00            
ATOM    132  C4' DG  X   5      54.644  32.922  26.355  0.00  0.00            
ATOM    133  H4' DG  X   5      54.229  33.714  25.731  0.00  0.00            
ATOM    134  O4' DG  X   5      53.869  31.790  26.245  0.00  0.00            
ATOM    135  C1' DG  X   5      53.163  31.484  27.509  0.00  0.00            
ATOM    136  H1' DG  X   5      52.163  31.895  27.651  0.00  0.00            
ATOM    137  N9  DG  X   5      52.880  30.047  27.677  0.00  0.00            
ATOM    138  C8  DG  X   5      53.818  29.054  27.626  0.00  0.00            
ATOM    139  H8  DG  X   5      54.875  29.264  27.555  0.00  0.00            
ATOM    140  N7  DG  X   5      53.369  27.848  27.905  0.00  0.00            
ATOM    141  C5  DG  X   5      51.962  28.065  28.056  0.00  0.00            
ATOM    142  C6  DG  X   5      50.869  27.197  28.287  0.00  0.00            
ATOM    143  O6  DG  X   5      50.707  25.958  28.412  0.00  0.00            
ATOM    144  N1  DG  X   5      49.632  27.869  28.164  0.00  0.00            
ATOM    145  H1  DG  X   5      48.728  27.423  28.225  0.00  0.00            
ATOM    146  C2  DG  X   5      49.544  29.174  28.038  0.00  0.00            
ATOM    147  N2  DG  X   5      48.330  29.699  28.077  0.00  0.00            
ATOM    148  H21 DG  X   5      47.553  29.115  28.351  0.00  0.00            
ATOM    149  H22 DG  X   5      48.153  30.693  28.104  0.00  0.00            
ATOM    150  N3  DG  X   5      50.518  30.080  27.985  0.00  0.00            
ATOM    151  C4  DG  X   5      51.682  29.427  27.935  0.00  0.00            
ATOM    152  C3' DG  X   5      54.665  33.285  27.835  0.00  0.00            
ATOM    153  H3' DG  X   5      55.614  33.607  28.264  0.00  0.00            
ATOM    154  C2' DG  X   5      54.157  32.048  28.535  0.00  0.00            
ATOM    155  H2' DG  X   5      54.995  31.368  28.690  0.00  0.00            
ATOM    156 H2'' DG  X   5      53.707  32.238  29.510  0.00  0.00            
ATOM    157  O3' DG  X   5      53.737  34.341  27.818  0.00  0.00            
ATOM    158  P   DC  X   6      52.903  34.956  29.059  0.00  0.00            
ATOM    159  OP1 DC  X   6      52.668  36.352  28.704  0.00  0.00            
ATOM    160  OP2 DC  X   6      53.617  34.694  30.303  0.00  0.00            
ATOM    161  O5' DC  X   6      51.528  34.204  29.117  0.00  0.00            
ATOM    162  C5' DC  X   6      50.367  34.564  28.375  0.00  0.00            
ATOM    163  H5' DC  X   6      50.442  34.300  27.320  0.00  0.00            
ATOM    164 H5'' DC  X   6      50.312  35.648  28.483  0.00  0.00            
ATOM    165  C4' DC  X   6      49.045  34.173  28.927  0.00  0.00            
ATOM    166  H4' DC  X   6      48.142  34.469  28.393  0.00  0.00            
ATOM    167  O4' DC  X   6      48.897  32.795  29.183  0.00  0.00            
ATOM    168  C1' DC  X   6      48.653  32.471  30.535  0.00  0.00            
ATOM    169  H1' DC  X   6      47.595  32.412  30.789  0.00  0.00            
ATOM    170  N1  DC  X   6      49.361  31.267  30.893  0.00  0.00            
ATOM    171  C6  DC  X   6      50.691  31.167  30.982  0.00  0.00            
ATOM    172  H6  DC  X   6      51.268  32.026  30.674  0.00  0.00            
ATOM    173  C5  DC  X   6      51.288  30.031  31.274  0.00  0.00            
ATOM    174  H5  DC  X   6      52.368  30.019  31.239  0.00  0.00            
ATOM    175  C4  DC  X   6      50.474  28.891  31.481  0.00  0.00            
ATOM    176  N4  DC  X   6      50.994  27.684  31.577  0.00  0.00            
ATOM    177  H41 DC  X   6      50.395  26.881  31.700  0.00  0.00            
ATOM    178  H42 DC  X   6      51.991  27.521  31.589  0.00  0.00            
ATOM    179  N3  DC  X   6      49.155  28.933  31.400  0.00  0.00            
ATOM    180  C2  DC  X   6      48.571  30.166  31.233  0.00  0.00            
ATOM    181  O2  DC  X   6      47.348  30.243  31.317  0.00  0.00            
ATOM    182  C3' DC  X   6      48.829  34.880  30.250  0.00  0.00            
ATOM    183  H3' DC  X   6      49.437  35.772  30.403  0.00  0.00            
ATOM    184  C2' DC  X   6      49.156  33.723  31.236  0.00  0.00            
ATOM    185  H2' DC  X   6      50.211  33.711  31.509  0.00  0.00            
ATOM    186 H2'' DC  X   6      48.579  33.809  32.157  0.00  0.00            
ATOM    187  O3' DC  X   6      47.459  35.314  30.345  0.00  0.00            
ATOM    188  P   DG  X   7      46.768  36.106  31.557  0.00  0.00            
ATOM    189  OP1 DG  X   7      45.738  37.002  31.052  0.00  0.00            
ATOM    190  OP2 DG  X   7      47.875  36.712  32.244  0.00  0.00            
ATOM    191  O5' DG  X   7      46.037  35.000  32.437  0.00  0.00            
ATOM    192  C5' DG  X   7      44.837  34.388  31.983  0.00  0.00            
ATOM    193  H5' DG  X   7      45.110  33.854  31.073  0.00  0.00            
ATOM    194 H5'' DG  X   7      44.069  35.124  31.747  0.00  0.00            
ATOM    195  C4' DG  X   7      44.395  33.428  33.089  0.00  0.00            
ATOM    196  H4' DG  X   7      43.447  33.004  32.757  0.00  0.00            
ATOM    197  O4' DG  X   7      45.274  32.335  33.178  0.00  0.00            
ATOM    198  C1' DG  X   7      45.601  32.203  34.513  0.00  0.00            
ATOM    199  H1' DG  X   7      44.871  31.580  35.029  0.00  0.00            
ATOM    200  N9  DG  X   7      46.942  31.638  34.573  0.00  0.00            
ATOM    201  C8  DG  X   7      48.186  32.269  34.467  0.00  0.00            
ATOM    202  H8  DG  X   7      48.202  33.322  34.228  0.00  0.00            
ATOM    203  N7  DG  X   7      49.225  31.455  34.400  0.00  0.00            
ATOM    204  C5  DG  X   7      48.595  30.223  34.707  0.00  0.00            
ATOM    205  C6  DG  X   7      49.124  28.900  34.908  0.00  0.00            
ATOM    206  O6  DG  X   7      50.282  28.493  34.841  0.00  0.00            
ATOM    207  N1  DG  X   7      48.219  27.942  35.173  0.00  0.00            
ATOM    208  H1  DG  X   7      48.560  26.992  35.209  0.00  0.00            
ATOM    209  C2  DG  X   7      46.915  28.194  35.248  0.00  0.00            
ATOM    210  N2  DG  X   7      46.211  27.222  35.727  0.00  0.00            
ATOM    211  H21 DG  X   7      46.633  26.321  35.902  0.00  0.00            
ATOM    212  H22 DG  X   7      45.283  27.470  36.040  0.00  0.00            
ATOM    213  N3  DG  X   7      46.305  29.371  35.121  0.00  0.00            
ATOM    214  C4  DG  X   7      47.228  30.303  34.805  0.00  0.00            
ATOM    215  C3' DG  X   7      44.247  34.084  34.482  0.00  0.00            
ATOM    216  H3' DG  X   7      44.194  35.171  34.431  0.00  0.00            
ATOM    217  C2' DG  X   7      45.505  33.609  35.134  0.00  0.00            
ATOM    218  H2' DG  X   7      46.384  34.231  34.966  0.00  0.00            
ATOM    219 H2'' DG  X   7      45.353  33.504  36.208  0.00  0.00            
ATOM    220  O3' DG  X   7      43.054  33.714  35.113  0.00  0.00            
ATOM    221  P   DC  X   8      42.520  34.180  36.505  0.00  0.00            
ATOM    222  OP1 DC  X   8      41.081  33.923  36.435  0.00  0.00            
ATOM    223  OP2 DC  X   8      43.056  35.488  36.734  0.00  0.00            
ATOM    224  O5' DC  X   8      43.196  33.116  37.399  0.00  0.00            
ATOM    225  C5' DC  X   8      42.834  31.786  37.443  0.00  0.00            
ATOM    226  H5' DC  X   8      42.892  31.322  36.459  0.00  0.00            
ATOM    227 H5'' DC  X   8      41.866  31.695  37.935  0.00  0.00            
ATOM    228  C4' DC  X   8      43.881  31.049  38.324  0.00  0.00            
ATOM    229  H4' DC  X   8      43.508  30.032  38.441  0.00  0.00            
ATOM    230  O4' DC  X   8      45.157  30.928  37.747  0.00  0.00            
ATOM    231  C1' DC  X   8      46.028  30.883  38.891  0.00  0.00            
ATOM    232  H1' DC  X   8      45.824  30.066  39.583  0.00  0.00            
ATOM    233  N1  DC  X   8      47.480  30.710  38.565  0.00  0.00            
ATOM    234  C6  DC  X   8      48.231  31.755  38.080  0.00  0.00            
ATOM    235  H6  DC  X   8      47.777  32.735  38.080  0.00  0.00            
ATOM    236  C5  DC  X   8      49.499  31.526  37.748  0.00  0.00            
ATOM    237  H5  DC  X   8      50.110  32.352  37.416  0.00  0.00            
ATOM    238  C4  DC  X   8      50.054  30.240  37.921  0.00  0.00            
ATOM    239  N4  DC  X   8      51.265  30.092  37.503  0.00  0.00            
ATOM    240  H41 DC  X   8      51.627  29.162  37.659  0.00  0.00            
ATOM    241  H42 DC  X   8      51.770  30.792  36.978  0.00  0.00            
ATOM    242  N3  DC  X   8      49.313  29.243  38.285  0.00  0.00            
ATOM    243  C2  DC  X   8      47.987  29.446  38.534  0.00  0.00            
ATOM    244  O2  DC  X   8      47.345  28.386  38.632  0.00  0.00            
ATOM    245  C3' DC  X   8      44.072  31.723  39.706  0.00  0.00            
ATOM    246  H3' DC  X   8      43.460  32.610  39.868  0.00  0.00            
ATOM    247  C2' DC  X   8      45.607  32.091  39.730  0.00  0.00            
ATOM    248  H2' DC  X   8      45.696  33.036  39.195  0.00  0.00            
ATOM    249 H2'' DC  X   8      45.942  32.023  40.765  0.00  0.00            
ATOM    250  O3' DC  X   8      43.837  30.674  40.722  0.00  0.00            
ATOM    251  P   DG  X   9      43.439  31.009  42.212  0.00  0.00            
ATOM    252  OP1 DG  X   9      41.987  31.211  42.291  0.00  0.00            
ATOM    253  OP2 DG  X   9      44.330  32.062  42.696  0.00  0.00            
ATOM    254  O5' DG  X   9      43.594  29.595  42.905  0.00  0.00            
ATOM    255  C5' DG  X   9      42.819  28.476  42.419  0.00  0.00            
ATOM    256  H5' DG  X   9      42.571  28.576  41.362  0.00  0.00            
ATOM    257 H5'' DG  X   9      41.994  28.326  43.115  0.00  0.00            
ATOM    258  C4' DG  X   9      43.700  27.197  42.563  0.00  0.00            
ATOM    259  H4' DG  X   9      43.008  26.411  42.258  0.00  0.00            
ATOM    260  O4' DG  X   9      44.840  27.227  41.790  0.00  0.00            
ATOM    261  C1' DG  X   9      46.020  27.066  42.638  0.00  0.00            
ATOM    262  H1' DG  X   9      46.324  26.035  42.461  0.00  0.00            
ATOM    263  N9  DG  X   9      47.109  27.986  42.200  0.00  0.00            
ATOM    264  C8  DG  X   9      47.104  29.313  41.900  0.00  0.00            
ATOM    265  H8  DG  X   9      46.180  29.859  42.025  0.00  0.00            
ATOM    266  N7  DG  X   9      48.240  29.904  41.667  0.00  0.00            
ATOM    267  C5  DG  X   9      49.090  28.775  41.704  0.00  0.00            
ATOM    268  C6  DG  X   9      50.540  28.738  41.622  0.00  0.00            
ATOM    269  O6  DG  X   9      51.479  29.547  41.594  0.00  0.00            
ATOM    270  N1  DG  X   9      51.056  27.406  41.613  0.00  0.00            
ATOM    271  H1  DG  X   9      52.064  27.366  41.574  0.00  0.00            
ATOM    272  C2  DG  X   9      50.285  26.264  41.768  0.00  0.00            
ATOM    273  N2  DG  X   9      50.861  25.064  41.912  0.00  0.00            
ATOM    274  H21 DG  X   9      51.825  24.955  41.632  0.00  0.00            
ATOM    275  H22 DG  X   9      50.300  24.245  42.100  0.00  0.00            
ATOM    276  N3  DG  X   9      49.000  26.297  42.022  0.00  0.00            
ATOM    277  C4  DG  X   9      48.422  27.608  41.938  0.00  0.00            
ATOM    278  C3' DG  X   9      44.092  27.088  44.031  0.00  0.00            
ATOM    279  H3' DG  X   9      43.524  27.792  44.640  0.00  0.00            
ATOM    280  C2' DG  X   9      45.560  27.347  44.006  0.00  0.00            
ATOM    281  H2' DG  X   9      45.801  28.357  44.338  0.00  0.00            
ATOM    282 H2'' DG  X   9      46.122  26.747  44.723  0.00  0.00            
ATOM    283  O3' DG  X   9      43.723  25.737  44.350  0.00  0.00            
ATOM    284  P   DC3 X  10      43.927  25.170  45.834  0.00  0.00            
ATOM    285  OP1 DC3 X  10      42.902  24.102  45.980  0.00  0.00            
ATOM    286  OP2 DC3 X  10      44.042  26.312  46.730  0.00  0.00            
ATOM    287  O5' DC3 X  10      45.362  24.524  45.678  0.00  0.00            
ATOM    288  C5' DC3 X  10      45.693  23.484  44.817  0.00  0.00            
ATOM    289  H5' DC3 X  10      45.542  23.723  43.764  0.00  0.00            
ATOM    290 H5'' DC3 X  10      44.852  22.794  44.884  0.00  0.00            
ATOM    291  C4' DC3 X  10      47.035  22.989  45.161  0.00  0.00            
ATOM    292  H4' DC3 X  10      47.140  22.084  44.563  0.00  0.00            
ATOM    293  O4' DC3 X  10      47.986  23.958  44.794  0.00  0.00            
ATOM    294  C1' DC3 X  10      48.870  24.138  45.887  0.00  0.00            
ATOM    295  H1' DC3 X  10      49.728  23.476  45.767  0.00  0.00            
ATOM    296  N1  DC3 X  10      49.314  25.573  45.872  0.00  0.00            
ATOM    297  C6  DC3 X  10      48.485  26.649  46.202  0.00  0.00            
ATOM    298  H6  DC3 X  10      47.505  26.453  46.610  0.00  0.00            
ATOM    299  C5  DC3 X  10      48.806  27.913  45.832  0.00  0.00            
ATOM    300  H5  DC3 X  10      48.167  28.770  45.985  0.00  0.00            
ATOM    301  C4  DC3 X  10      50.078  28.098  45.241  0.00  0.00            
ATOM    302  N4  DC3 X  10      50.386  29.309  44.749  0.00  0.00            
ATOM    303  H41 DC3 X  10      51.240  29.392  44.216  0.00  0.00            
ATOM    304  H42 DC3 X  10      49.716  30.064  44.725  0.00  0.00            
ATOM    305  N3  DC3 X  10      50.982  27.144  45.060  0.00  0.00            
ATOM    306  C2  DC3 X  10      50.622  25.883  45.467  0.00  0.00            
ATOM    307  O2  DC3 X  10      51.400  24.972  45.319  0.00  0.00            
ATOM    308  C3' DC3 X  10      47.265  22.627  46.674  0.00  0.00            
ATOM    309  H3' DC3 X  10      46.325  22.531  47.218  0.00  0.00            
ATOM    310  C2' DC3 X  10      48.211  23.710  47.126  0.00  0.00            
ATOM    311  H2' DC3 X  10      47.572  24.431  47.636  0.00  0.00            
ATOM    312 H2'' DC3 X  10      48.859  23.329  47.915  0.00  0.00            
ATOM    313  O3' DC3 X  10      47.924  21.367  46.639  0.00  0.00            
ATOM    314 HO3' DC3 X  10      48.707  21.294  46.089  0.00  0.00            
ATOM    315 HO5' DG5 X  11      61.319  30.814  41.757  0.00  0.00            
ATOM    316  O5' DG5 X  11      60.898  30.773  42.619  0.00  0.00            
ATOM    317  C5' DG5 X  11      61.506  29.677  43.353  0.00  0.00            
ATOM    318  H5' DG5 X  11      61.280  29.834  44.408  0.00  0.00            
ATOM    319 H5'' DG5 X  11      62.551  29.525  43.085  0.00  0.00            
ATOM    320  C4' DG5 X  11      60.823  28.300  42.991  0.00  0.00            
ATOM    321  H4' DG5 X  11      61.505  27.545  43.384  0.00  0.00            
ATOM    322  O4' DG5 X  11      59.520  28.251  43.537  0.00  0.00            
ATOM    323  C1' DG5 X  11      58.558  28.019  42.511  0.00  0.00            
ATOM    324  H1' DG5 X  11      58.310  26.959  42.464  0.00  0.00            
ATOM    325  N9  DG5 X  11      57.313  28.766  42.727  0.00  0.00            
ATOM    326  C8  DG5 X  11      57.218  30.081  42.630  0.00  0.00            
ATOM    327  H8  DG5 X  11      57.919  30.775  42.190  0.00  0.00            
ATOM    328  N7  DG5 X  11      56.076  30.513  43.116  0.00  0.00            
ATOM    329  C5  DG5 X  11      55.375  29.374  43.355  0.00  0.00            
ATOM    330  C6  DG5 X  11      54.065  29.129  43.784  0.00  0.00            
ATOM    331  O6  DG5 X  11      53.171  29.901  44.011  0.00  0.00            
ATOM    332  N1  DG5 X  11      53.768  27.860  44.244  0.00  0.00            
ATOM    333  H1  DG5 X  11      52.785  27.696  44.408  0.00  0.00            
ATOM    334  C2  DG5 X  11      54.633  26.838  44.231  0.00  0.00            
ATOM    335  N2  DG5 X  11      54.273  25.632  44.573  0.00  0.00            
ATOM    336  H21 DG5 X  11      53.374  25.527  45.022  0.00  0.00            
ATOM    337  H22 DG5 X  11      54.941  24.874  44.597  0.00  0.00            
ATOM    338  N3  DG5 X  11      55.903  26.975  43.684  0.00  0.00            
ATOM    339  C4  DG5 X  11      56.176  28.234  43.325  0.00  0.00            
ATOM    340  C3' DG5 X  11      60.830  28.077  41.491  0.00  0.00            
ATOM    341  H3' DG5 X  11      61.540  28.738  40.995  0.00  0.00            
ATOM    342  C2' DG5 X  11      59.298  28.373  41.201  0.00  0.00            
ATOM    343  H2' DG5 X  11      59.136  29.398  40.869  0.00  0.00            
ATOM    344 H2'' DG5 X  11      58.915  27.668  40.464  0.00  0.00            
ATOM    345  O3' DG5 X  11      61.184  26.742  41.310  0.00  0.00            
ATOM    346  P   DC  X  12      60.886  25.931  39.976  0.00  0.00            
ATOM    347  OP1 DC  X  12      61.955  24.938  39.764  0.00  0.00            
ATOM    348  OP2 DC  X  12      60.610  26.911  38.859  0.00  0.00            
ATOM    349  O5' DC  X  12      59.576  25.138  40.382  0.00  0.00            
ATOM    350  C5' DC  X  12      59.637  24.161  41.435  0.00  0.00            
ATOM    351  H5' DC  X  12      59.943  24.664  42.353  0.00  0.00            
ATOM    352 H5'' DC  X  12      60.428  23.446  41.208  0.00  0.00            
ATOM    353  C4' DC  X  12      58.280  23.430  41.504  0.00  0.00            
ATOM    354  H4' DC  X  12      58.300  22.759  42.363  0.00  0.00            
ATOM    355  O4' DC  X  12      57.322  24.457  41.784  0.00  0.00            
ATOM    356  C1' DC  X  12      56.346  24.338  40.730  0.00  0.00            
ATOM    357  H1' DC  X  12      55.616  23.622  41.106  0.00  0.00            
ATOM    358  N1  DC  X  12      55.690  25.650  40.504  0.00  0.00            
ATOM    359  C6  DC  X  12      56.401  26.646  39.867  0.00  0.00            
ATOM    360  H6  DC  X  12      57.351  26.342  39.453  0.00  0.00            
ATOM    361  C5  DC  X  12      55.835  27.884  39.667  0.00  0.00            
ATOM    362  H5  DC  X  12      56.330  28.753  39.259  0.00  0.00            
ATOM    363  C4  DC  X  12      54.522  28.009  40.176  0.00  0.00            
ATOM    364  N4  DC  X  12      53.875  29.133  40.128  0.00  0.00            
ATOM    365  H41 DC  X  12      53.009  29.197  40.644  0.00  0.00            
ATOM    366  H42 DC  X  12      54.138  29.894  39.518  0.00  0.00            
ATOM    367  N3  DC  X  12      53.826  27.080  40.757  0.00  0.00            
ATOM    368  C2  DC  X  12      54.393  25.875  40.949  0.00  0.00            
ATOM    369  O2  DC  X  12      53.717  24.960  41.435  0.00  0.00            
ATOM    370  C3' DC  X  12      57.942  22.688  40.226  0.00  0.00            
ATOM    371  H3' DC  X  12      58.838  22.577  39.615  0.00  0.00            
ATOM    372  C2' DC  X  12      57.105  23.736  39.535  0.00  0.00            
ATOM    373  H2' DC  X  12      57.710  24.422  38.942  0.00  0.00            
ATOM    374 H2'' DC  X  12      56.376  23.147  38.979  0.00  0.00            
ATOM    375  O3' DC  X  12      57.265  21.495  40.609  0.00  0.00            
ATOM    376  P   DG  X  13      56.639  20.499  39.513  0.00  0.00            
ATOM    377  OP1 DG  X  13      56.962  19.117  39.878  0.00  0.00            
ATOM    378  OP2 DG  X  13      57.155  20.973  38.213  0.00  0.00            
ATOM    379  O5' DG  X  13      55.048  20.680  39.688  0.00  0.00            
ATOM    380  C5' DG  X  13      54.313  20.187  40.805  0.00  0.00            
ATOM    381  H5' DG  X  13      54.598  20.691  41.729  0.00  0.00            
ATOM    382 H5'' DG  X  13      54.474  19.109  40.811  0.00  0.00            
ATOM    383  C4' DG  X  13      52.805  20.380  40.565  0.00  0.00            
ATOM    384  H4' DG  X  13      52.258  20.042  41.445  0.00  0.00            
ATOM    385  O4' DG  X  13      52.560  21.687  40.272  0.00  0.00            
ATOM    386  C1' DG  X  13      51.916  21.891  39.071  0.00  0.00            
ATOM    387  H1' DG  X  13      50.840  21.943  39.235  0.00  0.00            
ATOM    388  N9  DG  X  13      52.422  23.195  38.495  0.00  0.00            
ATOM    389  C8  DG  X  13      53.675  23.578  38.069  0.00  0.00            
ATOM    390  H8  DG  X  13      54.453  22.828  38.085  0.00  0.00            
ATOM    391  N7  DG  X  13      53.835  24.832  37.851  0.00  0.00            
ATOM    392  C5  DG  X  13      52.521  25.295  37.977  0.00  0.00            
ATOM    393  C6  DG  X  13      51.984  26.622  37.846  0.00  0.00            
ATOM    394  O6  DG  X  13      52.600  27.601  37.541  0.00  0.00            
ATOM    395  N1  DG  X  13      50.659  26.665  38.151  0.00  0.00            
ATOM    396  H1  DG  X  13      50.202  27.566  38.159  0.00  0.00            
ATOM    397  C2  DG  X  13      49.912  25.618  38.521  0.00  0.00            
ATOM    398  N2  DG  X  13      48.686  25.900  38.745  0.00  0.00            
ATOM    399  H21 DG  X  13      48.422  26.873  38.809  0.00  0.00            
ATOM    400  H22 DG  X  13      48.140  25.094  39.015  0.00  0.00            
ATOM    401  N3  DG  X  13      50.397  24.406  38.677  0.00  0.00            
ATOM    402  C4  DG  X  13      51.714  24.316  38.423  0.00  0.00            
ATOM    403  C3' DG  X  13      52.233  19.747  39.289  0.00  0.00            
ATOM    404  H3' DG  X  13      52.921  18.962  38.977  0.00  0.00            
ATOM    405  C2' DG  X  13      52.259  20.770  38.210  0.00  0.00            
ATOM    406  H2' DG  X  13      53.264  20.780  37.788  0.00  0.00            
ATOM    407 H2'' DG  X  13      51.506  20.561  37.450  0.00  0.00            
ATOM    408  O3' DG  X  13      50.976  19.083  39.474  0.00  0.00            
ATOM    409  P   DC  X  14      50.387  18.075  38.381  0.00  0.00            
ATOM    410  OP1 DC  X  14      49.892  16.862  39.106  0.00  0.00            
ATOM    411  OP2 DC  X  14      51.258  17.857  37.207  0.00  0.00            
ATOM    412  O5' DC  X  14      49.110  18.762  37.719  0.00  0.00            
ATOM    413  C5' DC  X  14      48.060  19.254  38.509  0.00  0.00            
ATOM    414  H5' DC  X  14      48.463  19.884  39.302  0.00  0.00            
ATOM    415 H5'' DC  X  14      47.559  18.417  38.996  0.00  0.00            
ATOM    416  C4' DC  X  14      47.171  20.169  37.643  0.00  0.00            
ATOM    417  H4' DC  X  14      46.251  20.287  38.215  0.00  0.00            
ATOM    418  O4' DC  X  14      47.918  21.319  37.528  0.00  0.00            
ATOM    419  C1' DC  X  14      47.744  21.676  36.156  0.00  0.00            
ATOM    420  H1' DC  X  14      46.791  22.152  35.927  0.00  0.00            
ATOM    421  N1  DC  X  14      48.745  22.826  35.802  0.00  0.00            
ATOM    422  C6  DC  X  14      50.045  22.591  35.568  0.00  0.00            
ATOM    423  H6  DC  X  14      50.346  21.557  35.660  0.00  0.00            
ATOM    424  C5  DC  X  14      50.869  23.613  35.069  0.00  0.00            
ATOM    425  H5  DC  X  14      51.858  23.273  34.802  0.00  0.00            
ATOM    426  C4  DC  X  14      50.305  24.852  34.870  0.00  0.00            
ATOM    427  N4  DC  X  14      50.997  25.851  34.520  0.00  0.00            
ATOM    428  H41 DC  X  14      50.618  26.780  34.632  0.00  0.00            
ATOM    429  H42 DC  X  14      51.963  25.689  34.272  0.00  0.00            
ATOM    430  N3  DC  X  14      49.085  25.142  35.337  0.00  0.00            
ATOM    431  C2  DC  X  14      48.325  24.172  35.769  0.00  0.00            
ATOM    432  O2  DC  X  14      47.218  24.616  36.185  0.00  0.00            
ATOM    433  C3' DC  X  14      46.874  19.512  36.257  0.00  0.00            
ATOM    434  H3' DC  X  14      47.254  18.490  36.241  0.00  0.00            
ATOM    435  C2' DC  X  14      47.849  20.353  35.378  0.00  0.00            
ATOM    436  H2' DC  X  14      48.835  19.890  35.407  0.00  0.00            
ATOM    437 H2'' DC  X  14      47.538  20.487  34.342  0.00  0.00            
ATOM    438  O3' DC  X  14      45.512  19.655  35.927  0.00  0.00            
ATOM    439  P   DG  X  15      44.887  18.961  34.628  0.00  0.00            
ATOM    440  OP1 DG  X  15      44.032  17.913  35.149  0.00  0.00            
ATOM    441  OP2 DG  X  15      45.963  18.646  33.637  0.00  0.00            
ATOM    442  O5' DG  X  15      44.016  20.142  34.049  0.00  0.00            
ATOM    443  C5' DG  X  15      42.843  20.563  34.816  0.00  0.00            
ATOM    444  H5' DG  X  15      43.165  20.612  35.856  0.00  0.00            
ATOM    445 H5'' DG  X  15      42.142  19.754  34.607  0.00  0.00            
ATOM    446  C4' DG  X  15      42.301  21.906  34.217  0.00  0.00            
ATOM    447  H4' DG  X  15      41.443  22.258  34.790  0.00  0.00            
ATOM    448  O4' DG  X  15      43.265  22.949  34.389  0.00  0.00            
ATOM    449  C1' DG  X  15      43.573  23.473  33.083  0.00  0.00            
ATOM    450  H1' DG  X  15      43.169  24.485  33.091  0.00  0.00            
ATOM    451  N9  DG  X  15      45.058  23.724  33.046  0.00  0.00            
ATOM    452  C8  DG  X  15      46.046  22.750  33.169  0.00  0.00            
ATOM    453  H8  DG  X  15      45.930  21.691  33.348  0.00  0.00            
ATOM    454  N7  DG  X  15      47.226  23.212  32.956  0.00  0.00            
ATOM    455  C5  DG  X  15      47.055  24.588  32.751  0.00  0.00            
ATOM    456  C6  DG  X  15      47.943  25.621  32.331  0.00  0.00            
ATOM    457  O6  DG  X  15      49.210  25.521  32.101  0.00  0.00            
ATOM    458  N1  DG  X  15      47.339  26.796  32.230  0.00  0.00            
ATOM    459  H1  DG  X  15      47.936  27.558  31.941  0.00  0.00            
ATOM    460  C2  DG  X  15      46.028  27.018  32.429  0.00  0.00            
ATOM    461  N2  DG  X  15      45.545  28.184  32.151  0.00  0.00            
ATOM    462  H21 DG  X  15      46.114  28.921  31.759  0.00  0.00            
ATOM    463  H22 DG  X  15      44.593  28.450  32.358  0.00  0.00            
ATOM    464  N3  DG  X  15      45.110  26.113  32.601  0.00  0.00            
ATOM    465  C4  DG  X  15      45.692  24.893  32.798  0.00  0.00            
ATOM    466  C3' DG  X  15      41.854  21.845  32.761  0.00  0.00            
ATOM    467  H3' DG  X  15      41.680  20.826  32.416  0.00  0.00            
ATOM    468  C2' DG  X  15      43.087  22.492  32.028  0.00  0.00            
ATOM    469  H2' DG  X  15      43.775  21.676  31.805  0.00  0.00            
ATOM    470 H2'' DG  X  15      42.867  23.060  31.125  0.00  0.00            
ATOM    471  O3' DG  X  15      40.694  22.548  32.571  0.00  0.00            
ATOM    472  P   DC  X  16      39.975  22.724  31.171  0.00  0.00            
ATOM    473  OP1 DC  X  16      38.563  23.067  31.481  0.00  0.00            
ATOM    474  OP2 DC  X  16      40.287  21.511  30.374  0.00  0.00            
ATOM    475  O5' DC  X  16      40.760  23.973  30.530  0.00  0.00            
ATOM    476  C5' DC  X  16      40.507  25.348  30.967  0.00  0.00            
ATOM    477  H5' DC  X  16      40.749  25.381  32.030  0.00  0.00            
ATOM    478 H5'' DC  X  16      39.452  25.527  30.762  0.00  0.00            
ATOM    479  C4' DC  X  16      41.456  26.333  30.242  0.00  0.00            
ATOM    480  H4' DC  X  16      41.225  27.347  30.569  0.00  0.00            
ATOM    481  O4' DC  X  16      42.771  26.029  30.439  0.00  0.00            
ATOM    482  C1' DC  X  16      43.503  26.585  29.365  0.00  0.00            
ATOM    483  H1' DC  X  16      43.445  27.670  29.281  0.00  0.00            
ATOM    484  N1  DC  X  16      44.765  25.966  29.211  0.00  0.00            
ATOM    485  C6  DC  X  16      44.971  24.658  29.353  0.00  0.00            
ATOM    486  H6  DC  X  16      44.110  24.059  29.611  0.00  0.00            
ATOM    487  C5  DC  X  16      46.201  24.114  29.084  0.00  0.00            
ATOM    488  H5  DC  X  16      46.345  23.051  29.205  0.00  0.00            
ATOM    489  C4  DC  X  16      47.205  24.997  28.683  0.00  0.00            
ATOM    490  N4  DC  X  16      48.296  24.470  28.369  0.00  0.00            
ATOM    491  H41 DC  X  16      49.033  25.109  28.106  0.00  0.00            
ATOM    492  H42 DC  X  16      48.652  23.628  28.796  0.00  0.00            
ATOM    493  N3  DC  X  16      47.148  26.255  28.600  0.00  0.00            
ATOM    494  C2  DC  X  16      45.928  26.825  28.898  0.00  0.00            
ATOM    495  O2  DC  X  16      45.848  28.049  28.834  0.00  0.00            
ATOM    496  C3' DC  X  16      41.224  26.263  28.749  0.00  0.00            
ATOM    497  H3' DC  X  16      40.583  25.429  28.462  0.00  0.00            
ATOM    498  C2' DC  X  16      42.655  26.123  28.177  0.00  0.00            
ATOM    499  H2' DC  X  16      42.703  25.053  27.975  0.00  0.00            
ATOM    500 H2'' DC  X  16      42.840  26.771  27.321  0.00  0.00            
ATOM    501  O3' DC  X  16      40.641  27.519  28.308  0.00  0.00            
ATOM    502  P   DG  X  17      40.327  27.825  26.806  0.00  0.00            
ATOM    503  OP1 DG  X  17      38.992  28.434  26.756  0.00  0.00            
ATOM    504  OP2 DG  X  17      40.527  26.608  25.947  0.00  0.00            
ATOM    505  O5' DG  X  17      41.361  28.849  26.266  0.00  0.00            
ATOM    506  C5' DG  X  17      41.640  30.030  27.011  0.00  0.00            
ATOM    507  H5' DG  X  17      41.894  29.763  28.037  0.00  0.00            
ATOM    508 H5'' DG  X  17      40.763  30.677  26.983  0.00  0.00            
ATOM    509  C4' DG  X  17      42.823  30.751  26.402  0.00  0.00            
ATOM    510  H4' DG  X  17      43.047  31.654  26.970  0.00  0.00            
ATOM    511  O4' DG  X  17      43.966  29.890  26.516  0.00  0.00            
ATOM    512  C1' DG  X  17      44.490  29.655  25.217  0.00  0.00            
ATOM    513  H1' DG  X  17      45.216  30.447  25.035  0.00  0.00            
ATOM    514  N9  DG  X  17      45.118  28.285  25.100  0.00  0.00            
ATOM    515  C8  DG  X  17      44.421  27.097  24.990  0.00  0.00            
ATOM    516  H8  DG  X  17      43.343  27.029  25.010  0.00  0.00            
ATOM    517  N7  DG  X  17      45.253  26.103  24.957  0.00  0.00            
ATOM    518  C5  DG  X  17      46.527  26.631  24.985  0.00  0.00            
ATOM    519  C6  DG  X  17      47.824  25.985  24.908  0.00  0.00            
ATOM    520  O6  DG  X  17      48.067  24.825  24.896  0.00  0.00            
ATOM    521  N1  DG  X  17      48.887  26.835  24.987  0.00  0.00            
ATOM    522  H1  DG  X  17      49.813  26.432  25.011  0.00  0.00            
ATOM    523  C2  DG  X  17      48.715  28.216  24.951  0.00  0.00            
ATOM    524  N2  DG  X  17      49.843  28.872  24.899  0.00  0.00            
ATOM    525  H21 DG  X  17      50.729  28.399  24.793  0.00  0.00            
ATOM    526  H22 DG  X  17      49.687  29.865  24.804  0.00  0.00            
ATOM    527  N3  DG  X  17      47.555  28.867  25.015  0.00  0.00            
ATOM    528  C4  DG  X  17      46.485  28.014  25.057  0.00  0.00            
ATOM    529  C3' DG  X  17      42.632  31.217  24.941  0.00  0.00            
ATOM    530  H3' DG  X  17      41.568  31.358  24.751  0.00  0.00            
ATOM    531  C2' DG  X  17      43.378  30.079  24.232  0.00  0.00            
ATOM    532  H2' DG  X  17      42.742  29.210  24.062  0.00  0.00            
ATOM    533 H2'' DG  X  17      43.803  30.438  23.294  0.00  0.00            
ATOM    534  O3' DG  X  17      43.270  32.415  24.701  0.00  0.00            
ATOM    535  P   DC  X  18      43.361  33.133  23.245  0.00  0.00            
ATOM    536  OP1 DC  X  18      43.035  34.568  23.563  0.00  0.00            
ATOM    537  OP2 DC  X  18      42.609  32.371  22.229  0.00  0.00            
ATOM    538  O5' DC  X  18      44.954  32.978  22.891  0.00  0.00            
ATOM    539  C5' DC  X  18      45.930  33.616  23.705  0.00  0.00            
ATOM    540  H5' DC  X  18      45.819  33.181  24.699  0.00  0.00            
ATOM    541 H5'' DC  X  18      45.691  34.657  23.924  0.00  0.00            
ATOM    542  C4' DC  X  18      47.323  33.458  23.099  0.00  0.00            
ATOM    543  H4' DC  X  18      48.048  34.104  23.594  0.00  0.00            
ATOM    544  O4' DC  X  18      47.667  32.065  23.163  0.00  0.00            
ATOM    545  C1' DC  X  18      48.042  31.697  21.844  0.00  0.00            
ATOM    546  H1' DC  X  18      49.072  32.025  21.702  0.00  0.00            
ATOM    547  N1  DC  X  18      47.737  30.236  21.773  0.00  0.00            
ATOM    548  C6  DC  X  18      46.484  29.733  21.645  0.00  0.00            
ATOM    549  H6  DC  X  18      45.621  30.373  21.540  0.00  0.00            
ATOM    550  C5  DC  X  18      46.294  28.394  21.553  0.00  0.00            
ATOM    551  H5  DC  X  18      45.292  28.017  21.409  0.00  0.00            
ATOM    552  C4  DC  X  18      47.450  27.644  21.610  0.00  0.00            
ATOM    553  N4  DC  X  18      47.350  26.349  21.482  0.00  0.00            
ATOM    554  H41 DC  X  18      48.129  25.814  21.838  0.00  0.00            
ATOM    555  H42 DC  X  18      46.495  25.937  21.138  0.00  0.00            
ATOM    556  N3  DC  X  18      48.659  28.022  21.796  0.00  0.00            
ATOM    557  C2  DC  X  18      48.840  29.359  21.891  0.00  0.00            
ATOM    558  O2  DC  X  18      50.015  29.766  21.959  0.00  0.00            
ATOM    559  C3' DC  X  18      47.398  33.929  21.609  0.00  0.00            
ATOM    560  H3' DC  X  18      46.601  34.622  21.340  0.00  0.00            
ATOM    561  C2' DC  X  18      47.242  32.586  20.857  0.00  0.00            
ATOM    562  H2' DC  X  18      46.200  32.279  20.768  0.00  0.00            
ATOM    563 H2'' DC  X  18      47.649  32.487  19.851  0.00  0.00            
ATOM    564  O3' DC  X  18      48.573  34.499  21.158  0.00  0.00            
ATOM    565  P   DG  X  19      48.641  35.233  19.677  0.00  0.00            
ATOM    566  OP1 DG  X  19      48.880  36.657  19.830  0.00  0.00            
ATOM    567  OP2 DG  X  19      47.515  34.750  18.778  0.00  0.00            
ATOM    568  O5' DG  X  19      49.932  34.549  19.165  0.00  0.00            
ATOM    569  C5' DG  X  19      51.228  34.792  19.737  0.00  0.00            
ATOM    570  H5' DG  X  19      51.259  34.424  20.762  0.00  0.00            
ATOM    571 H5'' DG  X  19      51.561  35.827  19.813  0.00  0.00            
ATOM    572  C4' DG  X  19      52.322  34.169  18.796  0.00  0.00            
ATOM    573  H4' DG  X  19      53.200  34.688  19.181  0.00  0.00            
ATOM    574  O4' DG  X  19      52.615  32.713  18.800  0.00  0.00            
ATOM    575  C1' DG  X  19      52.148  32.107  17.649  0.00  0.00            
ATOM    576  H1' DG  X  19      53.029  31.711  17.143  0.00  0.00            
ATOM    577  N9  DG  X  19      51.157  31.095  18.030  0.00  0.00            
ATOM    578  C8  DG  X  19      49.859  31.268  18.503  0.00  0.00            
ATOM    579  H8  DG  X  19      49.499  32.270  18.683  0.00  0.00            
ATOM    580  N7  DG  X  19      49.221  30.198  18.791  0.00  0.00            
ATOM    581  C5  DG  X  19      50.142  29.206  18.562  0.00  0.00            
ATOM    582  C6  DG  X  19      50.160  27.763  18.797  0.00  0.00            
ATOM    583  O6  DG  X  19      49.193  27.010  19.126  0.00  0.00            
ATOM    584  N1  DG  X  19      51.266  27.130  18.311  0.00  0.00            
ATOM    585  H1  DG  X  19      51.450  26.144  18.428  0.00  0.00            
ATOM    586  C2  DG  X  19      52.307  27.842  17.811  0.00  0.00            
ATOM    587  N2  DG  X  19      53.328  27.173  17.604  0.00  0.00            
ATOM    588  H21 DG  X  19      53.486  26.244  17.969  0.00  0.00            
ATOM    589  H22 DG  X  19      54.101  27.715  17.244  0.00  0.00            
ATOM    590  N3  DG  X  19      52.464  29.095  17.678  0.00  0.00            
ATOM    591  C4  DG  X  19      51.363  29.741  18.104  0.00  0.00            
ATOM    592  C3' DG  X  19      52.175  34.434  17.358  0.00  0.00            
ATOM    593  H3' DG  X  19      51.603  35.360  17.289  0.00  0.00            
ATOM    594  C2' DG  X  19      51.557  33.195  16.716  0.00  0.00            
ATOM    595  H2' DG  X  19      50.483  33.375  16.676  0.00  0.00            
ATOM    596 H2'' DG  X  19      51.952  33.126  15.703  0.00  0.00            
ATOM    597  O3' DG  X  19      53.521  34.731  16.887  0.00  0.00            
ATOM    598  P   DC3 X  20      53.923  35.406  15.477  0.00  0.00            
ATOM    599  OP1 DC3 X  20      55.303  35.846  15.654  0.00  0.00            
ATOM    600  OP2 DC3 X  20      52.925  36.316  14.956  0.00  0.00            
ATOM    601  O5' DC3 X  20      53.945  34.005  14.541  0.00  0.00            
ATOM    602  C5' DC3 X  20      54.995  33.091  14.719  0.00  0.00            
ATOM    603  H5' DC3 X  20      55.132  32.868  15.777  0.00  0.00            
ATOM    604 H5'' DC3 X  20      55.903  33.556  14.336  0.00  0.00            
ATOM    605  C4' DC3 X  20      54.690  31.658  14.086  0.00  0.00            
ATOM    606  H4' DC3 X  20      55.607  31.077  14.189  0.00  0.00            
ATOM    607  O4' DC3 X  20      53.624  31.016  14.766  0.00  0.00            
ATOM    608  C1' DC3 X  20      52.817  30.327  13.812  0.00  0.00            
ATOM    609  H1' DC3 X  20      53.376  29.407  13.644  0.00  0.00            
ATOM    610  N1  DC3 X  20      51.486  29.945  14.377  0.00  0.00            
ATOM    611  C6  DC3 X  20      50.467  30.887  14.574  0.00  0.00            
ATOM    612  H6  DC3 X  20      50.651  31.921  14.319  0.00  0.00            
ATOM    613  C5  DC3 X  20      49.324  30.509  15.127  0.00  0.00            
ATOM    614  H5  DC3 X  20      48.525  31.211  15.312  0.00  0.00            
ATOM    615  C4  DC3 X  20      49.232  29.114  15.487  0.00  0.00            
ATOM    616  N4  DC3 X  20      48.282  28.651  16.169  0.00  0.00            
ATOM    617  H41 DC3 X  20      48.192  27.651  16.276  0.00  0.00            
ATOM    618  H42 DC3 X  20      47.689  29.305  16.659  0.00  0.00            
ATOM    619  N3  DC3 X  20      50.131  28.239  15.229  0.00  0.00            
ATOM    620  C2  DC3 X  20      51.317  28.650  14.727  0.00  0.00            
ATOM    621  O2  DC3 X  20      52.174  27.872  14.498  0.00  0.00            
ATOM    622  C3' DC3 X  20      54.232  31.715  12.596  0.00  0.00            
ATOM    623  H3' DC3 X  20      54.305  32.701  12.136  0.00  0.00            
ATOM    624  C2' DC3 X  20      52.801  31.194  12.548  0.00  0.00            
ATOM    625  H2' DC3 X  20      52.028  31.947  12.702  0.00  0.00            
ATOM    626 H2'' DC3 X  20      52.641  30.648  11.619  0.00  0.00            
ATOM    627  O3' DC3 X  20      55.100  30.726  11.933  0.00  0.00            
ATOM    628 HO3' DC3 X  20      55.858  31.123  11.498  0.00  0.00            
ATOM    629  C40 BRA X  21      60.788  38.530  23.007  0.00  0.00            
ATOM    630 H402 BRA X  21      60.471  37.644  22.455  0.00  0.00            
ATOM    631 H403 BRA X  21      61.607  38.351  23.706  0.00  0.00            
ATOM    632  C41 BRA X  21      60.698  39.763  22.173  0.00  0.00            
ATOM    633 H412 BRA X  21      61.317  40.523  22.654  0.00  0.00            
ATOM    634 H413 BRA X  21      61.042  39.585  21.152  0.00  0.00            
ATOM    635  C42 BRA X  21      59.275  40.150  22.243  0.00  0.00            
ATOM    636 H422 BRA X  21      59.203  41.115  22.748  0.00  0.00            
ATOM    637 H423 BRA X  21      58.876  40.090  21.228  0.00  0.00            
ATOM    638  C43 BRA X  21      58.631  39.078  23.214  0.00  0.00            
ATOM    639 H432 BRA X  21      57.787  39.512  23.751  0.00  0.00            
ATOM    640 H433 BRA X  21      58.252  38.238  22.629  0.00  0.00            
ATOM    641  N39 BRA X  21      59.675  38.527  24.069  0.00  0.00            
ATOM    642  H39 BRA X  21      60.018  39.149  24.819  0.00  0.00            
ATOM    643  C38 BRA X  21      59.263  37.148  24.510  0.00  0.00            
ATOM    644 H382 BRA X  21      58.418  37.191  25.198  0.00  0.00            
ATOM    645 H383 BRA X  21      59.073  36.512  23.644  0.00  0.00            
ATOM    646  C37 BRA X  21      60.351  36.490  25.275  0.00  0.00            
ATOM    647 H372 BRA X  21      60.747  37.250  25.952  0.00  0.00            
ATOM    648 H373 BRA X  21      61.129  36.201  24.565  0.00  0.00            
ATOM    649  C36 BRA X  21      59.905  35.263  26.098  0.00  0.00            
ATOM    650  O52 BRA X  21      60.096  34.142  25.753  0.00  0.00            
ATOM    651  N17 BRA X  21      59.277  35.571  27.299  0.00  0.00            
ATOM    652  H17 BRA X  21      59.297  36.538  27.584  0.00  0.00            
ATOM    653  C3  BRA X  21      58.643  34.811  28.232  0.00  0.00            
ATOM    654  C4  BRA X  21      58.598  33.412  28.309  0.00  0.00            
ATOM    655  H4  BRA X  21      59.234  32.833  27.647  0.00  0.00            
ATOM    656  C2  BRA X  21      57.867  35.598  29.172  0.00  0.00            
ATOM    657  H2  BRA X  21      57.802  36.673  29.044  0.00  0.00            
ATOM    658  C1  BRA X  21      57.143  34.959  30.125  0.00  0.00            
ATOM    659  H1  BRA X  21      56.648  35.650  30.799  0.00  0.00            
ATOM    660  C6  BRA X  21      57.188  33.527  30.310  0.00  0.00            
ATOM    661  C10 BRA X  21      56.573  32.859  31.366  0.00  0.00            
ATOM    662  N19 BRA X  21      55.854  33.538  32.302  0.00  0.00            
ATOM    663  H19 BRA X  21      54.884  33.243  32.327  0.00  0.00            
ATOM    664  C28 BRA X  21      56.179  34.332  33.397  0.00  0.00            
ATOM    665  C29 BRA X  21      55.159  34.584  34.348  0.00  0.00            
ATOM    666  H29 BRA X  21      54.188  34.121  34.189  0.00  0.00            
ATOM    667  C24 BRA X  21      55.429  35.254  35.550  0.00  0.00            
ATOM    668  H24 BRA X  21      54.611  35.338  36.262  0.00  0.00            
ATOM    669  C25 BRA X  21      56.706  35.758  35.701  0.00  0.00            
ATOM    670  N15 BRA X  21      57.028  36.545  36.804  0.00  0.00            
ATOM    671  C16 BRA X  21      56.395  36.205  38.113  0.00  0.00            
ATOM    672 H161 BRA X  21      55.406  36.671  38.146  0.00  0.00            
ATOM    673 H162 BRA X  21      56.978  36.522  38.982  0.00  0.00            
ATOM    674 H163 BRA X  21      56.185  35.140  38.242  0.00  0.00            
ATOM    675  C18 BRA X  21      57.666  37.857  36.614  0.00  0.00            
ATOM    676 H181 BRA X  21      56.947  38.606  36.959  0.00  0.00            
ATOM    677 H182 BRA X  21      57.727  37.997  35.532  0.00  0.00            
ATOM    678 H183 BRA X  21      58.627  37.920  37.129  0.00  0.00            
ATOM    679  C26 BRA X  21      57.757  35.488  34.805  0.00  0.00            
ATOM    680  H26 BRA X  21      58.800  35.694  35.029  0.00  0.00            
ATOM    681  C27 BRA X  21      57.455  34.765  33.672  0.00  0.00            
ATOM    682  H27 BRA X  21      58.252  34.372  33.044  0.00  0.00            
ATOM    683  C5  BRA X  21      57.915  32.797  29.277  0.00  0.00            
ATOM    684  N7  BRA X  21      57.929  31.389  29.311  0.00  0.00            
ATOM    685  H90 BRA X  21      58.588  30.985  28.660  0.00  0.00            
ATOM    686  C8  BRA X  21      57.186  30.736  30.253  0.00  0.00            
ATOM    687  C11 BRA X  21      57.072  29.369  30.072  0.00  0.00            
ATOM    688  H11 BRA X  21      57.669  28.854  29.324  0.00  0.00            
ATOM    689  C9  BRA X  21      56.477  31.410  31.280  0.00  0.00            
ATOM    690  C14 BRA X  21      55.612  30.712  32.169  0.00  0.00            
ATOM    691  H14 BRA X  21      54.981  31.172  32.925  0.00  0.00            
ATOM    692  C13 BRA X  21      55.508  29.341  31.940  0.00  0.00            
ATOM    693  H13 BRA X  21      55.009  28.746  32.701  0.00  0.00            
ATOM    694  C12 BRA X  21      56.253  28.638  30.972  0.00  0.00            
ATOM    695  N21 BRA X  21      56.041  27.250  30.744  0.00  0.00            
ATOM    696  H21 BRA X  21      56.758  26.836  30.166  0.00  0.00            
ATOM    697  C44 BRA X  21      54.914  26.561  30.789  0.00  0.00            
ATOM    698  O53 BRA X  21      53.861  27.054  31.233  0.00  0.00            
ATOM    699  C45 BRA X  21      54.912  25.215  30.030  0.00  0.00            
ATOM    700 H452 BRA X  21      55.191  25.376  28.987  0.00  0.00            
ATOM    701 H453 BRA X  21      55.552  24.480  30.521  0.00  0.00            
ATOM    702  C46 BRA X  21      53.487  24.645  29.805  0.00  0.00            
ATOM    703 H462 BRA X  21      53.660  23.763  29.187  0.00  0.00            
ATOM    704 H463 BRA X  21      52.915  25.386  29.244  0.00  0.00            
ATOM    705  N47 BRA X  21      52.590  24.072  30.956  0.00  0.00            
ATOM    706  H47 BRA X  21      52.646  24.719  31.759  0.00  0.00            
ATOM    707  C48 BRA X  21      53.084  22.717  31.477  0.00  0.00            
ATOM    708 H482 BRA X  21      53.372  22.888  32.516  0.00  0.00            
ATOM    709 H483 BRA X  21      53.964  22.382  30.927  0.00  0.00            
ATOM    710  C49 BRA X  21      51.835  21.760  31.363  0.00  0.00            
ATOM    711 H492 BRA X  21      51.993  21.495  30.315  0.00  0.00            
ATOM    712 H493 BRA X  21      51.853  20.861  31.982  0.00  0.00            
ATOM    713  C50 BRA X  21      50.569  22.613  31.342  0.00  0.00            
ATOM    714 H502 BRA X  21      49.730  22.128  30.838  0.00  0.00            
ATOM    715 H503 BRA X  21      50.319  23.103  32.285  0.00  0.00            
ATOM    716  C51 BRA X  21      51.131  23.804  30.535  0.00  0.00            
ATOM    717 H512 BRA X  21      50.600  24.736  30.734  0.00  0.00            
ATOM    718 H513 BRA X  21      51.239  23.568  29.476  0.00  0.00            
END
ATOM      1 HO5' DG5 X   1      45.780  17.109  15.919  0.00  0.00            
ATOM      2  O5' DG5 X   1      46.252  16.288  16.078  0.00  0.00            
ATOM      3  C5' DG5 X   1      47.294  16.301  15.158  0.00  0.00            
ATOM      4  H5' DG5 X   1      46.939  16.397  14.131  0.00  0.00            
ATOM      5 H5'' DG5 X   1      47.854  15.370  15.239  0.00  0.00            
ATOM      6  C4' DG5 X   1      48.341  17.360  15.267  0.00  0.00            
ATOM      7  H4' DG5 X   1      49.118  17.184  14.523  0.00  0.00            
ATOM      8  O4' DG5 X   1      47.922  18.696  15.042  0.00  0.00            
ATOM      9  C1' DG5 X   1      48.650  19.622  15.809  0.00  0.00            
ATOM     10  H1' DG5 X   1      49.659  19.860  15.470  0.00  0.00            
ATOM     11  N9  DG5 X   1      47.886  20.822  15.908  0.00  0.00            
ATOM     12  C8  DG5 X   1      46.532  20.997  16.288  0.00  0.00            
ATOM     13  H8  DG5 X   1      45.851  20.161  16.350  0.00  0.00            
ATOM     14  N7  DG5 X   1      46.134  22.236  16.060  0.00  0.00            
ATOM     15  C5  DG5 X   1      47.311  22.979  15.721  0.00  0.00            
ATOM     16  C6  DG5 X   1      47.473  24.390  15.412  0.00  0.00            
ATOM     17  O6  DG5 X   1      46.675  25.260  15.559  0.00  0.00            
ATOM     18  N1  DG5 X   1      48.734  24.675  14.996  0.00  0.00            
ATOM     19  H1  DG5 X   1      48.932  25.616  14.687  0.00  0.00            
ATOM     20  C2  DG5 X   1      49.756  23.785  14.982  0.00  0.00            
ATOM     21  N2  DG5 X   1      51.019  24.162  14.633  0.00  0.00            
ATOM     22  H21 DG5 X   1      51.119  25.140  14.402  0.00  0.00            
ATOM     23  H22 DG5 X   1      51.806  23.529  14.628  0.00  0.00            
ATOM     24  N3  DG5 X   1      49.589  22.485  15.209  0.00  0.00            
ATOM     25  C4  DG5 X   1      48.346  22.113  15.520  0.00  0.00            
ATOM     26  C3' DG5 X   1      48.849  17.534  16.717  0.00  0.00            
ATOM     27  H3' DG5 X   1      48.317  16.920  17.444  0.00  0.00            
ATOM     28  C2' DG5 X   1      48.783  18.984  17.105  0.00  0.00            
ATOM     29  H2' DG5 X   1      47.885  19.101  17.713  0.00  0.00            
ATOM     30 H2'' DG5 X   1      49.672  19.317  17.639  0.00  0.00            
ATOM     31  O3' DG5 X   1      50.180  17.083  16.606  0.00  0.00            
ATOM     32  P   DC  X   2      51.116  16.760  17.918  0.00  0.00            
ATOM     33  OP1 DC  X   2      52.019  15.603  17.635  0.00  0.00            
ATOM     34  OP2 DC  X   2      50.231  16.707  19.086  0.00  0.00            
ATOM     35  O5' DC  X   2      52.026  18.060  18.091  0.00  0.00            
ATOM     36  C5' DC  X   2      53.021  18.391  17.094  0.00  0.00            
ATOM     37  H5' DC  X   2      52.559  18.530  16.116  0.00  0.00            
ATOM     38 H5'' DC  X   2      53.746  17.607  16.875  0.00  0.00            
ATOM     39  C4' DC  X   2      53.749  19.676  17.486  0.00  0.00            
ATOM     40  H4' DC  X   2      54.615  19.780  16.832  0.00  0.00            
ATOM     41  O4' DC  X   2      52.903  20.791  17.240  0.00  0.00            
ATOM     42  C1' DC  X   2      52.649  21.556  18.438  0.00  0.00            
ATOM     43  H1' DC  X   2      53.316  22.411  18.545  0.00  0.00            
ATOM     44  N1  DC  X   2      51.281  22.034  18.494  0.00  0.00            
ATOM     45  C6  DC  X   2      50.242  21.372  19.086  0.00  0.00            
ATOM     46  H6  DC  X   2      50.405  20.337  19.348  0.00  0.00            
ATOM     47  C5  DC  X   2      49.072  21.932  19.433  0.00  0.00            
ATOM     48  H5  DC  X   2      48.268  21.320  19.813  0.00  0.00            
ATOM     49  C4  DC  X   2      48.961  23.324  18.987  0.00  0.00            
ATOM     50  N4  DC  X   2      47.956  24.047  19.281  0.00  0.00            
ATOM     51  H41 DC  X   2      47.989  24.987  18.913  0.00  0.00            
ATOM     52  H42 DC  X   2      47.054  23.719  19.596  0.00  0.00            
ATOM     53  N3  DC  X   2      49.874  23.948  18.319  0.00  0.00            
ATOM     54  C2  DC  X   2      51.089  23.356  18.108  0.00  0.00            
ATOM     55  O2  DC  X   2      51.911  24.112  17.639  0.00  0.00            
ATOM     56  C3' DC  X   2      54.298  19.805  18.874  0.00  0.00            
ATOM     57  H3' DC  X   2      54.314  18.805  19.306  0.00  0.00            
ATOM     58  C2' DC  X   2      53.226  20.624  19.541  0.00  0.00            
ATOM     59  H2' DC  X   2      52.448  19.970  19.936  0.00  0.00            
ATOM     60 H2'' DC  X   2      53.561  21.270  20.353  0.00  0.00            
ATOM     61  O3' DC  X   2      55.433  20.601  18.935  0.00  0.00            
ATOM     62  P   DG  X   3      56.686  20.294  19.907  0.00  0.00            
ATOM     63  OP1 DG  X   3      57.656  19.568  19.090  0.00  0.00            
ATOM     64  OP2 DG  X   3      56.147  19.755  21.165  0.00  0.00            
ATOM     65  O5' DG  X   3      57.276  21.714  20.219  0.00  0.00            
ATOM     66  C5' DG  X   3      58.196  22.372  19.399  0.00  0.00            
ATOM     67  H5' DG  X   3      58.015  22.156  18.346  0.00  0.00            
ATOM     68 H5'' DG  X   3      59.203  21.994  19.576  0.00  0.00            
ATOM     69  C4' DG  X   3      58.333  23.858  19.666  0.00  0.00            
ATOM     70  H4' DG  X   3      59.129  24.181  18.995  0.00  0.00            
ATOM     71  O4' DG  X   3      57.118  24.492  19.297  0.00  0.00            
ATOM     72  C1' DG  X   3      56.582  25.123  20.411  0.00  0.00            
ATOM     73  H1' DG  X   3      56.699  26.205  20.455  0.00  0.00            
ATOM     74  N9  DG  X   3      55.073  24.921  20.395  0.00  0.00            
ATOM     75  C8  DG  X   3      54.414  23.733  20.420  0.00  0.00            
ATOM     76  H8  DG  X   3      54.890  22.776  20.263  0.00  0.00            
ATOM     77  N7  DG  X   3      53.180  23.829  20.792  0.00  0.00            
ATOM     78  C5  DG  X   3      52.932  25.198  20.825  0.00  0.00            
ATOM     79  C6  DG  X   3      51.708  25.882  21.018  0.00  0.00            
ATOM     80  O6  DG  X   3      50.585  25.405  21.285  0.00  0.00            
ATOM     81  N1  DG  X   3      51.838  27.306  20.918  0.00  0.00            
ATOM     82  H1  DG  X   3      50.986  27.834  20.795  0.00  0.00            
ATOM     83  C2  DG  X   3      52.970  27.890  20.404  0.00  0.00            
ATOM     84  N2  DG  X   3      52.869  29.149  20.182  0.00  0.00            
ATOM     85  H21 DG  X   3      52.110  29.772  20.418  0.00  0.00            
ATOM     86  H22 DG  X   3      53.721  29.680  20.076  0.00  0.00            
ATOM     87  N3  DG  X   3      54.167  27.222  20.203  0.00  0.00            
ATOM     88  C4  DG  X   3      54.041  25.877  20.368  0.00  0.00            
ATOM     89  C3' DG  X   3      58.626  24.337  21.063  0.00  0.00            
ATOM     90  H3' DG  X   3      59.040  23.522  21.657  0.00  0.00            
ATOM     91  C2' DG  X   3      57.240  24.594  21.583  0.00  0.00            
ATOM     92  H2' DG  X   3      56.775  23.661  21.901  0.00  0.00            
ATOM     93 H2'' DG  X   3      57.259  25.336  22.381  0.00  0.00            
ATOM     94  O3' DG  X   3      59.544  25.404  21.062  0.00  0.00            
ATOM     95  P   DC  X   4      59.773  26.221  22.459  0.00  0.00            
ATOM     96  OP1 DC  X   4      61.130  26.816  22.349  0.00  0.00            
ATOM     97  OP2 DC  X   4      59.504  25.323  23.550  0.00  0.00            
ATOM     98  O5' DC  X   4      58.728  27.492  22.562  0.00  0.00            
ATOM     99  C5' DC  X   4      58.747  28.455  21.570  0.00  0.00            
ATOM    100  H5' DC  X   4      58.504  28.000  20.610  0.00  0.00            
ATOM    101 H5'' DC  X   4      59.771  28.806  21.439  0.00  0.00            
ATOM    102  C4' DC  X   4      57.803  29.651  21.870  0.00  0.00            
ATOM    103  H4' DC  X   4      57.898  30.401  21.085  0.00  0.00            
ATOM    104  O4' DC  X   4      56.532  29.147  21.861  0.00  0.00            
ATOM    105  C1' DC  X   4      55.858  29.588  23.019  0.00  0.00            
ATOM    106  H1' DC  X   4      55.453  30.555  22.718  0.00  0.00            
ATOM    107  N1  DC  X   4      54.846  28.583  23.329  0.00  0.00            
ATOM    108  C6  DC  X   4      55.218  27.241  23.444  0.00  0.00            
ATOM    109  H6  DC  X   4      56.225  27.037  23.112  0.00  0.00            
ATOM    110  C5  DC  X   4      54.349  26.296  23.770  0.00  0.00            
ATOM    111  H5  DC  X   4      54.650  25.264  23.673  0.00  0.00            
ATOM    112  C4  DC  X   4      53.065  26.807  24.179  0.00  0.00            
ATOM    113  N4  DC  X   4      52.134  25.951  24.474  0.00  0.00            
ATOM    114  H41 DC  X   4      51.185  26.262  24.626  0.00  0.00            
ATOM    115  H42 DC  X   4      52.503  25.011  24.466  0.00  0.00            
ATOM    116  N3  DC  X   4      52.656  28.054  24.214  0.00  0.00            
ATOM    117  C2  DC  X   4      53.549  28.946  23.711  0.00  0.00            
ATOM    118  O2  DC  X   4      53.229  30.125  23.523  0.00  0.00            
ATOM    119  C3' DC  X   4      58.029  30.269  23.341  0.00  0.00            
ATOM    120  H3' DC  X   4      58.920  29.800  23.758  0.00  0.00            
ATOM    121  C2' DC  X   4      56.879  29.731  24.116  0.00  0.00            
ATOM    122  H2' DC  X   4      57.186  28.733  24.429  0.00  0.00            
ATOM    123 H2'' DC  X   4      56.618  30.247  25.040  0.00  0.00            
ATOM    124  O3' DC  X   4      58.141  31.724  23.287  0.00  0.00            
ATOM    125  P   DG  X   5      58.712  32.639  24.561  0.00  0.00            
ATOM    126  OP1 DG  X   5      59.193  33.924  24.039  0.00  0.00            
ATOM    127  OP2 DG  X   5      59.701  31.833  25.373  0.00  0.00            
ATOM    128  O5' DG  X   5      57.500  32.962  25.535  0.00  0.00            
ATOM    129  C5' DG  X   5      56.371  33.717  25.138  0.00  0.00            
ATOM    130  H5' DG  X   5      56.066  33.552  24.105  0.00  0.00            
ATOM    131 H5'' DG  X   5      56.536  34.794  25.164  0.00  0.00            
ATOM    132  C4' DG  X   5      55.076  33.339  25.923  0.00  0.00            
ATOM    133  H4' DG  X   5      54.332  34.039  25.542  0.00  0.00            
ATOM    134  O4' DG  X   5      54.573  32.065  25.756  0.00  0.00            
ATOM    135  C1' DG  X   5      54.000  31.723  26.963  0.00  0.00            
ATOM    136  H1' DG  X   5      52.973  32.073  27.063  0.00  0.00            
ATOM    137  N9  DG  X   5      54.024  30.173  27.157  0.00  0.00            
ATOM    138  C8  DG  X   5      55.051  29.314  27.217  0.00  0.00            
ATOM    139  H8  DG  X   5      56.058  29.699  27.153  0.00  0.00            
ATOM    140  N7  DG  X   5      54.756  28.063  27.589  0.00  0.00            
ATOM    141  C5  DG  X   5      53.364  28.102  27.608  0.00  0.00            
ATOM    142  C6  DG  X   5      52.483  27.000  27.875  0.00  0.00            
ATOM    143  O6  DG  X   5      52.649  25.790  28.216  0.00  0.00            
ATOM    144  N1  DG  X   5      51.169  27.471  27.751  0.00  0.00            
ATOM    145  H1  DG  X   5      50.452  26.801  27.990  0.00  0.00            
ATOM    146  C2  DG  X   5      50.809  28.728  27.386  0.00  0.00            
ATOM    147  N2  DG  X   5      49.560  28.829  27.400  0.00  0.00            
ATOM    148  H21 DG  X   5      48.917  28.142  27.769  0.00  0.00            
ATOM    149  H22 DG  X   5      49.271  29.621  26.845  0.00  0.00            
ATOM    150  N3  DG  X   5      51.547  29.806  27.287  0.00  0.00            
ATOM    151  C4  DG  X   5      52.913  29.353  27.258  0.00  0.00            
ATOM    152  C3' DG  X   5      55.268  33.702  27.392  0.00  0.00            
ATOM    153  H3' DG  X   5      56.291  33.970  27.659  0.00  0.00            
ATOM    154  C2' DG  X   5      54.825  32.426  28.032  0.00  0.00            
ATOM    155  H2' DG  X   5      55.774  31.893  28.089  0.00  0.00            
ATOM    156 H2'' DG  X   5      54.399  32.511  29.032  0.00  0.00            
ATOM    157  O3' DG  X   5      54.473  34.886  27.698  0.00  0.00            
ATOM    158  P   DC  X   6      54.428  35.615  29.172  0.00  0.00            
ATOM    159  OP1 DC  X   6      54.029  37.021  28.962  0.00  0.00            
ATOM    160  OP2 DC  X   6      55.657  35.357  29.911  0.00  0.00            
ATOM    161  O5' DC  X   6      53.202  34.878  29.944  0.00  0.00            
ATOM    162  C5' DC  X   6      51.819  35.044  29.524  0.00  0.00            
ATOM    163  H5' DC  X   6      51.798  34.993  28.435  0.00  0.00            
ATOM    164 H5'' DC  X   6      51.369  35.964  29.897  0.00  0.00            
ATOM    165  C4' DC  X   6      50.808  34.038  30.143  0.00  0.00            
ATOM    166  H4' DC  X   6      49.848  34.412  29.787  0.00  0.00            
ATOM    167  O4' DC  X   6      51.103  32.690  29.782  0.00  0.00            
ATOM    168  C1' DC  X   6      50.884  31.933  30.877  0.00  0.00            
ATOM    169  H1' DC  X   6      49.829  31.840  31.135  0.00  0.00            
ATOM    170  N1  DC  X   6      51.452  30.580  30.717  0.00  0.00            
ATOM    171  C6  DC  X   6      52.812  30.350  30.827  0.00  0.00            
ATOM    172  H6  DC  X   6      53.486  31.188  30.933  0.00  0.00            
ATOM    173  C5  DC  X   6      53.318  29.089  31.060  0.00  0.00            
ATOM    174  H5  DC  X   6      54.371  28.911  31.220  0.00  0.00            
ATOM    175  C4  DC  X   6      52.403  28.101  31.061  0.00  0.00            
ATOM    176  N4  DC  X   6      52.873  26.901  31.174  0.00  0.00            
ATOM    177  H41 DC  X   6      52.141  26.205  31.161  0.00  0.00            
ATOM    178  H42 DC  X   6      53.865  26.734  31.262  0.00  0.00            
ATOM    179  N3  DC  X   6      51.126  28.230  30.872  0.00  0.00            
ATOM    180  C2  DC  X   6      50.545  29.457  30.846  0.00  0.00            
ATOM    181  O2  DC  X   6      49.319  29.507  30.919  0.00  0.00            
ATOM    182  C3' DC  X   6      50.921  34.133  31.687  0.00  0.00            
ATOM    183  H3' DC  X   6      51.577  34.918  32.063  0.00  0.00            
ATOM    184  C2' DC  X   6      51.495  32.764  31.954  0.00  0.00            
ATOM    185  H2' DC  X   6      52.543  32.992  31.765  0.00  0.00            
ATOM    186 H2'' DC  X   6      51.198  32.462  32.959  0.00  0.00            
ATOM    187  O3' DC  X   6      49.619  34.164  32.308  0.00  0.00            
ATOM    188  P   DG  X   7      48.793  35.542  32.583  0.00  0.00            
ATOM    189  OP1 DG  X   7      48.300  36.060  31.250  0.00  0.00            
ATOM    190  OP2 DG  X   7      49.578  36.456  33.502  0.00  0.00            
ATOM    191  O5' DG  X   7      47.606  34.965  33.424  0.00  0.00            
ATOM    192  C5' DG  X   7      46.323  34.546  32.779  0.00  0.00            
ATOM    193  H5' DG  X   7      46.631  34.048  31.860  0.00  0.00            
ATOM    194 H5'' DG  X   7      45.625  35.357  32.569  0.00  0.00            
ATOM    195  C4' DG  X   7      45.563  33.474  33.569  0.00  0.00            
ATOM    196  H4' DG  X   7      44.590  33.478  33.077  0.00  0.00            
ATOM    197  O4' DG  X   7      46.140  32.195  33.503  0.00  0.00            
ATOM    198  C1' DG  X   7      46.384  31.655  34.781  0.00  0.00            
ATOM    199  H1' DG  X   7      45.727  30.836  35.074  0.00  0.00            
ATOM    200  N9  DG  X   7      47.686  30.980  34.633  0.00  0.00            
ATOM    201  C8  DG  X   7      48.820  31.450  34.062  0.00  0.00            
ATOM    202  H8  DG  X   7      48.815  32.482  33.746  0.00  0.00            
ATOM    203  N7  DG  X   7      49.795  30.556  34.027  0.00  0.00            
ATOM    204  C5  DG  X   7      49.273  29.444  34.608  0.00  0.00            
ATOM    205  C6  DG  X   7      49.733  28.083  34.647  0.00  0.00            
ATOM    206  O6  DG  X   7      50.794  27.689  34.194  0.00  0.00            
ATOM    207  N1  DG  X   7      48.873  27.174  35.257  0.00  0.00            
ATOM    208  H1  DG  X   7      49.253  26.262  35.467  0.00  0.00            
ATOM    209  C2  DG  X   7      47.670  27.572  35.772  0.00  0.00            
ATOM    210  N2  DG  X   7      46.916  26.608  36.181  0.00  0.00            
ATOM    211  H21 DG  X   7      47.249  25.672  36.001  0.00  0.00            
ATOM    212  H22 DG  X   7      46.058  26.731  36.699  0.00  0.00            
ATOM    213  N3  DG  X   7      47.071  28.733  35.402  0.00  0.00            
ATOM    214  C4  DG  X   7      47.960  29.649  34.940  0.00  0.00            
ATOM    215  C3' DG  X   7      45.342  33.727  35.058  0.00  0.00            
ATOM    216  H3' DG  X   7      45.613  34.750  35.318  0.00  0.00            
ATOM    217  C2' DG  X   7      46.296  32.783  35.805  0.00  0.00            
ATOM    218  H2' DG  X   7      47.235  33.256  36.089  0.00  0.00            
ATOM    219 H2'' DG  X   7      45.760  32.385  36.667  0.00  0.00            
ATOM    220  O3' DG  X   7      43.990  33.473  35.419  0.00  0.00            
ATOM    221  P   DC  X   8      43.310  34.190  36.678  0.00  0.00            
ATOM    222  OP1 DC  X   8      41.832  34.298  36.386  0.00  0.00            
ATOM    223  OP2 DC  X   8      44.037  35.392  37.147  0.00  0.00            
ATOM    224  O5' DC  X   8      43.460  33.021  37.778  0.00  0.00            
ATOM    225  C5' DC  X   8      42.921  31.722  37.525  0.00  0.00            
ATOM    226  H5' DC  X   8      43.196  31.353  36.537  0.00  0.00            
ATOM    227 H5'' DC  X   8      41.849  31.822  37.695  0.00  0.00            
ATOM    228  C4' DC  X   8      43.313  30.633  38.524  0.00  0.00            
ATOM    229  H4' DC  X   8      42.563  29.845  38.592  0.00  0.00            
ATOM    230  O4' DC  X   8      44.593  30.080  38.136  0.00  0.00            
ATOM    231  C1' DC  X   8      45.329  30.223  39.309  0.00  0.00            
ATOM    232  H1' DC  X   8      45.066  29.366  39.929  0.00  0.00            
ATOM    233  N1  DC  X   8      46.735  30.205  38.995  0.00  0.00            
ATOM    234  C6  DC  X   8      47.515  31.281  38.830  0.00  0.00            
ATOM    235  H6  DC  X   8      47.126  32.286  38.899  0.00  0.00            
ATOM    236  C5  DC  X   8      48.809  31.191  38.402  0.00  0.00            
ATOM    237  H5  DC  X   8      49.443  32.062  38.327  0.00  0.00            
ATOM    238  C4  DC  X   8      49.330  29.881  38.206  0.00  0.00            
ATOM    239  N4  DC  X   8      50.517  29.712  37.682  0.00  0.00            
ATOM    240  H41 DC  X   8      50.690  28.720  37.601  0.00  0.00            
ATOM    241  H42 DC  X   8      51.145  30.381  37.261  0.00  0.00            
ATOM    242  N3  DC  X   8      48.568  28.754  38.406  0.00  0.00            
ATOM    243  C2  DC  X   8      47.334  28.939  38.860  0.00  0.00            
ATOM    244  O2  DC  X   8      46.709  27.932  39.184  0.00  0.00            
ATOM    245  C3' DC  X   8      43.495  31.206  39.943  0.00  0.00            
ATOM    246  H3' DC  X   8      43.011  32.152  40.189  0.00  0.00            
ATOM    247  C2' DC  X   8      44.918  31.464  40.058  0.00  0.00            
ATOM    248  H2' DC  X   8      45.225  32.355  39.510  0.00  0.00            
ATOM    249 H2'' DC  X   8      45.266  31.446  41.091  0.00  0.00            
ATOM    250  O3' DC  X   8      43.210  30.150  40.854  0.00  0.00            
ATOM    251  P   DG  X   9      41.895  30.208  41.658  0.00  0.00            
ATOM    252  OP1 DG  X   9      40.812  29.861  40.691  0.00  0.00            
ATOM    253  OP2 DG  X   9      41.959  31.463  42.406  0.00  0.00            
ATOM    254  O5' DG  X   9      42.155  28.940  42.653  0.00  0.00            
ATOM    255  C5' DG  X   9      41.599  27.644  42.444  0.00  0.00            
ATOM    256  H5' DG  X   9      41.592  27.419  41.378  0.00  0.00            
ATOM    257 H5'' DG  X   9      40.539  27.622  42.698  0.00  0.00            
ATOM    258  C4' DG  X   9      42.363  26.446  43.127  0.00  0.00            
ATOM    259  H4' DG  X   9      41.773  25.546  42.956  0.00  0.00            
ATOM    260  O4' DG  X   9      43.762  26.445  42.618  0.00  0.00            
ATOM    261  C1' DG  X   9      44.697  26.664  43.642  0.00  0.00            
ATOM    262  H1' DG  X   9      45.229  25.755  43.919  0.00  0.00            
ATOM    263  N9  DG  X   9      45.764  27.574  43.148  0.00  0.00            
ATOM    264  C8  DG  X   9      45.637  28.880  42.824  0.00  0.00            
ATOM    265  H8  DG  X   9      44.763  29.491  42.995  0.00  0.00            
ATOM    266  N7  DG  X   9      46.690  29.411  42.307  0.00  0.00            
ATOM    267  C5  DG  X   9      47.572  28.299  42.206  0.00  0.00            
ATOM    268  C6  DG  X   9      48.885  28.196  41.687  0.00  0.00            
ATOM    269  O6  DG  X   9      49.651  29.051  41.252  0.00  0.00            
ATOM    270  N1  DG  X   9      49.440  26.962  41.820  0.00  0.00            
ATOM    271  H1  DG  X   9      50.412  26.798  41.599  0.00  0.00            
ATOM    272  C2  DG  X   9      48.739  25.876  42.253  0.00  0.00            
ATOM    273  N2  DG  X   9      49.413  24.766  42.286  0.00  0.00            
ATOM    274  H21 DG  X   9      50.311  24.657  41.837  0.00  0.00            
ATOM    275  H22 DG  X   9      48.971  23.948  42.682  0.00  0.00            
ATOM    276  N3  DG  X   9      47.515  25.845  42.757  0.00  0.00            
ATOM    277  C4  DG  X   9      47.000  27.148  42.679  0.00  0.00            
ATOM    278  C3' DG  X   9      42.523  26.596  44.636  0.00  0.00            
ATOM    279  H3' DG  X   9      41.733  27.222  45.050  0.00  0.00            
ATOM    280  C2' DG  X   9      43.902  27.292  44.766  0.00  0.00            
ATOM    281  H2' DG  X   9      43.692  28.359  44.690  0.00  0.00            
ATOM    282 H2'' DG  X   9      44.408  27.035  45.697  0.00  0.00            
ATOM    283  O3' DG  X   9      42.327  25.301  45.335  0.00  0.00            
ATOM    284  P   DC3 X  10      42.729  25.032  46.882  0.00  0.00            
ATOM    285  OP1 DC3 X  10      42.136  23.715  47.187  0.00  0.00            
ATOM    286  OP2 DC3 X  10      42.289  26.170  47.733  0.00  0.00            
ATOM    287  O5' DC3 X  10      44.305  24.915  46.877  0.00  0.00            
ATOM    288  C5' DC3 X  10      44.996  23.802  46.480  0.00  0.00            
ATOM    289  H5' DC3 X  10      44.683  23.501  45.480  0.00  0.00            
ATOM    290 H5'' DC3 X  10      44.624  23.037  47.161  0.00  0.00            
ATOM    291  C4' DC3 X  10      46.486  23.692  46.714  0.00  0.00            
ATOM    292  H4' DC3 X  10      46.850  22.682  46.523  0.00  0.00            
ATOM    293  O4' DC3 X  10      47.127  24.695  45.914  0.00  0.00            
ATOM    294  C1' DC3 X  10      48.057  25.399  46.717  0.00  0.00            
ATOM    295  H1' DC3 X  10      49.006  24.922  46.963  0.00  0.00            
ATOM    296  N1  DC3 X  10      48.432  26.780  46.199  0.00  0.00            
ATOM    297  C6  DC3 X  10      47.560  27.848  46.432  0.00  0.00            
ATOM    298  H6  DC3 X  10      46.562  27.639  46.787  0.00  0.00            
ATOM    299  C5  DC3 X  10      47.957  29.135  46.201  0.00  0.00            
ATOM    300  H5  DC3 X  10      47.318  29.964  46.465  0.00  0.00            
ATOM    301  C4  DC3 X  10      49.256  29.271  45.687  0.00  0.00            
ATOM    302  N4  DC3 X  10      49.793  30.446  45.406  0.00  0.00            
ATOM    303  H41 DC3 X  10      50.639  30.335  44.866  0.00  0.00            
ATOM    304  H42 DC3 X  10      49.253  31.274  45.610  0.00  0.00            
ATOM    305  N3  DC3 X  10      50.113  28.325  45.483  0.00  0.00            
ATOM    306  C2  DC3 X  10      49.775  27.051  45.868  0.00  0.00            
ATOM    307  O2  DC3 X  10      50.615  26.164  45.797  0.00  0.00            
ATOM    308  C3' DC3 X  10      46.840  24.001  48.182  0.00  0.00            
ATOM    309  H3' DC3 X  10      45.911  24.108  48.741  0.00  0.00            
ATOM    310  C2' DC3 X  10      47.341  25.460  48.106  0.00  0.00            
ATOM    311  H2' DC3 X  10      46.504  26.158  48.122  0.00  0.00            
ATOM    312 H2'' DC3 X  10      47.951  25.877  48.907  0.00  0.00            
ATOM    313  O3' DC3 X  10      47.801  23.214  48.832  0.00  0.00            
ATOM    314 HO3' DC3 X  10      47.648  22.277  48.690  0.00  0.00            
ATOM    315 HO5' DG5 X  11      60.464  31.201  41.434  0.00  0.00            
ATOM    316  O5' DG5 X  11      60.034  31.355  42.278  0.00  0.00            
ATOM    317  C5' DG5 X  11      60.244  30.153  42.936  0.00  0.00            
ATOM    318  H5' DG5 X  11      60.267  30.263  44.020  0.00  0.00            
ATOM    319 H5'' DG5 X  11      61.258  29.799  42.745  0.00  0.00            
ATOM    320  C4' DG5 X  11      59.362  28.961  42.748  0.00  0.00            
ATOM    321  H4' DG5 X  11      59.648  28.307  43.573  0.00  0.00            
ATOM    322  O4' DG5 X  11      58.024  29.241  43.085  0.00  0.00            
ATOM    323  C1' DG5 X  11      57.203  28.672  42.087  0.00  0.00            
ATOM    324  H1' DG5 X  11      57.016  27.676  42.488  0.00  0.00            
ATOM    325  N9  DG5 X  11      55.947  29.413  41.998  0.00  0.00            
ATOM    326  C8  DG5 X  11      55.532  30.507  41.177  0.00  0.00            
ATOM    327  H8  DG5 X  11      56.097  30.981  40.388  0.00  0.00            
ATOM    328  N7  DG5 X  11      54.305  30.965  41.497  0.00  0.00            
ATOM    329  C5  DG5 X  11      53.861  30.038  42.442  0.00  0.00            
ATOM    330  C6  DG5 X  11      52.646  29.927  43.129  0.00  0.00            
ATOM    331  O6  DG5 X  11      51.676  30.640  43.089  0.00  0.00            
ATOM    332  N1  DG5 X  11      52.563  28.869  44.011  0.00  0.00            
ATOM    333  H1  DG5 X  11      51.687  28.688  44.480  0.00  0.00            
ATOM    334  C2  DG5 X  11      53.644  28.130  44.324  0.00  0.00            
ATOM    335  N2  DG5 X  11      53.429  27.132  45.173  0.00  0.00            
ATOM    336  H21 DG5 X  11      52.543  26.990  45.636  0.00  0.00            
ATOM    337  H22 DG5 X  11      54.234  26.526  45.243  0.00  0.00            
ATOM    338  N3  DG5 X  11      54.809  28.168  43.747  0.00  0.00            
ATOM    339  C4  DG5 X  11      54.901  29.167  42.803  0.00  0.00            
ATOM    340  C3' DG5 X  11      59.399  28.268  41.358  0.00  0.00            
ATOM    341  H3' DG5 X  11      60.125  28.760  40.711  0.00  0.00            
ATOM    342  C2' DG5 X  11      58.029  28.527  40.820  0.00  0.00            
ATOM    343  H2' DG5 X  11      58.082  29.430  40.212  0.00  0.00            
ATOM    344 H2'' DG5 X  11      57.688  27.700  40.197  0.00  0.00            
ATOM    345  O3' DG5 X  11      59.786  26.962  41.566  0.00  0.00            
ATOM    346  P   DC  X  12      59.757  25.892  40.382  0.00  0.00            
ATOM    347  OP1 DC  X  12      61.026  25.111  40.438  0.00  0.00            
ATOM    348  OP2 DC  X  12      59.460  26.530  39.060  0.00  0.00            
ATOM    349  O5' DC  X  12      58.508  24.921  40.713  0.00  0.00            
ATOM    350  C5' DC  X  12      58.554  24.172  41.910  0.00  0.00            
ATOM    351  H5' DC  X  12      58.666  24.895  42.718  0.00  0.00            
ATOM    352 H5'' DC  X  12      59.450  23.553  41.864  0.00  0.00            
ATOM    353  C4' DC  X  12      57.314  23.318  42.236  0.00  0.00            
ATOM    354  H4' DC  X  12      57.473  22.678  43.104  0.00  0.00            
ATOM    355  O4' DC  X  12      56.243  24.235  42.556  0.00  0.00            
ATOM    356  C1' DC  X  12      55.091  23.943  41.747  0.00  0.00            
ATOM    357  H1' DC  X  12      54.321  23.292  42.160  0.00  0.00            
ATOM    358  N1  DC  X  12      54.385  25.238  41.367  0.00  0.00            
ATOM    359  C6  DC  X  12      55.038  26.244  40.598  0.00  0.00            
ATOM    360  H6  DC  X  12      56.083  26.094  40.370  0.00  0.00            
ATOM    361  C5  DC  X  12      54.352  27.386  40.242  0.00  0.00            
ATOM    362  H5  DC  X  12      54.900  28.093  39.635  0.00  0.00            
ATOM    363  C4  DC  X  12      52.955  27.460  40.502  0.00  0.00            
ATOM    364  N4  DC  X  12      52.315  28.545  40.100  0.00  0.00            
ATOM    365  H41 DC  X  12      51.405  28.663  40.521  0.00  0.00            
ATOM    366  H42 DC  X  12      52.801  29.351  39.734  0.00  0.00            
ATOM    367  N3  DC  X  12      52.313  26.517  41.154  0.00  0.00            
ATOM    368  C2  DC  X  12      53.012  25.406  41.591  0.00  0.00            
ATOM    369  O2  DC  X  12      52.378  24.501  42.073  0.00  0.00            
ATOM    370  C3' DC  X  12      56.839  22.534  41.023  0.00  0.00            
ATOM    371  H3' DC  X  12      57.654  22.578  40.301  0.00  0.00            
ATOM    372  C2' DC  X  12      55.671  23.276  40.478  0.00  0.00            
ATOM    373  H2' DC  X  12      56.086  24.028  39.806  0.00  0.00            
ATOM    374 H2'' DC  X  12      54.905  22.728  39.930  0.00  0.00            
ATOM    375  O3' DC  X  12      56.497  21.240  41.482  0.00  0.00            
ATOM    376  P   DG  X  13      56.143  20.062  40.420  0.00  0.00            
ATOM    377  OP1 DG  X  13      56.372  18.753  41.050  0.00  0.00            
ATOM    378  OP2 DG  X  13      56.819  20.361  39.146  0.00  0.00            
ATOM    379  O5' DG  X  13      54.603  20.097  40.125  0.00  0.00            
ATOM    380  C5' DG  X  13      53.687  19.823  41.205  0.00  0.00            
ATOM    381  H5' DG  X  13      53.882  20.622  41.920  0.00  0.00            
ATOM    382 H5'' DG  X  13      53.922  18.819  41.557  0.00  0.00            
ATOM    383  C4' DG  X  13      52.171  19.843  40.854  0.00  0.00            
ATOM    384  H4' DG  X  13      51.591  19.460  41.693  0.00  0.00            
ATOM    385  O4' DG  X  13      51.730  21.187  40.587  0.00  0.00            
ATOM    386  C1' DG  X  13      51.148  21.307  39.275  0.00  0.00            
ATOM    387  H1' DG  X  13      50.061  21.227  39.301  0.00  0.00            
ATOM    388  N9  DG  X  13      51.485  22.530  38.581  0.00  0.00            
ATOM    389  C8  DG  X  13      52.725  22.904  37.977  0.00  0.00            
ATOM    390  H8  DG  X  13      53.569  22.232  37.930  0.00  0.00            
ATOM    391  N7  DG  X  13      52.752  24.169  37.623  0.00  0.00            
ATOM    392  C5  DG  X  13      51.466  24.623  37.959  0.00  0.00            
ATOM    393  C6  DG  X  13      50.861  25.917  37.865  0.00  0.00            
ATOM    394  O6  DG  X  13      51.349  26.975  37.461  0.00  0.00            
ATOM    395  N1  DG  X  13      49.559  25.968  38.164  0.00  0.00            
ATOM    396  H1  DG  X  13      49.179  26.901  38.104  0.00  0.00            
ATOM    397  C2  DG  X  13      48.892  24.976  38.732  0.00  0.00            
ATOM    398  N2  DG  X  13      47.645  25.223  38.982  0.00  0.00            
ATOM    399  H21 DG  X  13      47.318  26.177  39.030  0.00  0.00            
ATOM    400  H22 DG  X  13      47.058  24.443  39.244  0.00  0.00            
ATOM    401  N3  DG  X  13      49.419  23.805  39.053  0.00  0.00            
ATOM    402  C4  DG  X  13      50.691  23.655  38.553  0.00  0.00            
ATOM    403  C3' DG  X  13      51.873  19.012  39.592  0.00  0.00            
ATOM    404  H3' DG  X  13      52.631  18.245  39.433  0.00  0.00            
ATOM    405  C2' DG  X  13      51.751  20.046  38.561  0.00  0.00            
ATOM    406  H2' DG  X  13      52.715  20.288  38.114  0.00  0.00            
ATOM    407 H2'' DG  X  13      51.053  19.721  37.789  0.00  0.00            
ATOM    408  O3' DG  X  13      50.685  18.249  39.763  0.00  0.00            
ATOM    409  P   DC  X  14      50.218  17.237  38.608  0.00  0.00            
ATOM    410  OP1 DC  X  14      49.459  16.107  39.227  0.00  0.00            
ATOM    411  OP2 DC  X  14      51.326  16.921  37.698  0.00  0.00            
ATOM    412  O5' DC  X  14      49.163  18.125  37.773  0.00  0.00            
ATOM    413  C5' DC  X  14      48.064  18.714  38.512  0.00  0.00            
ATOM    414  H5' DC  X  14      48.279  19.186  39.471  0.00  0.00            
ATOM    415 H5'' DC  X  14      47.421  17.904  38.857  0.00  0.00            
ATOM    416  C4' DC  X  14      47.368  19.762  37.608  0.00  0.00            
ATOM    417  H4' DC  X  14      46.502  20.109  38.171  0.00  0.00            
ATOM    418  O4' DC  X  14      48.330  20.729  37.156  0.00  0.00            
ATOM    419  C1' DC  X  14      47.854  21.093  35.839  0.00  0.00            
ATOM    420  H1' DC  X  14      46.911  21.633  35.925  0.00  0.00            
ATOM    421  N1  DC  X  14      48.948  22.093  35.446  0.00  0.00            
ATOM    422  C6  DC  X  14      50.208  21.645  34.915  0.00  0.00            
ATOM    423  H6  DC  X  14      50.462  20.607  34.759  0.00  0.00            
ATOM    424  C5  DC  X  14      51.091  22.598  34.564  0.00  0.00            
ATOM    425  H5  DC  X  14      52.029  22.267  34.144  0.00  0.00            
ATOM    426  C4  DC  X  14      50.806  23.918  34.809  0.00  0.00            
ATOM    427  N4  DC  X  14      51.547  24.795  34.286  0.00  0.00            
ATOM    428  H41 DC  X  14      51.247  25.750  34.149  0.00  0.00            
ATOM    429  H42 DC  X  14      52.261  24.436  33.669  0.00  0.00            
ATOM    430  N3  DC  X  14      49.653  24.355  35.277  0.00  0.00            
ATOM    431  C2  DC  X  14      48.686  23.469  35.574  0.00  0.00            
ATOM    432  O2  DC  X  14      47.591  23.910  35.921  0.00  0.00            
ATOM    433  C3' DC  X  14      46.933  18.977  36.288  0.00  0.00            
ATOM    434  H3' DC  X  14      47.384  17.986  36.250  0.00  0.00            
ATOM    435  C2' DC  X  14      47.504  19.777  35.127  0.00  0.00            
ATOM    436  H2' DC  X  14      48.384  19.236  34.779  0.00  0.00            
ATOM    437 H2'' DC  X  14      46.828  19.921  34.284  0.00  0.00            
ATOM    438  O3' DC  X  14      45.514  18.789  36.376  0.00  0.00            
ATOM    439  P   DG  X  15      44.733  18.079  35.274  0.00  0.00            
ATOM    440  OP1 DG  X  15      43.514  17.464  35.822  0.00  0.00            
ATOM    441  OP2 DG  X  15      45.633  17.171  34.606  0.00  0.00            
ATOM    442  O5' DG  X  15      44.314  19.271  34.302  0.00  0.00            
ATOM    443  C5' DG  X  15      43.585  20.369  34.750  0.00  0.00            
ATOM    444  H5' DG  X  15      43.983  20.627  35.731  0.00  0.00            
ATOM    445 H5'' DG  X  15      42.499  20.306  34.673  0.00  0.00            
ATOM    446  C4' DG  X  15      43.940  21.626  33.957  0.00  0.00            
ATOM    447  H4' DG  X  15      43.344  22.433  34.384  0.00  0.00            
ATOM    448  O4' DG  X  15      45.279  21.898  34.093  0.00  0.00            
ATOM    449  C1' DG  X  15      45.621  22.879  33.061  0.00  0.00            
ATOM    450  H1' DG  X  15      45.339  23.844  33.482  0.00  0.00            
ATOM    451  N9  DG  X  15      47.058  22.848  32.658  0.00  0.00            
ATOM    452  C8  DG  X  15      47.931  21.836  32.304  0.00  0.00            
ATOM    453  H8  DG  X  15      47.754  20.774  32.387  0.00  0.00            
ATOM    454  N7  DG  X  15      49.109  22.263  31.953  0.00  0.00            
ATOM    455  C5  DG  X  15      49.036  23.674  31.970  0.00  0.00            
ATOM    456  C6  DG  X  15      49.947  24.743  31.651  0.00  0.00            
ATOM    457  O6  DG  X  15      51.108  24.657  31.153  0.00  0.00            
ATOM    458  N1  DG  X  15      49.486  26.017  31.866  0.00  0.00            
ATOM    459  H1  DG  X  15      50.047  26.767  31.488  0.00  0.00            
ATOM    460  C2  DG  X  15      48.212  26.232  32.201  0.00  0.00            
ATOM    461  N2  DG  X  15      47.834  27.431  32.076  0.00  0.00            
ATOM    462  H21 DG  X  15      48.550  28.085  31.792  0.00  0.00            
ATOM    463  H22 DG  X  15      46.952  27.781  32.420  0.00  0.00            
ATOM    464  N3  DG  X  15      47.295  25.312  32.417  0.00  0.00            
ATOM    465  C4  DG  X  15      47.739  24.009  32.299  0.00  0.00            
ATOM    466  C3' DG  X  15      43.731  21.645  32.446  0.00  0.00            
ATOM    467  H3' DG  X  15      43.943  20.620  32.140  0.00  0.00            
ATOM    468  C2' DG  X  15      44.706  22.609  31.896  0.00  0.00            
ATOM    469  H2' DG  X  15      45.312  22.235  31.070  0.00  0.00            
ATOM    470 H2'' DG  X  15      44.191  23.561  31.767  0.00  0.00            
ATOM    471  O3' DG  X  15      42.397  22.047  32.106  0.00  0.00            
ATOM    472  P   DC  X  16      41.820  22.185  30.582  0.00  0.00            
ATOM    473  OP1 DC  X  16      40.384  22.444  30.736  0.00  0.00            
ATOM    474  OP2 DC  X  16      42.151  20.884  29.940  0.00  0.00            
ATOM    475  O5' DC  X  16      42.424  23.471  29.786  0.00  0.00            
ATOM    476  C5' DC  X  16      42.081  24.798  30.149  0.00  0.00            
ATOM    477  H5' DC  X  16      42.263  25.064  31.190  0.00  0.00            
ATOM    478 H5'' DC  X  16      41.045  24.952  29.850  0.00  0.00            
ATOM    479  C4' DC  X  16      42.911  25.808  29.363  0.00  0.00            
ATOM    480  H4' DC  X  16      42.646  26.825  29.649  0.00  0.00            
ATOM    481  O4' DC  X  16      44.341  25.696  29.607  0.00  0.00            
ATOM    482  C1' DC  X  16      45.040  25.660  28.399  0.00  0.00            
ATOM    483  H1' DC  X  16      45.029  26.709  28.104  0.00  0.00            
ATOM    484  N1  DC  X  16      46.480  25.102  28.545  0.00  0.00            
ATOM    485  C6  DC  X  16      46.660  23.768  28.409  0.00  0.00            
ATOM    486  H6  DC  X  16      45.861  23.042  28.444  0.00  0.00            
ATOM    487  C5  DC  X  16      47.935  23.336  28.217  0.00  0.00            
ATOM    488  H5  DC  X  16      48.162  22.280  28.203  0.00  0.00            
ATOM    489  C4  DC  X  16      48.993  24.314  28.193  0.00  0.00            
ATOM    490  N4  DC  X  16      50.216  23.945  28.170  0.00  0.00            
ATOM    491  H41 DC  X  16      50.862  24.702  28.340  0.00  0.00            
ATOM    492  H42 DC  X  16      50.453  22.989  27.947  0.00  0.00            
ATOM    493  N3  DC  X  16      48.851  25.600  28.271  0.00  0.00            
ATOM    494  C2  DC  X  16      47.567  26.030  28.404  0.00  0.00            
ATOM    495  O2  DC  X  16      47.533  27.285  28.562  0.00  0.00            
ATOM    496  C3' DC  X  16      42.705  25.577  27.849  0.00  0.00            
ATOM    497  H3' DC  X  16      41.875  24.884  27.707  0.00  0.00            
ATOM    498  C2' DC  X  16      44.085  24.994  27.348  0.00  0.00            
ATOM    499  H2' DC  X  16      44.103  23.906  27.406  0.00  0.00            
ATOM    500 H2'' DC  X  16      44.329  25.335  26.342  0.00  0.00            
ATOM    501  O3' DC  X  16      42.680  26.878  27.246  0.00  0.00            
ATOM    502  P   DG  X  17      41.348  27.643  26.708  0.00  0.00            
ATOM    503  OP1 DG  X  17      40.423  27.827  27.823  0.00  0.00            
ATOM    504  OP2 DG  X  17      40.879  26.828  25.560  0.00  0.00            
ATOM    505  O5' DG  X  17      41.851  29.086  26.158  0.00  0.00            
ATOM    506  C5' DG  X  17      42.018  30.216  26.980  0.00  0.00            
ATOM    507  H5' DG  X  17      42.313  29.860  27.967  0.00  0.00            
ATOM    508 H5'' DG  X  17      41.064  30.721  27.137  0.00  0.00            
ATOM    509  C4' DG  X  17      43.133  31.145  26.458  0.00  0.00            
ATOM    510  H4' DG  X  17      42.906  32.037  27.041  0.00  0.00            
ATOM    511  O4' DG  X  17      44.403  30.668  26.813  0.00  0.00            
ATOM    512  C1' DG  X  17      45.162  30.452  25.639  0.00  0.00            
ATOM    513  H1' DG  X  17      45.840  31.278  25.420  0.00  0.00            
ATOM    514  N9  DG  X  17      46.011  29.236  25.697  0.00  0.00            
ATOM    515  C8  DG  X  17      45.494  27.925  25.727  0.00  0.00            
ATOM    516  H8  DG  X  17      44.478  27.630  25.942  0.00  0.00            
ATOM    517  N7  DG  X  17      46.338  26.964  25.454  0.00  0.00            
ATOM    518  C5  DG  X  17      47.518  27.637  25.174  0.00  0.00            
ATOM    519  C6  DG  X  17      48.796  27.173  24.696  0.00  0.00            
ATOM    520  O6  DG  X  17      49.259  26.053  24.628  0.00  0.00            
ATOM    521  N1  DG  X  17      49.525  28.234  24.208  0.00  0.00            
ATOM    522  H1  DG  X  17      50.377  28.051  23.696  0.00  0.00            
ATOM    523  C2  DG  X  17      49.254  29.545  24.351  0.00  0.00            
ATOM    524  N2  DG  X  17      50.281  30.332  24.058  0.00  0.00            
ATOM    525  H21 DG  X  17      51.229  30.021  23.900  0.00  0.00            
ATOM    526  H22 DG  X  17      50.003  31.295  23.934  0.00  0.00            
ATOM    527  N3  DG  X  17      48.163  30.048  24.853  0.00  0.00            
ATOM    528  C4  DG  X  17      47.271  29.043  25.158  0.00  0.00            
ATOM    529  C3' DG  X  17      43.083  31.357  24.938  0.00  0.00            
ATOM    530  H3' DG  X  17      42.155  31.035  24.466  0.00  0.00            
ATOM    531  C2' DG  X  17      44.175  30.354  24.488  0.00  0.00            
ATOM    532  H2' DG  X  17      43.810  29.340  24.323  0.00  0.00            
ATOM    533 H2'' DG  X  17      44.632  30.681  23.554  0.00  0.00            
ATOM    534  O3' DG  X  17      43.332  32.666  24.647  0.00  0.00            
ATOM    535  P   DC  X  18      43.601  33.362  23.230  0.00  0.00            
ATOM    536  OP1 DC  X  18      43.252  34.802  23.554  0.00  0.00            
ATOM    537  OP2 DC  X  18      42.797  32.706  22.185  0.00  0.00            
ATOM    538  O5' DC  X  18      45.167  33.246  22.835  0.00  0.00            
ATOM    539  C5' DC  X  18      46.075  33.966  23.543  0.00  0.00            
ATOM    540  H5' DC  X  18      46.215  33.481  24.509  0.00  0.00            
ATOM    541 H5'' DC  X  18      45.763  34.967  23.842  0.00  0.00            
ATOM    542  C4' DC  X  18      47.407  34.021  22.801  0.00  0.00            
ATOM    543  H4' DC  X  18      48.062  34.656  23.398  0.00  0.00            
ATOM    544  O4' DC  X  18      48.014  32.721  22.878  0.00  0.00            
ATOM    545  C1' DC  X  18      48.454  32.328  21.554  0.00  0.00            
ATOM    546  H1' DC  X  18      49.499  32.617  21.438  0.00  0.00            
ATOM    547  N1  DC  X  18      48.322  30.882  21.410  0.00  0.00            
ATOM    548  C6  DC  X  18      47.108  30.277  21.725  0.00  0.00            
ATOM    549  H6  DC  X  18      46.326  30.914  22.112  0.00  0.00            
ATOM    550  C5  DC  X  18      47.024  28.948  21.654  0.00  0.00            
ATOM    551  H5  DC  X  18      46.253  28.329  22.089  0.00  0.00            
ATOM    552  C4  DC  X  18      48.159  28.239  21.251  0.00  0.00            
ATOM    553  N4  DC  X  18      48.082  26.934  21.193  0.00  0.00            
ATOM    554  H41 DC  X  18      48.894  26.456  20.830  0.00  0.00            
ATOM    555  H42 DC  X  18      47.189  26.464  21.225  0.00  0.00            
ATOM    556  N3  DC  X  18      49.231  28.822  20.901  0.00  0.00            
ATOM    557  C2  DC  X  18      49.415  30.090  21.089  0.00  0.00            
ATOM    558  O2  DC  X  18      50.579  30.467  20.999  0.00  0.00            
ATOM    559  C3' DC  X  18      47.368  34.460  21.359  0.00  0.00            
ATOM    560  H3' DC  X  18      46.395  34.809  21.014  0.00  0.00            
ATOM    561  C2' DC  X  18      47.618  33.119  20.576  0.00  0.00            
ATOM    562  H2' DC  X  18      46.636  32.685  20.391  0.00  0.00            
ATOM    563 H2'' DC  X  18      48.122  33.250  19.618  0.00  0.00            
ATOM    564  O3' DC  X  18      48.385  35.445  21.134  0.00  0.00            
ATOM    565  P   DG  X  19      48.610  36.153  19.750  0.00  0.00            
ATOM    566  OP1 DG  X  19      49.536  37.331  20.049  0.00  0.00            
ATOM    567  OP2 DG  X  19      47.279  36.412  19.254  0.00  0.00            
ATOM    568  O5' DG  X  19      49.350  35.224  18.781  0.00  0.00            
ATOM    569  C5' DG  X  19      50.702  34.943  19.098  0.00  0.00            
ATOM    570  H5' DG  X  19      50.795  34.754  20.167  0.00  0.00            
ATOM    571 H5'' DG  X  19      51.281  35.833  18.848  0.00  0.00            
ATOM    572  C4' DG  X  19      51.316  33.806  18.316  0.00  0.00            
ATOM    573  H4' DG  X  19      52.377  33.829  18.568  0.00  0.00            
ATOM    574  O4' DG  X  19      50.824  32.564  18.706  0.00  0.00            
ATOM    575  C1' DG  X  19      50.626  31.807  17.585  0.00  0.00            
ATOM    576  H1' DG  X  19      51.598  31.466  17.230  0.00  0.00            
ATOM    577  N9  DG  X  19      49.597  30.761  17.776  0.00  0.00            
ATOM    578  C8  DG  X  19      48.285  30.881  17.660  0.00  0.00            
ATOM    579  H8  DG  X  19      47.861  31.874  17.630  0.00  0.00            
ATOM    580  N7  DG  X  19      47.581  29.783  17.810  0.00  0.00            
ATOM    581  C5  DG  X  19      48.590  28.761  17.828  0.00  0.00            
ATOM    582  C6  DG  X  19      48.539  27.341  17.944  0.00  0.00            
ATOM    583  O6  DG  X  19      47.616  26.548  18.099  0.00  0.00            
ATOM    584  N1  DG  X  19      49.809  26.771  17.868  0.00  0.00            
ATOM    585  H1  DG  X  19      49.934  25.779  18.012  0.00  0.00            
ATOM    586  C2  DG  X  19      50.963  27.440  17.732  0.00  0.00            
ATOM    587  N2  DG  X  19      51.904  26.785  17.277  0.00  0.00            
ATOM    588  H21 DG  X  19      51.706  25.797  17.208  0.00  0.00            
ATOM    589  H22 DG  X  19      52.707  27.290  16.931  0.00  0.00            
ATOM    590  N3  DG  X  19      51.057  28.740  17.617  0.00  0.00            
ATOM    591  C4  DG  X  19      49.830  29.375  17.750  0.00  0.00            
ATOM    592  C3' DG  X  19      51.079  33.898  16.804  0.00  0.00            
ATOM    593  H3' DG  X  19      50.573  34.837  16.582  0.00  0.00            
ATOM    594  C2' DG  X  19      50.198  32.750  16.465  0.00  0.00            
ATOM    595  H2' DG  X  19      49.180  33.092  16.647  0.00  0.00            
ATOM    596 H2'' DG  X  19      50.197  32.284  15.480  0.00  0.00            
ATOM    597  O3' DG  X  19      52.321  33.821  16.217  0.00  0.00            
ATOM    598  P   DC3 X  20      52.560  34.310  14.706  0.00  0.00            
ATOM    599  OP1 DC3 X  20      53.760  35.233  14.732  0.00  0.00            
ATOM    600  OP2 DC3 X  20      51.374  34.856  14.034  0.00  0.00            
ATOM    601  O5' DC3 X  20      52.919  33.075  13.788  0.00  0.00            
ATOM    602  C5' DC3 X  20      54.216  32.534  13.931  0.00  0.00            
ATOM    603  H5' DC3 X  20      54.416  32.468  15.001  0.00  0.00            
ATOM    604 H5'' DC3 X  20      54.918  33.251  13.506  0.00  0.00            
ATOM    605  C4' DC3 X  20      54.343  31.127  13.299  0.00  0.00            
ATOM    606  H4' DC3 X  20      55.404  30.904  13.407  0.00  0.00            
ATOM    607  O4' DC3 X  20      53.507  30.259  14.012  0.00  0.00            
ATOM    608  C1' DC3 X  20      53.013  29.250  13.155  0.00  0.00            
ATOM    609  H1' DC3 X  20      53.628  28.350  13.160  0.00  0.00            
ATOM    610  N1  DC3 X  20      51.670  28.934  13.659  0.00  0.00            
ATOM    611  C6  DC3 X  20      50.727  29.904  13.791  0.00  0.00            
ATOM    612  H6  DC3 X  20      51.056  30.925  13.664  0.00  0.00            
ATOM    613  C5  DC3 X  20      49.470  29.513  14.112  0.00  0.00            
ATOM    614  H5  DC3 X  20      48.771  30.319  14.280  0.00  0.00            
ATOM    615  C4  DC3 X  20      49.204  28.147  14.378  0.00  0.00            
ATOM    616  N4  DC3 X  20      48.023  27.765  14.708  0.00  0.00            
ATOM    617  H41 DC3 X  20      47.809  26.789  14.853  0.00  0.00            
ATOM    618  H42 DC3 X  20      47.245  28.388  14.543  0.00  0.00            
ATOM    619  N3  DC3 X  20      50.107  27.241  14.466  0.00  0.00            
ATOM    620  C2  DC3 X  20      51.364  27.626  13.986  0.00  0.00            
ATOM    621  O2  DC3 X  20      52.154  26.709  13.935  0.00  0.00            
ATOM    622  C3' DC3 X  20      53.900  31.072  11.829  0.00  0.00            
ATOM    623  H3' DC3 X  20      53.264  31.932  11.615  0.00  0.00            
ATOM    624  C2' DC3 X  20      53.097  29.827  11.734  0.00  0.00            
ATOM    625  H2' DC3 X  20      52.105  30.120  11.389  0.00  0.00            
ATOM    626 H2'' DC3 X  20      53.498  29.109  11.018  0.00  0.00            
ATOM    627  O3' DC3 X  20      54.986  31.123  11.007  0.00  0.00            
ATOM    628 HO3' DC3 X  20      54.590  31.163  10.133  0.00  0.00            
ATOM    629  C40 BRA X  21      56.657  28.642  15.915  0.00  0.00            
ATOM    630 H402 BRA X  21      56.962  29.557  15.404  0.00  0.00            
ATOM    631 H403 BRA X  21      55.630  28.366  15.674  0.00  0.00            
ATOM    632  C41 BRA X  21      57.631  27.527  15.720  0.00  0.00            
ATOM    633 H412 BRA X  21      57.348  26.924  14.855  0.00  0.00            
ATOM    634 H413 BRA X  21      58.649  27.916  15.643  0.00  0.00            
ATOM    635  C42 BRA X  21      57.561  26.765  16.982  0.00  0.00            
ATOM    636 H422 BRA X  21      57.158  25.771  16.778  0.00  0.00            
ATOM    637 H423 BRA X  21      58.513  26.798  17.515  0.00  0.00            
ATOM    638  C43 BRA X  21      56.573  27.577  17.906  0.00  0.00            
ATOM    639 H432 BRA X  21      55.634  27.048  17.737  0.00  0.00            
ATOM    640 H433 BRA X  21      56.894  27.576  18.949  0.00  0.00            
ATOM    641  N39 BRA X  21      56.392  28.958  17.306  0.00  0.00            
ATOM    642  H39 BRA X  21      55.394  29.207  17.400  0.00  0.00            
ATOM    643  C38 BRA X  21      57.350  29.899  17.879  0.00  0.00            
ATOM    644 H382 BRA X  21      57.591  29.539  18.880  0.00  0.00            
ATOM    645 H383 BRA X  21      58.160  29.885  17.148  0.00  0.00            
ATOM    646  C37 BRA X  21      56.861  31.344  17.936  0.00  0.00            
ATOM    647 H372 BRA X  21      56.481  31.767  17.003  0.00  0.00            
ATOM    648 H373 BRA X  21      57.729  31.910  18.281  0.00  0.00            
ATOM    649  C36 BRA X  21      55.878  31.602  19.009  0.00  0.00            
ATOM    650  O52 BRA X  21      55.343  30.690  19.605  0.00  0.00            
ATOM    651  N17 BRA X  21      55.558  32.941  19.166  0.00  0.00            
ATOM    652  H17 BRA X  21      56.115  33.491  18.529  0.00  0.00            
ATOM    653  C3  BRA X  21      54.632  33.570  19.988  0.00  0.00            
ATOM    654  C4  BRA X  21      53.934  32.892  21.075  0.00  0.00            
ATOM    655  H4  BRA X  21      54.000  31.809  21.065  0.00  0.00            
ATOM    656  C2  BRA X  21      54.393  34.935  19.808  0.00  0.00            
ATOM    657  H2  BRA X  21      54.972  35.477  19.067  0.00  0.00            
ATOM    658  C1  BRA X  21      53.601  35.686  20.681  0.00  0.00            
ATOM    659  H1  BRA X  21      53.481  36.738  20.445  0.00  0.00            
ATOM    660  C6  BRA X  21      52.883  35.075  21.769  0.00  0.00            
ATOM    661  C10 BRA X  21      51.960  35.781  22.539  0.00  0.00            
ATOM    662  N19 BRA X  21      51.486  37.013  22.274  0.00  0.00            
ATOM    663  H19 BRA X  21      51.018  37.240  21.403  0.00  0.00            
ATOM    664  C28 BRA X  21      51.775  38.188  22.988  0.00  0.00            
ATOM    665  C29 BRA X  21      51.300  39.421  22.504  0.00  0.00            
ATOM    666  H29 BRA X  21      50.771  39.336  21.558  0.00  0.00            
ATOM    667  C24 BRA X  21      51.525  40.652  23.189  0.00  0.00            
ATOM    668  H24 BRA X  21      50.983  41.447  22.682  0.00  0.00            
ATOM    669  C25 BRA X  21      52.403  40.743  24.288  0.00  0.00            
ATOM    670  N15 BRA X  21      52.481  41.916  25.052  0.00  0.00            
ATOM    671  C16 BRA X  21      51.432  42.861  25.180  0.00  0.00            
ATOM    672 H161 BRA X  21      50.487  42.313  25.201  0.00  0.00            
ATOM    673 H162 BRA X  21      51.430  43.502  24.295  0.00  0.00            
ATOM    674 H163 BRA X  21      51.441  43.498  26.068  0.00  0.00            
ATOM    675  C18 BRA X  21      53.646  42.169  25.952  0.00  0.00            
ATOM    676 H181 BRA X  21      53.808  43.249  25.896  0.00  0.00            
ATOM    677 H182 BRA X  21      54.604  41.708  25.698  0.00  0.00            
ATOM    678 H183 BRA X  21      53.388  41.920  26.984  0.00  0.00            
ATOM    679  C26 BRA X  21      52.891  39.481  24.772  0.00  0.00            
ATOM    680  H26 BRA X  21      53.637  39.426  25.560  0.00  0.00            
ATOM    681  C27 BRA X  21      52.564  38.244  24.153  0.00  0.00            
ATOM    682  H27 BRA X  21      53.018  37.313  24.484  0.00  0.00            
ATOM    683  C5  BRA X  21      53.124  33.682  21.920  0.00  0.00            
ATOM    684  N7  BRA X  21      52.495  33.001  22.990  0.00  0.00            
ATOM    685  H90 BRA X  21      52.695  32.020  23.131  0.00  0.00            
ATOM    686  C8  BRA X  21      51.729  33.709  23.893  0.00  0.00            
ATOM    687  C11 BRA X  21      51.366  33.052  25.074  0.00  0.00            
ATOM    688  H11 BRA X  21      51.646  32.032  25.327  0.00  0.00            
ATOM    689  C9  BRA X  21      51.387  35.049  23.661  0.00  0.00            
ATOM    690  C14 BRA X  21      50.468  35.635  24.567  0.00  0.00            
ATOM    691  H14 BRA X  21      50.168  36.669  24.422  0.00  0.00            
ATOM    692  C13 BRA X  21      50.004  34.986  25.672  0.00  0.00            
ATOM    693  H13 BRA X  21      49.220  35.452  26.263  0.00  0.00            
ATOM    694  C12 BRA X  21      50.524  33.727  26.003  0.00  0.00            
ATOM    695  N21 BRA X  21      49.953  32.966  27.066  0.00  0.00            
ATOM    696  H21 BRA X  21      50.591  32.803  27.830  0.00  0.00            
ATOM    697  C44 BRA X  21      48.641  32.613  27.254  0.00  0.00            
ATOM    698  O53 BRA X  21      47.772  32.854  26.446  0.00  0.00            
ATOM    699  C45 BRA X  21      48.442  31.870  28.530  0.00  0.00            
ATOM    700 H452 BRA X  21      49.208  31.124  28.755  0.00  0.00            
ATOM    701 H453 BRA X  21      48.328  32.612  29.322  0.00  0.00            
ATOM    702  C46 BRA X  21      47.178  30.963  28.412  0.00  0.00            
ATOM    703 H462 BRA X  21      47.290  30.326  27.534  0.00  0.00            
ATOM    704 H463 BRA X  21      46.348  31.639  28.203  0.00  0.00            
ATOM    705  N47 BRA X  21      46.767  30.076  29.476  0.00  0.00            
ATOM    706  H47 BRA X  21      47.543  29.397  29.531  0.00  0.00            
ATOM    707  C48 BRA X  21      45.569  29.323  29.117  0.00  0.00            
ATOM    708 H482 BRA X  21      45.806  28.616  28.320  0.00  0.00            
ATOM    709 H483 BRA X  21      44.853  30.062  28.755  0.00  0.00            
ATOM    710  C49 BRA X  21      44.959  28.819  30.435  0.00  0.00            
ATOM    711 H492 BRA X  21      43.887  28.635  30.344  0.00  0.00            
ATOM    712 H493 BRA X  21      45.357  27.819  30.618  0.00  0.00            
ATOM    713  C50 BRA X  21      45.433  29.783  31.554  0.00  0.00            
ATOM    714 H502 BRA X  21      44.591  30.326  31.988  0.00  0.00            
ATOM    715 H503 BRA X  21      46.017  29.167  32.240  0.00  0.00            
ATOM    716  C51 BRA X  21      46.436  30.758  30.754  0.00  0.00            
ATOM    717 H512 BRA X  21      47.297  31.019  31.372  0.00  0.00            
ATOM    718 H513 BRA X  21      45.941  31.686  30.464  0.00  0.00            
END
ATOM      1 HO5' DG5 X   1      46.958  16.045  19.094  0.00  0.00            
ATOM      2  O5' DG5 X   1      46.940  16.073  18.134  0.00  0.00            
ATOM      3  C5' DG5 X   1      48.067  15.429  17.603  0.00  0.00            
ATOM      4  H5' DG5 X   1      47.845  15.559  16.544  0.00  0.00            
ATOM      5 H5'' DG5 X   1      48.049  14.410  17.990  0.00  0.00            
ATOM      6  C4' DG5 X   1      49.452  16.082  17.932  0.00  0.00            
ATOM      7  H4' DG5 X   1      50.136  15.326  17.546  0.00  0.00            
ATOM      8  O4' DG5 X   1      49.644  17.250  17.228  0.00  0.00            
ATOM      9  C1' DG5 X   1      49.700  18.403  18.099  0.00  0.00            
ATOM     10  H1' DG5 X   1      50.741  18.724  18.139  0.00  0.00            
ATOM     11  N9  DG5 X   1      48.848  19.518  17.622  0.00  0.00            
ATOM     12  C8  DG5 X   1      47.555  19.923  18.162  0.00  0.00            
ATOM     13  H8  DG5 X   1      47.130  19.271  18.911  0.00  0.00            
ATOM     14  N7  DG5 X   1      47.124  21.024  17.735  0.00  0.00            
ATOM     15  C5  DG5 X   1      48.115  21.542  16.918  0.00  0.00            
ATOM     16  C6  DG5 X   1      48.265  22.766  16.298  0.00  0.00            
ATOM     17  O6  DG5 X   1      47.486  23.738  16.315  0.00  0.00            
ATOM     18  N1  DG5 X   1      49.541  22.940  15.699  0.00  0.00            
ATOM     19  H1  DG5 X   1      49.703  23.829  15.250  0.00  0.00            
ATOM     20  C2  DG5 X   1      50.407  21.980  15.645  0.00  0.00            
ATOM     21  N2  DG5 X   1      51.563  22.270  15.067  0.00  0.00            
ATOM     22  H21 DG5 X   1      51.775  23.220  14.798  0.00  0.00            
ATOM     23  H22 DG5 X   1      52.297  21.598  15.243  0.00  0.00            
ATOM     24  N3  DG5 X   1      50.356  20.767  16.146  0.00  0.00            
ATOM     25  C4  DG5 X   1      49.177  20.604  16.821  0.00  0.00            
ATOM     26  C3' DG5 X   1      49.728  16.378  19.430  0.00  0.00            
ATOM     27  H3' DG5 X   1      49.117  15.772  20.099  0.00  0.00            
ATOM     28  C2' DG5 X   1      49.464  17.906  19.526  0.00  0.00            
ATOM     29  H2' DG5 X   1      48.422  18.028  19.820  0.00  0.00            
ATOM     30 H2'' DG5 X   1      49.997  18.442  20.310  0.00  0.00            
ATOM     31  O3' DG5 X   1      51.000  15.956  19.835  0.00  0.00            
ATOM     32  P   DC  X   2      51.680  16.201  21.206  0.00  0.00            
ATOM     33  OP1 DC  X   2      52.572  15.064  21.489  0.00  0.00            
ATOM     34  OP2 DC  X   2      50.541  16.432  22.174  0.00  0.00            
ATOM     35  O5' DC  X   2      52.534  17.559  21.199  0.00  0.00            
ATOM     36  C5' DC  X   2      53.688  17.687  20.395  0.00  0.00            
ATOM     37  H5' DC  X   2      53.451  17.352  19.386  0.00  0.00            
ATOM     38 H5'' DC  X   2      54.429  16.976  20.763  0.00  0.00            
ATOM     39  C4' DC  X   2      54.413  18.970  20.139  0.00  0.00            
ATOM     40  H4' DC  X   2      55.208  18.924  19.395  0.00  0.00            
ATOM     41  O4' DC  X   2      53.367  19.839  19.692  0.00  0.00            
ATOM     42  C1' DC  X   2      53.316  20.944  20.609  0.00  0.00            
ATOM     43  H1' DC  X   2      53.968  21.681  20.140  0.00  0.00            
ATOM     44  N1  DC  X   2      51.962  21.523  20.592  0.00  0.00            
ATOM     45  C6  DC  X   2      50.940  20.879  21.130  0.00  0.00            
ATOM     46  H6  DC  X   2      51.005  19.978  21.722  0.00  0.00            
ATOM     47  C5  DC  X   2      49.676  21.372  20.948  0.00  0.00            
ATOM     48  H5  DC  X   2      48.877  20.872  21.476  0.00  0.00            
ATOM     49  C4  DC  X   2      49.490  22.608  20.160  0.00  0.00            
ATOM     50  N4  DC  X   2      48.296  23.059  19.997  0.00  0.00            
ATOM     51  H41 DC  X   2      48.092  23.796  19.337  0.00  0.00            
ATOM     52  H42 DC  X   2      47.551  22.641  20.536  0.00  0.00            
ATOM     53  N3  DC  X   2      50.522  23.146  19.505  0.00  0.00            
ATOM     54  C2  DC  X   2      51.737  22.624  19.736  0.00  0.00            
ATOM     55  O2  DC  X   2      52.657  23.257  19.211  0.00  0.00            
ATOM     56  C3' DC  X   2      55.028  19.603  21.404  0.00  0.00            
ATOM     57  H3' DC  X   2      55.396  18.817  22.064  0.00  0.00            
ATOM     58  C2' DC  X   2      53.926  20.536  21.900  0.00  0.00            
ATOM     59  H2' DC  X   2      53.325  19.890  22.539  0.00  0.00            
ATOM     60 H2'' DC  X   2      54.264  21.390  22.488  0.00  0.00            
ATOM     61  O3' DC  X   2      56.144  20.466  20.980  0.00  0.00            
ATOM     62  P   DG  X   3      57.285  20.932  21.960  0.00  0.00            
ATOM     63  OP1 DG  X   3      58.578  20.356  21.462  0.00  0.00            
ATOM     64  OP2 DG  X   3      56.822  20.704  23.318  0.00  0.00            
ATOM     65  O5' DG  X   3      57.389  22.524  21.684  0.00  0.00            
ATOM     66  C5' DG  X   3      58.205  23.042  20.699  0.00  0.00            
ATOM     67  H5' DG  X   3      57.861  22.552  19.788  0.00  0.00            
ATOM     68 H5'' DG  X   3      59.244  22.744  20.843  0.00  0.00            
ATOM     69  C4' DG  X   3      58.284  24.587  20.593  0.00  0.00            
ATOM     70  H4' DG  X   3      58.943  24.810  19.754  0.00  0.00            
ATOM     71  O4' DG  X   3      56.907  24.985  20.385  0.00  0.00            
ATOM     72  C1' DG  X   3      56.430  25.820  21.398  0.00  0.00            
ATOM     73  H1' DG  X   3      56.345  26.884  21.182  0.00  0.00            
ATOM     74  N9  DG  X   3      55.094  25.280  21.649  0.00  0.00            
ATOM     75  C8  DG  X   3      54.775  24.073  22.191  0.00  0.00            
ATOM     76  H8  DG  X   3      55.525  23.344  22.462  0.00  0.00            
ATOM     77  N7  DG  X   3      53.496  23.938  22.507  0.00  0.00            
ATOM     78  C5  DG  X   3      52.909  25.135  21.899  0.00  0.00            
ATOM     79  C6  DG  X   3      51.562  25.635  21.870  0.00  0.00            
ATOM     80  O6  DG  X   3      50.497  25.038  22.187  0.00  0.00            
ATOM     81  N1  DG  X   3      51.499  26.991  21.462  0.00  0.00            
ATOM     82  H1  DG  X   3      50.572  27.392  21.462  0.00  0.00            
ATOM     83  C2  DG  X   3      52.560  27.725  21.022  0.00  0.00            
ATOM     84  N2  DG  X   3      52.308  28.989  20.729  0.00  0.00            
ATOM     85  H21 DG  X   3      51.346  29.275  20.843  0.00  0.00            
ATOM     86  H22 DG  X   3      52.894  29.602  20.180  0.00  0.00            
ATOM     87  N3  DG  X   3      53.775  27.165  20.886  0.00  0.00            
ATOM     88  C4  DG  X   3      53.907  25.947  21.386  0.00  0.00            
ATOM     89  C3' DG  X   3      58.707  25.263  21.889  0.00  0.00            
ATOM     90  H3' DG  X   3      59.193  24.512  22.512  0.00  0.00            
ATOM     91  C2' DG  X   3      57.363  25.652  22.540  0.00  0.00            
ATOM     92  H2' DG  X   3      57.032  24.831  23.177  0.00  0.00            
ATOM     93 H2'' DG  X   3      57.452  26.543  23.161  0.00  0.00            
ATOM     94  O3' DG  X   3      59.495  26.397  21.548  0.00  0.00            
ATOM     95  P   DC  X   4      60.413  27.085  22.515  0.00  0.00            
ATOM     96  OP1 DC  X   4      61.461  27.691  21.672  0.00  0.00            
ATOM     97  OP2 DC  X   4      60.948  26.238  23.611  0.00  0.00            
ATOM     98  O5' DC  X   4      59.363  28.102  23.193  0.00  0.00            
ATOM     99  C5' DC  X   4      59.106  29.411  22.620  0.00  0.00            
ATOM    100  H5' DC  X   4      59.068  29.378  21.531  0.00  0.00            
ATOM    101 H5'' DC  X   4      59.904  30.131  22.805  0.00  0.00            
ATOM    102  C4' DC  X   4      57.843  30.079  23.232  0.00  0.00            
ATOM    103  H4' DC  X   4      57.871  31.057  22.751  0.00  0.00            
ATOM    104  O4' DC  X   4      56.709  29.293  22.943  0.00  0.00            
ATOM    105  C1' DC  X   4      55.773  29.696  23.958  0.00  0.00            
ATOM    106  H1' DC  X   4      55.346  30.654  23.663  0.00  0.00            
ATOM    107  N1  DC  X   4      54.665  28.751  24.097  0.00  0.00            
ATOM    108  C6  DC  X   4      54.978  27.476  24.528  0.00  0.00            
ATOM    109  H6  DC  X   4      56.002  27.134  24.530  0.00  0.00            
ATOM    110  C5  DC  X   4      54.007  26.605  24.834  0.00  0.00            
ATOM    111  H5  DC  X   4      54.256  25.595  25.123  0.00  0.00            
ATOM    112  C4  DC  X   4      52.709  27.076  24.754  0.00  0.00            
ATOM    113  N4  DC  X   4      51.750  26.392  25.357  0.00  0.00            
ATOM    114  H41 DC  X   4      50.863  26.873  25.416  0.00  0.00            
ATOM    115  H42 DC  X   4      51.885  25.399  25.480  0.00  0.00            
ATOM    116  N3  DC  X   4      52.387  28.309  24.542  0.00  0.00            
ATOM    117  C2  DC  X   4      53.324  29.131  24.087  0.00  0.00            
ATOM    118  O2  DC  X   4      52.924  30.254  23.961  0.00  0.00            
ATOM    119  C3' DC  X   4      57.969  30.248  24.795  0.00  0.00            
ATOM    120  H3' DC  X   4      58.760  29.658  25.258  0.00  0.00            
ATOM    121  C2' DC  X   4      56.536  29.817  25.254  0.00  0.00            
ATOM    122  H2' DC  X   4      56.627  28.875  25.795  0.00  0.00            
ATOM    123 H2'' DC  X   4      56.051  30.568  25.878  0.00  0.00            
ATOM    124  O3' DC  X   4      58.182  31.646  25.133  0.00  0.00            
ATOM    125  P   DG  X   5      58.572  32.075  26.650  0.00  0.00            
ATOM    126  OP1 DG  X   5      59.533  33.178  26.616  0.00  0.00            
ATOM    127  OP2 DG  X   5      58.783  30.918  27.535  0.00  0.00            
ATOM    128  O5' DG  X   5      57.186  32.615  27.278  0.00  0.00            
ATOM    129  C5' DG  X   5      56.573  33.764  26.730  0.00  0.00            
ATOM    130  H5' DG  X   5      56.650  33.758  25.643  0.00  0.00            
ATOM    131 H5'' DG  X   5      56.976  34.673  27.178  0.00  0.00            
ATOM    132  C4' DG  X   5      55.067  33.739  27.118  0.00  0.00            
ATOM    133  H4' DG  X   5      54.526  34.479  26.528  0.00  0.00            
ATOM    134  O4' DG  X   5      54.414  32.558  26.830  0.00  0.00            
ATOM    135  C1' DG  X   5      53.533  32.262  27.874  0.00  0.00            
ATOM    136  H1' DG  X   5      52.599  32.765  27.619  0.00  0.00            
ATOM    137  N9  DG  X   5      53.358  30.851  27.956  0.00  0.00            
ATOM    138  C8  DG  X   5      54.276  29.838  27.843  0.00  0.00            
ATOM    139  H8  DG  X   5      55.335  30.020  27.730  0.00  0.00            
ATOM    140  N7  DG  X   5      53.764  28.634  27.882  0.00  0.00            
ATOM    141  C5  DG  X   5      52.402  28.922  28.099  0.00  0.00            
ATOM    142  C6  DG  X   5      51.322  28.043  28.321  0.00  0.00            
ATOM    143  O6  DG  X   5      51.347  26.784  28.427  0.00  0.00            
ATOM    144  N1  DG  X   5      50.063  28.708  28.427  0.00  0.00            
ATOM    145  H1  DG  X   5      49.327  28.022  28.515  0.00  0.00            
ATOM    146  C2  DG  X   5      49.887  30.040  28.118  0.00  0.00            
ATOM    147  N2  DG  X   5      48.706  30.583  27.994  0.00  0.00            
ATOM    148  H21 DG  X   5      47.884  30.020  28.165  0.00  0.00            
ATOM    149  H22 DG  X   5      48.646  31.588  27.918  0.00  0.00            
ATOM    150  N3  DG  X   5      50.921  30.873  27.959  0.00  0.00            
ATOM    151  C4  DG  X   5      52.151  30.292  28.045  0.00  0.00            
ATOM    152  C3' DG  X   5      54.906  34.075  28.636  0.00  0.00            
ATOM    153  H3' DG  X   5      55.848  34.015  29.181  0.00  0.00            
ATOM    154  C2' DG  X   5      54.071  32.959  29.136  0.00  0.00            
ATOM    155  H2' DG  X   5      54.675  32.259  29.713  0.00  0.00            
ATOM    156 H2'' DG  X   5      53.217  33.314  29.714  0.00  0.00            
ATOM    157  O3' DG  X   5      54.221  35.293  28.690  0.00  0.00            
ATOM    158  P   DC  X   6      54.189  36.156  30.065  0.00  0.00            
ATOM    159  OP1 DC  X   6      54.096  37.575  29.720  0.00  0.00            
ATOM    160  OP2 DC  X   6      55.278  35.698  30.917  0.00  0.00            
ATOM    161  O5' DC  X   6      52.772  35.868  30.752  0.00  0.00            
ATOM    162  C5' DC  X   6      51.566  35.918  29.984  0.00  0.00            
ATOM    163  H5' DC  X   6      51.706  35.356  29.061  0.00  0.00            
ATOM    164 H5'' DC  X   6      51.303  36.932  29.683  0.00  0.00            
ATOM    165  C4' DC  X   6      50.293  35.408  30.581  0.00  0.00            
ATOM    166  H4' DC  X   6      49.411  35.906  30.176  0.00  0.00            
ATOM    167  O4' DC  X   6      50.115  33.940  30.493  0.00  0.00            
ATOM    168  C1' DC  X   6      49.959  33.404  31.761  0.00  0.00            
ATOM    169  H1' DC  X   6      48.921  33.390  32.094  0.00  0.00            
ATOM    170  N1  DC  X   6      50.543  32.064  31.633  0.00  0.00            
ATOM    171  C6  DC  X   6      51.899  31.771  31.630  0.00  0.00            
ATOM    172  H6  DC  X   6      52.594  32.596  31.669  0.00  0.00            
ATOM    173  C5  DC  X   6      52.300  30.478  31.579  0.00  0.00            
ATOM    174  H5  DC  X   6      53.358  30.278  31.658  0.00  0.00            
ATOM    175  C4  DC  X   6      51.295  29.474  31.614  0.00  0.00            
ATOM    176  N4  DC  X   6      51.696  28.252  31.713  0.00  0.00            
ATOM    177  H41 DC  X   6      51.022  27.506  31.809  0.00  0.00            
ATOM    178  H42 DC  X   6      52.604  28.076  31.307  0.00  0.00            
ATOM    179  N3  DC  X   6      50.009  29.721  31.677  0.00  0.00            
ATOM    180  C2  DC  X   6      49.623  30.988  31.573  0.00  0.00            
ATOM    181  O2  DC  X   6      48.370  31.111  31.498  0.00  0.00            
ATOM    182  C3' DC  X   6      50.271  35.749  32.080  0.00  0.00            
ATOM    183  H3' DC  X   6      50.930  36.588  32.305  0.00  0.00            
ATOM    184  C2' DC  X   6      50.791  34.391  32.667  0.00  0.00            
ATOM    185  H2' DC  X   6      51.881  34.371  32.648  0.00  0.00            
ATOM    186 H2'' DC  X   6      50.377  34.387  33.675  0.00  0.00            
ATOM    187  O3' DC  X   6      49.018  36.064  32.626  0.00  0.00            
ATOM    188  P   DG  X   7      48.810  36.964  33.962  0.00  0.00            
ATOM    189  OP1 DG  X   7      48.288  38.279  33.481  0.00  0.00            
ATOM    190  OP2 DG  X   7      50.095  37.010  34.676  0.00  0.00            
ATOM    191  O5' DG  X   7      47.703  36.181  34.833  0.00  0.00            
ATOM    192  C5' DG  X   7      46.275  36.090  34.494  0.00  0.00            
ATOM    193  H5' DG  X   7      46.182  35.707  33.478  0.00  0.00            
ATOM    194 H5'' DG  X   7      45.835  37.079  34.623  0.00  0.00            
ATOM    195  C4' DG  X   7      45.602  35.025  35.395  0.00  0.00            
ATOM    196  H4' DG  X   7      44.551  35.042  35.103  0.00  0.00            
ATOM    197  O4' DG  X   7      46.206  33.742  35.059  0.00  0.00            
ATOM    198  C1' DG  X   7      46.667  33.154  36.256  0.00  0.00            
ATOM    199  H1' DG  X   7      45.930  32.554  36.790  0.00  0.00            
ATOM    200  N9  DG  X   7      47.887  32.317  35.986  0.00  0.00            
ATOM    201  C8  DG  X   7      49.037  32.930  35.521  0.00  0.00            
ATOM    202  H8  DG  X   7      49.172  34.000  35.485  0.00  0.00            
ATOM    203  N7  DG  X   7      49.927  32.004  35.272  0.00  0.00            
ATOM    204  C5  DG  X   7      49.322  30.801  35.547  0.00  0.00            
ATOM    205  C6  DG  X   7      49.726  29.412  35.252  0.00  0.00            
ATOM    206  O6  DG  X   7      50.833  29.012  34.993  0.00  0.00            
ATOM    207  N1  DG  X   7      48.675  28.535  35.418  0.00  0.00            
ATOM    208  H1  DG  X   7      48.907  27.614  35.075  0.00  0.00            
ATOM    209  C2  DG  X   7      47.452  28.916  35.738  0.00  0.00            
ATOM    210  N2  DG  X   7      46.627  27.949  35.886  0.00  0.00            
ATOM    211  H21 DG  X   7      46.991  27.010  35.807  0.00  0.00            
ATOM    212  H22 DG  X   7      45.809  28.156  36.440  0.00  0.00            
ATOM    213  N3  DG  X   7      46.954  30.091  35.997  0.00  0.00            
ATOM    214  C4  DG  X   7      48.009  30.996  35.909  0.00  0.00            
ATOM    215  C3' DG  X   7      45.811  35.291  36.904  0.00  0.00            
ATOM    216  H3' DG  X   7      46.135  36.305  37.138  0.00  0.00            
ATOM    217  C2' DG  X   7      46.870  34.277  37.250  0.00  0.00            
ATOM    218  H2' DG  X   7      47.825  34.786  37.121  0.00  0.00            
ATOM    219 H2'' DG  X   7      46.789  34.017  38.306  0.00  0.00            
ATOM    220  O3' DG  X   7      44.503  35.281  37.543  0.00  0.00            
ATOM    221  P   DC  X   8      44.325  35.255  39.156  0.00  0.00            
ATOM    222  OP1 DC  X   8      42.896  35.669  39.396  0.00  0.00            
ATOM    223  OP2 DC  X   8      45.426  36.031  39.725  0.00  0.00            
ATOM    224  O5' DC  X   8      44.495  33.725  39.380  0.00  0.00            
ATOM    225  C5' DC  X   8      43.672  32.778  38.762  0.00  0.00            
ATOM    226  H5' DC  X   8      43.879  32.703  37.694  0.00  0.00            
ATOM    227 H5'' DC  X   8      42.639  32.941  39.067  0.00  0.00            
ATOM    228  C4' DC  X   8      43.935  31.329  39.152  0.00  0.00            
ATOM    229  H4' DC  X   8      43.264  30.647  38.631  0.00  0.00            
ATOM    230  O4' DC  X   8      45.218  30.780  38.694  0.00  0.00            
ATOM    231  C1' DC  X   8      45.890  30.032  39.690  0.00  0.00            
ATOM    232  H1' DC  X   8      45.558  28.994  39.713  0.00  0.00            
ATOM    233  N1  DC  X   8      47.379  30.218  39.563  0.00  0.00            
ATOM    234  C6  DC  X   8      48.028  31.442  39.543  0.00  0.00            
ATOM    235  H6  DC  X   8      47.435  32.302  39.818  0.00  0.00            
ATOM    236  C5  DC  X   8      49.307  31.585  39.260  0.00  0.00            
ATOM    237  H5  DC  X   8      49.821  32.535  39.262  0.00  0.00            
ATOM    238  C4  DC  X   8      50.039  30.440  38.851  0.00  0.00            
ATOM    239  N4  DC  X   8      51.304  30.616  38.627  0.00  0.00            
ATOM    240  H41 DC  X   8      51.893  29.841  38.357  0.00  0.00            
ATOM    241  H42 DC  X   8      51.639  31.564  38.529  0.00  0.00            
ATOM    242  N3  DC  X   8      49.517  29.252  38.868  0.00  0.00            
ATOM    243  C2  DC  X   8      48.238  29.076  39.264  0.00  0.00            
ATOM    244  O2  DC  X   8      47.704  27.943  39.246  0.00  0.00            
ATOM    245  C3' DC  X   8      43.770  30.947  40.682  0.00  0.00            
ATOM    246  H3' DC  X   8      43.260  31.742  41.227  0.00  0.00            
ATOM    247  C2' DC  X   8      45.312  30.709  40.958  0.00  0.00            
ATOM    248  H2' DC  X   8      45.713  31.682  41.241  0.00  0.00            
ATOM    249 H2'' DC  X   8      45.391  29.974  41.759  0.00  0.00            
ATOM    250  O3' DC  X   8      43.015  29.730  40.897  0.00  0.00            
ATOM    251  P   DG  X   9      42.600  29.341  42.451  0.00  0.00            
ATOM    252  OP1 DG  X   9      41.110  29.368  42.621  0.00  0.00            
ATOM    253  OP2 DG  X   9      43.422  30.113  43.399  0.00  0.00            
ATOM    254  O5' DG  X   9      43.043  27.763  42.556  0.00  0.00            
ATOM    255  C5' DG  X   9      42.310  26.781  41.910  0.00  0.00            
ATOM    256  H5' DG  X   9      42.239  27.002  40.845  0.00  0.00            
ATOM    257 H5'' DG  X   9      41.231  26.740  42.058  0.00  0.00            
ATOM    258  C4' DG  X   9      42.897  25.388  42.197  0.00  0.00            
ATOM    259  H4' DG  X   9      42.177  24.710  41.741  0.00  0.00            
ATOM    260  O4' DG  X   9      44.183  25.152  41.619  0.00  0.00            
ATOM    261  C1' DG  X   9      45.206  25.180  42.677  0.00  0.00            
ATOM    262  H1' DG  X   9      45.716  24.219  42.739  0.00  0.00            
ATOM    263  N9  DG  X   9      46.199  26.256  42.484  0.00  0.00            
ATOM    264  C8  DG  X   9      46.181  27.624  42.674  0.00  0.00            
ATOM    265  H8  DG  X   9      45.417  28.169  43.208  0.00  0.00            
ATOM    266  N7  DG  X   9      47.346  28.184  42.493  0.00  0.00            
ATOM    267  C5  DG  X   9      48.194  27.178  42.097  0.00  0.00            
ATOM    268  C6  DG  X   9      49.597  27.198  41.738  0.00  0.00            
ATOM    269  O6  DG  X   9      50.397  28.129  41.684  0.00  0.00            
ATOM    270  N1  DG  X   9      50.089  26.011  41.410  0.00  0.00            
ATOM    271  H1  DG  X   9      51.052  25.966  41.108  0.00  0.00            
ATOM    272  C2  DG  X   9      49.363  24.882  41.498  0.00  0.00            
ATOM    273  N2  DG  X   9      49.966  23.717  41.354  0.00  0.00            
ATOM    274  H21 DG  X   9      50.960  23.682  41.180  0.00  0.00            
ATOM    275  H22 DG  X   9      49.426  22.902  41.608  0.00  0.00            
ATOM    276  N3  DG  X   9      48.095  24.779  41.850  0.00  0.00            
ATOM    277  C4  DG  X   9      47.543  25.974  42.172  0.00  0.00            
ATOM    278  C3' DG  X   9      42.996  25.001  43.754  0.00  0.00            
ATOM    279  H3' DG  X   9      42.384  25.727  44.290  0.00  0.00            
ATOM    280  C2' DG  X   9      44.469  25.369  43.998  0.00  0.00            
ATOM    281  H2' DG  X   9      44.361  26.429  44.228  0.00  0.00            
ATOM    282 H2'' DG  X   9      44.946  24.827  44.814  0.00  0.00            
ATOM    283  O3' DG  X   9      42.715  23.641  43.870  0.00  0.00            
ATOM    284  P   DC3 X  10      42.558  22.954  45.291  0.00  0.00            
ATOM    285  OP1 DC3 X  10      41.949  21.643  44.896  0.00  0.00            
ATOM    286  OP2 DC3 X  10      41.814  23.841  46.118  0.00  0.00            
ATOM    287  O5' DC3 X  10      44.010  22.772  45.830  0.00  0.00            
ATOM    288  C5' DC3 X  10      44.930  21.803  45.251  0.00  0.00            
ATOM    289  H5' DC3 X  10      44.949  21.915  44.167  0.00  0.00            
ATOM    290 H5'' DC3 X  10      44.468  20.843  45.482  0.00  0.00            
ATOM    291  C4' DC3 X  10      46.370  21.926  45.762  0.00  0.00            
ATOM    292  H4' DC3 X  10      46.988  21.135  45.336  0.00  0.00            
ATOM    293  O4' DC3 X  10      46.877  23.231  45.404  0.00  0.00            
ATOM    294  C1' DC3 X  10      47.577  23.855  46.499  0.00  0.00            
ATOM    295  H1' DC3 X  10      48.540  23.386  46.700  0.00  0.00            
ATOM    296  N1  DC3 X  10      47.740  25.282  46.201  0.00  0.00            
ATOM    297  C6  DC3 X  10      46.800  26.236  46.476  0.00  0.00            
ATOM    298  H6  DC3 X  10      45.865  25.959  46.939  0.00  0.00            
ATOM    299  C5  DC3 X  10      47.069  27.543  46.258  0.00  0.00            
ATOM    300  H5  DC3 X  10      46.315  28.286  46.470  0.00  0.00            
ATOM    301  C4  DC3 X  10      48.403  27.810  45.688  0.00  0.00            
ATOM    302  N4  DC3 X  10      48.746  28.987  45.508  0.00  0.00            
ATOM    303  H41 DC3 X  10      49.627  29.246  45.088  0.00  0.00            
ATOM    304  H42 DC3 X  10      48.284  29.780  45.930  0.00  0.00            
ATOM    305  N3  DC3 X  10      49.255  26.899  45.352  0.00  0.00            
ATOM    306  C2  DC3 X  10      48.955  25.666  45.602  0.00  0.00            
ATOM    307  O2  DC3 X  10      49.850  24.909  45.159  0.00  0.00            
ATOM    308  C3' DC3 X  10      46.415  21.852  47.307  0.00  0.00            
ATOM    309  H3' DC3 X  10      45.427  21.671  47.730  0.00  0.00            
ATOM    310  C2' DC3 X  10      46.720  23.318  47.608  0.00  0.00            
ATOM    311  H2' DC3 X  10      45.767  23.841  47.676  0.00  0.00            
ATOM    312 H2'' DC3 X  10      47.268  23.534  48.525  0.00  0.00            
ATOM    313  O3' DC3 X  10      47.403  20.931  47.661  0.00  0.00            
ATOM    314 HO3' DC3 X  10      48.203  21.196  47.202  0.00  0.00            
ATOM    315 HO5' DG5 X  11      61.402  26.715  42.638  0.00  0.00            
ATOM    316  O5' DG5 X  11      61.530  27.307  43.383  0.00  0.00            
ATOM    317  C5' DG5 X  11      60.397  27.422  44.170  0.00  0.00            
ATOM    318  H5' DG5 X  11      60.258  28.422  44.582  0.00  0.00            
ATOM    319 H5'' DG5 X  11      60.516  26.801  45.058  0.00  0.00            
ATOM    320  C4' DG5 X  11      59.105  26.974  43.478  0.00  0.00            
ATOM    321  H4' DG5 X  11      59.142  25.885  43.514  0.00  0.00            
ATOM    322  O4' DG5 X  11      57.905  27.354  44.136  0.00  0.00            
ATOM    323  C1' DG5 X  11      57.028  27.644  43.078  0.00  0.00            
ATOM    324  H1' DG5 X  11      56.756  26.673  42.662  0.00  0.00            
ATOM    325  N9  DG5 X  11      55.767  28.304  43.595  0.00  0.00            
ATOM    326  C8  DG5 X  11      55.680  29.648  43.905  0.00  0.00            
ATOM    327  H8  DG5 X  11      56.559  30.275  43.927  0.00  0.00            
ATOM    328  N7  DG5 X  11      54.479  29.980  44.344  0.00  0.00            
ATOM    329  C5  DG5 X  11      53.777  28.760  44.294  0.00  0.00            
ATOM    330  C6  DG5 X  11      52.381  28.536  44.663  0.00  0.00            
ATOM    331  O6  DG5 X  11      51.549  29.334  45.086  0.00  0.00            
ATOM    332  N1  DG5 X  11      51.962  27.247  44.390  0.00  0.00            
ATOM    333  H1  DG5 X  11      51.002  27.006  44.592  0.00  0.00            
ATOM    334  C2  DG5 X  11      52.880  26.298  43.986  0.00  0.00            
ATOM    335  N2  DG5 X  11      52.299  25.096  43.862  0.00  0.00            
ATOM    336  H21 DG5 X  11      51.338  24.929  44.126  0.00  0.00            
ATOM    337  H22 DG5 X  11      52.870  24.368  43.457  0.00  0.00            
ATOM    338  N3  DG5 X  11      54.119  26.466  43.609  0.00  0.00            
ATOM    339  C4  DG5 X  11      54.485  27.763  43.777  0.00  0.00            
ATOM    340  C3' DG5 X  11      59.089  27.551  41.987  0.00  0.00            
ATOM    341  H3' DG5 X  11      59.868  28.267  41.725  0.00  0.00            
ATOM    342  C2' DG5 X  11      57.768  28.331  41.991  0.00  0.00            
ATOM    343  H2' DG5 X  11      57.953  29.380  42.223  0.00  0.00            
ATOM    344 H2'' DG5 X  11      57.138  28.223  41.109  0.00  0.00            
ATOM    345  O3' DG5 X  11      58.790  26.571  41.034  0.00  0.00            
ATOM    346  P   DC  X  12      59.943  25.650  40.466  0.00  0.00            
ATOM    347  OP1 DC  X  12      61.061  25.423  41.404  0.00  0.00            
ATOM    348  OP2 DC  X  12      60.297  26.081  39.121  0.00  0.00            
ATOM    349  O5' DC  X  12      59.115  24.286  40.339  0.00  0.00            
ATOM    350  C5' DC  X  12      58.929  23.353  41.468  0.00  0.00            
ATOM    351  H5' DC  X  12      58.721  23.927  42.370  0.00  0.00            
ATOM    352 H5'' DC  X  12      59.830  22.741  41.508  0.00  0.00            
ATOM    353  C4' DC  X  12      57.663  22.487  41.316  0.00  0.00            
ATOM    354  H4' DC  X  12      57.777  21.645  41.998  0.00  0.00            
ATOM    355  O4' DC  X  12      56.466  23.239  41.739  0.00  0.00            
ATOM    356  C1' DC  X  12      55.621  23.271  40.553  0.00  0.00            
ATOM    357  H1' DC  X  12      54.899  22.468  40.405  0.00  0.00            
ATOM    358  N1  DC  X  12      54.976  24.582  40.498  0.00  0.00            
ATOM    359  C6  DC  X  12      55.611  25.756  40.209  0.00  0.00            
ATOM    360  H6  DC  X  12      56.689  25.741  40.146  0.00  0.00            
ATOM    361  C5  DC  X  12      54.893  26.886  40.163  0.00  0.00            
ATOM    362  H5  DC  X  12      55.423  27.812  40.000  0.00  0.00            
ATOM    363  C4  DC  X  12      53.563  26.905  40.475  0.00  0.00            
ATOM    364  N4  DC  X  12      52.944  27.965  40.549  0.00  0.00            
ATOM    365  H41 DC  X  12      51.998  27.917  40.900  0.00  0.00            
ATOM    366  H42 DC  X  12      53.576  28.743  40.428  0.00  0.00            
ATOM    367  N3  DC  X  12      52.908  25.779  40.666  0.00  0.00            
ATOM    368  C2  DC  X  12      53.548  24.617  40.671  0.00  0.00            
ATOM    369  O2  DC  X  12      52.856  23.593  40.873  0.00  0.00            
ATOM    370  C3' DC  X  12      57.372  21.907  39.855  0.00  0.00            
ATOM    371  H3' DC  X  12      58.259  21.905  39.223  0.00  0.00            
ATOM    372  C2' DC  X  12      56.429  22.934  39.313  0.00  0.00            
ATOM    373  H2' DC  X  12      57.065  23.732  38.932  0.00  0.00            
ATOM    374 H2'' DC  X  12      55.794  22.511  38.535  0.00  0.00            
ATOM    375  O3' DC  X  12      56.795  20.616  39.923  0.00  0.00            
ATOM    376  P   DG  X  13      56.845  19.632  38.751  0.00  0.00            
ATOM    377  OP1 DG  X  13      56.541  18.253  39.220  0.00  0.00            
ATOM    378  OP2 DG  X  13      57.967  19.881  37.855  0.00  0.00            
ATOM    379  O5' DG  X  13      55.601  20.059  37.843  0.00  0.00            
ATOM    380  C5' DG  X  13      54.350  19.660  38.251  0.00  0.00            
ATOM    381  H5' DG  X  13      54.199  19.814  39.320  0.00  0.00            
ATOM    382 H5'' DG  X  13      54.101  18.609  38.103  0.00  0.00            
ATOM    383  C4' DG  X  13      53.178  20.429  37.607  0.00  0.00            
ATOM    384  H4' DG  X  13      52.229  19.908  37.739  0.00  0.00            
ATOM    385  O4' DG  X  13      53.327  21.721  38.157  0.00  0.00            
ATOM    386  C1' DG  X  13      53.206  22.583  36.970  0.00  0.00            
ATOM    387  H1' DG  X  13      52.174  22.539  36.620  0.00  0.00            
ATOM    388  N9  DG  X  13      53.639  24.023  37.125  0.00  0.00            
ATOM    389  C8  DG  X  13      54.782  24.739  36.880  0.00  0.00            
ATOM    390  H8  DG  X  13      55.746  24.281  36.714  0.00  0.00            
ATOM    391  N7  DG  X  13      54.545  25.994  36.832  0.00  0.00            
ATOM    392  C5  DG  X  13      53.246  26.162  37.149  0.00  0.00            
ATOM    393  C6  DG  X  13      52.475  27.324  37.427  0.00  0.00            
ATOM    394  O6  DG  X  13      52.797  28.531  37.403  0.00  0.00            
ATOM    395  N1  DG  X  13      51.216  27.038  37.908  0.00  0.00            
ATOM    396  H1  DG  X  13      50.576  27.802  38.073  0.00  0.00            
ATOM    397  C2  DG  X  13      50.728  25.787  38.002  0.00  0.00            
ATOM    398  N2  DG  X  13      49.482  25.737  38.415  0.00  0.00            
ATOM    399  H21 DG  X  13      49.009  26.536  38.811  0.00  0.00            
ATOM    400  H22 DG  X  13      49.140  24.794  38.533  0.00  0.00            
ATOM    401  N3  DG  X  13      51.354  24.683  37.703  0.00  0.00            
ATOM    402  C4  DG  X  13      52.661  24.950  37.385  0.00  0.00            
ATOM    403  C3' DG  X  13      53.350  20.525  36.119  0.00  0.00            
ATOM    404  H3' DG  X  13      54.021  19.830  35.614  0.00  0.00            
ATOM    405  C2' DG  X  13      54.009  21.855  35.895  0.00  0.00            
ATOM    406  H2' DG  X  13      55.056  21.847  36.195  0.00  0.00            
ATOM    407 H2'' DG  X  13      53.944  22.321  34.911  0.00  0.00            
ATOM    408  O3' DG  X  13      52.086  20.493  35.467  0.00  0.00            
ATOM    409  P   DC  X  14      51.430  19.074  34.982  0.00  0.00            
ATOM    410  OP1 DC  X  14      51.904  18.007  35.931  0.00  0.00            
ATOM    411  OP2 DC  X  14      51.869  18.759  33.573  0.00  0.00            
ATOM    412  O5' DC  X  14      49.864  19.291  35.100  0.00  0.00            
ATOM    413  C5' DC  X  14      49.193  19.460  36.353  0.00  0.00            
ATOM    414  H5' DC  X  14      49.875  20.024  36.988  0.00  0.00            
ATOM    415 H5'' DC  X  14      48.883  18.494  36.753  0.00  0.00            
ATOM    416  C4' DC  X  14      47.891  20.340  36.106  0.00  0.00            
ATOM    417  H4' DC  X  14      47.261  20.152  36.975  0.00  0.00            
ATOM    418  O4' DC  X  14      48.174  21.716  36.169  0.00  0.00            
ATOM    419  C1' DC  X  14      47.850  22.333  34.951  0.00  0.00            
ATOM    420  H1' DC  X  14      46.880  22.829  34.946  0.00  0.00            
ATOM    421  N1  DC  X  14      48.912  23.401  34.658  0.00  0.00            
ATOM    422  C6  DC  X  14      50.175  23.033  34.125  0.00  0.00            
ATOM    423  H6  DC  X  14      50.615  22.048  34.087  0.00  0.00            
ATOM    424  C5  DC  X  14      50.986  24.079  33.881  0.00  0.00            
ATOM    425  H5  DC  X  14      51.980  23.892  33.504  0.00  0.00            
ATOM    426  C4  DC  X  14      50.629  25.432  34.267  0.00  0.00            
ATOM    427  N4  DC  X  14      51.545  26.382  34.065  0.00  0.00            
ATOM    428  H41 DC  X  14      51.296  27.361  34.082  0.00  0.00            
ATOM    429  H42 DC  X  14      52.386  26.164  33.549  0.00  0.00            
ATOM    430  N3  DC  X  14      49.421  25.798  34.723  0.00  0.00            
ATOM    431  C2  DC  X  14      48.536  24.804  34.911  0.00  0.00            
ATOM    432  O2  DC  X  14      47.475  25.166  35.434  0.00  0.00            
ATOM    433  C3' DC  X  14      47.276  20.046  34.761  0.00  0.00            
ATOM    434  H3' DC  X  14      47.737  19.191  34.267  0.00  0.00            
ATOM    435  C2' DC  X  14      47.802  21.198  33.971  0.00  0.00            
ATOM    436  H2' DC  X  14      48.781  20.953  33.560  0.00  0.00            
ATOM    437 H2'' DC  X  14      47.134  21.347  33.123  0.00  0.00            
ATOM    438  O3' DC  X  14      45.898  20.032  34.920  0.00  0.00            
ATOM    439  P   DG  X  15      44.883  19.808  33.781  0.00  0.00            
ATOM    440  OP1 DG  X  15      43.840  19.003  34.400  0.00  0.00            
ATOM    441  OP2 DG  X  15      45.653  19.319  32.605  0.00  0.00            
ATOM    442  O5' DG  X  15      44.202  21.262  33.421  0.00  0.00            
ATOM    443  C5' DG  X  15      43.049  21.774  34.060  0.00  0.00            
ATOM    444  H5' DG  X  15      43.337  21.876  35.106  0.00  0.00            
ATOM    445 H5'' DG  X  15      42.241  21.079  33.829  0.00  0.00            
ATOM    446  C4' DG  X  15      42.487  23.115  33.614  0.00  0.00            
ATOM    447  H4' DG  X  15      41.742  23.507  34.306  0.00  0.00            
ATOM    448  O4' DG  X  15      43.567  24.081  33.648  0.00  0.00            
ATOM    449  C1' DG  X  15      43.860  24.330  32.329  0.00  0.00            
ATOM    450  H1' DG  X  15      43.437  25.305  32.086  0.00  0.00            
ATOM    451  N9  DG  X  15      45.379  24.412  32.114  0.00  0.00            
ATOM    452  C8  DG  X  15      46.186  23.367  31.708  0.00  0.00            
ATOM    453  H8  DG  X  15      45.812  22.355  31.657  0.00  0.00            
ATOM    454  N7  DG  X  15      47.442  23.773  31.504  0.00  0.00            
ATOM    455  C5  DG  X  15      47.479  25.124  31.846  0.00  0.00            
ATOM    456  C6  DG  X  15      48.538  26.067  31.647  0.00  0.00            
ATOM    457  O6  DG  X  15      49.719  25.875  31.292  0.00  0.00            
ATOM    458  N1  DG  X  15      48.187  27.368  31.848  0.00  0.00            
ATOM    459  H1  DG  X  15      48.848  28.115  31.689  0.00  0.00            
ATOM    460  C2  DG  X  15      46.871  27.760  32.163  0.00  0.00            
ATOM    461  N2  DG  X  15      46.601  29.038  31.967  0.00  0.00            
ATOM    462  H21 DG  X  15      47.333  29.693  31.732  0.00  0.00            
ATOM    463  H22 DG  X  15      45.618  29.260  32.029  0.00  0.00            
ATOM    464  N3  DG  X  15      45.777  26.917  32.276  0.00  0.00            
ATOM    465  C4  DG  X  15      46.200  25.564  32.145  0.00  0.00            
ATOM    466  C3' DG  X  15      41.893  23.057  32.154  0.00  0.00            
ATOM    467  H3' DG  X  15      41.685  21.997  32.008  0.00  0.00            
ATOM    468  C2' DG  X  15      43.090  23.497  31.333  0.00  0.00            
ATOM    469  H2' DG  X  15      43.767  22.687  31.062  0.00  0.00            
ATOM    470 H2'' DG  X  15      42.857  24.013  30.401  0.00  0.00            
ATOM    471  O3' DG  X  15      40.793  23.939  32.159  0.00  0.00            
ATOM    472  P   DC  X  16      39.869  24.256  30.861  0.00  0.00            
ATOM    473  OP1 DC  X  16      38.625  24.805  31.316  0.00  0.00            
ATOM    474  OP2 DC  X  16      39.829  23.210  29.853  0.00  0.00            
ATOM    475  O5' DC  X  16      40.792  25.414  30.238  0.00  0.00            
ATOM    476  C5' DC  X  16      40.880  26.731  30.765  0.00  0.00            
ATOM    477  H5' DC  X  16      40.938  26.669  31.852  0.00  0.00            
ATOM    478 H5'' DC  X  16      39.956  27.253  30.518  0.00  0.00            
ATOM    479  C4' DC  X  16      42.111  27.445  30.106  0.00  0.00            
ATOM    480  H4' DC  X  16      42.263  28.433  30.539  0.00  0.00            
ATOM    481  O4' DC  X  16      43.405  26.765  30.163  0.00  0.00            
ATOM    482  C1' DC  X  16      44.186  27.451  29.237  0.00  0.00            
ATOM    483  H1' DC  X  16      44.392  28.369  29.786  0.00  0.00            
ATOM    484  N1  DC  X  16      45.450  26.831  28.915  0.00  0.00            
ATOM    485  C6  DC  X  16      45.525  25.477  28.783  0.00  0.00            
ATOM    486  H6  DC  X  16      44.592  24.933  28.787  0.00  0.00            
ATOM    487  C5  DC  X  16      46.705  24.906  28.551  0.00  0.00            
ATOM    488  H5  DC  X  16      46.853  23.838  28.503  0.00  0.00            
ATOM    489  C4  DC  X  16      47.831  25.729  28.357  0.00  0.00            
ATOM    490  N4  DC  X  16      49.028  25.175  28.167  0.00  0.00            
ATOM    491  H41 DC  X  16      49.839  25.767  28.277  0.00  0.00            
ATOM    492  H42 DC  X  16      49.221  24.184  28.128  0.00  0.00            
ATOM    493  N3  DC  X  16      47.777  27.065  28.537  0.00  0.00            
ATOM    494  C2  DC  X  16      46.576  27.607  28.834  0.00  0.00            
ATOM    495  O2  DC  X  16      46.472  28.844  28.963  0.00  0.00            
ATOM    496  C3' DC  X  16      41.864  27.583  28.593  0.00  0.00            
ATOM    497  H3' DC  X  16      41.267  26.765  28.188  0.00  0.00            
ATOM    498  C2' DC  X  16      43.291  27.577  27.998  0.00  0.00            
ATOM    499  H2' DC  X  16      43.412  26.632  27.470  0.00  0.00            
ATOM    500 H2'' DC  X  16      43.546  28.499  27.474  0.00  0.00            
ATOM    501  O3' DC  X  16      41.212  28.790  28.241  0.00  0.00            
ATOM    502  P   DG  X  17      40.510  29.036  26.837  0.00  0.00            
ATOM    503  OP1 DG  X  17      39.311  29.815  27.136  0.00  0.00            
ATOM    504  OP2 DG  X  17      40.371  27.750  26.065  0.00  0.00            
ATOM    505  O5' DG  X  17      41.583  29.941  25.999  0.00  0.00            
ATOM    506  C5' DG  X  17      41.686  31.370  26.200  0.00  0.00            
ATOM    507  H5' DG  X  17      41.819  31.620  27.253  0.00  0.00            
ATOM    508 H5'' DG  X  17      40.826  31.973  25.909  0.00  0.00            
ATOM    509  C4' DG  X  17      42.799  32.010  25.338  0.00  0.00            
ATOM    510  H4' DG  X  17      42.720  33.068  25.589  0.00  0.00            
ATOM    511  O4' DG  X  17      44.143  31.524  25.698  0.00  0.00            
ATOM    512  C1' DG  X  17      44.793  31.074  24.444  0.00  0.00            
ATOM    513  H1' DG  X  17      45.346  31.924  24.044  0.00  0.00            
ATOM    514  N9  DG  X  17      45.575  29.805  24.698  0.00  0.00            
ATOM    515  C8  DG  X  17      45.080  28.508  24.874  0.00  0.00            
ATOM    516  H8  DG  X  17      44.030  28.257  24.861  0.00  0.00            
ATOM    517  N7  DG  X  17      46.048  27.615  24.989  0.00  0.00            
ATOM    518  C5  DG  X  17      47.200  28.362  24.905  0.00  0.00            
ATOM    519  C6  DG  X  17      48.534  27.914  24.869  0.00  0.00            
ATOM    520  O6  DG  X  17      48.971  26.725  24.972  0.00  0.00            
ATOM    521  N1  DG  X  17      49.487  28.839  24.572  0.00  0.00            
ATOM    522  H1  DG  X  17      50.444  28.555  24.416  0.00  0.00            
ATOM    523  C2  DG  X  17      49.131  30.115  24.355  0.00  0.00            
ATOM    524  N2  DG  X  17      50.039  30.978  24.021  0.00  0.00            
ATOM    525  H21 DG  X  17      51.013  30.807  24.225  0.00  0.00            
ATOM    526  H22 DG  X  17      49.794  31.953  24.119  0.00  0.00            
ATOM    527  N3  DG  X  17      47.921  30.628  24.407  0.00  0.00            
ATOM    528  C4  DG  X  17      46.948  29.675  24.665  0.00  0.00            
ATOM    529  C3' DG  X  17      42.659  31.825  23.826  0.00  0.00            
ATOM    530  H3' DG  X  17      41.730  31.270  23.699  0.00  0.00            
ATOM    531  C2' DG  X  17      43.732  30.881  23.434  0.00  0.00            
ATOM    532  H2' DG  X  17      43.365  29.855  23.403  0.00  0.00            
ATOM    533 H2'' DG  X  17      44.156  30.994  22.436  0.00  0.00            
ATOM    534  O3' DG  X  17      42.662  33.102  23.256  0.00  0.00            
ATOM    535  P   DC  X  18      42.373  33.368  21.671  0.00  0.00            
ATOM    536  OP1 DC  X  18      42.074  34.807  21.426  0.00  0.00            
ATOM    537  OP2 DC  X  18      41.456  32.329  21.075  0.00  0.00            
ATOM    538  O5' DC  X  18      43.764  33.170  20.998  0.00  0.00            
ATOM    539  C5' DC  X  18      44.900  33.973  21.314  0.00  0.00            
ATOM    540  H5' DC  X  18      44.866  34.268  22.363  0.00  0.00            
ATOM    541 H5'' DC  X  18      44.725  34.841  20.679  0.00  0.00            
ATOM    542  C4' DC  X  18      46.210  33.386  20.813  0.00  0.00            
ATOM    543  H4' DC  X  18      46.984  34.128  21.012  0.00  0.00            
ATOM    544  O4' DC  X  18      46.497  32.094  21.411  0.00  0.00            
ATOM    545  C1' DC  X  18      47.396  31.426  20.577  0.00  0.00            
ATOM    546  H1' DC  X  18      48.377  31.889  20.678  0.00  0.00            
ATOM    547  N1  DC  X  18      47.466  30.038  21.006  0.00  0.00            
ATOM    548  C6  DC  X  18      46.357  29.267  20.997  0.00  0.00            
ATOM    549  H6  DC  X  18      45.414  29.738  20.761  0.00  0.00            
ATOM    550  C5  DC  X  18      46.412  27.937  21.309  0.00  0.00            
ATOM    551  H5  DC  X  18      45.505  27.374  21.471  0.00  0.00            
ATOM    552  C4  DC  X  18      47.666  27.393  21.501  0.00  0.00            
ATOM    553  N4  DC  X  18      47.830  26.198  21.825  0.00  0.00            
ATOM    554  H41 DC  X  18      48.743  25.802  21.995  0.00  0.00            
ATOM    555  H42 DC  X  18      47.020  25.601  21.738  0.00  0.00            
ATOM    556  N3  DC  X  18      48.836  28.072  21.380  0.00  0.00            
ATOM    557  C2  DC  X  18      48.669  29.437  21.113  0.00  0.00            
ATOM    558  O2  DC  X  18      49.732  30.102  20.902  0.00  0.00            
ATOM    559  C3' DC  X  18      46.223  33.072  19.271  0.00  0.00            
ATOM    560  H3' DC  X  18      45.214  33.176  18.872  0.00  0.00            
ATOM    561  C2' DC  X  18      46.691  31.631  19.248  0.00  0.00            
ATOM    562  H2' DC  X  18      45.796  31.011  19.205  0.00  0.00            
ATOM    563 H2'' DC  X  18      47.417  31.482  18.450  0.00  0.00            
ATOM    564  O3' DC  X  18      47.118  33.941  18.614  0.00  0.00            
ATOM    565  P   DG  X  19      47.268  34.021  17.068  0.00  0.00            
ATOM    566  OP1 DG  X  19      47.320  35.480  16.733  0.00  0.00            
ATOM    567  OP2 DG  X  19      46.099  33.336  16.503  0.00  0.00            
ATOM    568  O5' DG  X  19      48.629  33.260  16.692  0.00  0.00            
ATOM    569  C5' DG  X  19      49.816  33.468  17.420  0.00  0.00            
ATOM    570  H5' DG  X  19      49.559  33.268  18.460  0.00  0.00            
ATOM    571 H5'' DG  X  19      50.032  34.536  17.426  0.00  0.00            
ATOM    572  C4' DG  X  19      51.095  32.747  16.873  0.00  0.00            
ATOM    573  H4' DG  X  19      51.983  33.271  17.224  0.00  0.00            
ATOM    574  O4' DG  X  19      51.311  31.389  17.268  0.00  0.00            
ATOM    575  C1' DG  X  19      50.869  30.483  16.274  0.00  0.00            
ATOM    576  H1' DG  X  19      51.807  29.966  16.073  0.00  0.00            
ATOM    577  N9  DG  X  19      49.879  29.459  16.810  0.00  0.00            
ATOM    578  C8  DG  X  19      48.489  29.508  16.878  0.00  0.00            
ATOM    579  H8  DG  X  19      47.923  30.324  16.453  0.00  0.00            
ATOM    580  N7  DG  X  19      47.908  28.530  17.488  0.00  0.00            
ATOM    581  C5  DG  X  19      48.987  27.685  17.755  0.00  0.00            
ATOM    582  C6  DG  X  19      49.013  26.420  18.414  0.00  0.00            
ATOM    583  O6  DG  X  19      48.110  25.741  18.906  0.00  0.00            
ATOM    584  N1  DG  X  19      50.308  25.910  18.474  0.00  0.00            
ATOM    585  H1  DG  X  19      50.398  24.913  18.608  0.00  0.00            
ATOM    586  C2  DG  X  19      51.442  26.510  17.952  0.00  0.00            
ATOM    587  N2  DG  X  19      52.632  25.877  18.043  0.00  0.00            
ATOM    588  H21 DG  X  19      52.597  25.021  18.579  0.00  0.00            
ATOM    589  H22 DG  X  19      53.446  26.297  17.617  0.00  0.00            
ATOM    590  N3  DG  X  19      51.424  27.650  17.276  0.00  0.00            
ATOM    591  C4  DG  X  19      50.169  28.241  17.312  0.00  0.00            
ATOM    592  C3' DG  X  19      51.031  32.735  15.354  0.00  0.00            
ATOM    593  H3' DG  X  19      50.394  33.572  15.068  0.00  0.00            
ATOM    594  C2' DG  X  19      50.395  31.325  15.083  0.00  0.00            
ATOM    595  H2' DG  X  19      49.315  31.454  15.007  0.00  0.00            
ATOM    596 H2'' DG  X  19      50.752  30.859  14.165  0.00  0.00            
ATOM    597  O3' DG  X  19      52.355  32.897  14.885  0.00  0.00            
ATOM    598  P   DC3 X  20      52.668  33.032  13.332  0.00  0.00            
ATOM    599  OP1 DC3 X  20      53.879  33.816  13.246  0.00  0.00            
ATOM    600  OP2 DC3 X  20      51.537  33.515  12.555  0.00  0.00            
ATOM    601  O5' DC3 X  20      52.963  31.558  12.807  0.00  0.00            
ATOM    602  C5' DC3 X  20      54.134  30.877  13.237  0.00  0.00            
ATOM    603  H5' DC3 X  20      54.540  31.161  14.208  0.00  0.00            
ATOM    604 H5'' DC3 X  20      54.960  31.096  12.560  0.00  0.00            
ATOM    605  C4' DC3 X  20      54.178  29.404  13.102  0.00  0.00            
ATOM    606  H4' DC3 X  20      55.203  29.122  13.342  0.00  0.00            
ATOM    607  O4' DC3 X  20      53.331  28.680  14.003  0.00  0.00            
ATOM    608  C1' DC3 X  20      52.984  27.417  13.489  0.00  0.00            
ATOM    609  H1' DC3 X  20      53.648  26.637  13.860  0.00  0.00            
ATOM    610  N1  DC3 X  20      51.598  27.088  13.854  0.00  0.00            
ATOM    611  C6  DC3 X  20      50.573  27.966  13.472  0.00  0.00            
ATOM    612  H6  DC3 X  20      50.848  28.923  13.052  0.00  0.00            
ATOM    613  C5  DC3 X  20      49.332  27.684  13.741  0.00  0.00            
ATOM    614  H5  DC3 X  20      48.512  28.366  13.571  0.00  0.00            
ATOM    615  C4  DC3 X  20      49.080  26.456  14.346  0.00  0.00            
ATOM    616  N4  DC3 X  20      47.848  26.105  14.572  0.00  0.00            
ATOM    617  H41 DC3 X  20      47.698  25.262  15.108  0.00  0.00            
ATOM    618  H42 DC3 X  20      47.082  26.743  14.408  0.00  0.00            
ATOM    619  N3  DC3 X  20      49.965  25.587  14.719  0.00  0.00            
ATOM    620  C2  DC3 X  20      51.251  25.800  14.363  0.00  0.00            
ATOM    621  O2  DC3 X  20      52.093  24.909  14.470  0.00  0.00            
ATOM    622  C3' DC3 X  20      53.918  28.818  11.674  0.00  0.00            
ATOM    623  H3' DC3 X  20      53.210  29.444  11.131  0.00  0.00            
ATOM    624  C2' DC3 X  20      53.113  27.513  12.014  0.00  0.00            
ATOM    625  H2' DC3 X  20      52.233  27.568  11.373  0.00  0.00            
ATOM    626 H2'' DC3 X  20      53.649  26.634  11.658  0.00  0.00            
ATOM    627  O3' DC3 X  20      55.118  28.584  10.925  0.00  0.00            
ATOM    628 HO3' DC3 X  20      55.493  29.441  10.713  0.00  0.00            
ATOM    629  C40 BRA X  21      41.310  20.549  15.210  0.00  0.00            
ATOM    630 H402 BRA X  21      40.849  19.795  14.570  0.00  0.00            
ATOM    631 H403 BRA X  21      41.440  21.527  14.743  0.00  0.00            
ATOM    632  C41 BRA X  21      40.417  20.652  16.489  0.00  0.00            
ATOM    633 H412 BRA X  21      40.399  21.680  16.858  0.00  0.00            
ATOM    634 H413 BRA X  21      39.374  20.453  16.232  0.00  0.00            
ATOM    635  C42 BRA X  21      41.121  19.787  17.520  0.00  0.00            
ATOM    636 H422 BRA X  21      41.529  20.264  18.413  0.00  0.00            
ATOM    637 H423 BRA X  21      40.482  18.992  17.909  0.00  0.00            
ATOM    638  C43 BRA X  21      42.288  19.098  16.724  0.00  0.00            
ATOM    639 H432 BRA X  21      43.236  19.147  17.261  0.00  0.00            
ATOM    640 H433 BRA X  21      41.975  18.136  16.314  0.00  0.00            
ATOM    641  N39 BRA X  21      42.587  19.924  15.577  0.00  0.00            
ATOM    642  H39 BRA X  21      43.320  20.626  15.769  0.00  0.00            
ATOM    643  C38 BRA X  21      43.212  19.189  14.449  0.00  0.00            
ATOM    644 H382 BRA X  21      42.746  18.204  14.409  0.00  0.00            
ATOM    645 H383 BRA X  21      43.080  19.746  13.520  0.00  0.00            
ATOM    646  C37 BRA X  21      44.700  18.991  14.630  0.00  0.00            
ATOM    647 H372 BRA X  21      44.967  18.234  13.889  0.00  0.00            
ATOM    648 H373 BRA X  21      44.975  18.582  15.604  0.00  0.00            
ATOM    649  C36 BRA X  21      45.489  20.271  14.375  0.00  0.00            
ATOM    650  O52 BRA X  21      44.920  21.372  14.363  0.00  0.00            
ATOM    651  N17 BRA X  21      46.828  20.040  14.062  0.00  0.00            
ATOM    652  H17 BRA X  21      47.103  19.114  14.351  0.00  0.00            
ATOM    653  C3  BRA X  21      47.788  20.878  13.397  0.00  0.00            
ATOM    654  C4  BRA X  21      47.436  22.257  13.070  0.00  0.00            
ATOM    655  H4  BRA X  21      46.543  22.773  13.409  0.00  0.00            
ATOM    656  C2  BRA X  21      49.039  20.365  12.946  0.00  0.00            
ATOM    657  H2  BRA X  21      49.227  19.338  13.239  0.00  0.00            
ATOM    658  C1  BRA X  21      49.847  21.091  12.184  0.00  0.00            
ATOM    659  H1  BRA X  21      50.731  20.609  11.779  0.00  0.00            
ATOM    660  C6  BRA X  21      49.542  22.462  11.762  0.00  0.00            
ATOM    661  C10 BRA X  21      50.294  23.244  10.943  0.00  0.00            
ATOM    662  N19 BRA X  21      51.320  22.687  10.196  0.00  0.00            
ATOM    663  H19 BRA X  21      51.130  21.700  10.060  0.00  0.00            
ATOM    664  C28 BRA X  21      52.598  23.058   9.973  0.00  0.00            
ATOM    665  C29 BRA X  21      53.209  22.698   8.767  0.00  0.00            
ATOM    666  H29 BRA X  21      52.660  22.144   8.010  0.00  0.00            
ATOM    667  C24 BRA X  21      54.497  23.145   8.433  0.00  0.00            
ATOM    668  H24 BRA X  21      54.873  22.887   7.446  0.00  0.00            
ATOM    669  C25 BRA X  21      55.198  23.864   9.351  0.00  0.00            
ATOM    670  N15 BRA X  21      56.469  24.384   9.007  0.00  0.00            
ATOM    671  C16 BRA X  21      56.936  25.603   9.554  0.00  0.00            
ATOM    672 H161 BRA X  21      57.497  25.388  10.466  0.00  0.00            
ATOM    673 H162 BRA X  21      56.175  26.370   9.718  0.00  0.00            
ATOM    674 H163 BRA X  21      57.598  26.035   8.799  0.00  0.00            
ATOM    675  C18 BRA X  21      57.413  23.642   8.191  0.00  0.00            
ATOM    676 H181 BRA X  21      57.854  24.327   7.463  0.00  0.00            
ATOM    677 H182 BRA X  21      56.950  22.739   7.784  0.00  0.00            
ATOM    678 H183 BRA X  21      58.249  23.296   8.805  0.00  0.00            
ATOM    679  C26 BRA X  21      54.652  24.086  10.610  0.00  0.00            
ATOM    680  H26 BRA X  21      55.233  24.611  11.364  0.00  0.00            
ATOM    681  C27 BRA X  21      53.319  23.817  10.850  0.00  0.00            
ATOM    682  H27 BRA X  21      52.894  23.941  11.843  0.00  0.00            
ATOM    683  C5  BRA X  21      48.316  23.004  12.359  0.00  0.00            
ATOM    684  N7  BRA X  21      47.932  24.313  12.105  0.00  0.00            
ATOM    685  H90 BRA X  21      47.089  24.688  12.518  0.00  0.00            
ATOM    686  C8  BRA X  21      48.718  25.066  11.362  0.00  0.00            
ATOM    687  C11 BRA X  21      48.228  26.345  11.216  0.00  0.00            
ATOM    688  H11 BRA X  21      47.323  26.559  11.780  0.00  0.00            
ATOM    689  C9  BRA X  21      49.898  24.668  10.766  0.00  0.00            
ATOM    690  C14 BRA X  21      50.634  25.543  10.015  0.00  0.00            
ATOM    691  H14 BRA X  21      51.615  25.365   9.581  0.00  0.00            
ATOM    692  C13 BRA X  21      50.142  26.844   9.758  0.00  0.00            
ATOM    693  H13 BRA X  21      50.801  27.489   9.182  0.00  0.00            
ATOM    694  C12 BRA X  21      48.964  27.245  10.425  0.00  0.00            
ATOM    695  N21 BRA X  21      48.419  28.555  10.374  0.00  0.00            
ATOM    696  H21 BRA X  21      47.432  28.489  10.174  0.00  0.00            
ATOM    697  C44 BRA X  21      49.074  29.725  10.428  0.00  0.00            
ATOM    698  O53 BRA X  21      50.224  29.724  10.783  0.00  0.00            
ATOM    699  C45 BRA X  21      48.162  30.954  10.156  0.00  0.00            
ATOM    700 H452 BRA X  21      47.404  30.732   9.402  0.00  0.00            
ATOM    701 H453 BRA X  21      47.811  31.246  11.147  0.00  0.00            
ATOM    702  C46 BRA X  21      49.110  32.203   9.824  0.00  0.00            
ATOM    703 H462 BRA X  21      49.678  32.083   8.901  0.00  0.00            
ATOM    704 H463 BRA X  21      49.730  32.345  10.710  0.00  0.00            
ATOM    705  N47 BRA X  21      48.411  33.506   9.634  0.00  0.00            
ATOM    706  H47 BRA X  21      47.737  33.716  10.388  0.00  0.00            
ATOM    707  C48 BRA X  21      47.609  33.519   8.345  0.00  0.00            
ATOM    708 H482 BRA X  21      46.583  33.163   8.446  0.00  0.00            
ATOM    709 H483 BRA X  21      48.144  32.842   7.678  0.00  0.00            
ATOM    710  C49 BRA X  21      47.664  34.954   7.806  0.00  0.00            
ATOM    711 H492 BRA X  21      48.017  34.895   6.775  0.00  0.00            
ATOM    712 H493 BRA X  21      46.688  35.438   7.729  0.00  0.00            
ATOM    713  C50 BRA X  21      48.631  35.691   8.705  0.00  0.00            
ATOM    714 H502 BRA X  21      49.382  36.165   8.069  0.00  0.00            
ATOM    715 H503 BRA X  21      48.205  36.375   9.442  0.00  0.00            
ATOM    716  C51 BRA X  21      49.399  34.585   9.499  0.00  0.00            
ATOM    717 H512 BRA X  21      49.835  34.829  10.469  0.00  0.00            
ATOM    718 H513 BRA X  21      50.183  34.291   8.801  0.00  0.00            
END
ATOM      1 HO5' DG5 X   1      45.036  17.057  13.975  0.00  0.00            
ATOM      2  O5' DG5 X   1      45.942  17.353  13.856  0.00  0.00            
ATOM      3  C5' DG5 X   1      46.558  17.165  15.039  0.00  0.00            
ATOM      4  H5' DG5 X   1      46.437  16.102  15.244  0.00  0.00            
ATOM      5 H5'' DG5 X   1      46.047  17.805  15.758  0.00  0.00            
ATOM      6  C4' DG5 X   1      48.056  17.490  15.049  0.00  0.00            
ATOM      7  H4' DG5 X   1      48.484  16.692  14.442  0.00  0.00            
ATOM      8  O4' DG5 X   1      48.322  18.785  14.520  0.00  0.00            
ATOM      9  C1' DG5 X   1      48.883  19.696  15.456  0.00  0.00            
ATOM     10  H1' DG5 X   1      49.942  19.828  15.231  0.00  0.00            
ATOM     11  N9  DG5 X   1      48.232  20.991  15.542  0.00  0.00            
ATOM     12  C8  DG5 X   1      46.883  21.207  15.888  0.00  0.00            
ATOM     13  H8  DG5 X   1      46.175  20.400  16.006  0.00  0.00            
ATOM     14  N7  DG5 X   1      46.530  22.416  15.726  0.00  0.00            
ATOM     15  C5  DG5 X   1      47.739  23.173  15.563  0.00  0.00            
ATOM     16  C6  DG5 X   1      48.029  24.553  15.593  0.00  0.00            
ATOM     17  O6  DG5 X   1      47.222  25.548  15.603  0.00  0.00            
ATOM     18  N1  DG5 X   1      49.384  24.856  15.619  0.00  0.00            
ATOM     19  H1  DG5 X   1      49.680  25.822  15.633  0.00  0.00            
ATOM     20  C2  DG5 X   1      50.334  23.921  15.635  0.00  0.00            
ATOM     21  N2  DG5 X   1      51.558  24.301  15.604  0.00  0.00            
ATOM     22  H21 DG5 X   1      51.798  25.266  15.780  0.00  0.00            
ATOM     23  H22 DG5 X   1      52.288  23.619  15.457  0.00  0.00            
ATOM     24  N3  DG5 X   1      50.125  22.619  15.509  0.00  0.00            
ATOM     25  C4  DG5 X   1      48.795  22.266  15.501  0.00  0.00            
ATOM     26  C3' DG5 X   1      48.736  17.521  16.467  0.00  0.00            
ATOM     27  H3' DG5 X   1      48.047  16.987  17.121  0.00  0.00            
ATOM     28  C2' DG5 X   1      48.958  18.949  16.745  0.00  0.00            
ATOM     29  H2' DG5 X   1      48.084  19.208  17.342  0.00  0.00            
ATOM     30 H2'' DG5 X   1      49.938  19.037  17.215  0.00  0.00            
ATOM     31  O3' DG5 X   1      49.990  16.879  16.562  0.00  0.00            
ATOM     32  P   DC  X   2      50.732  16.257  17.864  0.00  0.00            
ATOM     33  OP1 DC  X   2      51.699  15.308  17.404  0.00  0.00            
ATOM     34  OP2 DC  X   2      49.667  15.797  18.813  0.00  0.00            
ATOM     35  O5' DC  X   2      51.549  17.443  18.460  0.00  0.00            
ATOM     36  C5' DC  X   2      52.870  17.929  17.814  0.00  0.00            
ATOM     37  H5' DC  X   2      52.785  18.190  16.759  0.00  0.00            
ATOM     38 H5'' DC  X   2      53.614  17.133  17.783  0.00  0.00            
ATOM     39  C4' DC  X   2      53.339  19.164  18.611  0.00  0.00            
ATOM     40  H4' DC  X   2      54.362  19.300  18.259  0.00  0.00            
ATOM     41  O4' DC  X   2      52.453  20.238  18.268  0.00  0.00            
ATOM     42  C1' DC  X   2      52.451  21.186  19.282  0.00  0.00            
ATOM     43  H1' DC  X   2      53.250  21.918  19.165  0.00  0.00            
ATOM     44  N1  DC  X   2      51.150  21.935  19.170  0.00  0.00            
ATOM     45  C6  DC  X   2      49.946  21.307  19.405  0.00  0.00            
ATOM     46  H6  DC  X   2      49.937  20.233  19.516  0.00  0.00            
ATOM     47  C5  DC  X   2      48.836  22.044  19.512  0.00  0.00            
ATOM     48  H5  DC  X   2      47.901  21.558  19.750  0.00  0.00            
ATOM     49  C4  DC  X   2      48.911  23.433  19.249  0.00  0.00            
ATOM     50  N4  DC  X   2      47.854  24.136  19.068  0.00  0.00            
ATOM     51  H41 DC  X   2      47.963  25.133  18.949  0.00  0.00            
ATOM     52  H42 DC  X   2      46.954  23.678  19.065  0.00  0.00            
ATOM     53  N3  DC  X   2      50.021  24.010  18.885  0.00  0.00            
ATOM     54  C2  DC  X   2      51.172  23.291  18.938  0.00  0.00            
ATOM     55  O2  DC  X   2      52.230  23.884  18.718  0.00  0.00            
ATOM     56  C3' DC  X   2      53.375  19.072  20.114  0.00  0.00            
ATOM     57  H3' DC  X   2      52.897  18.188  20.535  0.00  0.00            
ATOM     58  C2' DC  X   2      52.603  20.352  20.530  0.00  0.00            
ATOM     59  H2' DC  X   2      51.615  20.026  20.853  0.00  0.00            
ATOM     60 H2'' DC  X   2      52.997  20.949  21.353  0.00  0.00            
ATOM     61  O3' DC  X   2      54.795  19.070  20.388  0.00  0.00            
ATOM     62  P   DG  X   3      55.519  19.544  21.714  0.00  0.00            
ATOM     63  OP1 DG  X   3      56.952  19.149  21.575  0.00  0.00            
ATOM     64  OP2 DG  X   3      54.795  19.139  22.919  0.00  0.00            
ATOM     65  O5' DG  X   3      55.506  21.161  21.629  0.00  0.00            
ATOM     66  C5' DG  X   3      56.250  21.938  20.705  0.00  0.00            
ATOM     67  H5' DG  X   3      55.741  22.031  19.745  0.00  0.00            
ATOM     68 H5'' DG  X   3      57.278  21.580  20.641  0.00  0.00            
ATOM     69  C4' DG  X   3      56.425  23.429  21.098  0.00  0.00            
ATOM     70  H4' DG  X   3      56.946  23.975  20.312  0.00  0.00            
ATOM     71  O4' DG  X   3      55.186  24.028  21.154  0.00  0.00            
ATOM     72  C1' DG  X   3      54.901  24.490  22.571  0.00  0.00            
ATOM     73  H1' DG  X   3      55.089  25.516  22.887  0.00  0.00            
ATOM     74  N9  DG  X   3      53.498  24.145  22.712  0.00  0.00            
ATOM     75  C8  DG  X   3      52.925  22.953  23.203  0.00  0.00            
ATOM     76  H8  DG  X   3      53.511  22.118  23.557  0.00  0.00            
ATOM     77  N7  DG  X   3      51.588  22.943  23.209  0.00  0.00            
ATOM     78  C5  DG  X   3      51.309  24.234  22.688  0.00  0.00            
ATOM     79  C6  DG  X   3      50.046  24.893  22.404  0.00  0.00            
ATOM     80  O6  DG  X   3      48.972  24.355  22.483  0.00  0.00            
ATOM     81  N1  DG  X   3      50.153  26.163  21.972  0.00  0.00            
ATOM     82  H1  DG  X   3      49.302  26.630  21.691  0.00  0.00            
ATOM     83  C2  DG  X   3      51.330  26.789  21.742  0.00  0.00            
ATOM     84  N2  DG  X   3      51.228  28.130  21.610  0.00  0.00            
ATOM     85  H21 DG  X   3      50.325  28.582  21.578  0.00  0.00            
ATOM     86  H22 DG  X   3      52.070  28.615  21.886  0.00  0.00            
ATOM     87  N3  DG  X   3      52.515  26.269  22.021  0.00  0.00            
ATOM     88  C4  DG  X   3      52.427  24.955  22.369  0.00  0.00            
ATOM     89  C3' DG  X   3      57.113  23.638  22.458  0.00  0.00            
ATOM     90  H3' DG  X   3      57.650  22.744  22.775  0.00  0.00            
ATOM     91  C2' DG  X   3      55.899  23.742  23.379  0.00  0.00            
ATOM     92  H2' DG  X   3      55.735  22.720  23.718  0.00  0.00            
ATOM     93 H2'' DG  X   3      56.045  24.230  24.342  0.00  0.00            
ATOM     94  O3' DG  X   3      58.012  24.719  22.387  0.00  0.00            
ATOM     95  P   DC  X   4      58.959  25.113  23.631  0.00  0.00            
ATOM     96  OP1 DC  X   4      60.016  25.956  23.095  0.00  0.00            
ATOM     97  OP2 DC  X   4      59.363  24.014  24.557  0.00  0.00            
ATOM     98  O5' DC  X   4      57.951  26.026  24.444  0.00  0.00            
ATOM     99  C5' DC  X   4      57.581  27.279  23.900  0.00  0.00            
ATOM    100  H5' DC  X   4      57.350  27.114  22.847  0.00  0.00            
ATOM    101 H5'' DC  X   4      58.450  27.934  23.823  0.00  0.00            
ATOM    102  C4' DC  X   4      56.479  28.052  24.639  0.00  0.00            
ATOM    103  H4' DC  X   4      56.363  29.012  24.135  0.00  0.00            
ATOM    104  O4' DC  X   4      55.227  27.484  24.566  0.00  0.00            
ATOM    105  C1' DC  X   4      54.536  27.579  25.850  0.00  0.00            
ATOM    106  H1' DC  X   4      54.084  28.564  25.971  0.00  0.00            
ATOM    107  N1  DC  X   4      53.450  26.590  25.799  0.00  0.00            
ATOM    108  C6  DC  X   4      53.622  25.265  26.196  0.00  0.00            
ATOM    109  H6  DC  X   4      54.626  24.996  26.489  0.00  0.00            
ATOM    110  C5  DC  X   4      52.555  24.404  26.215  0.00  0.00            
ATOM    111  H5  DC  X   4      52.698  23.357  26.440  0.00  0.00            
ATOM    112  C4  DC  X   4      51.263  24.934  25.930  0.00  0.00            
ATOM    113  N4  DC  X   4      50.275  24.191  26.187  0.00  0.00            
ATOM    114  H41 DC  X   4      49.367  24.532  25.905  0.00  0.00            
ATOM    115  H42 DC  X   4      50.261  23.199  26.377  0.00  0.00            
ATOM    116  N3  DC  X   4      51.069  26.190  25.487  0.00  0.00            
ATOM    117  C2  DC  X   4      52.152  26.976  25.342  0.00  0.00            
ATOM    118  O2  DC  X   4      51.969  28.124  24.893  0.00  0.00            
ATOM    119  C3' DC  X   4      56.605  28.428  26.168  0.00  0.00            
ATOM    120  H3' DC  X   4      57.619  28.196  26.493  0.00  0.00            
ATOM    121  C2' DC  X   4      55.604  27.507  26.873  0.00  0.00            
ATOM    122  H2' DC  X   4      55.948  26.496  27.090  0.00  0.00            
ATOM    123 H2'' DC  X   4      55.234  27.964  27.790  0.00  0.00            
ATOM    124  O3' DC  X   4      56.128  29.757  26.449  0.00  0.00            
ATOM    125  P   DG  X   5      57.043  31.071  26.416  0.00  0.00            
ATOM    126  OP1 DG  X   5      57.698  31.280  25.086  0.00  0.00            
ATOM    127  OP2 DG  X   5      57.884  31.115  27.644  0.00  0.00            
ATOM    128  O5' DG  X   5      55.965  32.155  26.577  0.00  0.00            
ATOM    129  C5' DG  X   5      55.355  32.706  25.384  0.00  0.00            
ATOM    130  H5' DG  X   5      55.310  32.022  24.536  0.00  0.00            
ATOM    131 H5'' DG  X   5      55.903  33.621  25.162  0.00  0.00            
ATOM    132  C4' DG  X   5      53.910  33.245  25.593  0.00  0.00            
ATOM    133  H4' DG  X   5      53.739  33.833  24.691  0.00  0.00            
ATOM    134  O4' DG  X   5      52.899  32.266  25.623  0.00  0.00            
ATOM    135  C1' DG  X   5      52.295  32.240  26.946  0.00  0.00            
ATOM    136  H1' DG  X   5      51.279  32.564  26.721  0.00  0.00            
ATOM    137  N9  DG  X   5      52.283  30.860  27.459  0.00  0.00            
ATOM    138  C8  DG  X   5      53.306  29.995  27.777  0.00  0.00            
ATOM    139  H8  DG  X   5      54.355  30.249  27.749  0.00  0.00            
ATOM    140  N7  DG  X   5      52.907  28.765  28.141  0.00  0.00            
ATOM    141  C5  DG  X   5      51.502  28.908  28.093  0.00  0.00            
ATOM    142  C6  DG  X   5      50.427  27.933  28.323  0.00  0.00            
ATOM    143  O6  DG  X   5      50.502  26.746  28.530  0.00  0.00            
ATOM    144  N1  DG  X   5      49.145  28.444  28.205  0.00  0.00            
ATOM    145  H1  DG  X   5      48.411  27.754  28.269  0.00  0.00            
ATOM    146  C2  DG  X   5      48.925  29.730  27.950  0.00  0.00            
ATOM    147  N2  DG  X   5      47.653  30.045  27.918  0.00  0.00            
ATOM    148  H21 DG  X   5      47.022  29.306  28.194  0.00  0.00            
ATOM    149  H22 DG  X   5      47.348  30.908  27.491  0.00  0.00            
ATOM    150  N3  DG  X   5      49.804  30.622  27.592  0.00  0.00            
ATOM    151  C4  DG  X   5      51.119  30.175  27.709  0.00  0.00            
ATOM    152  C3' DG  X   5      53.691  34.209  26.766  0.00  0.00            
ATOM    153  H3' DG  X   5      54.578  34.713  27.150  0.00  0.00            
ATOM    154  C2' DG  X   5      53.038  33.266  27.753  0.00  0.00            
ATOM    155  H2' DG  X   5      53.763  32.852  28.453  0.00  0.00            
ATOM    156 H2'' DG  X   5      52.431  33.838  28.455  0.00  0.00            
ATOM    157  O3' DG  X   5      52.689  35.186  26.365  0.00  0.00            
ATOM    158  P   DC  X   6      52.293  36.469  27.272  0.00  0.00            
ATOM    159  OP1 DC  X   6      51.744  37.516  26.429  0.00  0.00            
ATOM    160  OP2 DC  X   6      53.474  36.692  28.146  0.00  0.00            
ATOM    161  O5' DC  X   6      51.141  35.987  28.183  0.00  0.00            
ATOM    162  C5' DC  X   6      49.937  35.413  27.699  0.00  0.00            
ATOM    163  H5' DC  X   6      50.138  34.627  26.971  0.00  0.00            
ATOM    164 H5'' DC  X   6      49.295  36.247  27.416  0.00  0.00            
ATOM    165  C4' DC  X   6      49.150  34.833  28.947  0.00  0.00            
ATOM    166  H4' DC  X   6      48.112  34.741  28.625  0.00  0.00            
ATOM    167  O4' DC  X   6      49.617  33.586  29.301  0.00  0.00            
ATOM    168  C1' DC  X   6      49.394  33.483  30.668  0.00  0.00            
ATOM    169  H1' DC  X   6      48.329  33.468  30.900  0.00  0.00            
ATOM    170  N1  DC  X   6      50.199  32.301  31.169  0.00  0.00            
ATOM    171  C6  DC  X   6      51.534  32.307  31.029  0.00  0.00            
ATOM    172  H6  DC  X   6      52.137  33.174  30.804  0.00  0.00            
ATOM    173  C5  DC  X   6      52.116  31.071  31.015  0.00  0.00            
ATOM    174  H5  DC  X   6      53.176  30.926  30.867  0.00  0.00            
ATOM    175  C4  DC  X   6      51.317  29.905  31.188  0.00  0.00            
ATOM    176  N4  DC  X   6      51.873  28.732  31.308  0.00  0.00            
ATOM    177  H41 DC  X   6      51.281  27.932  31.478  0.00  0.00            
ATOM    178  H42 DC  X   6      52.862  28.631  31.490  0.00  0.00            
ATOM    179  N3  DC  X   6      49.986  29.942  31.380  0.00  0.00            
ATOM    180  C2  DC  X   6      49.409  31.148  31.404  0.00  0.00            
ATOM    181  O2  DC  X   6      48.223  31.170  31.503  0.00  0.00            
ATOM    182  C3' DC  X   6      49.101  35.786  30.192  0.00  0.00            
ATOM    183  H3' DC  X   6      49.758  36.636  30.009  0.00  0.00            
ATOM    184  C2' DC  X   6      49.781  34.873  31.199  0.00  0.00            
ATOM    185  H2' DC  X   6      50.865  34.909  31.090  0.00  0.00            
ATOM    186 H2'' DC  X   6      49.515  35.009  32.247  0.00  0.00            
ATOM    187  O3' DC  X   6      47.748  36.020  30.578  0.00  0.00            
ATOM    188  P   DG  X   7      47.373  36.942  31.749  0.00  0.00            
ATOM    189  OP1 DG  X   7      46.005  37.463  31.647  0.00  0.00            
ATOM    190  OP2 DG  X   7      48.446  37.936  31.953  0.00  0.00            
ATOM    191  O5' DG  X   7      47.435  35.975  33.027  0.00  0.00            
ATOM    192  C5' DG  X   7      46.495  34.915  33.194  0.00  0.00            
ATOM    193  H5' DG  X   7      46.419  34.238  32.344  0.00  0.00            
ATOM    194 H5'' DG  X   7      45.517  35.351  33.403  0.00  0.00            
ATOM    195  C4' DG  X   7      46.947  34.056  34.385  0.00  0.00            
ATOM    196  H4' DG  X   7      46.127  33.403  34.683  0.00  0.00            
ATOM    197  O4' DG  X   7      48.024  33.206  34.043  0.00  0.00            
ATOM    198  C1' DG  X   7      48.907  33.023  35.155  0.00  0.00            
ATOM    199  H1' DG  X   7      48.457  32.322  35.858  0.00  0.00            
ATOM    200  N9  DG  X   7      50.202  32.422  34.741  0.00  0.00            
ATOM    201  C8  DG  X   7      51.419  33.013  34.435  0.00  0.00            
ATOM    202  H8  DG  X   7      51.586  34.080  34.417  0.00  0.00            
ATOM    203  N7  DG  X   7      52.343  32.117  34.264  0.00  0.00            
ATOM    204  C5  DG  X   7      51.726  30.851  34.518  0.00  0.00            
ATOM    205  C6  DG  X   7      52.115  29.438  34.475  0.00  0.00            
ATOM    206  O6  DG  X   7      53.264  28.969  34.214  0.00  0.00            
ATOM    207  N1  DG  X   7      51.117  28.592  34.883  0.00  0.00            
ATOM    208  H1  DG  X   7      51.227  27.590  34.815  0.00  0.00            
ATOM    209  C2  DG  X   7      49.833  28.921  35.105  0.00  0.00            
ATOM    210  N2  DG  X   7      49.067  27.959  35.372  0.00  0.00            
ATOM    211  H21 DG  X   7      49.450  27.024  35.396  0.00  0.00            
ATOM    212  H22 DG  X   7      48.066  28.076  35.423  0.00  0.00            
ATOM    213  N3  DG  X   7      49.436  30.196  35.143  0.00  0.00            
ATOM    214  C4  DG  X   7      50.395  31.111  34.788  0.00  0.00            
ATOM    215  C3' DG  X   7      47.429  34.807  35.652  0.00  0.00            
ATOM    216  H3' DG  X   7      47.364  35.891  35.563  0.00  0.00            
ATOM    217  C2' DG  X   7      48.937  34.411  35.846  0.00  0.00            
ATOM    218  H2' DG  X   7      49.573  35.129  35.329  0.00  0.00            
ATOM    219 H2'' DG  X   7      49.262  34.266  36.876  0.00  0.00            
ATOM    220  O3' DG  X   7      46.725  34.360  36.814  0.00  0.00            
ATOM    221  P   DC  X   8      45.235  34.734  37.085  0.00  0.00            
ATOM    222  OP1 DC  X   8      44.585  35.109  35.814  0.00  0.00            
ATOM    223  OP2 DC  X   8      45.310  35.704  38.194  0.00  0.00            
ATOM    224  O5' DC  X   8      44.578  33.341  37.600  0.00  0.00            
ATOM    225  C5' DC  X   8      44.271  32.374  36.714  0.00  0.00            
ATOM    226  H5' DC  X   8      44.725  32.532  35.736  0.00  0.00            
ATOM    227 H5'' DC  X   8      43.185  32.335  36.632  0.00  0.00            
ATOM    228  C4' DC  X   8      44.686  30.925  37.191  0.00  0.00            
ATOM    229  H4' DC  X   8      44.346  30.157  36.496  0.00  0.00            
ATOM    230  O4' DC  X   8      46.141  30.816  37.184  0.00  0.00            
ATOM    231  C1' DC  X   8      46.545  29.767  38.074  0.00  0.00            
ATOM    232  H1' DC  X   8      46.384  28.793  37.611  0.00  0.00            
ATOM    233  N1  DC  X   8      47.986  29.982  38.391  0.00  0.00            
ATOM    234  C6  DC  X   8      48.519  31.221  38.576  0.00  0.00            
ATOM    235  H6  DC  X   8      47.931  32.126  38.538  0.00  0.00            
ATOM    236  C5  DC  X   8      49.855  31.310  38.612  0.00  0.00            
ATOM    237  H5  DC  X   8      50.324  32.280  38.538  0.00  0.00            
ATOM    238  C4  DC  X   8      50.578  30.096  38.559  0.00  0.00            
ATOM    239  N4  DC  X   8      51.847  30.161  38.445  0.00  0.00            
ATOM    240  H41 DC  X   8      52.378  29.302  38.465  0.00  0.00            
ATOM    241  H42 DC  X   8      52.324  31.044  38.557  0.00  0.00            
ATOM    242  N3  DC  X   8      50.070  28.907  38.571  0.00  0.00            
ATOM    243  C2  DC  X   8      48.738  28.854  38.559  0.00  0.00            
ATOM    244  O2  DC  X   8      48.240  27.719  38.656  0.00  0.00            
ATOM    245  C3' DC  X   8      44.271  30.621  38.642  0.00  0.00            
ATOM    246  H3' DC  X   8      43.893  31.481  39.195  0.00  0.00            
ATOM    247  C2' DC  X   8      45.600  30.121  39.242  0.00  0.00            
ATOM    248  H2' DC  X   8      46.103  30.956  39.731  0.00  0.00            
ATOM    249 H2'' DC  X   8      45.500  29.260  39.902  0.00  0.00            
ATOM    250  O3' DC  X   8      43.257  29.664  38.629  0.00  0.00            
ATOM    251  P   DG  X   9      42.443  29.432  40.005  0.00  0.00            
ATOM    252  OP1 DG  X   9      41.093  28.941  39.753  0.00  0.00            
ATOM    253  OP2 DG  X   9      42.530  30.656  40.847  0.00  0.00            
ATOM    254  O5' DG  X   9      43.226  28.335  40.739  0.00  0.00            
ATOM    255  C5' DG  X   9      43.102  26.959  40.456  0.00  0.00            
ATOM    256  H5' DG  X   9      43.370  26.662  39.442  0.00  0.00            
ATOM    257 H5'' DG  X   9      42.074  26.668  40.671  0.00  0.00            
ATOM    258  C4' DG  X   9      43.910  26.131  41.558  0.00  0.00            
ATOM    259  H4' DG  X   9      43.690  25.078  41.379  0.00  0.00            
ATOM    260  O4' DG  X   9      45.235  26.553  41.360  0.00  0.00            
ATOM    261  C1' DG  X   9      45.893  26.646  42.593  0.00  0.00            
ATOM    262  H1' DG  X   9      46.291  25.655  42.810  0.00  0.00            
ATOM    263  N9  DG  X   9      46.996  27.542  42.348  0.00  0.00            
ATOM    264  C8  DG  X   9      46.950  28.881  42.311  0.00  0.00            
ATOM    265  H8  DG  X   9      46.050  29.471  42.398  0.00  0.00            
ATOM    266  N7  DG  X   9      48.141  29.408  42.133  0.00  0.00            
ATOM    267  C5  DG  X   9      49.009  28.352  42.123  0.00  0.00            
ATOM    268  C6  DG  X   9      50.394  28.299  42.042  0.00  0.00            
ATOM    269  O6  DG  X   9      51.174  29.274  42.115  0.00  0.00            
ATOM    270  N1  DG  X   9      50.902  27.037  42.003  0.00  0.00            
ATOM    271  H1  DG  X   9      51.893  27.001  41.811  0.00  0.00            
ATOM    272  C2  DG  X   9      50.151  25.891  41.995  0.00  0.00            
ATOM    273  N2  DG  X   9      50.843  24.834  41.933  0.00  0.00            
ATOM    274  H21 DG  X   9      51.842  24.935  41.830  0.00  0.00            
ATOM    275  H22 DG  X   9      50.325  23.971  42.023  0.00  0.00            
ATOM    276  N3  DG  X   9      48.840  25.846  42.230  0.00  0.00            
ATOM    277  C4  DG  X   9      48.320  27.145  42.234  0.00  0.00            
ATOM    278  C3' DG  X   9      43.518  26.350  42.959  0.00  0.00            
ATOM    279  H3' DG  X   9      42.671  27.034  42.981  0.00  0.00            
ATOM    280  C2' DG  X   9      44.795  27.008  43.590  0.00  0.00            
ATOM    281  H2' DG  X   9      44.679  28.082  43.732  0.00  0.00            
ATOM    282 H2'' DG  X   9      45.076  26.639  44.576  0.00  0.00            
ATOM    283  O3' DG  X   9      43.167  25.062  43.455  0.00  0.00            
ATOM    284  P   DC3 X  10      42.748  24.772  44.930  0.00  0.00            
ATOM    285  OP1 DC3 X  10      41.961  23.539  44.987  0.00  0.00            
ATOM    286  OP2 DC3 X  10      42.320  25.985  45.613  0.00  0.00            
ATOM    287  O5' DC3 X  10      44.302  24.405  45.348  0.00  0.00            
ATOM    288  C5' DC3 X  10      45.121  23.342  44.724  0.00  0.00            
ATOM    289  H5' DC3 X  10      45.218  23.531  43.655  0.00  0.00            
ATOM    290 H5'' DC3 X  10      44.685  22.349  44.837  0.00  0.00            
ATOM    291  C4' DC3 X  10      46.578  23.227  45.256  0.00  0.00            
ATOM    292  H4' DC3 X  10      47.197  22.410  44.884  0.00  0.00            
ATOM    293  O4' DC3 X  10      47.378  24.290  44.889  0.00  0.00            
ATOM    294  C1' DC3 X  10      47.911  24.909  46.086  0.00  0.00            
ATOM    295  H1' DC3 X  10      48.809  24.320  46.277  0.00  0.00            
ATOM    296  N1  DC3 X  10      48.335  26.360  45.924  0.00  0.00            
ATOM    297  C6  DC3 X  10      47.529  27.376  46.145  0.00  0.00            
ATOM    298  H6  DC3 X  10      46.478  27.153  46.259  0.00  0.00            
ATOM    299  C5  DC3 X  10      47.894  28.650  46.077  0.00  0.00            
ATOM    300  H5  DC3 X  10      47.101  29.373  46.195  0.00  0.00            
ATOM    301  C4  DC3 X  10      49.285  28.917  45.867  0.00  0.00            
ATOM    302  N4  DC3 X  10      49.709  30.154  45.873  0.00  0.00            
ATOM    303  H41 DC3 X  10      50.675  30.312  45.623  0.00  0.00            
ATOM    304  H42 DC3 X  10      49.108  30.901  46.192  0.00  0.00            
ATOM    305  N3  DC3 X  10      50.136  27.896  45.652  0.00  0.00            
ATOM    306  C2  DC3 X  10      49.674  26.589  45.709  0.00  0.00            
ATOM    307  O2  DC3 X  10      50.497  25.705  45.568  0.00  0.00            
ATOM    308  C3' DC3 X  10      46.679  23.072  46.777  0.00  0.00            
ATOM    309  H3' DC3 X  10      45.760  22.733  47.254  0.00  0.00            
ATOM    310  C2' DC3 X  10      46.959  24.534  47.197  0.00  0.00            
ATOM    311  H2' DC3 X  10      46.017  25.079  47.245  0.00  0.00            
ATOM    312 H2'' DC3 X  10      47.466  24.544  48.162  0.00  0.00            
ATOM    313  O3' DC3 X  10      47.803  22.251  47.231  0.00  0.00            
ATOM    314 HO3' DC3 X  10      47.747  22.339  48.185  0.00  0.00            
ATOM    315 HO5' DG5 X  11      61.271  28.948  47.946  0.00  0.00            
ATOM    316  O5' DG5 X  11      61.008  29.578  47.271  0.00  0.00            
ATOM    317  C5' DG5 X  11      59.653  29.284  46.787  0.00  0.00            
ATOM    318  H5' DG5 X  11      59.296  29.993  46.039  0.00  0.00            
ATOM    319 H5'' DG5 X  11      58.983  29.274  47.647  0.00  0.00            
ATOM    320  C4' DG5 X  11      59.736  27.875  46.147  0.00  0.00            
ATOM    321  H4' DG5 X  11      60.279  27.207  46.815  0.00  0.00            
ATOM    322  O4' DG5 X  11      58.507  27.256  45.896  0.00  0.00            
ATOM    323  C1' DG5 X  11      58.120  27.556  44.602  0.00  0.00            
ATOM    324  H1' DG5 X  11      57.831  26.593  44.180  0.00  0.00            
ATOM    325  N9  DG5 X  11      56.953  28.461  44.510  0.00  0.00            
ATOM    326  C8  DG5 X  11      56.970  29.797  44.579  0.00  0.00            
ATOM    327  H8  DG5 X  11      57.875  30.386  44.618  0.00  0.00            
ATOM    328  N7  DG5 X  11      55.803  30.352  44.620  0.00  0.00            
ATOM    329  C5  DG5 X  11      54.927  29.251  44.584  0.00  0.00            
ATOM    330  C6  DG5 X  11      53.498  29.213  44.606  0.00  0.00            
ATOM    331  O6  DG5 X  11      52.756  30.204  44.675  0.00  0.00            
ATOM    332  N1  DG5 X  11      52.984  27.922  44.527  0.00  0.00            
ATOM    333  H1  DG5 X  11      52.001  27.855  44.748  0.00  0.00            
ATOM    334  C2  DG5 X  11      53.785  26.811  44.517  0.00  0.00            
ATOM    335  N2  DG5 X  11      53.113  25.703  44.519  0.00  0.00            
ATOM    336  H21 DG5 X  11      52.127  25.631  44.728  0.00  0.00            
ATOM    337  H22 DG5 X  11      53.516  24.789  44.374  0.00  0.00            
ATOM    338  N3  DG5 X  11      55.075  26.793  44.639  0.00  0.00            
ATOM    339  C4  DG5 X  11      55.603  28.046  44.564  0.00  0.00            
ATOM    340  C3' DG5 X  11      60.435  27.751  44.788  0.00  0.00            
ATOM    341  H3' DG5 X  11      61.310  28.398  44.722  0.00  0.00            
ATOM    342  C2' DG5 X  11      59.320  28.083  43.820  0.00  0.00            
ATOM    343  H2' DG5 X  11      59.360  29.165  43.686  0.00  0.00            
ATOM    344 H2'' DG5 X  11      59.414  27.645  42.826  0.00  0.00            
ATOM    345  O3' DG5 X  11      60.868  26.340  44.770  0.00  0.00            
ATOM    346  P   DC  X  12      61.451  25.749  43.435  0.00  0.00            
ATOM    347  OP1 DC  X  12      62.346  24.656  43.776  0.00  0.00            
ATOM    348  OP2 DC  X  12      62.064  26.840  42.665  0.00  0.00            
ATOM    349  O5' DC  X  12      60.145  25.114  42.674  0.00  0.00            
ATOM    350  C5' DC  X  12      59.361  24.023  43.274  0.00  0.00            
ATOM    351  H5' DC  X  12      59.048  24.267  44.289  0.00  0.00            
ATOM    352 H5'' DC  X  12      60.000  23.141  43.321  0.00  0.00            
ATOM    353  C4' DC  X  12      58.086  23.660  42.481  0.00  0.00            
ATOM    354  H4' DC  X  12      57.741  22.709  42.885  0.00  0.00            
ATOM    355  O4' DC  X  12      56.998  24.554  42.622  0.00  0.00            
ATOM    356  C1' DC  X  12      56.478  24.808  41.283  0.00  0.00            
ATOM    357  H1' DC  X  12      55.810  24.042  40.891  0.00  0.00            
ATOM    358  N1  DC  X  12      55.876  26.122  41.158  0.00  0.00            
ATOM    359  C6  DC  X  12      56.573  27.305  41.142  0.00  0.00            
ATOM    360  H6  DC  X  12      57.651  27.368  41.150  0.00  0.00            
ATOM    361  C5  DC  X  12      55.896  28.476  41.246  0.00  0.00            
ATOM    362  H5  DC  X  12      56.460  29.397  41.250  0.00  0.00            
ATOM    363  C4  DC  X  12      54.502  28.424  41.439  0.00  0.00            
ATOM    364  N4  DC  X  12      53.853  29.452  41.669  0.00  0.00            
ATOM    365  H41 DC  X  12      52.851  29.369  41.758  0.00  0.00            
ATOM    366  H42 DC  X  12      54.348  30.332  41.667  0.00  0.00            
ATOM    367  N3  DC  X  12      53.785  27.352  41.430  0.00  0.00            
ATOM    368  C2  DC  X  12      54.462  26.208  41.312  0.00  0.00            
ATOM    369  O2  DC  X  12      53.718  25.219  41.124  0.00  0.00            
ATOM    370  C3' DC  X  12      58.271  23.387  40.977  0.00  0.00            
ATOM    371  H3' DC  X  12      59.315  23.186  40.738  0.00  0.00            
ATOM    372  C2' DC  X  12      57.698  24.622  40.379  0.00  0.00            
ATOM    373  H2' DC  X  12      58.389  25.461  40.464  0.00  0.00            
ATOM    374 H2'' DC  X  12      57.401  24.386  39.357  0.00  0.00            
ATOM    375  O3' DC  X  12      57.480  22.253  40.603  0.00  0.00            
ATOM    376  P   DG  X  13      57.978  21.385  39.355  0.00  0.00            
ATOM    377  OP1 DG  X  13      58.941  20.333  39.753  0.00  0.00            
ATOM    378  OP2 DG  X  13      58.447  22.326  38.320  0.00  0.00            
ATOM    379  O5' DG  X  13      56.597  20.712  38.960  0.00  0.00            
ATOM    380  C5' DG  X  13      55.948  19.776  39.813  0.00  0.00            
ATOM    381  H5' DG  X  13      56.172  19.974  40.862  0.00  0.00            
ATOM    382 H5'' DG  X  13      56.395  18.807  39.592  0.00  0.00            
ATOM    383  C4' DG  X  13      54.472  19.839  39.541  0.00  0.00            
ATOM    384  H4' DG  X  13      53.974  19.216  40.284  0.00  0.00            
ATOM    385  O4' DG  X  13      54.115  21.195  39.732  0.00  0.00            
ATOM    386  C1' DG  X  13      53.531  21.733  38.566  0.00  0.00            
ATOM    387  H1' DG  X  13      52.448  21.643  38.647  0.00  0.00            
ATOM    388  N9  DG  X  13      53.808  23.161  38.201  0.00  0.00            
ATOM    389  C8  DG  X  13      54.992  23.721  38.044  0.00  0.00            
ATOM    390  H8  DG  X  13      55.797  23.006  37.962  0.00  0.00            
ATOM    391  N7  DG  X  13      55.051  24.973  37.874  0.00  0.00            
ATOM    392  C5  DG  X  13      53.662  25.363  38.048  0.00  0.00            
ATOM    393  C6  DG  X  13      52.979  26.610  38.075  0.00  0.00            
ATOM    394  O6  DG  X  13      53.430  27.733  37.935  0.00  0.00            
ATOM    395  N1  DG  X  13      51.629  26.503  38.254  0.00  0.00            
ATOM    396  H1  DG  X  13      51.093  27.356  38.191  0.00  0.00            
ATOM    397  C2  DG  X  13      50.973  25.303  38.393  0.00  0.00            
ATOM    398  N2  DG  X  13      49.756  25.380  38.733  0.00  0.00            
ATOM    399  H21 DG  X  13      49.284  26.272  38.702  0.00  0.00            
ATOM    400  H22 DG  X  13      49.153  24.583  38.874  0.00  0.00            
ATOM    401  N3  DG  X  13      51.597  24.153  38.305  0.00  0.00            
ATOM    402  C4  DG  X  13      52.934  24.232  38.180  0.00  0.00            
ATOM    403  C3' DG  X  13      54.082  19.450  38.107  0.00  0.00            
ATOM    404  H3' DG  X  13      54.833  18.816  37.634  0.00  0.00            
ATOM    405  C2' DG  X  13      53.948  20.828  37.455  0.00  0.00            
ATOM    406  H2' DG  X  13      54.902  20.965  36.945  0.00  0.00            
ATOM    407 H2'' DG  X  13      53.240  20.822  36.627  0.00  0.00            
ATOM    408  O3' DG  X  13      52.813  18.744  38.081  0.00  0.00            
ATOM    409  P   DC  X  14      52.304  18.184  36.631  0.00  0.00            
ATOM    410  OP1 DC  X  14      51.441  16.975  36.941  0.00  0.00            
ATOM    411  OP2 DC  X  14      53.441  18.130  35.692  0.00  0.00            
ATOM    412  O5' DC  X  14      51.311  19.405  36.181  0.00  0.00            
ATOM    413  C5' DC  X  14      50.000  19.423  36.727  0.00  0.00            
ATOM    414  H5' DC  X  14      50.100  19.655  37.787  0.00  0.00            
ATOM    415 H5'' DC  X  14      49.599  18.413  36.636  0.00  0.00            
ATOM    416  C4' DC  X  14      49.030  20.446  36.084  0.00  0.00            
ATOM    417  H4' DC  X  14      48.076  20.420  36.611  0.00  0.00            
ATOM    418  O4' DC  X  14      49.621  21.758  36.164  0.00  0.00            
ATOM    419  C1' DC  X  14      49.739  22.347  34.878  0.00  0.00            
ATOM    420  H1' DC  X  14      48.826  22.910  34.681  0.00  0.00            
ATOM    421  N1  DC  X  14      50.891  23.269  34.736  0.00  0.00            
ATOM    422  C6  DC  X  14      52.178  22.836  34.725  0.00  0.00            
ATOM    423  H6  DC  X  14      52.466  21.802  34.605  0.00  0.00            
ATOM    424  C5  DC  X  14      53.246  23.709  34.855  0.00  0.00            
ATOM    425  H5  DC  X  14      54.235  23.273  34.851  0.00  0.00            
ATOM    426  C4  DC  X  14      53.040  25.092  34.859  0.00  0.00            
ATOM    427  N4  DC  X  14      54.042  25.909  34.658  0.00  0.00            
ATOM    428  H41 DC  X  14      53.830  26.852  34.363  0.00  0.00            
ATOM    429  H42 DC  X  14      54.996  25.583  34.715  0.00  0.00            
ATOM    430  N3  DC  X  14      51.777  25.604  34.861  0.00  0.00            
ATOM    431  C2  DC  X  14      50.726  24.703  34.935  0.00  0.00            
ATOM    432  O2  DC  X  14      49.593  25.199  35.027  0.00  0.00            
ATOM    433  C3' DC  X  14      48.725  20.167  34.663  0.00  0.00            
ATOM    434  H3' DC  X  14      48.889  19.095  34.554  0.00  0.00            
ATOM    435  C2' DC  X  14      49.806  21.058  34.037  0.00  0.00            
ATOM    436  H2' DC  X  14      50.801  20.626  34.146  0.00  0.00            
ATOM    437 H2'' DC  X  14      49.661  21.460  33.034  0.00  0.00            
ATOM    438  O3' DC  X  14      47.532  20.674  34.170  0.00  0.00            
ATOM    439  P   DG  X  15      46.481  19.611  33.523  0.00  0.00            
ATOM    440  OP1 DG  X  15      45.846  18.785  34.548  0.00  0.00            
ATOM    441  OP2 DG  X  15      47.131  19.012  32.347  0.00  0.00            
ATOM    442  O5' DG  X  15      45.388  20.679  32.979  0.00  0.00            
ATOM    443  C5' DG  X  15      44.194  21.078  33.672  0.00  0.00            
ATOM    444  H5' DG  X  15      44.428  21.240  34.724  0.00  0.00            
ATOM    445 H5'' DG  X  15      43.538  20.207  33.654  0.00  0.00            
ATOM    446  C4' DG  X  15      43.473  22.238  33.126  0.00  0.00            
ATOM    447  H4' DG  X  15      42.597  22.338  33.767  0.00  0.00            
ATOM    448  O4' DG  X  15      44.220  23.446  33.312  0.00  0.00            
ATOM    449  C1' DG  X  15      44.566  23.932  32.024  0.00  0.00            
ATOM    450  H1' DG  X  15      44.017  24.853  31.825  0.00  0.00            
ATOM    451  N9  DG  X  15      46.085  24.269  31.947  0.00  0.00            
ATOM    452  C8  DG  X  15      47.069  23.354  32.104  0.00  0.00            
ATOM    453  H8  DG  X  15      46.951  22.287  32.226  0.00  0.00            
ATOM    454  N7  DG  X  15      48.318  23.884  31.907  0.00  0.00            
ATOM    455  C5  DG  X  15      48.048  25.235  31.723  0.00  0.00            
ATOM    456  C6  DG  X  15      48.959  26.330  31.588  0.00  0.00            
ATOM    457  O6  DG  X  15      50.187  26.387  31.638  0.00  0.00            
ATOM    458  N1  DG  X  15      48.327  27.548  31.362  0.00  0.00            
ATOM    459  H1  DG  X  15      48.911  28.371  31.332  0.00  0.00            
ATOM    460  C2  DG  X  15      47.017  27.701  31.339  0.00  0.00            
ATOM    461  N2  DG  X  15      46.637  28.907  31.056  0.00  0.00            
ATOM    462  H21 DG  X  15      47.295  29.674  31.025  0.00  0.00            
ATOM    463  H22 DG  X  15      45.679  29.142  30.841  0.00  0.00            
ATOM    464  N3  DG  X  15      46.093  26.716  31.524  0.00  0.00            
ATOM    465  C4  DG  X  15      46.691  25.463  31.648  0.00  0.00            
ATOM    466  C3' DG  X  15      42.986  22.186  31.694  0.00  0.00            
ATOM    467  H3' DG  X  15      43.007  21.148  31.360  0.00  0.00            
ATOM    468  C2' DG  X  15      44.075  22.940  31.002  0.00  0.00            
ATOM    469  H2' DG  X  15      44.882  22.276  30.691  0.00  0.00            
ATOM    470 H2'' DG  X  15      43.675  23.444  30.122  0.00  0.00            
ATOM    471  O3' DG  X  15      41.683  22.663  31.626  0.00  0.00            
ATOM    472  P   DC  X  16      40.730  22.564  30.296  0.00  0.00            
ATOM    473  OP1 DC  X  16      39.299  22.436  30.696  0.00  0.00            
ATOM    474  OP2 DC  X  16      41.251  21.446  29.538  0.00  0.00            
ATOM    475  O5' DC  X  16      41.014  23.891  29.466  0.00  0.00            
ATOM    476  C5' DC  X  16      40.724  25.136  29.986  0.00  0.00            
ATOM    477  H5' DC  X  16      41.209  25.065  30.960  0.00  0.00            
ATOM    478 H5'' DC  X  16      39.637  25.173  30.053  0.00  0.00            
ATOM    479  C4' DC  X  16      41.297  26.490  29.387  0.00  0.00            
ATOM    480  H4' DC  X  16      40.790  27.247  29.984  0.00  0.00            
ATOM    481  O4' DC  X  16      42.706  26.477  29.553  0.00  0.00            
ATOM    482  C1' DC  X  16      43.065  26.681  28.238  0.00  0.00            
ATOM    483  H1' DC  X  16      43.143  27.757  28.083  0.00  0.00            
ATOM    484  N1  DC  X  16      44.450  26.141  28.042  0.00  0.00            
ATOM    485  C6  DC  X  16      44.716  24.818  27.815  0.00  0.00            
ATOM    486  H6  DC  X  16      43.879  24.147  27.684  0.00  0.00            
ATOM    487  C5  DC  X  16      46.007  24.387  27.773  0.00  0.00            
ATOM    488  H5  DC  X  16      46.224  23.334  27.670  0.00  0.00            
ATOM    489  C4  DC  X  16      47.022  25.339  28.068  0.00  0.00            
ATOM    490  N4  DC  X  16      48.310  24.921  28.060  0.00  0.00            
ATOM    491  H41 DC  X  16      49.086  25.560  28.156  0.00  0.00            
ATOM    492  H42 DC  X  16      48.484  23.926  28.046  0.00  0.00            
ATOM    493  N3  DC  X  16      46.822  26.647  28.263  0.00  0.00            
ATOM    494  C2  DC  X  16      45.521  27.084  28.205  0.00  0.00            
ATOM    495  O2  DC  X  16      45.379  28.325  28.331  0.00  0.00            
ATOM    496  C3' DC  X  16      40.828  26.506  27.890  0.00  0.00            
ATOM    497  H3' DC  X  16      40.007  25.812  27.711  0.00  0.00            
ATOM    498  C2' DC  X  16      42.085  26.107  27.240  0.00  0.00            
ATOM    499  H2' DC  X  16      42.180  25.056  26.966  0.00  0.00            
ATOM    500 H2'' DC  X  16      42.306  26.696  26.351  0.00  0.00            
ATOM    501  O3' DC  X  16      40.252  27.825  27.555  0.00  0.00            
ATOM    502  P   DG  X  17      39.994  28.354  26.034  0.00  0.00            
ATOM    503  OP1 DG  X  17      38.804  29.235  26.097  0.00  0.00            
ATOM    504  OP2 DG  X  17      39.964  27.220  25.095  0.00  0.00            
ATOM    505  O5' DG  X  17      41.247  29.311  25.714  0.00  0.00            
ATOM    506  C5' DG  X  17      41.525  30.533  26.371  0.00  0.00            
ATOM    507  H5' DG  X  17      41.723  30.339  27.426  0.00  0.00            
ATOM    508 H5'' DG  X  17      40.711  31.254  26.294  0.00  0.00            
ATOM    509  C4' DG  X  17      42.692  31.333  25.756  0.00  0.00            
ATOM    510  H4' DG  X  17      42.829  32.288  26.264  0.00  0.00            
ATOM    511  O4' DG  X  17      43.865  30.652  25.996  0.00  0.00            
ATOM    512  C1' DG  X  17      44.470  30.359  24.716  0.00  0.00            
ATOM    513  H1' DG  X  17      45.296  31.056  24.572  0.00  0.00            
ATOM    514  N9  DG  X  17      44.933  29.024  24.737  0.00  0.00            
ATOM    515  C8  DG  X  17      44.181  27.853  24.767  0.00  0.00            
ATOM    516  H8  DG  X  17      43.106  27.829  24.665  0.00  0.00            
ATOM    517  N7  DG  X  17      44.907  26.827  24.922  0.00  0.00            
ATOM    518  C5  DG  X  17      46.253  27.309  25.010  0.00  0.00            
ATOM    519  C6  DG  X  17      47.548  26.736  24.984  0.00  0.00            
ATOM    520  O6  DG  X  17      47.825  25.566  25.191  0.00  0.00            
ATOM    521  N1  DG  X  17      48.575  27.575  24.938  0.00  0.00            
ATOM    522  H1  DG  X  17      49.469  27.107  24.885  0.00  0.00            
ATOM    523  C2  DG  X  17      48.437  28.875  24.623  0.00  0.00            
ATOM    524  N2  DG  X  17      49.515  29.589  24.407  0.00  0.00            
ATOM    525  H21 DG  X  17      50.366  29.045  24.370  0.00  0.00            
ATOM    526  H22 DG  X  17      49.439  30.517  24.016  0.00  0.00            
ATOM    527  N3  DG  X  17      47.238  29.494  24.497  0.00  0.00            
ATOM    528  C4  DG  X  17      46.235  28.644  24.781  0.00  0.00            
ATOM    529  C3' DG  X  17      42.455  31.637  24.352  0.00  0.00            
ATOM    530  H3' DG  X  17      41.399  31.499  24.119  0.00  0.00            
ATOM    531  C2' DG  X  17      43.370  30.644  23.647  0.00  0.00            
ATOM    532  H2' DG  X  17      42.813  29.723  23.471  0.00  0.00            
ATOM    533 H2'' DG  X  17      43.881  30.933  22.729  0.00  0.00            
ATOM    534  O3' DG  X  17      42.862  32.974  24.128  0.00  0.00            
ATOM    535  P   DC  X  18      42.595  33.701  22.759  0.00  0.00            
ATOM    536  OP1 DC  X  18      42.505  35.149  22.953  0.00  0.00            
ATOM    537  OP2 DC  X  18      41.485  32.945  22.095  0.00  0.00            
ATOM    538  O5' DC  X  18      43.969  33.471  21.953  0.00  0.00            
ATOM    539  C5' DC  X  18      45.260  33.846  22.368  0.00  0.00            
ATOM    540  H5' DC  X  18      45.390  33.376  23.343  0.00  0.00            
ATOM    541 H5'' DC  X  18      45.409  34.925  22.334  0.00  0.00            
ATOM    542  C4' DC  X  18      46.323  33.090  21.574  0.00  0.00            
ATOM    543  H4' DC  X  18      47.249  33.635  21.758  0.00  0.00            
ATOM    544  O4' DC  X  18      46.325  31.732  21.984  0.00  0.00            
ATOM    545  C1' DC  X  18      46.594  31.028  20.837  0.00  0.00            
ATOM    546  H1' DC  X  18      47.577  31.186  20.393  0.00  0.00            
ATOM    547  N1  DC  X  18      46.435  29.541  21.038  0.00  0.00            
ATOM    548  C6  DC  X  18      45.267  28.859  20.853  0.00  0.00            
ATOM    549  H6  DC  X  18      44.355  29.372  20.585  0.00  0.00            
ATOM    550  C5  DC  X  18      45.188  27.513  21.031  0.00  0.00            
ATOM    551  H5  DC  X  18      44.276  27.027  20.720  0.00  0.00            
ATOM    552  C4  DC  X  18      46.376  26.866  21.406  0.00  0.00            
ATOM    553  N4  DC  X  18      46.367  25.609  21.580  0.00  0.00            
ATOM    554  H41 DC  X  18      47.248  25.119  21.515  0.00  0.00            
ATOM    555  H42 DC  X  18      45.460  25.199  21.412  0.00  0.00            
ATOM    556  N3  DC  X  18      47.486  27.478  21.573  0.00  0.00            
ATOM    557  C2  DC  X  18      47.594  28.847  21.320  0.00  0.00            
ATOM    558  O2  DC  X  18      48.724  29.289  21.284  0.00  0.00            
ATOM    559  C3' DC  X  18      45.991  33.084  20.023  0.00  0.00            
ATOM    560  H3' DC  X  18      45.179  33.767  19.773  0.00  0.00            
ATOM    561  C2' DC  X  18      45.671  31.667  19.765  0.00  0.00            
ATOM    562  H2' DC  X  18      44.646  31.438  20.059  0.00  0.00            
ATOM    563 H2'' DC  X  18      46.074  31.324  18.813  0.00  0.00            
ATOM    564  O3' DC  X  18      47.127  33.399  19.275  0.00  0.00            
ATOM    565  P   DG  X  19      47.686  34.849  19.024  0.00  0.00            
ATOM    566  OP1 DG  X  19      47.464  35.644  20.270  0.00  0.00            
ATOM    567  OP2 DG  X  19      47.110  35.397  17.738  0.00  0.00            
ATOM    568  O5' DG  X  19      49.246  34.695  18.767  0.00  0.00            
ATOM    569  C5' DG  X  19      50.281  34.599  19.803  0.00  0.00            
ATOM    570  H5' DG  X  19      49.751  34.168  20.652  0.00  0.00            
ATOM    571 H5'' DG  X  19      50.614  35.602  20.072  0.00  0.00            
ATOM    572  C4' DG  X  19      51.603  33.906  19.461  0.00  0.00            
ATOM    573  H4' DG  X  19      52.270  34.206  20.269  0.00  0.00            
ATOM    574  O4' DG  X  19      51.415  32.503  19.527  0.00  0.00            
ATOM    575  C1' DG  X  19      51.365  32.040  18.191  0.00  0.00            
ATOM    576  H1' DG  X  19      52.318  31.561  17.970  0.00  0.00            
ATOM    577  N9  DG  X  19      50.346  30.961  18.037  0.00  0.00            
ATOM    578  C8  DG  X  19      48.993  31.095  17.909  0.00  0.00            
ATOM    579  H8  DG  X  19      48.669  32.125  17.875  0.00  0.00            
ATOM    580  N7  DG  X  19      48.265  30.007  17.869  0.00  0.00            
ATOM    581  C5  DG  X  19      49.262  29.059  18.015  0.00  0.00            
ATOM    582  C6  DG  X  19      49.119  27.668  18.219  0.00  0.00            
ATOM    583  O6  DG  X  19      48.063  27.044  18.228  0.00  0.00            
ATOM    584  N1  DG  X  19      50.306  26.991  18.219  0.00  0.00            
ATOM    585  H1  DG  X  19      50.362  25.986  18.297  0.00  0.00            
ATOM    586  C2  DG  X  19      51.466  27.577  18.122  0.00  0.00            
ATOM    587  N2  DG  X  19      52.458  26.742  18.221  0.00  0.00            
ATOM    588  H21 DG  X  19      52.360  25.806  18.588  0.00  0.00            
ATOM    589  H22 DG  X  19      53.383  27.149  18.203  0.00  0.00            
ATOM    590  N3  DG  X  19      51.692  28.892  18.020  0.00  0.00            
ATOM    591  C4  DG  X  19      50.545  29.571  17.983  0.00  0.00            
ATOM    592  C3' DG  X  19      52.088  34.388  18.051  0.00  0.00            
ATOM    593  H3' DG  X  19      51.784  35.394  17.763  0.00  0.00            
ATOM    594  C2' DG  X  19      51.433  33.289  17.248  0.00  0.00            
ATOM    595  H2' DG  X  19      50.439  33.671  17.010  0.00  0.00            
ATOM    596 H2'' DG  X  19      51.869  33.164  16.257  0.00  0.00            
ATOM    597  O3' DG  X  19      53.487  34.327  17.997  0.00  0.00            
ATOM    598  P   DC3 X  20      54.490  34.691  16.787  0.00  0.00            
ATOM    599  OP1 DC3 X  20      55.792  35.226  17.151  0.00  0.00            
ATOM    600  OP2 DC3 X  20      53.794  35.565  15.848  0.00  0.00            
ATOM    601  O5' DC3 X  20      54.620  33.272  16.054  0.00  0.00            
ATOM    602  C5' DC3 X  20      55.213  32.143  16.639  0.00  0.00            
ATOM    603  H5' DC3 X  20      55.020  32.200  17.710  0.00  0.00            
ATOM    604 H5'' DC3 X  20      56.274  32.274  16.431  0.00  0.00            
ATOM    605  C4' DC3 X  20      54.857  30.831  15.943  0.00  0.00            
ATOM    606  H4' DC3 X  20      55.484  30.036  16.348  0.00  0.00            
ATOM    607  O4' DC3 X  20      53.489  30.507  16.154  0.00  0.00            
ATOM    608  C1' DC3 X  20      53.149  29.482  15.227  0.00  0.00            
ATOM    609  H1' DC3 X  20      53.606  28.558  15.580  0.00  0.00            
ATOM    610  N1  DC3 X  20      51.736  29.273  14.850  0.00  0.00            
ATOM    611  C6  DC3 X  20      50.918  30.308  14.461  0.00  0.00            
ATOM    612  H6  DC3 X  20      51.346  31.294  14.349  0.00  0.00            
ATOM    613  C5  DC3 X  20      49.594  30.127  14.330  0.00  0.00            
ATOM    614  H5  DC3 X  20      48.950  30.983  14.188  0.00  0.00            
ATOM    615  C4  DC3 X  20      49.031  28.818  14.438  0.00  0.00            
ATOM    616  N4  DC3 X  20      47.823  28.465  14.213  0.00  0.00            
ATOM    617  H41 DC3 X  20      47.557  27.578  14.617  0.00  0.00            
ATOM    618  H42 DC3 X  20      47.108  29.139  13.981  0.00  0.00            
ATOM    619  N3  DC3 X  20      49.830  27.774  14.666  0.00  0.00            
ATOM    620  C2  DC3 X  20      51.151  27.977  14.961  0.00  0.00            
ATOM    621  O2  DC3 X  20      51.810  26.990  15.241  0.00  0.00            
ATOM    622  C3' DC3 X  20      55.091  30.852  14.440  0.00  0.00            
ATOM    623  H3' DC3 X  20      54.958  31.832  13.982  0.00  0.00            
ATOM    624  C2' DC3 X  20      53.915  29.944  13.910  0.00  0.00            
ATOM    625  H2' DC3 X  20      53.330  30.548  13.217  0.00  0.00            
ATOM    626 H2'' DC3 X  20      54.249  28.989  13.503  0.00  0.00            
ATOM    627  O3' DC3 X  20      56.266  30.200  13.960  0.00  0.00            
ATOM    628 HO3' DC3 X  20      56.899  30.854  13.655  0.00  0.00            
ATOM    629  C40 BRA X  21      57.136  38.831  23.810  0.00  0.00            
ATOM    630 H402 BRA X  21      58.043  39.337  24.146  0.00  0.00            
ATOM    631 H403 BRA X  21      56.422  39.199  24.547  0.00  0.00            
ATOM    632  C41 BRA X  21      56.686  38.980  22.297  0.00  0.00            
ATOM    633 H412 BRA X  21      55.618  39.203  22.253  0.00  0.00            
ATOM    634 H413 BRA X  21      57.366  39.762  21.955  0.00  0.00            
ATOM    635  C42 BRA X  21      56.926  37.552  21.785  0.00  0.00            
ATOM    636 H422 BRA X  21      56.071  36.891  21.940  0.00  0.00            
ATOM    637 H423 BRA X  21      57.257  37.363  20.761  0.00  0.00            
ATOM    638  C43 BRA X  21      57.925  36.921  22.820  0.00  0.00            
ATOM    639 H432 BRA X  21      58.045  35.836  22.825  0.00  0.00            
ATOM    640 H433 BRA X  21      58.965  37.204  22.649  0.00  0.00            
ATOM    641  N39 BRA X  21      57.540  37.470  24.199  0.00  0.00            
ATOM    642  H39 BRA X  21      56.676  36.978  24.480  0.00  0.00            
ATOM    643  C38 BRA X  21      58.598  37.409  25.245  0.00  0.00            
ATOM    644 H382 BRA X  21      59.091  36.436  25.214  0.00  0.00            
ATOM    645 H383 BRA X  21      59.301  38.179  24.925  0.00  0.00            
ATOM    646  C37 BRA X  21      58.130  37.726  26.734  0.00  0.00            
ATOM    647 H372 BRA X  21      57.529  38.634  26.802  0.00  0.00            
ATOM    648 H373 BRA X  21      59.026  38.043  27.271  0.00  0.00            
ATOM    649  C36 BRA X  21      57.393  36.548  27.412  0.00  0.00            
ATOM    650  O52 BRA X  21      56.805  35.684  26.827  0.00  0.00            
ATOM    651  N17 BRA X  21      57.474  36.536  28.730  0.00  0.00            
ATOM    652  H17 BRA X  21      57.820  37.420  29.072  0.00  0.00            
ATOM    653  C3  BRA X  21      56.979  35.587  29.612  0.00  0.00            
ATOM    654  C4  BRA X  21      56.794  34.194  29.285  0.00  0.00            
ATOM    655  H4  BRA X  21      57.018  33.747  28.323  0.00  0.00            
ATOM    656  C2  BRA X  21      56.737  35.969  30.977  0.00  0.00            
ATOM    657  H2  BRA X  21      56.906  37.019  31.194  0.00  0.00            
ATOM    658  C1  BRA X  21      56.303  35.076  31.958  0.00  0.00            
ATOM    659  H1  BRA X  21      56.328  35.389  32.996  0.00  0.00            
ATOM    660  C6  BRA X  21      56.101  33.635  31.625  0.00  0.00            
ATOM    661  C10 BRA X  21      55.894  32.648  32.642  0.00  0.00            
ATOM    662  N19 BRA X  21      55.693  32.965  33.919  0.00  0.00            
ATOM    663  H19 BRA X  21      54.774  32.739  34.284  0.00  0.00            
ATOM    664  C28 BRA X  21      56.549  33.399  34.858  0.00  0.00            
ATOM    665  C29 BRA X  21      56.192  33.354  36.188  0.00  0.00            
ATOM    666  H29 BRA X  21      55.200  32.979  36.428  0.00  0.00            
ATOM    667  C24 BRA X  21      57.044  33.678  37.185  0.00  0.00            
ATOM    668  H24 BRA X  21      56.670  33.706  38.206  0.00  0.00            
ATOM    669  C25 BRA X  21      58.387  33.951  36.910  0.00  0.00            
ATOM    670  N15 BRA X  21      59.272  34.214  37.940  0.00  0.00            
ATOM    671  C16 BRA X  21      58.882  34.675  39.310  0.00  0.00            
ATOM    672 H161 BRA X  21      59.634  34.419  40.060  0.00  0.00            
ATOM    673 H162 BRA X  21      57.942  34.254  39.675  0.00  0.00            
ATOM    674 H163 BRA X  21      58.800  35.765  39.304  0.00  0.00            
ATOM    675  C18 BRA X  21      60.767  34.020  37.818  0.00  0.00            
ATOM    676 H181 BRA X  21      61.222  34.694  37.088  0.00  0.00            
ATOM    677 H182 BRA X  21      61.019  33.021  37.453  0.00  0.00            
ATOM    678 H183 BRA X  21      61.214  34.106  38.811  0.00  0.00            
ATOM    679  C26 BRA X  21      58.861  33.910  35.599  0.00  0.00            
ATOM    680  H26 BRA X  21      59.921  34.093  35.443  0.00  0.00            
ATOM    681  C27 BRA X  21      57.917  33.640  34.540  0.00  0.00            
ATOM    682  H27 BRA X  21      58.179  33.786  33.495  0.00  0.00            
ATOM    683  C5  BRA X  21      56.365  33.298  30.219  0.00  0.00            
ATOM    684  N7  BRA X  21      56.547  32.005  29.916  0.00  0.00            
ATOM    685  H90 BRA X  21      57.027  31.675  29.090  0.00  0.00            
ATOM    686  C8  BRA X  21      56.077  31.070  30.757  0.00  0.00            
ATOM    687  C11 BRA X  21      55.868  29.789  30.247  0.00  0.00            
ATOM    688  H11 BRA X  21      56.008  29.594  29.187  0.00  0.00            
ATOM    689  C9  BRA X  21      55.854  31.281  32.169  0.00  0.00            
ATOM    690  C14 BRA X  21      55.701  30.170  33.004  0.00  0.00            
ATOM    691  H14 BRA X  21      55.742  30.365  34.072  0.00  0.00            
ATOM    692  C13 BRA X  21      55.499  28.913  32.431  0.00  0.00            
ATOM    693  H13 BRA X  21      55.467  28.028  33.062  0.00  0.00            
ATOM    694  C12 BRA X  21      55.625  28.755  31.075  0.00  0.00            
ATOM    695  N21 BRA X  21      55.537  27.454  30.558  0.00  0.00            
ATOM    696  H21 BRA X  21      56.227  27.139  29.892  0.00  0.00            
ATOM    697  C44 BRA X  21      54.559  26.511  30.747  0.00  0.00            
ATOM    698  O53 BRA X  21      53.723  26.692  31.608  0.00  0.00            
ATOM    699  C45 BRA X  21      54.529  25.375  29.792  0.00  0.00            
ATOM    700 H452 BRA X  21      55.103  25.813  28.973  0.00  0.00            
ATOM    701 H453 BRA X  21      55.061  24.470  30.094  0.00  0.00            
ATOM    702  C46 BRA X  21      53.101  25.069  29.294  0.00  0.00            
ATOM    703 H462 BRA X  21      53.106  24.323  28.498  0.00  0.00            
ATOM    704 H463 BRA X  21      52.602  25.982  28.966  0.00  0.00            
ATOM    705  N47 BRA X  21      52.056  24.751  30.309  0.00  0.00            
ATOM    706  H47 BRA X  21      51.674  25.597  30.762  0.00  0.00            
ATOM    707  C48 BRA X  21      52.353  23.910  31.516  0.00  0.00            
ATOM    708 H482 BRA X  21      51.602  24.056  32.293  0.00  0.00            
ATOM    709 H483 BRA X  21      53.384  24.151  31.779  0.00  0.00            
ATOM    710  C49 BRA X  21      52.321  22.418  31.107  0.00  0.00            
ATOM    711 H492 BRA X  21      53.234  22.234  30.537  0.00  0.00            
ATOM    712 H493 BRA X  21      52.266  21.644  31.876  0.00  0.00            
ATOM    713  C50 BRA X  21      51.260  22.440  30.024  0.00  0.00            
ATOM    714 H502 BRA X  21      51.518  21.782  29.192  0.00  0.00            
ATOM    715 H503 BRA X  21      50.301  22.063  30.384  0.00  0.00            
ATOM    716  C51 BRA X  21      50.978  23.945  29.714  0.00  0.00            
ATOM    717 H512 BRA X  21      50.109  24.293  30.275  0.00  0.00            
ATOM    718 H513 BRA X  21      50.839  24.179  28.658  0.00  0.00            
END
ATOM      1 HO5' DG5 X   1      45.798  18.599  14.180  0.00  0.00            
ATOM      2  O5' DG5 X   1      46.221  19.235  13.599  0.00  0.00            
ATOM      3  C5' DG5 X   1      47.217  18.491  12.933  0.00  0.00            
ATOM      4  H5' DG5 X   1      47.565  19.085  12.087  0.00  0.00            
ATOM      5 H5'' DG5 X   1      46.797  17.527  12.647  0.00  0.00            
ATOM      6  C4' DG5 X   1      48.486  18.389  13.857  0.00  0.00            
ATOM      7  H4' DG5 X   1      49.222  17.831  13.278  0.00  0.00            
ATOM      8  O4' DG5 X   1      49.119  19.679  13.991  0.00  0.00            
ATOM      9  C1' DG5 X   1      48.967  20.257  15.267  0.00  0.00            
ATOM     10  H1' DG5 X   1      49.968  20.427  15.662  0.00  0.00            
ATOM     11  N9  DG5 X   1      48.285  21.568  15.283  0.00  0.00            
ATOM     12  C8  DG5 X   1      46.939  21.851  15.348  0.00  0.00            
ATOM     13  H8  DG5 X   1      46.173  21.094  15.281  0.00  0.00            
ATOM     14  N7  DG5 X   1      46.627  23.138  15.477  0.00  0.00            
ATOM     15  C5  DG5 X   1      47.931  23.730  15.487  0.00  0.00            
ATOM     16  C6  DG5 X   1      48.365  25.149  15.520  0.00  0.00            
ATOM     17  O6  DG5 X   1      47.694  26.137  15.627  0.00  0.00            
ATOM     18  N1  DG5 X   1      49.700  25.295  15.411  0.00  0.00            
ATOM     19  H1  DG5 X   1      50.081  26.221  15.281  0.00  0.00            
ATOM     20  C2  DG5 X   1      50.608  24.263  15.313  0.00  0.00            
ATOM     21  N2  DG5 X   1      51.900  24.521  15.021  0.00  0.00            
ATOM     22  H21 DG5 X   1      52.210  25.482  15.016  0.00  0.00            
ATOM     23  H22 DG5 X   1      52.474  23.692  14.956  0.00  0.00            
ATOM     24  N3  DG5 X   1      50.295  22.970  15.337  0.00  0.00            
ATOM     25  C4  DG5 X   1      48.923  22.798  15.424  0.00  0.00            
ATOM     26  C3' DG5 X   1      48.229  17.867  15.319  0.00  0.00            
ATOM     27  H3' DG5 X   1      47.327  17.270  15.454  0.00  0.00            
ATOM     28  C2' DG5 X   1      48.131  19.197  16.081  0.00  0.00            
ATOM     29  H2' DG5 X   1      47.086  19.483  16.199  0.00  0.00            
ATOM     30 H2'' DG5 X   1      48.418  19.245  17.131  0.00  0.00            
ATOM     31  O3' DG5 X   1      49.375  17.075  15.694  0.00  0.00            
ATOM     32  P   DC  X   2      49.685  16.714  17.258  0.00  0.00            
ATOM     33  OP1 DC  X   2      50.434  15.487  17.339  0.00  0.00            
ATOM     34  OP2 DC  X   2      48.440  16.895  17.967  0.00  0.00            
ATOM     35  O5' DC  X   2      50.722  17.908  17.655  0.00  0.00            
ATOM     36  C5' DC  X   2      51.967  18.013  17.061  0.00  0.00            
ATOM     37  H5' DC  X   2      51.832  18.254  16.007  0.00  0.00            
ATOM     38 H5'' DC  X   2      52.413  17.019  17.009  0.00  0.00            
ATOM     39  C4' DC  X   2      52.960  19.015  17.719  0.00  0.00            
ATOM     40  H4' DC  X   2      53.959  18.872  17.306  0.00  0.00            
ATOM     41  O4' DC  X   2      52.449  20.317  17.558  0.00  0.00            
ATOM     42  C1' DC  X   2      52.331  20.942  18.770  0.00  0.00            
ATOM     43  H1' DC  X   2      53.196  21.592  18.906  0.00  0.00            
ATOM     44  N1  DC  X   2      51.123  21.846  18.576  0.00  0.00            
ATOM     45  C6  DC  X   2      49.900  21.374  18.767  0.00  0.00            
ATOM     46  H6  DC  X   2      49.649  20.326  18.830  0.00  0.00            
ATOM     47  C5  DC  X   2      48.761  22.177  18.796  0.00  0.00            
ATOM     48  H5  DC  X   2      47.761  21.793  18.930  0.00  0.00            
ATOM     49  C4  DC  X   2      49.026  23.546  18.654  0.00  0.00            
ATOM     50  N4  DC  X   2      48.006  24.333  18.681  0.00  0.00            
ATOM     51  H41 DC  X   2      48.246  25.308  18.573  0.00  0.00            
ATOM     52  H42 DC  X   2      47.126  23.990  19.041  0.00  0.00            
ATOM     53  N3  DC  X   2      50.225  24.118  18.536  0.00  0.00            
ATOM     54  C2  DC  X   2      51.301  23.293  18.533  0.00  0.00            
ATOM     55  O2  DC  X   2      52.421  23.860  18.413  0.00  0.00            
ATOM     56  C3' DC  X   2      53.141  18.752  19.235  0.00  0.00            
ATOM     57  H3' DC  X   2      52.862  17.718  19.439  0.00  0.00            
ATOM     58  C2' DC  X   2      52.222  19.766  19.809  0.00  0.00            
ATOM     59  H2' DC  X   2      51.255  19.265  19.763  0.00  0.00            
ATOM     60 H2'' DC  X   2      52.414  20.095  20.830  0.00  0.00            
ATOM     61  O3' DC  X   2      54.519  19.032  19.619  0.00  0.00            
ATOM     62  P   DG  X   3      54.988  19.120  21.161  0.00  0.00            
ATOM     63  OP1 DG  X   3      56.338  18.472  21.343  0.00  0.00            
ATOM     64  OP2 DG  X   3      53.967  18.588  22.114  0.00  0.00            
ATOM     65  O5' DG  X   3      55.140  20.587  21.568  0.00  0.00            
ATOM     66  C5' DG  X   3      56.085  21.382  20.814  0.00  0.00            
ATOM     67  H5' DG  X   3      55.712  21.389  19.790  0.00  0.00            
ATOM     68 H5'' DG  X   3      57.032  20.843  20.848  0.00  0.00            
ATOM     69  C4' DG  X   3      56.409  22.825  21.229  0.00  0.00            
ATOM     70  H4' DG  X   3      57.193  23.162  20.551  0.00  0.00            
ATOM     71  O4' DG  X   3      55.359  23.619  20.909  0.00  0.00            
ATOM     72  C1' DG  X   3      54.897  24.249  22.112  0.00  0.00            
ATOM     73  H1' DG  X   3      55.153  25.307  22.050  0.00  0.00            
ATOM     74  N9  DG  X   3      53.437  24.174  22.015  0.00  0.00            
ATOM     75  C8  DG  X   3      52.800  22.975  21.927  0.00  0.00            
ATOM     76  H8  DG  X   3      53.359  22.059  21.807  0.00  0.00            
ATOM     77  N7  DG  X   3      51.477  23.046  21.928  0.00  0.00            
ATOM     78  C5  DG  X   3      51.241  24.401  21.871  0.00  0.00            
ATOM     79  C6  DG  X   3      50.040  25.105  21.704  0.00  0.00            
ATOM     80  O6  DG  X   3      48.878  24.713  21.599  0.00  0.00            
ATOM     81  N1  DG  X   3      50.258  26.468  21.618  0.00  0.00            
ATOM     82  H1  DG  X   3      49.479  27.087  21.447  0.00  0.00            
ATOM     83  C2  DG  X   3      51.485  27.073  21.818  0.00  0.00            
ATOM     84  N2  DG  X   3      51.363  28.399  22.017  0.00  0.00            
ATOM     85  H21 DG  X   3      50.558  28.969  21.800  0.00  0.00            
ATOM     86  H22 DG  X   3      52.257  28.786  22.282  0.00  0.00            
ATOM     87  N3  DG  X   3      52.621  26.472  21.889  0.00  0.00            
ATOM     88  C4  DG  X   3      52.451  25.099  21.867  0.00  0.00            
ATOM     89  C3' DG  X   3      56.823  22.949  22.743  0.00  0.00            
ATOM     90  H3' DG  X   3      57.222  22.019  23.148  0.00  0.00            
ATOM     91  C2' DG  X   3      55.484  23.422  23.341  0.00  0.00            
ATOM     92  H2' DG  X   3      54.762  22.659  23.631  0.00  0.00            
ATOM     93 H2'' DG  X   3      55.709  23.997  24.240  0.00  0.00            
ATOM     94  O3' DG  X   3      57.773  23.919  22.781  0.00  0.00            
ATOM     95  P   DC  X   4      58.831  24.141  24.049  0.00  0.00            
ATOM     96  OP1 DC  X   4      60.044  24.842  23.583  0.00  0.00            
ATOM     97  OP2 DC  X   4      59.006  22.994  24.895  0.00  0.00            
ATOM     98  O5' DC  X   4      58.006  25.198  24.881  0.00  0.00            
ATOM     99  C5' DC  X   4      57.922  26.579  24.444  0.00  0.00            
ATOM    100  H5' DC  X   4      58.076  26.726  23.375  0.00  0.00            
ATOM    101 H5'' DC  X   4      58.739  27.120  24.922  0.00  0.00            
ATOM    102  C4' DC  X   4      56.675  27.364  24.893  0.00  0.00            
ATOM    103  H4' DC  X   4      56.730  28.267  24.285  0.00  0.00            
ATOM    104  O4' DC  X   4      55.461  26.660  24.633  0.00  0.00            
ATOM    105  C1' DC  X   4      54.628  26.899  25.731  0.00  0.00            
ATOM    106  H1' DC  X   4      54.270  27.927  25.789  0.00  0.00            
ATOM    107  N1  DC  X   4      53.469  25.994  25.762  0.00  0.00            
ATOM    108  C6  DC  X   4      53.721  24.625  25.940  0.00  0.00            
ATOM    109  H6  DC  X   4      54.745  24.293  26.021  0.00  0.00            
ATOM    110  C5  DC  X   4      52.691  23.762  25.726  0.00  0.00            
ATOM    111  H5  DC  X   4      52.845  22.707  25.894  0.00  0.00            
ATOM    112  C4  DC  X   4      51.433  24.285  25.424  0.00  0.00            
ATOM    113  N4  DC  X   4      50.456  23.527  25.188  0.00  0.00            
ATOM    114  H41 DC  X   4      49.518  23.874  25.051  0.00  0.00            
ATOM    115  H42 DC  X   4      50.563  22.583  25.532  0.00  0.00            
ATOM    116  N3  DC  X   4      51.231  25.566  25.216  0.00  0.00            
ATOM    117  C2  DC  X   4      52.208  26.455  25.409  0.00  0.00            
ATOM    118  O2  DC  X   4      52.011  27.645  25.141  0.00  0.00            
ATOM    119  C3' DC  X   4      56.777  27.683  26.382  0.00  0.00            
ATOM    120  H3' DC  X   4      57.676  27.427  26.943  0.00  0.00            
ATOM    121  C2' DC  X   4      55.667  26.755  26.851  0.00  0.00            
ATOM    122  H2' DC  X   4      56.072  25.744  26.886  0.00  0.00            
ATOM    123 H2'' DC  X   4      55.366  27.031  27.862  0.00  0.00            
ATOM    124  O3' DC  X   4      56.399  29.059  26.546  0.00  0.00            
ATOM    125  P   DG  X   5      57.416  30.157  26.846  0.00  0.00            
ATOM    126  OP1 DG  X   5      58.293  30.296  25.693  0.00  0.00            
ATOM    127  OP2 DG  X   5      57.947  29.851  28.189  0.00  0.00            
ATOM    128  O5' DG  X   5      56.498  31.456  26.891  0.00  0.00            
ATOM    129  C5' DG  X   5      55.964  32.120  25.697  0.00  0.00            
ATOM    130  H5' DG  X   5      55.588  31.385  24.986  0.00  0.00            
ATOM    131 H5'' DG  X   5      56.746  32.745  25.264  0.00  0.00            
ATOM    132  C4' DG  X   5      54.678  32.946  26.149  0.00  0.00            
ATOM    133  H4' DG  X   5      54.542  33.689  25.363  0.00  0.00            
ATOM    134  O4' DG  X   5      53.578  32.052  26.162  0.00  0.00            
ATOM    135  C1' DG  X   5      52.984  31.834  27.425  0.00  0.00            
ATOM    136  H1' DG  X   5      51.997  32.290  27.502  0.00  0.00            
ATOM    137  N9  DG  X   5      52.794  30.381  27.605  0.00  0.00            
ATOM    138  C8  DG  X   5      53.650  29.436  27.972  0.00  0.00            
ATOM    139  H8  DG  X   5      54.717  29.599  28.020  0.00  0.00            
ATOM    140  N7  DG  X   5      53.149  28.203  28.221  0.00  0.00            
ATOM    141  C5  DG  X   5      51.743  28.465  28.120  0.00  0.00            
ATOM    142  C6  DG  X   5      50.589  27.692  28.334  0.00  0.00            
ATOM    143  O6  DG  X   5      50.567  26.481  28.553  0.00  0.00            
ATOM    144  N1  DG  X   5      49.362  28.341  28.177  0.00  0.00            
ATOM    145  H1  DG  X   5      48.529  27.777  28.257  0.00  0.00            
ATOM    146  C2  DG  X   5      49.287  29.652  27.827  0.00  0.00            
ATOM    147  N2  DG  X   5      48.082  30.186  27.582  0.00  0.00            
ATOM    148  H21 DG  X   5      47.221  29.783  27.924  0.00  0.00            
ATOM    149  H22 DG  X   5      48.048  31.097  27.147  0.00  0.00            
ATOM    150  N3  DG  X   5      50.316  30.426  27.589  0.00  0.00            
ATOM    151  C4  DG  X   5      51.526  29.783  27.774  0.00  0.00            
ATOM    152  C3' DG  X   5      54.657  33.605  27.529  0.00  0.00            
ATOM    153  H3' DG  X   5      55.687  33.704  27.873  0.00  0.00            
ATOM    154  C2' DG  X   5      53.944  32.506  28.378  0.00  0.00            
ATOM    155  H2' DG  X   5      54.660  31.780  28.762  0.00  0.00            
ATOM    156 H2'' DG  X   5      53.398  32.854  29.256  0.00  0.00            
ATOM    157  O3' DG  X   5      53.931  34.792  27.346  0.00  0.00            
ATOM    158  P   DC  X   6      53.659  35.946  28.417  0.00  0.00            
ATOM    159  OP1 DC  X   6      53.317  37.161  27.594  0.00  0.00            
ATOM    160  OP2 DC  X   6      54.765  36.089  29.372  0.00  0.00            
ATOM    161  O5' DC  X   6      52.361  35.491  29.301  0.00  0.00            
ATOM    162  C5' DC  X   6      51.078  35.329  28.673  0.00  0.00            
ATOM    163  H5' DC  X   6      51.180  34.986  27.643  0.00  0.00            
ATOM    164 H5'' DC  X   6      50.696  36.347  28.745  0.00  0.00            
ATOM    165  C4' DC  X   6      50.174  34.460  29.473  0.00  0.00            
ATOM    166  H4' DC  X   6      49.137  34.485  29.137  0.00  0.00            
ATOM    167  O4' DC  X   6      50.571  33.166  29.361  0.00  0.00            
ATOM    168  C1' DC  X   6      49.914  32.563  30.468  0.00  0.00            
ATOM    169  H1' DC  X   6      48.874  32.361  30.210  0.00  0.00            
ATOM    170  N1  DC  X   6      50.668  31.416  31.053  0.00  0.00            
ATOM    171  C6  DC  X   6      52.043  31.521  31.400  0.00  0.00            
ATOM    172  H6  DC  X   6      52.585  32.454  31.409  0.00  0.00            
ATOM    173  C5  DC  X   6      52.665  30.352  31.620  0.00  0.00            
ATOM    174  H5  DC  X   6      53.693  30.392  31.948  0.00  0.00            
ATOM    175  C4  DC  X   6      51.958  29.194  31.622  0.00  0.00            
ATOM    176  N4  DC  X   6      52.664  28.114  31.989  0.00  0.00            
ATOM    177  H41 DC  X   6      52.119  27.276  31.840  0.00  0.00            
ATOM    178  H42 DC  X   6      53.657  28.143  32.172  0.00  0.00            
ATOM    179  N3  DC  X   6      50.639  29.041  31.483  0.00  0.00            
ATOM    180  C2  DC  X   6      49.984  30.182  31.241  0.00  0.00            
ATOM    181  O2  DC  X   6      48.775  30.169  31.153  0.00  0.00            
ATOM    182  C3' DC  X   6      49.987  34.909  30.926  0.00  0.00            
ATOM    183  H3' DC  X   6      50.937  35.364  31.207  0.00  0.00            
ATOM    184  C2' DC  X   6      49.827  33.589  31.576  0.00  0.00            
ATOM    185  H2' DC  X   6      50.570  33.429  32.358  0.00  0.00            
ATOM    186 H2'' DC  X   6      48.850  33.492  32.048  0.00  0.00            
ATOM    187  O3' DC  X   6      48.954  35.808  31.178  0.00  0.00            
ATOM    188  P   DG  X   7      48.498  36.293  32.611  0.00  0.00            
ATOM    189  OP1 DG  X   7      47.662  37.522  32.469  0.00  0.00            
ATOM    190  OP2 DG  X   7      49.683  36.355  33.446  0.00  0.00            
ATOM    191  O5' DG  X   7      47.497  35.177  33.175  0.00  0.00            
ATOM    192  C5' DG  X   7      46.236  34.999  32.522  0.00  0.00            
ATOM    193  H5' DG  X   7      46.186  34.590  31.513  0.00  0.00            
ATOM    194 H5'' DG  X   7      45.619  35.891  32.632  0.00  0.00            
ATOM    195  C4' DG  X   7      45.507  33.938  33.293  0.00  0.00            
ATOM    196  H4' DG  X   7      44.542  33.701  32.846  0.00  0.00            
ATOM    197  O4' DG  X   7      46.204  32.760  33.384  0.00  0.00            
ATOM    198  C1' DG  X   7      46.502  32.430  34.681  0.00  0.00            
ATOM    199  H1' DG  X   7      45.881  31.585  34.978  0.00  0.00            
ATOM    200  N9  DG  X   7      47.883  31.902  34.651  0.00  0.00            
ATOM    201  C8  DG  X   7      49.012  32.605  34.670  0.00  0.00            
ATOM    202  H8  DG  X   7      49.039  33.683  34.622  0.00  0.00            
ATOM    203  N7  DG  X   7      50.103  31.923  34.881  0.00  0.00            
ATOM    204  C5  DG  X   7      49.689  30.588  34.809  0.00  0.00            
ATOM    205  C6  DG  X   7      50.375  29.306  34.789  0.00  0.00            
ATOM    206  O6  DG  X   7      51.548  28.990  34.852  0.00  0.00            
ATOM    207  N1  DG  X   7      49.512  28.199  34.916  0.00  0.00            
ATOM    208  H1  DG  X   7      49.987  27.314  35.021  0.00  0.00            
ATOM    209  C2  DG  X   7      48.170  28.297  34.591  0.00  0.00            
ATOM    210  N2  DG  X   7      47.611  27.119  34.583  0.00  0.00            
ATOM    211  H21 DG  X   7      48.139  26.314  34.889  0.00  0.00            
ATOM    212  H22 DG  X   7      46.792  26.965  34.012  0.00  0.00            
ATOM    213  N3  DG  X   7      47.544  29.416  34.526  0.00  0.00            
ATOM    214  C4  DG  X   7      48.350  30.536  34.623  0.00  0.00            
ATOM    215  C3' DG  X   7      45.260  34.414  34.733  0.00  0.00            
ATOM    216  H3' DG  X   7      45.367  35.496  34.808  0.00  0.00            
ATOM    217  C2' DG  X   7      46.280  33.657  35.535  0.00  0.00            
ATOM    218  H2' DG  X   7      47.218  34.211  35.484  0.00  0.00            
ATOM    219 H2'' DG  X   7      45.987  33.464  36.567  0.00  0.00            
ATOM    220  O3' DG  X   7      43.866  34.217  35.141  0.00  0.00            
ATOM    221  P   DC  X   8      43.402  34.433  36.643  0.00  0.00            
ATOM    222  OP1 DC  X   8      41.911  34.517  36.573  0.00  0.00            
ATOM    223  OP2 DC  X   8      44.124  35.591  37.258  0.00  0.00            
ATOM    224  O5' DC  X   8      43.845  33.099  37.482  0.00  0.00            
ATOM    225  C5' DC  X   8      43.200  31.825  37.243  0.00  0.00            
ATOM    226  H5' DC  X   8      43.348  31.536  36.202  0.00  0.00            
ATOM    227 H5'' DC  X   8      42.155  31.905  37.541  0.00  0.00            
ATOM    228  C4' DC  X   8      43.903  30.770  38.105  0.00  0.00            
ATOM    229  H4' DC  X   8      43.359  29.829  38.013  0.00  0.00            
ATOM    230  O4' DC  X   8      45.220  30.664  37.719  0.00  0.00            
ATOM    231  C1' DC  X   8      45.965  30.624  38.915  0.00  0.00            
ATOM    232  H1' DC  X   8      45.905  29.599  39.283  0.00  0.00            
ATOM    233  N1  DC  X   8      47.422  30.995  38.571  0.00  0.00            
ATOM    234  C6  DC  X   8      47.941  32.295  38.646  0.00  0.00            
ATOM    235  H6  DC  X   8      47.370  33.153  38.969  0.00  0.00            
ATOM    236  C5  DC  X   8      49.245  32.551  38.423  0.00  0.00            
ATOM    237  H5  DC  X   8      49.627  33.545  38.605  0.00  0.00            
ATOM    238  C4  DC  X   8      49.990  31.427  38.012  0.00  0.00            
ATOM    239  N4  DC  X   8      51.212  31.496  37.785  0.00  0.00            
ATOM    240  H41 DC  X   8      51.700  30.632  37.597  0.00  0.00            
ATOM    241  H42 DC  X   8      51.662  32.400  37.786  0.00  0.00            
ATOM    242  N3  DC  X   8      49.524  30.211  37.901  0.00  0.00            
ATOM    243  C2  DC  X   8      48.222  29.983  38.145  0.00  0.00            
ATOM    244  O2  DC  X   8      47.882  28.789  38.114  0.00  0.00            
ATOM    245  C3' DC  X   8      43.840  31.134  39.609  0.00  0.00            
ATOM    246  H3' DC  X   8      43.205  31.967  39.911  0.00  0.00            
ATOM    247  C2' DC  X   8      45.310  31.555  39.886  0.00  0.00            
ATOM    248  H2' DC  X   8      45.307  32.568  39.482  0.00  0.00            
ATOM    249 H2'' DC  X   8      45.626  31.335  40.906  0.00  0.00            
ATOM    250  O3' DC  X   8      43.538  29.946  40.306  0.00  0.00            
ATOM    251  P   DG  X   9      42.042  29.614  40.695  0.00  0.00            
ATOM    252  OP1 DG  X   9      41.279  29.554  39.429  0.00  0.00            
ATOM    253  OP2 DG  X   9      41.475  30.461  41.765  0.00  0.00            
ATOM    254  O5' DG  X   9      42.245  28.053  41.209  0.00  0.00            
ATOM    255  C5' DG  X   9      42.092  26.892  40.395  0.00  0.00            
ATOM    256  H5' DG  X   9      42.217  27.259  39.376  0.00  0.00            
ATOM    257 H5'' DG  X   9      41.161  26.362  40.591  0.00  0.00            
ATOM    258  C4' DG  X   9      43.186  25.812  40.634  0.00  0.00            
ATOM    259  H4' DG  X   9      42.935  24.947  40.019  0.00  0.00            
ATOM    260  O4' DG  X   9      44.529  26.188  40.285  0.00  0.00            
ATOM    261  C1' DG  X   9      45.391  26.101  41.423  0.00  0.00            
ATOM    262  H1' DG  X   9      46.010  25.206  41.363  0.00  0.00            
ATOM    263  N9  DG  X   9      46.399  27.213  41.497  0.00  0.00            
ATOM    264  C8  DG  X   9      46.183  28.602  41.763  0.00  0.00            
ATOM    265  H8  DG  X   9      45.212  29.065  41.868  0.00  0.00            
ATOM    266  N7  DG  X   9      47.299  29.251  41.735  0.00  0.00            
ATOM    267  C5  DG  X   9      48.262  28.326  41.487  0.00  0.00            
ATOM    268  C6  DG  X   9      49.690  28.479  41.494  0.00  0.00            
ATOM    269  O6  DG  X   9      50.321  29.471  41.732  0.00  0.00            
ATOM    270  N1  DG  X   9      50.389  27.363  41.118  0.00  0.00            
ATOM    271  H1  DG  X   9      51.384  27.477  40.986  0.00  0.00            
ATOM    272  C2  DG  X   9      49.802  26.182  40.964  0.00  0.00            
ATOM    273  N2  DG  X   9      50.524  25.160  40.780  0.00  0.00            
ATOM    274  H21 DG  X   9      51.532  25.124  40.837  0.00  0.00            
ATOM    275  H22 DG  X   9      49.972  24.343  40.560  0.00  0.00            
ATOM    276  N3  DG  X   9      48.491  25.963  40.947  0.00  0.00            
ATOM    277  C4  DG  X   9      47.758  27.100  41.230  0.00  0.00            
ATOM    278  C3' DG  X   9      43.138  25.392  42.099  0.00  0.00            
ATOM    279  H3' DG  X   9      42.207  25.656  42.600  0.00  0.00            
ATOM    280  C2' DG  X   9      44.417  26.079  42.609  0.00  0.00            
ATOM    281  H2' DG  X   9      44.356  27.097  42.994  0.00  0.00            
ATOM    282 H2'' DG  X   9      44.908  25.526  43.410  0.00  0.00            
ATOM    283  O3' DG  X   9      43.246  23.995  42.063  0.00  0.00            
ATOM    284  P   DC3 X  10      43.263  23.113  43.423  0.00  0.00            
ATOM    285  OP1 DC3 X  10      42.536  21.854  43.052  0.00  0.00            
ATOM    286  OP2 DC3 X  10      42.904  23.987  44.628  0.00  0.00            
ATOM    287  O5' DC3 X  10      44.882  22.808  43.434  0.00  0.00            
ATOM    288  C5' DC3 X  10      45.454  21.997  42.476  0.00  0.00            
ATOM    289  H5' DC3 X  10      45.308  22.428  41.486  0.00  0.00            
ATOM    290 H5'' DC3 X  10      44.988  21.017  42.580  0.00  0.00            
ATOM    291  C4' DC3 X  10      47.007  21.782  42.740  0.00  0.00            
ATOM    292  H4' DC3 X  10      47.458  21.192  41.942  0.00  0.00            
ATOM    293  O4' DC3 X  10      47.550  23.057  42.807  0.00  0.00            
ATOM    294  C1' DC3 X  10      48.342  23.121  43.954  0.00  0.00            
ATOM    295  H1' DC3 X  10      49.287  22.819  43.504  0.00  0.00            
ATOM    296  N1  DC3 X  10      48.531  24.524  44.474  0.00  0.00            
ATOM    297  C6  DC3 X  10      47.435  25.278  44.819  0.00  0.00            
ATOM    298  H6  DC3 X  10      46.458  24.822  44.764  0.00  0.00            
ATOM    299  C5  DC3 X  10      47.634  26.630  44.958  0.00  0.00            
ATOM    300  H5  DC3 X  10      46.771  27.225  45.220  0.00  0.00            
ATOM    301  C4  DC3 X  10      48.894  27.181  44.768  0.00  0.00            
ATOM    302  N4  DC3 X  10      49.124  28.424  44.848  0.00  0.00            
ATOM    303  H41 DC3 X  10      49.967  28.783  44.424  0.00  0.00            
ATOM    304  H42 DC3 X  10      48.289  28.979  44.969  0.00  0.00            
ATOM    305  N3  DC3 X  10      49.919  26.482  44.454  0.00  0.00            
ATOM    306  C2  DC3 X  10      49.811  25.178  44.327  0.00  0.00            
ATOM    307  O2  DC3 X  10      50.844  24.596  43.899  0.00  0.00            
ATOM    308  C3' DC3 X  10      47.352  21.046  44.077  0.00  0.00            
ATOM    309  H3' DC3 X  10      46.540  20.461  44.510  0.00  0.00            
ATOM    310  C2' DC3 X  10      47.751  22.235  44.990  0.00  0.00            
ATOM    311  H2' DC3 X  10      46.824  22.679  45.351  0.00  0.00            
ATOM    312 H2'' DC3 X  10      48.460  21.943  45.766  0.00  0.00            
ATOM    313  O3' DC3 X  10      48.427  20.171  43.917  0.00  0.00            
ATOM    314 HO3' DC3 X  10      48.151  19.337  43.529  0.00  0.00            
ATOM    315 HO5' DG5 X  11      60.411  32.087  44.534  0.00  0.00            
ATOM    316  O5' DG5 X  11      60.754  31.661  45.323  0.00  0.00            
ATOM    317  C5' DG5 X  11      59.713  30.890  45.869  0.00  0.00            
ATOM    318  H5' DG5 X  11      58.783  31.343  45.525  0.00  0.00            
ATOM    319 H5'' DG5 X  11      59.697  31.146  46.929  0.00  0.00            
ATOM    320  C4' DG5 X  11      59.702  29.346  45.684  0.00  0.00            
ATOM    321  H4' DG5 X  11      60.369  28.729  46.287  0.00  0.00            
ATOM    322  O4' DG5 X  11      58.381  28.852  45.816  0.00  0.00            
ATOM    323  C1' DG5 X  11      57.690  28.658  44.568  0.00  0.00            
ATOM    324  H1' DG5 X  11      57.650  27.583  44.393  0.00  0.00            
ATOM    325  N9  DG5 X  11      56.291  29.173  44.379  0.00  0.00            
ATOM    326  C8  DG5 X  11      55.956  30.453  44.555  0.00  0.00            
ATOM    327  H8  DG5 X  11      56.646  31.260  44.754  0.00  0.00            
ATOM    328  N7  DG5 X  11      54.684  30.688  44.664  0.00  0.00            
ATOM    329  C5  DG5 X  11      54.105  29.392  44.447  0.00  0.00            
ATOM    330  C6  DG5 X  11      52.717  28.972  44.417  0.00  0.00            
ATOM    331  O6  DG5 X  11      51.672  29.607  44.561  0.00  0.00            
ATOM    332  N1  DG5 X  11      52.612  27.609  44.389  0.00  0.00            
ATOM    333  H1  DG5 X  11      51.711  27.151  44.405  0.00  0.00            
ATOM    334  C2  DG5 X  11      53.701  26.792  44.243  0.00  0.00            
ATOM    335  N2  DG5 X  11      53.482  25.503  44.261  0.00  0.00            
ATOM    336  H21 DG5 X  11      52.551  25.127  44.160  0.00  0.00            
ATOM    337  H22 DG5 X  11      54.227  24.821  44.259  0.00  0.00            
ATOM    338  N3  DG5 X  11      54.964  27.118  44.242  0.00  0.00            
ATOM    339  C4  DG5 X  11      55.143  28.465  44.300  0.00  0.00            
ATOM    340  C3' DG5 X  11      60.009  28.973  44.183  0.00  0.00            
ATOM    341  H3' DG5 X  11      60.719  29.657  43.716  0.00  0.00            
ATOM    342  C2' DG5 X  11      58.610  29.189  43.491  0.00  0.00            
ATOM    343  H2' DG5 X  11      58.375  30.224  43.242  0.00  0.00            
ATOM    344 H2'' DG5 X  11      58.539  28.609  42.571  0.00  0.00            
ATOM    345  O3' DG5 X  11      60.551  27.600  44.199  0.00  0.00            
ATOM    346  P   DC  X  12      60.888  26.695  42.920  0.00  0.00            
ATOM    347  OP1 DC  X  12      61.795  25.641  43.370  0.00  0.00            
ATOM    348  OP2 DC  X  12      61.393  27.508  41.817  0.00  0.00            
ATOM    349  O5' DC  X  12      59.500  26.018  42.521  0.00  0.00            
ATOM    350  C5' DC  X  12      58.893  25.048  43.370  0.00  0.00            
ATOM    351  H5' DC  X  12      58.670  25.498  44.338  0.00  0.00            
ATOM    352 H5'' DC  X  12      59.645  24.292  43.595  0.00  0.00            
ATOM    353  C4' DC  X  12      57.715  24.266  42.850  0.00  0.00            
ATOM    354  H4' DC  X  12      57.504  23.435  43.524  0.00  0.00            
ATOM    355  O4' DC  X  12      56.528  24.997  42.780  0.00  0.00            
ATOM    356  C1' DC  X  12      56.031  24.961  41.454  0.00  0.00            
ATOM    357  H1' DC  X  12      55.411  24.065  41.418  0.00  0.00            
ATOM    358  N1  DC  X  12      55.272  26.227  41.123  0.00  0.00            
ATOM    359  C6  DC  X  12      55.993  27.399  41.024  0.00  0.00            
ATOM    360  H6  DC  X  12      57.072  27.411  41.004  0.00  0.00            
ATOM    361  C5  DC  X  12      55.234  28.575  41.008  0.00  0.00            
ATOM    362  H5  DC  X  12      55.750  29.523  41.053  0.00  0.00            
ATOM    363  C4  DC  X  12      53.803  28.498  41.023  0.00  0.00            
ATOM    364  N4  DC  X  12      53.013  29.546  41.135  0.00  0.00            
ATOM    365  H41 DC  X  12      52.080  29.382  41.487  0.00  0.00            
ATOM    366  H42 DC  X  12      53.322  30.478  40.901  0.00  0.00            
ATOM    367  N3  DC  X  12      53.205  27.381  40.949  0.00  0.00            
ATOM    368  C2  DC  X  12      53.910  26.175  40.973  0.00  0.00            
ATOM    369  O2  DC  X  12      53.297  25.118  40.961  0.00  0.00            
ATOM    370  C3' DC  X  12      58.006  23.666  41.445  0.00  0.00            
ATOM    371  H3' DC  X  12      59.077  23.657  41.245  0.00  0.00            
ATOM    372  C2' DC  X  12      57.180  24.594  40.575  0.00  0.00            
ATOM    373  H2' DC  X  12      57.794  25.472  40.375  0.00  0.00            
ATOM    374 H2'' DC  X  12      56.900  24.111  39.639  0.00  0.00            
ATOM    375  O3' DC  X  12      57.604  22.296  41.526  0.00  0.00            
ATOM    376  P   DG  X  13      57.733  21.396  40.217  0.00  0.00            
ATOM    377  OP1 DG  X  13      57.748  20.004  40.671  0.00  0.00            
ATOM    378  OP2 DG  X  13      58.869  21.877  39.488  0.00  0.00            
ATOM    379  O5' DG  X  13      56.351  21.738  39.386  0.00  0.00            
ATOM    380  C5' DG  X  13      55.120  21.191  39.875  0.00  0.00            
ATOM    381  H5' DG  X  13      54.879  21.590  40.860  0.00  0.00            
ATOM    382 H5'' DG  X  13      55.234  20.118  40.029  0.00  0.00            
ATOM    383  C4' DG  X  13      54.027  21.493  38.904  0.00  0.00            
ATOM    384  H4' DG  X  13      53.108  21.000  39.222  0.00  0.00            
ATOM    385  O4' DG  X  13      53.811  22.881  38.880  0.00  0.00            
ATOM    386  C1' DG  X  13      53.734  23.354  37.537  0.00  0.00            
ATOM    387  H1' DG  X  13      52.750  23.158  37.111  0.00  0.00            
ATOM    388  N9  DG  X  13      53.907  24.857  37.606  0.00  0.00            
ATOM    389  C8  DG  X  13      55.102  25.488  37.506  0.00  0.00            
ATOM    390  H8  DG  X  13      56.096  25.065  37.530  0.00  0.00            
ATOM    391  N7  DG  X  13      55.028  26.786  37.503  0.00  0.00            
ATOM    392  C5  DG  X  13      53.649  27.076  37.544  0.00  0.00            
ATOM    393  C6  DG  X  13      52.799  28.201  37.606  0.00  0.00            
ATOM    394  O6  DG  X  13      53.124  29.355  37.614  0.00  0.00            
ATOM    395  N1  DG  X  13      51.430  27.897  37.745  0.00  0.00            
ATOM    396  H1  DG  X  13      50.851  28.712  37.889  0.00  0.00            
ATOM    397  C2  DG  X  13      50.836  26.690  37.762  0.00  0.00            
ATOM    398  N2  DG  X  13      49.518  26.711  37.887  0.00  0.00            
ATOM    399  H21 DG  X  13      49.077  27.615  37.985  0.00  0.00            
ATOM    400  H22 DG  X  13      49.009  25.844  37.795  0.00  0.00            
ATOM    401  N3  DG  X  13      51.589  25.624  37.523  0.00  0.00            
ATOM    402  C4  DG  X  13      52.974  25.834  37.516  0.00  0.00            
ATOM    403  C3' DG  X  13      54.387  21.054  37.437  0.00  0.00            
ATOM    404  H3' DG  X  13      55.302  20.462  37.401  0.00  0.00            
ATOM    405  C2' DG  X  13      54.749  22.464  36.828  0.00  0.00            
ATOM    406  H2' DG  X  13      55.780  22.654  37.127  0.00  0.00            
ATOM    407 H2'' DG  X  13      54.694  22.487  35.740  0.00  0.00            
ATOM    408  O3' DG  X  13      53.243  20.609  36.794  0.00  0.00            
ATOM    409  P   DC  X  14      52.782  19.053  36.513  0.00  0.00            
ATOM    410  OP1 DC  X  14      52.832  18.336  37.816  0.00  0.00            
ATOM    411  OP2 DC  X  14      53.537  18.489  35.408  0.00  0.00            
ATOM    412  O5' DC  X  14      51.236  19.218  36.121  0.00  0.00            
ATOM    413  C5' DC  X  14      50.270  19.223  37.156  0.00  0.00            
ATOM    414  H5' DC  X  14      50.668  19.765  38.013  0.00  0.00            
ATOM    415 H5'' DC  X  14      50.044  18.195  37.439  0.00  0.00            
ATOM    416  C4' DC  X  14      49.046  20.110  36.805  0.00  0.00            
ATOM    417  H4' DC  X  14      48.323  20.082  37.621  0.00  0.00            
ATOM    418  O4' DC  X  14      49.478  21.440  36.654  0.00  0.00            
ATOM    419  C1' DC  X  14      49.089  21.756  35.325  0.00  0.00            
ATOM    420  H1' DC  X  14      48.039  22.043  35.268  0.00  0.00            
ATOM    421  N1  DC  X  14      49.958  22.809  34.846  0.00  0.00            
ATOM    422  C6  DC  X  14      51.159  22.517  34.327  0.00  0.00            
ATOM    423  H6  DC  X  14      51.567  21.517  34.342  0.00  0.00            
ATOM    424  C5  DC  X  14      51.976  23.493  33.813  0.00  0.00            
ATOM    425  H5  DC  X  14      52.968  23.228  33.476  0.00  0.00            
ATOM    426  C4  DC  X  14      51.503  24.822  34.060  0.00  0.00            
ATOM    427  N4  DC  X  14      52.278  25.882  33.898  0.00  0.00            
ATOM    428  H41 DC  X  14      52.003  26.742  34.350  0.00  0.00            
ATOM    429  H42 DC  X  14      53.185  25.753  33.472  0.00  0.00            
ATOM    430  N3  DC  X  14      50.321  25.099  34.486  0.00  0.00            
ATOM    431  C2  DC  X  14      49.520  24.104  34.877  0.00  0.00            
ATOM    432  O2  DC  X  14      48.395  24.421  35.353  0.00  0.00            
ATOM    433  C3' DC  X  14      48.354  19.612  35.521  0.00  0.00            
ATOM    434  H3' DC  X  14      48.435  18.527  35.456  0.00  0.00            
ATOM    435  C2' DC  X  14      49.027  20.461  34.470  0.00  0.00            
ATOM    436  H2' DC  X  14      49.966  20.044  34.108  0.00  0.00            
ATOM    437 H2'' DC  X  14      48.346  20.557  33.624  0.00  0.00            
ATOM    438  O3' DC  X  14      47.014  19.844  35.490  0.00  0.00            
ATOM    439  P   DG  X  15      45.912  19.093  34.541  0.00  0.00            
ATOM    440  OP1 DG  X  15      45.025  18.361  35.477  0.00  0.00            
ATOM    441  OP2 DG  X  15      46.579  18.425  33.383  0.00  0.00            
ATOM    442  O5' DG  X  15      45.074  20.423  34.009  0.00  0.00            
ATOM    443  C5' DG  X  15      44.271  21.244  34.844  0.00  0.00            
ATOM    444  H5' DG  X  15      44.904  21.574  35.667  0.00  0.00            
ATOM    445 H5'' DG  X  15      43.541  20.577  35.303  0.00  0.00            
ATOM    446  C4' DG  X  15      43.576  22.506  34.203  0.00  0.00            
ATOM    447  H4' DG  X  15      42.811  22.917  34.861  0.00  0.00            
ATOM    448  O4' DG  X  15      44.561  23.529  34.144  0.00  0.00            
ATOM    449  C1' DG  X  15      44.873  23.759  32.772  0.00  0.00            
ATOM    450  H1' DG  X  15      44.548  24.769  32.520  0.00  0.00            
ATOM    451  N9  DG  X  15      46.265  23.720  32.434  0.00  0.00            
ATOM    452  C8  DG  X  15      47.133  22.663  32.411  0.00  0.00            
ATOM    453  H8  DG  X  15      46.746  21.737  32.809  0.00  0.00            
ATOM    454  N7  DG  X  15      48.399  22.931  32.140  0.00  0.00            
ATOM    455  C5  DG  X  15      48.284  24.314  31.851  0.00  0.00            
ATOM    456  C6  DG  X  15      49.243  25.334  31.458  0.00  0.00            
ATOM    457  O6  DG  X  15      50.454  25.205  31.290  0.00  0.00            
ATOM    458  N1  DG  X  15      48.775  26.646  31.303  0.00  0.00            
ATOM    459  H1  DG  X  15      49.463  27.370  31.148  0.00  0.00            
ATOM    460  C2  DG  X  15      47.450  26.957  31.506  0.00  0.00            
ATOM    461  N2  DG  X  15      47.023  28.163  31.288  0.00  0.00            
ATOM    462  H21 DG  X  15      47.687  28.877  31.023  0.00  0.00            
ATOM    463  H22 DG  X  15      46.025  28.268  31.177  0.00  0.00            
ATOM    464  N3  DG  X  15      46.519  26.039  31.875  0.00  0.00            
ATOM    465  C4  DG  X  15      47.036  24.804  31.990  0.00  0.00            
ATOM    466  C3' DG  X  15      42.909  22.397  32.841  0.00  0.00            
ATOM    467  H3' DG  X  15      42.621  21.381  32.570  0.00  0.00            
ATOM    468  C2' DG  X  15      44.041  22.828  31.850  0.00  0.00            
ATOM    469  H2' DG  X  15      44.663  21.957  31.643  0.00  0.00            
ATOM    470 H2'' DG  X  15      43.789  23.383  30.946  0.00  0.00            
ATOM    471  O3' DG  X  15      41.692  23.166  32.910  0.00  0.00            
ATOM    472  P   DC  X  16      40.935  23.848  31.784  0.00  0.00            
ATOM    473  OP1 DC  X  16      39.673  24.165  32.478  0.00  0.00            
ATOM    474  OP2 DC  X  16      40.929  22.912  30.616  0.00  0.00            
ATOM    475  O5' DC  X  16      41.717  25.178  31.364  0.00  0.00            
ATOM    476  C5' DC  X  16      41.851  26.374  32.179  0.00  0.00            
ATOM    477  H5' DC  X  16      42.581  26.237  32.977  0.00  0.00            
ATOM    478 H5'' DC  X  16      40.856  26.539  32.590  0.00  0.00            
ATOM    479  C4' DC  X  16      42.251  27.663  31.318  0.00  0.00            
ATOM    480  H4' DC  X  16      42.134  28.612  31.841  0.00  0.00            
ATOM    481  O4' DC  X  16      43.624  27.559  30.874  0.00  0.00            
ATOM    482  C1' DC  X  16      43.547  27.603  29.440  0.00  0.00            
ATOM    483  H1' DC  X  16      43.613  28.656  29.163  0.00  0.00            
ATOM    484  N1  DC  X  16      44.739  26.803  28.915  0.00  0.00            
ATOM    485  C6  DC  X  16      44.711  25.444  28.901  0.00  0.00            
ATOM    486  H6  DC  X  16      43.863  24.920  29.316  0.00  0.00            
ATOM    487  C5  DC  X  16      45.857  24.766  28.565  0.00  0.00            
ATOM    488  H5  DC  X  16      45.871  23.687  28.611  0.00  0.00            
ATOM    489  C4  DC  X  16      46.999  25.594  28.257  0.00  0.00            
ATOM    490  N4  DC  X  16      48.095  24.972  27.944  0.00  0.00            
ATOM    491  H41 DC  X  16      48.934  25.502  27.754  0.00  0.00            
ATOM    492  H42 DC  X  16      48.142  23.969  28.058  0.00  0.00            
ATOM    493  N3  DC  X  16      47.040  26.900  28.232  0.00  0.00            
ATOM    494  C2  DC  X  16      45.870  27.565  28.580  0.00  0.00            
ATOM    495  O2  DC  X  16      45.966  28.811  28.634  0.00  0.00            
ATOM    496  C3' DC  X  16      41.361  27.772  30.072  0.00  0.00            
ATOM    497  H3' DC  X  16      40.447  27.232  30.317  0.00  0.00            
ATOM    498  C2' DC  X  16      42.224  27.136  28.909  0.00  0.00            
ATOM    499  H2' DC  X  16      41.971  26.085  29.053  0.00  0.00            
ATOM    500 H2'' DC  X  16      42.017  27.490  27.899  0.00  0.00            
ATOM    501  O3' DC  X  16      41.071  29.096  29.781  0.00  0.00            
ATOM    502  P   DG  X  17      40.104  29.535  28.596  0.00  0.00            
ATOM    503  OP1 DG  X  17      39.516  30.832  29.000  0.00  0.00            
ATOM    504  OP2 DG  X  17      39.171  28.426  28.400  0.00  0.00            
ATOM    505  O5' DG  X  17      41.031  29.774  27.287  0.00  0.00            
ATOM    506  C5' DG  X  17      41.998  30.830  27.260  0.00  0.00            
ATOM    507  H5' DG  X  17      42.486  30.813  28.235  0.00  0.00            
ATOM    508 H5'' DG  X  17      41.555  31.806  27.063  0.00  0.00            
ATOM    509  C4' DG  X  17      43.154  30.675  26.215  0.00  0.00            
ATOM    510  H4' DG  X  17      43.831  31.522  26.318  0.00  0.00            
ATOM    511  O4' DG  X  17      43.937  29.478  26.424  0.00  0.00            
ATOM    512  C1' DG  X  17      44.303  29.037  25.168  0.00  0.00            
ATOM    513  H1' DG  X  17      44.999  29.726  24.689  0.00  0.00            
ATOM    514  N9  DG  X  17      44.948  27.746  25.245  0.00  0.00            
ATOM    515  C8  DG  X  17      44.397  26.508  25.511  0.00  0.00            
ATOM    516  H8  DG  X  17      43.364  26.440  25.817  0.00  0.00            
ATOM    517  N7  DG  X  17      45.161  25.475  25.240  0.00  0.00            
ATOM    518  C5  DG  X  17      46.391  26.100  24.927  0.00  0.00            
ATOM    519  C6  DG  X  17      47.641  25.498  24.651  0.00  0.00            
ATOM    520  O6  DG  X  17      47.937  24.276  24.606  0.00  0.00            
ATOM    521  N1  DG  X  17      48.656  26.405  24.471  0.00  0.00            
ATOM    522  H1  DG  X  17      49.626  26.131  24.407  0.00  0.00            
ATOM    523  C2  DG  X  17      48.435  27.734  24.656  0.00  0.00            
ATOM    524  N2  DG  X  17      49.474  28.432  24.811  0.00  0.00            
ATOM    525  H21 DG  X  17      50.349  27.963  24.996  0.00  0.00            
ATOM    526  H22 DG  X  17      49.364  29.426  24.950  0.00  0.00            
ATOM    527  N3  DG  X  17      47.280  28.355  24.791  0.00  0.00            
ATOM    528  C4  DG  X  17      46.270  27.466  24.969  0.00  0.00            
ATOM    529  C3' DG  X  17      42.711  30.594  24.712  0.00  0.00            
ATOM    530  H3' DG  X  17      41.645  30.819  24.750  0.00  0.00            
ATOM    531  C2' DG  X  17      42.960  29.058  24.431  0.00  0.00            
ATOM    532  H2' DG  X  17      42.298  28.368  24.955  0.00  0.00            
ATOM    533 H2'' DG  X  17      43.100  28.890  23.363  0.00  0.00            
ATOM    534  O3' DG  X  17      43.467  31.432  23.874  0.00  0.00            
ATOM    535  P   DC  X  18      42.770  32.139  22.712  0.00  0.00            
ATOM    536  OP1 DC  X  18      41.870  33.162  23.325  0.00  0.00            
ATOM    537  OP2 DC  X  18      42.209  31.108  21.761  0.00  0.00            
ATOM    538  O5' DC  X  18      43.905  32.871  21.857  0.00  0.00            
ATOM    539  C5' DC  X  18      44.834  33.703  22.469  0.00  0.00            
ATOM    540  H5' DC  X  18      44.923  33.406  23.514  0.00  0.00            
ATOM    541 H5'' DC  X  18      44.480  34.730  22.376  0.00  0.00            
ATOM    542  C4' DC  X  18      46.248  33.459  21.864  0.00  0.00            
ATOM    543  H4' DC  X  18      46.860  34.236  22.320  0.00  0.00            
ATOM    544  O4' DC  X  18      46.668  32.083  22.057  0.00  0.00            
ATOM    545  C1' DC  X  18      46.874  31.488  20.847  0.00  0.00            
ATOM    546  H1' DC  X  18      47.933  31.633  20.635  0.00  0.00            
ATOM    547  N1  DC  X  18      46.602  30.054  21.117  0.00  0.00            
ATOM    548  C6  DC  X  18      45.319  29.498  21.193  0.00  0.00            
ATOM    549  H6  DC  X  18      44.378  30.004  21.036  0.00  0.00            
ATOM    550  C5  DC  X  18      45.263  28.162  21.362  0.00  0.00            
ATOM    551  H5  DC  X  18      44.303  27.675  21.450  0.00  0.00            
ATOM    552  C4  DC  X  18      46.449  27.392  21.462  0.00  0.00            
ATOM    553  N4  DC  X  18      46.286  26.086  21.584  0.00  0.00            
ATOM    554  H41 DC  X  18      47.179  25.616  21.539  0.00  0.00            
ATOM    555  H42 DC  X  18      45.385  25.632  21.642  0.00  0.00            
ATOM    556  N3  DC  X  18      47.643  27.928  21.419  0.00  0.00            
ATOM    557  C2  DC  X  18      47.756  29.267  21.291  0.00  0.00            
ATOM    558  O2  DC  X  18      48.912  29.691  21.280  0.00  0.00            
ATOM    559  C3' DC  X  18      46.323  33.668  20.325  0.00  0.00            
ATOM    560  H3' DC  X  18      45.523  34.251  19.870  0.00  0.00            
ATOM    561  C2' DC  X  18      46.111  32.255  19.737  0.00  0.00            
ATOM    562  H2' DC  X  18      45.074  31.920  19.759  0.00  0.00            
ATOM    563 H2'' DC  X  18      46.475  32.257  18.710  0.00  0.00            
ATOM    564  O3' DC  X  18      47.574  34.065  19.873  0.00  0.00            
ATOM    565  P   DG  X  19      47.880  35.107  18.688  0.00  0.00            
ATOM    566  OP1 DG  X  19      47.791  36.496  19.217  0.00  0.00            
ATOM    567  OP2 DG  X  19      46.993  34.715  17.593  0.00  0.00            
ATOM    568  O5' DG  X  19      49.385  34.632  18.305  0.00  0.00            
ATOM    569  C5' DG  X  19      50.578  34.816  19.230  0.00  0.00            
ATOM    570  H5' DG  X  19      50.378  34.547  20.268  0.00  0.00            
ATOM    571 H5'' DG  X  19      50.751  35.887  19.335  0.00  0.00            
ATOM    572  C4' DG  X  19      51.858  34.167  18.590  0.00  0.00            
ATOM    573  H4' DG  X  19      52.788  34.506  19.045  0.00  0.00            
ATOM    574  O4' DG  X  19      51.800  32.784  18.940  0.00  0.00            
ATOM    575  C1' DG  X  19      51.701  31.978  17.773  0.00  0.00            
ATOM    576  H1' DG  X  19      52.565  31.359  17.531  0.00  0.00            
ATOM    577  N9  DG  X  19      50.557  31.035  17.990  0.00  0.00            
ATOM    578  C8  DG  X  19      49.166  31.247  17.953  0.00  0.00            
ATOM    579  H8  DG  X  19      48.685  32.214  17.926  0.00  0.00            
ATOM    580  N7  DG  X  19      48.451  30.222  18.114  0.00  0.00            
ATOM    581  C5  DG  X  19      49.413  29.220  18.172  0.00  0.00            
ATOM    582  C6  DG  X  19      49.332  27.799  18.217  0.00  0.00            
ATOM    583  O6  DG  X  19      48.342  27.068  18.199  0.00  0.00            
ATOM    584  N1  DG  X  19      50.564  27.166  18.281  0.00  0.00            
ATOM    585  H1  DG  X  19      50.463  26.162  18.313  0.00  0.00            
ATOM    586  C2  DG  X  19      51.751  27.746  18.237  0.00  0.00            
ATOM    587  N2  DG  X  19      52.797  27.028  18.595  0.00  0.00            
ATOM    588  H21 DG  X  19      52.835  26.026  18.468  0.00  0.00            
ATOM    589  H22 DG  X  19      53.597  27.581  18.867  0.00  0.00            
ATOM    590  N3  DG  X  19      51.928  29.077  18.154  0.00  0.00            
ATOM    591  C4  DG  X  19      50.681  29.715  18.139  0.00  0.00            
ATOM    592  C3' DG  X  19      51.862  34.331  17.102  0.00  0.00            
ATOM    593  H3' DG  X  19      51.265  35.215  16.876  0.00  0.00            
ATOM    594  C2' DG  X  19      51.383  32.980  16.628  0.00  0.00            
ATOM    595  H2' DG  X  19      50.333  33.081  16.350  0.00  0.00            
ATOM    596 H2'' DG  X  19      51.968  32.777  15.731  0.00  0.00            
ATOM    597  O3' DG  X  19      53.211  34.443  16.723  0.00  0.00            
ATOM    598  P   DC3 X  20      53.815  34.553  15.200  0.00  0.00            
ATOM    599  OP1 DC3 X  20      54.965  35.452  15.223  0.00  0.00            
ATOM    600  OP2 DC3 X  20      52.780  34.807  14.192  0.00  0.00            
ATOM    601  O5' DC3 X  20      54.263  33.054  15.059  0.00  0.00            
ATOM    602  C5' DC3 X  20      55.219  32.473  15.941  0.00  0.00            
ATOM    603  H5' DC3 X  20      54.720  32.443  16.910  0.00  0.00            
ATOM    604 H5'' DC3 X  20      56.148  33.028  16.074  0.00  0.00            
ATOM    605  C4' DC3 X  20      55.630  30.979  15.621  0.00  0.00            
ATOM    606  H4' DC3 X  20      56.435  30.627  16.267  0.00  0.00            
ATOM    607  O4' DC3 X  20      54.470  30.176  15.773  0.00  0.00            
ATOM    608  C1' DC3 X  20      54.165  29.441  14.558  0.00  0.00            
ATOM    609  H1' DC3 X  20      54.632  28.457  14.591  0.00  0.00            
ATOM    610  N1  DC3 X  20      52.683  29.182  14.399  0.00  0.00            
ATOM    611  C6  DC3 X  20      51.867  30.242  14.196  0.00  0.00            
ATOM    612  H6  DC3 X  20      52.252  31.207  13.899  0.00  0.00            
ATOM    613  C5  DC3 X  20      50.532  30.206  14.345  0.00  0.00            
ATOM    614  H5  DC3 X  20      49.993  31.138  14.262  0.00  0.00            
ATOM    615  C4  DC3 X  20      50.034  28.944  14.675  0.00  0.00            
ATOM    616  N4  DC3 X  20      48.687  28.812  14.771  0.00  0.00            
ATOM    617  H41 DC3 X  20      48.480  27.888  15.124  0.00  0.00            
ATOM    618  H42 DC3 X  20      48.065  29.608  14.790  0.00  0.00            
ATOM    619  N3  DC3 X  20      50.804  27.847  14.874  0.00  0.00            
ATOM    620  C2  DC3 X  20      52.177  27.946  14.805  0.00  0.00            
ATOM    621  O2  DC3 X  20      52.932  26.961  14.971  0.00  0.00            
ATOM    622  C3' DC3 X  20      56.021  30.869  14.110  0.00  0.00            
ATOM    623  H3' DC3 X  20      56.376  31.851  13.799  0.00  0.00            
ATOM    624  C2' DC3 X  20      54.818  30.241  13.405  0.00  0.00            
ATOM    625  H2' DC3 X  20      54.246  31.032  12.919  0.00  0.00            
ATOM    626 H2'' DC3 X  20      55.256  29.605  12.636  0.00  0.00            
ATOM    627  O3' DC3 X  20      57.103  29.965  14.033  0.00  0.00            
ATOM    628 HO3' DC3 X  20      57.406  29.736  13.151  0.00  0.00            
ATOM    629  C40 BRA X  21      49.990  33.725  23.096  0.00  0.00            
ATOM    630 H402 BRA X  21      50.625  34.602  23.232  0.00  0.00            
ATOM    631 H403 BRA X  21      49.034  34.044  22.679  0.00  0.00            
ATOM    632  C41 BRA X  21      50.798  32.722  22.362  0.00  0.00            
ATOM    633 H412 BRA X  21      50.178  32.122  21.693  0.00  0.00            
ATOM    634 H413 BRA X  21      51.607  33.215  21.819  0.00  0.00            
ATOM    635  C42 BRA X  21      51.434  31.938  23.509  0.00  0.00            
ATOM    636 H422 BRA X  21      51.041  30.927  23.641  0.00  0.00            
ATOM    637 H423 BRA X  21      52.513  31.771  23.482  0.00  0.00            
ATOM    638  C43 BRA X  21      50.976  32.668  24.842  0.00  0.00            
ATOM    639 H432 BRA X  21      50.893  32.003  25.703  0.00  0.00            
ATOM    640 H433 BRA X  21      51.639  33.519  25.004  0.00  0.00            
ATOM    641  N39 BRA X  21      49.717  33.383  24.546  0.00  0.00            
ATOM    642  H39 BRA X  21      48.967  32.689  24.696  0.00  0.00            
ATOM    643  C38 BRA X  21      49.488  34.625  25.368  0.00  0.00            
ATOM    644 H382 BRA X  21      49.907  34.494  26.367  0.00  0.00            
ATOM    645 H383 BRA X  21      49.870  35.441  24.752  0.00  0.00            
ATOM    646  C37 BRA X  21      48.001  34.833  25.649  0.00  0.00            
ATOM    647 H372 BRA X  21      47.393  34.610  24.770  0.00  0.00            
ATOM    648 H373 BRA X  21      47.707  35.871  25.814  0.00  0.00            
ATOM    649  C36 BRA X  21      47.493  34.040  26.766  0.00  0.00            
ATOM    650  O52 BRA X  21      48.120  33.212  27.373  0.00  0.00            
ATOM    651  N17 BRA X  21      46.154  34.233  27.073  0.00  0.00            
ATOM    652  H17 BRA X  21      45.609  34.943  26.607  0.00  0.00            
ATOM    653  C3  BRA X  21      45.329  33.679  27.997  0.00  0.00            
ATOM    654  C4  BRA X  21      45.715  32.581  29.020  0.00  0.00            
ATOM    655  H4  BRA X  21      46.626  31.995  28.953  0.00  0.00            
ATOM    656  C2  BRA X  21      43.952  34.156  27.953  0.00  0.00            
ATOM    657  H2  BRA X  21      43.593  34.908  27.258  0.00  0.00            
ATOM    658  C1  BRA X  21      43.023  33.654  28.847  0.00  0.00            
ATOM    659  H1  BRA X  21      42.019  34.064  28.797  0.00  0.00            
ATOM    660  C6  BRA X  21      43.349  32.678  29.783  0.00  0.00            
ATOM    661  C10 BRA X  21      42.383  32.293  30.736  0.00  0.00            
ATOM    662  N19 BRA X  21      41.066  32.774  30.701  0.00  0.00            
ATOM    663  H19 BRA X  21      40.421  32.098  30.306  0.00  0.00            
ATOM    664  C28 BRA X  21      40.572  33.813  31.391  0.00  0.00            
ATOM    665  C29 BRA X  21      39.207  34.134  31.288  0.00  0.00            
ATOM    666  H29 BRA X  21      38.501  33.567  30.686  0.00  0.00            
ATOM    667  C24 BRA X  21      38.644  35.152  32.038  0.00  0.00            
ATOM    668  H24 BRA X  21      37.561  35.225  32.092  0.00  0.00            
ATOM    669  C25 BRA X  21      39.473  35.985  32.853  0.00  0.00            
ATOM    670  N15 BRA X  21      38.937  37.043  33.542  0.00  0.00            
ATOM    671  C16 BRA X  21      37.988  36.819  34.666  0.00  0.00            
ATOM    672 H161 BRA X  21      37.123  37.482  34.587  0.00  0.00            
ATOM    673 H162 BRA X  21      38.513  37.099  35.583  0.00  0.00            
ATOM    674 H163 BRA X  21      37.620  35.790  34.653  0.00  0.00            
ATOM    675  C18 BRA X  21      39.456  38.386  33.279  0.00  0.00            
ATOM    676 H181 BRA X  21      40.376  38.435  32.692  0.00  0.00            
ATOM    677 H182 BRA X  21      39.754  38.887  34.204  0.00  0.00            
ATOM    678 H183 BRA X  21      38.688  38.878  32.678  0.00  0.00            
ATOM    679  C26 BRA X  21      40.854  35.744  32.805  0.00  0.00            
ATOM    680  H26 BRA X  21      41.564  36.280  33.430  0.00  0.00            
ATOM    681  C27 BRA X  21      41.397  34.672  32.134  0.00  0.00            
ATOM    682  H27 BRA X  21      42.464  34.474  32.196  0.00  0.00            
ATOM    683  C5  BRA X  21      44.679  32.189  29.833  0.00  0.00            
ATOM    684  N7  BRA X  21      44.943  31.179  30.714  0.00  0.00            
ATOM    685  H90 BRA X  21      45.793  30.687  30.474  0.00  0.00            
ATOM    686  C8  BRA X  21      44.203  31.017  31.827  0.00  0.00            
ATOM    687  C11 BRA X  21      44.726  30.199  32.827  0.00  0.00            
ATOM    688  H11 BRA X  21      45.741  29.821  32.737  0.00  0.00            
ATOM    689  C9  BRA X  21      42.883  31.497  31.881  0.00  0.00            
ATOM    690  C14 BRA X  21      42.046  31.076  32.952  0.00  0.00            
ATOM    691  H14 BRA X  21      40.998  31.349  33.054  0.00  0.00            
ATOM    692  C13 BRA X  21      42.543  30.186  33.930  0.00  0.00            
ATOM    693  H13 BRA X  21      41.818  29.907  34.690  0.00  0.00            
ATOM    694  C12 BRA X  21      43.866  29.747  33.868  0.00  0.00            
ATOM    695  N21 BRA X  21      44.299  28.722  34.878  0.00  0.00            
ATOM    696  H21 BRA X  21      45.297  28.758  35.024  0.00  0.00            
ATOM    697  C44 BRA X  21      43.545  27.896  35.655  0.00  0.00            
ATOM    698  O53 BRA X  21      42.384  27.593  35.298  0.00  0.00            
ATOM    699  C45 BRA X  21      44.201  27.179  36.748  0.00  0.00            
ATOM    700 H452 BRA X  21      45.062  27.796  37.015  0.00  0.00            
ATOM    701 H453 BRA X  21      43.569  27.148  37.638  0.00  0.00            
ATOM    702  C46 BRA X  21      44.646  25.699  36.395  0.00  0.00            
ATOM    703 H462 BRA X  21      45.397  25.728  35.605  0.00  0.00            
ATOM    704 H463 BRA X  21      43.820  25.153  35.937  0.00  0.00            
ATOM    705  N47 BRA X  21      45.218  24.825  37.498  0.00  0.00            
ATOM    706  H47 BRA X  21      44.730  24.855  38.408  0.00  0.00            
ATOM    707  C48 BRA X  21      46.590  25.188  37.838  0.00  0.00            
ATOM    708 H482 BRA X  21      46.386  26.009  38.527  0.00  0.00            
ATOM    709 H483 BRA X  21      47.037  25.296  36.849  0.00  0.00            
ATOM    710  C49 BRA X  21      47.262  23.985  38.491  0.00  0.00            
ATOM    711 H492 BRA X  21      48.311  23.817  38.239  0.00  0.00            
ATOM    712 H493 BRA X  21      47.194  24.012  39.581  0.00  0.00            
ATOM    713  C50 BRA X  21      46.379  22.795  38.072  0.00  0.00            
ATOM    714 H502 BRA X  21      46.959  21.991  37.614  0.00  0.00            
ATOM    715 H503 BRA X  21      45.811  22.286  38.853  0.00  0.00            
ATOM    716  C51 BRA X  21      45.386  23.443  37.076  0.00  0.00            
ATOM    717 H512 BRA X  21      44.538  22.757  37.120  0.00  0.00            
ATOM    718 H513 BRA X  21      45.850  23.478  36.089  0.00  0.00            
END
ATOM      1 HO5' DG5 X   1      50.332  15.274  11.972  0.00  0.00            
ATOM      2  O5' DG5 X   1      49.545  15.530  12.460  0.00  0.00            
ATOM      3  C5' DG5 X   1      49.586  16.980  12.371  0.00  0.00            
ATOM      4  H5' DG5 X   1      48.575  17.349  12.542  0.00  0.00            
ATOM      5 H5'' DG5 X   1      49.878  17.440  11.427  0.00  0.00            
ATOM      6  C4' DG5 X   1      50.343  17.615  13.541  0.00  0.00            
ATOM      7  H4' DG5 X   1      51.410  17.523  13.341  0.00  0.00            
ATOM      8  O4' DG5 X   1      50.052  19.003  13.520  0.00  0.00            
ATOM      9  C1' DG5 X   1      49.816  19.460  14.848  0.00  0.00            
ATOM     10  H1' DG5 X   1      50.794  19.697  15.266  0.00  0.00            
ATOM     11  N9  DG5 X   1      48.915  20.567  14.933  0.00  0.00            
ATOM     12  C8  DG5 X   1      47.537  20.627  14.986  0.00  0.00            
ATOM     13  H8  DG5 X   1      46.935  19.746  15.159  0.00  0.00            
ATOM     14  N7  DG5 X   1      47.074  21.851  15.012  0.00  0.00            
ATOM     15  C5  DG5 X   1      48.214  22.685  14.853  0.00  0.00            
ATOM     16  C6  DG5 X   1      48.417  24.096  14.618  0.00  0.00            
ATOM     17  O6  DG5 X   1      47.605  24.925  14.343  0.00  0.00            
ATOM     18  N1  DG5 X   1      49.782  24.472  14.684  0.00  0.00            
ATOM     19  H1  DG5 X   1      49.850  25.476  14.599  0.00  0.00            
ATOM     20  C2  DG5 X   1      50.795  23.677  14.946  0.00  0.00            
ATOM     21  N2  DG5 X   1      52.023  24.146  14.799  0.00  0.00            
ATOM     22  H21 DG5 X   1      52.274  25.121  14.723  0.00  0.00            
ATOM     23  H22 DG5 X   1      52.720  23.480  15.101  0.00  0.00            
ATOM     24  N3  DG5 X   1      50.646  22.365  14.954  0.00  0.00            
ATOM     25  C4  DG5 X   1      49.324  21.878  14.879  0.00  0.00            
ATOM     26  C3' DG5 X   1      49.932  17.033  14.893  0.00  0.00            
ATOM     27  H3' DG5 X   1      49.156  16.287  14.723  0.00  0.00            
ATOM     28  C2' DG5 X   1      49.276  18.209  15.615  0.00  0.00            
ATOM     29  H2' DG5 X   1      48.201  18.092  15.478  0.00  0.00            
ATOM     30 H2'' DG5 X   1      49.625  18.240  16.647  0.00  0.00            
ATOM     31  O3' DG5 X   1      51.136  16.355  15.399  0.00  0.00            
ATOM     32  P   DC  X   2      51.715  16.367  16.872  0.00  0.00            
ATOM     33  OP1 DC  X   2      52.660  15.273  16.926  0.00  0.00            
ATOM     34  OP2 DC  X   2      50.548  16.418  17.775  0.00  0.00            
ATOM     35  O5' DC  X   2      52.516  17.720  16.960  0.00  0.00            
ATOM     36  C5' DC  X   2      53.464  18.096  16.016  0.00  0.00            
ATOM     37  H5' DC  X   2      52.993  18.451  15.100  0.00  0.00            
ATOM     38 H5'' DC  X   2      54.063  17.318  15.544  0.00  0.00            
ATOM     39  C4' DC  X   2      54.379  19.209  16.632  0.00  0.00            
ATOM     40  H4' DC  X   2      55.157  19.249  15.869  0.00  0.00            
ATOM     41  O4' DC  X   2      53.661  20.471  16.598  0.00  0.00            
ATOM     42  C1' DC  X   2      53.748  21.050  17.908  0.00  0.00            
ATOM     43  H1' DC  X   2      54.538  21.795  18.007  0.00  0.00            
ATOM     44  N1  DC  X   2      52.356  21.575  18.070  0.00  0.00            
ATOM     45  C6  DC  X   2      51.190  20.796  18.058  0.00  0.00            
ATOM     46  H6  DC  X   2      51.339  19.748  17.843  0.00  0.00            
ATOM     47  C5  DC  X   2      49.995  21.367  18.208  0.00  0.00            
ATOM     48  H5  DC  X   2      49.144  20.704  18.167  0.00  0.00            
ATOM     49  C4  DC  X   2      49.902  22.767  18.299  0.00  0.00            
ATOM     50  N4  DC  X   2      48.747  23.380  18.224  0.00  0.00            
ATOM     51  H41 DC  X   2      48.721  24.389  18.261  0.00  0.00            
ATOM     52  H42 DC  X   2      47.848  22.959  18.038  0.00  0.00            
ATOM     53  N3  DC  X   2      50.997  23.485  18.167  0.00  0.00            
ATOM     54  C2  DC  X   2      52.191  22.953  18.015  0.00  0.00            
ATOM     55  O2  DC  X   2      53.119  23.752  17.740  0.00  0.00            
ATOM     56  C3' DC  X   2      54.923  19.063  18.095  0.00  0.00            
ATOM     57  H3' DC  X   2      54.862  18.009  18.367  0.00  0.00            
ATOM     58  C2' DC  X   2      54.055  20.012  18.955  0.00  0.00            
ATOM     59  H2' DC  X   2      53.143  19.560  19.346  0.00  0.00            
ATOM     60 H2'' DC  X   2      54.593  20.388  19.826  0.00  0.00            
ATOM     61  O3' DC  X   2      56.323  19.494  18.180  0.00  0.00            
ATOM     62  P   DG  X   3      57.198  19.238  19.524  0.00  0.00            
ATOM     63  OP1 DG  X   3      58.559  18.964  19.104  0.00  0.00            
ATOM     64  OP2 DG  X   3      56.574  18.200  20.425  0.00  0.00            
ATOM     65  O5' DG  X   3      57.136  20.605  20.290  0.00  0.00            
ATOM     66  C5' DG  X   3      57.294  21.834  19.573  0.00  0.00            
ATOM     67  H5' DG  X   3      56.902  21.788  18.557  0.00  0.00            
ATOM     68 H5'' DG  X   3      58.378  21.932  19.508  0.00  0.00            
ATOM     69  C4' DG  X   3      56.766  23.103  20.195  0.00  0.00            
ATOM     70  H4' DG  X   3      57.278  23.912  19.674  0.00  0.00            
ATOM     71  O4' DG  X   3      55.377  23.265  19.880  0.00  0.00            
ATOM     72  C1' DG  X   3      54.886  23.772  21.102  0.00  0.00            
ATOM     73  H1' DG  X   3      54.976  24.857  21.059  0.00  0.00            
ATOM     74  N9  DG  X   3      53.503  23.476  21.195  0.00  0.00            
ATOM     75  C8  DG  X   3      52.885  22.269  21.379  0.00  0.00            
ATOM     76  H8  DG  X   3      53.436  21.353  21.531  0.00  0.00            
ATOM     77  N7  DG  X   3      51.560  22.313  21.369  0.00  0.00            
ATOM     78  C5  DG  X   3      51.358  23.733  21.243  0.00  0.00            
ATOM     79  C6  DG  X   3      50.166  24.577  21.460  0.00  0.00            
ATOM     80  O6  DG  X   3      49.047  24.193  21.558  0.00  0.00            
ATOM     81  N1  DG  X   3      50.331  25.951  21.453  0.00  0.00            
ATOM     82  H1  DG  X   3      49.510  26.514  21.622  0.00  0.00            
ATOM     83  C2  DG  X   3      51.554  26.497  21.345  0.00  0.00            
ATOM     84  N2  DG  X   3      51.582  27.804  21.182  0.00  0.00            
ATOM     85  H21 DG  X   3      50.769  28.404  21.197  0.00  0.00            
ATOM     86  H22 DG  X   3      52.497  28.232  21.185  0.00  0.00            
ATOM     87  N3  DG  X   3      52.703  25.789  21.189  0.00  0.00            
ATOM     88  C4  DG  X   3      52.548  24.417  21.186  0.00  0.00            
ATOM     89  C3' DG  X   3      57.165  23.310  21.594  0.00  0.00            
ATOM     90  H3' DG  X   3      57.861  22.569  21.987  0.00  0.00            
ATOM     91  C2' DG  X   3      55.762  23.143  22.218  0.00  0.00            
ATOM     92  H2' DG  X   3      55.571  22.084  22.394  0.00  0.00            
ATOM     93 H2'' DG  X   3      55.695  23.674  23.167  0.00  0.00            
ATOM     94  O3' DG  X   3      57.609  24.649  21.906  0.00  0.00            
ATOM     95  P   DC  X   4      58.366  25.185  23.180  0.00  0.00            
ATOM     96  OP1 DC  X   4      59.520  25.911  22.607  0.00  0.00            
ATOM     97  OP2 DC  X   4      58.663  24.086  24.088  0.00  0.00            
ATOM     98  O5' DC  X   4      57.350  26.241  23.916  0.00  0.00            
ATOM     99  C5' DC  X   4      57.252  27.653  23.424  0.00  0.00            
ATOM    100  H5' DC  X   4      56.808  27.585  22.431  0.00  0.00            
ATOM    101 H5'' DC  X   4      58.241  28.111  23.451  0.00  0.00            
ATOM    102  C4' DC  X   4      56.401  28.535  24.310  0.00  0.00            
ATOM    103  H4' DC  X   4      56.438  29.534  23.875  0.00  0.00            
ATOM    104  O4' DC  X   4      55.092  27.998  24.183  0.00  0.00            
ATOM    105  C1' DC  X   4      54.632  27.533  25.456  0.00  0.00            
ATOM    106  H1' DC  X   4      54.059  28.390  25.812  0.00  0.00            
ATOM    107  N1  DC  X   4      53.857  26.343  25.378  0.00  0.00            
ATOM    108  C6  DC  X   4      54.355  25.018  25.224  0.00  0.00            
ATOM    109  H6  DC  X   4      55.373  24.886  24.886  0.00  0.00            
ATOM    110  C5  DC  X   4      53.454  24.015  25.340  0.00  0.00            
ATOM    111  H5  DC  X   4      53.820  23.009  25.192  0.00  0.00            
ATOM    112  C4  DC  X   4      52.087  24.223  25.490  0.00  0.00            
ATOM    113  N4  DC  X   4      51.207  23.343  25.392  0.00  0.00            
ATOM    114  H41 DC  X   4      50.233  23.582  25.510  0.00  0.00            
ATOM    115  H42 DC  X   4      51.493  22.377  25.315  0.00  0.00            
ATOM    116  N3  DC  X   4      51.557  25.456  25.614  0.00  0.00            
ATOM    117  C2  DC  X   4      52.453  26.457  25.429  0.00  0.00            
ATOM    118  O2  DC  X   4      51.925  27.551  25.167  0.00  0.00            
ATOM    119  C3' DC  X   4      56.732  28.378  25.772  0.00  0.00            
ATOM    120  H3' DC  X   4      57.783  28.100  25.844  0.00  0.00            
ATOM    121  C2' DC  X   4      55.864  27.343  26.344  0.00  0.00            
ATOM    122  H2' DC  X   4      56.323  26.358  26.268  0.00  0.00            
ATOM    123 H2'' DC  X   4      55.557  27.458  27.383  0.00  0.00            
ATOM    124  O3' DC  X   4      56.318  29.503  26.574  0.00  0.00            
ATOM    125  P   DG  X   5      57.249  30.742  26.590  0.00  0.00            
ATOM    126  OP1 DG  X   5      57.880  30.926  25.268  0.00  0.00            
ATOM    127  OP2 DG  X   5      58.137  30.696  27.775  0.00  0.00            
ATOM    128  O5' DG  X   5      56.110  31.853  26.792  0.00  0.00            
ATOM    129  C5' DG  X   5      55.348  32.262  25.659  0.00  0.00            
ATOM    130  H5' DG  X   5      54.985  31.397  25.103  0.00  0.00            
ATOM    131 H5'' DG  X   5      55.993  32.914  25.070  0.00  0.00            
ATOM    132  C4' DG  X   5      54.212  33.203  25.952  0.00  0.00            
ATOM    133  H4' DG  X   5      54.008  33.694  25.000  0.00  0.00            
ATOM    134  O4' DG  X   5      52.979  32.520  26.196  0.00  0.00            
ATOM    135  C1' DG  X   5      52.825  32.389  27.596  0.00  0.00            
ATOM    136  H1' DG  X   5      51.911  32.911  27.878  0.00  0.00            
ATOM    137  N9  DG  X   5      52.678  30.995  27.898  0.00  0.00            
ATOM    138  C8  DG  X   5      53.705  30.146  28.146  0.00  0.00            
ATOM    139  H8  DG  X   5      54.748  30.423  28.122  0.00  0.00            
ATOM    140  N7  DG  X   5      53.343  28.895  28.326  0.00  0.00            
ATOM    141  C5  DG  X   5      51.944  28.969  28.376  0.00  0.00            
ATOM    142  C6  DG  X   5      50.860  28.063  28.623  0.00  0.00            
ATOM    143  O6  DG  X   5      50.918  26.863  28.796  0.00  0.00            
ATOM    144  N1  DG  X   5      49.613  28.656  28.669  0.00  0.00            
ATOM    145  H1  DG  X   5      48.782  28.084  28.734  0.00  0.00            
ATOM    146  C2  DG  X   5      49.344  29.936  28.411  0.00  0.00            
ATOM    147  N2  DG  X   5      48.110  30.312  28.278  0.00  0.00            
ATOM    148  H21 DG  X   5      47.467  29.565  28.059  0.00  0.00            
ATOM    149  H22 DG  X   5      47.987  31.221  27.855  0.00  0.00            
ATOM    150  N3  DG  X   5      50.287  30.818  28.142  0.00  0.00            
ATOM    151  C4  DG  X   5      51.576  30.266  28.149  0.00  0.00            
ATOM    152  C3' DG  X   5      54.376  34.199  27.113  0.00  0.00            
ATOM    153  H3' DG  X   5      55.414  34.508  27.239  0.00  0.00            
ATOM    154  C2' DG  X   5      53.905  33.278  28.200  0.00  0.00            
ATOM    155  H2' DG  X   5      54.678  32.630  28.614  0.00  0.00            
ATOM    156 H2'' DG  X   5      53.383  33.746  29.035  0.00  0.00            
ATOM    157  O3' DG  X   5      53.456  35.249  27.025  0.00  0.00            
ATOM    158  P   DC  X   6      53.344  36.479  28.097  0.00  0.00            
ATOM    159  OP1 DC  X   6      52.997  37.759  27.382  0.00  0.00            
ATOM    160  OP2 DC  X   6      54.538  36.499  28.939  0.00  0.00            
ATOM    161  O5' DC  X   6      52.113  36.011  28.944  0.00  0.00            
ATOM    162  C5' DC  X   6      50.805  35.927  28.340  0.00  0.00            
ATOM    163  H5' DC  X   6      50.871  35.475  27.351  0.00  0.00            
ATOM    164 H5'' DC  X   6      50.421  36.944  28.272  0.00  0.00            
ATOM    165  C4' DC  X   6      49.821  35.119  29.236  0.00  0.00            
ATOM    166  H4' DC  X   6      48.786  35.227  28.910  0.00  0.00            
ATOM    167  O4' DC  X   6      50.191  33.775  29.465  0.00  0.00            
ATOM    168  C1' DC  X   6      49.823  33.537  30.787  0.00  0.00            
ATOM    169  H1' DC  X   6      48.742  33.399  30.749  0.00  0.00            
ATOM    170  N1  DC  X   6      50.486  32.230  31.166  0.00  0.00            
ATOM    171  C6  DC  X   6      51.867  32.161  31.287  0.00  0.00            
ATOM    172  H6  DC  X   6      52.420  33.067  31.093  0.00  0.00            
ATOM    173  C5  DC  X   6      52.439  30.908  31.543  0.00  0.00            
ATOM    174  H5  DC  X   6      53.511  30.802  31.620  0.00  0.00            
ATOM    175  C4  DC  X   6      51.579  29.801  31.703  0.00  0.00            
ATOM    176  N4  DC  X   6      52.113  28.631  32.031  0.00  0.00            
ATOM    177  H41 DC  X   6      51.514  27.821  32.094  0.00  0.00            
ATOM    178  H42 DC  X   6      53.111  28.582  32.180  0.00  0.00            
ATOM    179  N3  DC  X   6      50.271  29.864  31.633  0.00  0.00            
ATOM    180  C2  DC  X   6      49.731  31.089  31.398  0.00  0.00            
ATOM    181  O2  DC  X   6      48.528  31.111  31.502  0.00  0.00            
ATOM    182  C3' DC  X   6      49.812  35.805  30.632  0.00  0.00            
ATOM    183  H3' DC  X   6      50.544  36.611  30.589  0.00  0.00            
ATOM    184  C2' DC  X   6      50.090  34.712  31.685  0.00  0.00            
ATOM    185  H2' DC  X   6      51.113  34.820  32.045  0.00  0.00            
ATOM    186 H2'' DC  X   6      49.295  34.659  32.429  0.00  0.00            
ATOM    187  O3' DC  X   6      48.478  36.276  30.925  0.00  0.00            
ATOM    188  P   DG  X   7      48.081  37.194  32.168  0.00  0.00            
ATOM    189  OP1 DG  X   7      47.086  38.143  31.621  0.00  0.00            
ATOM    190  OP2 DG  X   7      49.245  37.715  32.940  0.00  0.00            
ATOM    191  O5' DG  X   7      47.240  36.154  33.084  0.00  0.00            
ATOM    192  C5' DG  X   7      45.991  35.669  32.688  0.00  0.00            
ATOM    193  H5' DG  X   7      46.026  34.978  31.845  0.00  0.00            
ATOM    194 H5'' DG  X   7      45.354  36.539  32.530  0.00  0.00            
ATOM    195  C4' DG  X   7      45.422  34.780  33.870  0.00  0.00            
ATOM    196  H4' DG  X   7      44.367  34.625  33.649  0.00  0.00            
ATOM    197  O4' DG  X   7      46.100  33.584  33.819  0.00  0.00            
ATOM    198  C1' DG  X   7      46.643  33.237  35.063  0.00  0.00            
ATOM    199  H1' DG  X   7      45.923  32.637  35.620  0.00  0.00            
ATOM    200  N9  DG  X   7      47.993  32.611  34.802  0.00  0.00            
ATOM    201  C8  DG  X   7      49.300  33.095  34.779  0.00  0.00            
ATOM    202  H8  DG  X   7      49.529  34.149  34.746  0.00  0.00            
ATOM    203  N7  DG  X   7      50.200  32.134  34.925  0.00  0.00            
ATOM    204  C5  DG  X   7      49.478  30.926  34.938  0.00  0.00            
ATOM    205  C6  DG  X   7      49.985  29.590  35.145  0.00  0.00            
ATOM    206  O6  DG  X   7      51.137  29.236  35.264  0.00  0.00            
ATOM    207  N1  DG  X   7      48.994  28.637  35.184  0.00  0.00            
ATOM    208  H1  DG  X   7      49.209  27.669  34.993  0.00  0.00            
ATOM    209  C2  DG  X   7      47.654  28.953  35.126  0.00  0.00            
ATOM    210  N2  DG  X   7      46.799  27.971  35.259  0.00  0.00            
ATOM    211  H21 DG  X   7      47.144  27.022  35.299  0.00  0.00            
ATOM    212  H22 DG  X   7      45.805  28.121  35.359  0.00  0.00            
ATOM    213  N3  DG  X   7      47.177  30.208  35.047  0.00  0.00            
ATOM    214  C4  DG  X   7      48.158  31.220  34.904  0.00  0.00            
ATOM    215  C3' DG  X   7      45.548  35.309  35.329  0.00  0.00            
ATOM    216  H3' DG  X   7      45.810  36.367  35.363  0.00  0.00            
ATOM    217  C2' DG  X   7      46.768  34.525  35.868  0.00  0.00            
ATOM    218  H2' DG  X   7      47.601  35.131  35.513  0.00  0.00            
ATOM    219 H2'' DG  X   7      46.601  34.246  36.909  0.00  0.00            
ATOM    220  O3' DG  X   7      44.297  35.091  35.896  0.00  0.00            
ATOM    221  P   DC  X   8      43.962  35.423  37.482  0.00  0.00            
ATOM    222  OP1 DC  X   8      42.560  35.762  37.582  0.00  0.00            
ATOM    223  OP2 DC  X   8      44.940  36.439  37.953  0.00  0.00            
ATOM    224  O5' DC  X   8      44.277  34.053  38.242  0.00  0.00            
ATOM    225  C5' DC  X   8      43.364  32.960  38.098  0.00  0.00            
ATOM    226  H5' DC  X   8      43.019  32.857  37.069  0.00  0.00            
ATOM    227 H5'' DC  X   8      42.452  33.207  38.641  0.00  0.00            
ATOM    228  C4' DC  X   8      43.850  31.561  38.571  0.00  0.00            
ATOM    229  H4' DC  X   8      43.076  30.834  38.324  0.00  0.00            
ATOM    230  O4' DC  X   8      45.144  31.278  37.906  0.00  0.00            
ATOM    231  C1' DC  X   8      45.891  30.670  38.900  0.00  0.00            
ATOM    232  H1' DC  X   8      45.654  29.607  38.940  0.00  0.00            
ATOM    233  N1  DC  X   8      47.310  30.742  38.688  0.00  0.00            
ATOM    234  C6  DC  X   8      48.051  31.943  38.699  0.00  0.00            
ATOM    235  H6  DC  X   8      47.512  32.872  38.812  0.00  0.00            
ATOM    236  C5  DC  X   8      49.418  31.961  38.548  0.00  0.00            
ATOM    237  H5  DC  X   8      50.051  32.833  38.468  0.00  0.00            
ATOM    238  C4  DC  X   8      50.087  30.692  38.492  0.00  0.00            
ATOM    239  N4  DC  X   8      51.376  30.610  38.371  0.00  0.00            
ATOM    240  H41 DC  X   8      51.704  29.685  38.133  0.00  0.00            
ATOM    241  H42 DC  X   8      51.826  31.403  37.937  0.00  0.00            
ATOM    242  N3  DC  X   8      49.411  29.503  38.521  0.00  0.00            
ATOM    243  C2  DC  X   8      48.029  29.468  38.707  0.00  0.00            
ATOM    244  O2  DC  X   8      47.462  28.359  38.926  0.00  0.00            
ATOM    245  C3' DC  X   8      44.009  31.490  40.088  0.00  0.00            
ATOM    246  H3' DC  X   8      43.737  32.380  40.656  0.00  0.00            
ATOM    247  C2' DC  X   8      45.472  31.288  40.271  0.00  0.00            
ATOM    248  H2' DC  X   8      45.857  32.300  40.392  0.00  0.00            
ATOM    249 H2'' DC  X   8      45.692  30.704  41.165  0.00  0.00            
ATOM    250  O3' DC  X   8      43.324  30.322  40.559  0.00  0.00            
ATOM    251  P   DG  X   9      43.025  29.951  42.038  0.00  0.00            
ATOM    252  OP1 DG  X   9      41.582  29.604  42.229  0.00  0.00            
ATOM    253  OP2 DG  X   9      43.626  30.899  42.991  0.00  0.00            
ATOM    254  O5' DG  X   9      43.908  28.643  42.155  0.00  0.00            
ATOM    255  C5' DG  X   9      43.356  27.365  41.886  0.00  0.00            
ATOM    256  H5' DG  X   9      43.252  27.179  40.817  0.00  0.00            
ATOM    257 H5'' DG  X   9      42.299  27.296  42.144  0.00  0.00            
ATOM    258  C4' DG  X   9      43.997  26.216  42.684  0.00  0.00            
ATOM    259  H4' DG  X   9      43.463  25.301  42.425  0.00  0.00            
ATOM    260  O4' DG  X   9      45.327  25.873  42.551  0.00  0.00            
ATOM    261  C1' DG  X   9      45.963  26.367  43.734  0.00  0.00            
ATOM    262  H1' DG  X   9      46.410  25.523  44.259  0.00  0.00            
ATOM    263  N9  DG  X   9      47.109  27.284  43.310  0.00  0.00            
ATOM    264  C8  DG  X   9      47.000  28.585  42.933  0.00  0.00            
ATOM    265  H8  DG  X   9      46.060  29.076  43.136  0.00  0.00            
ATOM    266  N7  DG  X   9      48.024  29.107  42.323  0.00  0.00            
ATOM    267  C5  DG  X   9      48.892  28.022  42.378  0.00  0.00            
ATOM    268  C6  DG  X   9      50.275  27.862  41.866  0.00  0.00            
ATOM    269  O6  DG  X   9      50.966  28.631  41.266  0.00  0.00            
ATOM    270  N1  DG  X   9      50.819  26.674  42.071  0.00  0.00            
ATOM    271  H1  DG  X   9      51.723  26.571  41.633  0.00  0.00            
ATOM    272  C2  DG  X   9      50.175  25.581  42.487  0.00  0.00            
ATOM    273  N2  DG  X   9      50.969  24.583  42.729  0.00  0.00            
ATOM    274  H21 DG  X   9      51.903  24.703  42.364  0.00  0.00            
ATOM    275  H22 DG  X   9      50.675  23.802  43.299  0.00  0.00            
ATOM    276  N3  DG  X   9      48.969  25.685  43.146  0.00  0.00            
ATOM    277  C4  DG  X   9      48.394  26.905  43.002  0.00  0.00            
ATOM    278  C3' DG  X   9      43.760  26.392  44.148  0.00  0.00            
ATOM    279  H3' DG  X   9      42.864  26.994  44.295  0.00  0.00            
ATOM    280  C2' DG  X   9      44.949  27.127  44.648  0.00  0.00            
ATOM    281  H2' DG  X   9      44.786  28.177  44.406  0.00  0.00            
ATOM    282 H2'' DG  X   9      44.975  27.064  45.736  0.00  0.00            
ATOM    283  O3' DG  X   9      43.609  25.098  44.777  0.00  0.00            
ATOM    284  P   DC3 X  10      43.438  24.883  46.309  0.00  0.00            
ATOM    285  OP1 DC3 X  10      42.835  23.567  46.534  0.00  0.00            
ATOM    286  OP2 DC3 X  10      42.848  26.145  46.903  0.00  0.00            
ATOM    287  O5' DC3 X  10      44.958  24.792  46.842  0.00  0.00            
ATOM    288  C5' DC3 X  10      45.606  23.596  47.056  0.00  0.00            
ATOM    289  H5' DC3 X  10      45.741  23.001  46.153  0.00  0.00            
ATOM    290 H5'' DC3 X  10      44.989  23.101  47.806  0.00  0.00            
ATOM    291  C4' DC3 X  10      47.010  23.700  47.631  0.00  0.00            
ATOM    292  H4' DC3 X  10      47.461  22.711  47.712  0.00  0.00            
ATOM    293  O4' DC3 X  10      47.852  24.556  46.769  0.00  0.00            
ATOM    294  C1' DC3 X  10      48.379  25.591  47.618  0.00  0.00            
ATOM    295  H1' DC3 X  10      49.205  25.194  48.208  0.00  0.00            
ATOM    296  N1  DC3 X  10      48.846  26.797  46.822  0.00  0.00            
ATOM    297  C6  DC3 X  10      48.079  27.948  46.744  0.00  0.00            
ATOM    298  H6  DC3 X  10      47.083  28.070  47.145  0.00  0.00            
ATOM    299  C5  DC3 X  10      48.564  28.952  45.922  0.00  0.00            
ATOM    300  H5  DC3 X  10      47.983  29.861  45.872  0.00  0.00            
ATOM    301  C4  DC3 X  10      49.847  28.726  45.380  0.00  0.00            
ATOM    302  N4  DC3 X  10      50.329  29.714  44.732  0.00  0.00            
ATOM    303  H41 DC3 X  10      51.288  29.742  44.416  0.00  0.00            
ATOM    304  H42 DC3 X  10      49.643  30.398  44.446  0.00  0.00            
ATOM    305  N3  DC3 X  10      50.581  27.695  45.444  0.00  0.00            
ATOM    306  C2  DC3 X  10      50.053  26.626  46.111  0.00  0.00            
ATOM    307  O2  DC3 X  10      50.727  25.606  46.204  0.00  0.00            
ATOM    308  C3' DC3 X  10      46.970  24.372  48.992  0.00  0.00            
ATOM    309  H3' DC3 X  10      45.993  24.350  49.474  0.00  0.00            
ATOM    310  C2' DC3 X  10      47.288  25.805  48.604  0.00  0.00            
ATOM    311  H2' DC3 X  10      46.437  26.205  48.053  0.00  0.00            
ATOM    312 H2'' DC3 X  10      47.434  26.519  49.414  0.00  0.00            
ATOM    313  O3' DC3 X  10      47.921  23.910  49.958  0.00  0.00            
ATOM    314 HO3' DC3 X  10      48.319  23.093  49.649  0.00  0.00            
ATOM    315 HO5' DG5 X  11      61.184  30.438  44.360  0.00  0.00            
ATOM    316  O5' DG5 X  11      60.611  29.668  44.382  0.00  0.00            
ATOM    317  C5' DG5 X  11      61.128  28.779  45.429  0.00  0.00            
ATOM    318  H5' DG5 X  11      61.017  29.153  46.447  0.00  0.00            
ATOM    319 H5'' DG5 X  11      62.214  28.720  45.368  0.00  0.00            
ATOM    320  C4' DG5 X  11      60.461  27.326  45.423  0.00  0.00            
ATOM    321  H4' DG5 X  11      60.776  26.688  46.248  0.00  0.00            
ATOM    322  O4' DG5 X  11      59.074  27.437  45.565  0.00  0.00            
ATOM    323  C1' DG5 X  11      58.397  27.014  44.328  0.00  0.00            
ATOM    324  H1' DG5 X  11      57.998  26.032  44.584  0.00  0.00            
ATOM    325  N9  DG5 X  11      57.310  27.923  43.935  0.00  0.00            
ATOM    326  C8  DG5 X  11      57.397  29.151  43.345  0.00  0.00            
ATOM    327  H8  DG5 X  11      58.300  29.660  43.040  0.00  0.00            
ATOM    328  N7  DG5 X  11      56.204  29.756  43.127  0.00  0.00            
ATOM    329  C5  DG5 X  11      55.270  28.831  43.688  0.00  0.00            
ATOM    330  C6  DG5 X  11      53.845  28.901  43.939  0.00  0.00            
ATOM    331  O6  DG5 X  11      53.131  29.874  43.725  0.00  0.00            
ATOM    332  N1  DG5 X  11      53.330  27.721  44.465  0.00  0.00            
ATOM    333  H1  DG5 X  11      52.347  27.678  44.693  0.00  0.00            
ATOM    334  C2  DG5 X  11      54.018  26.563  44.713  0.00  0.00            
ATOM    335  N2  DG5 X  11      53.369  25.560  45.251  0.00  0.00            
ATOM    336  H21 DG5 X  11      52.374  25.639  45.408  0.00  0.00            
ATOM    337  H22 DG5 X  11      53.916  24.826  45.678  0.00  0.00            
ATOM    338  N3  DG5 X  11      55.453  26.600  44.724  0.00  0.00            
ATOM    339  C4  DG5 X  11      55.934  27.663  44.098  0.00  0.00            
ATOM    340  C3' DG5 X  11      60.804  26.635  44.041  0.00  0.00            
ATOM    341  H3' DG5 X  11      61.551  27.169  43.453  0.00  0.00            
ATOM    342  C2' DG5 X  11      59.473  26.794  43.245  0.00  0.00            
ATOM    343  H2' DG5 X  11      59.620  27.629  42.560  0.00  0.00            
ATOM    344 H2'' DG5 X  11      59.181  26.018  42.537  0.00  0.00            
ATOM    345  O3' DG5 X  11      61.162  25.321  44.354  0.00  0.00            
ATOM    346  P   DC  X  12      61.470  24.187  43.219  0.00  0.00            
ATOM    347  OP1 DC  X  12      61.920  22.934  43.889  0.00  0.00            
ATOM    348  OP2 DC  X  12      62.346  24.826  42.220  0.00  0.00            
ATOM    349  O5' DC  X  12      60.113  23.704  42.537  0.00  0.00            
ATOM    350  C5' DC  X  12      59.091  23.090  43.350  0.00  0.00            
ATOM    351  H5' DC  X  12      58.902  23.656  44.261  0.00  0.00            
ATOM    352 H5'' DC  X  12      59.522  22.115  43.580  0.00  0.00            
ATOM    353  C4' DC  X  12      57.787  22.754  42.622  0.00  0.00            
ATOM    354  H4' DC  X  12      57.157  22.096  43.220  0.00  0.00            
ATOM    355  O4' DC  X  12      57.056  23.917  42.484  0.00  0.00            
ATOM    356  C1' DC  X  12      56.222  23.656  41.423  0.00  0.00            
ATOM    357  H1' DC  X  12      55.476  22.895  41.651  0.00  0.00            
ATOM    358  N1  DC  X  12      55.562  24.909  41.044  0.00  0.00            
ATOM    359  C6  DC  X  12      56.207  25.887  40.282  0.00  0.00            
ATOM    360  H6  DC  X  12      57.183  25.650  39.885  0.00  0.00            
ATOM    361  C5  DC  X  12      55.626  27.063  40.072  0.00  0.00            
ATOM    362  H5  DC  X  12      56.159  27.825  39.524  0.00  0.00            
ATOM    363  C4  DC  X  12      54.376  27.350  40.698  0.00  0.00            
ATOM    364  N4  DC  X  12      53.657  28.295  40.393  0.00  0.00            
ATOM    365  H41 DC  X  12      52.754  28.425  40.827  0.00  0.00            
ATOM    366  H42 DC  X  12      53.790  28.705  39.479  0.00  0.00            
ATOM    367  N3  DC  X  12      53.719  26.447  41.380  0.00  0.00            
ATOM    368  C2  DC  X  12      54.303  25.246  41.530  0.00  0.00            
ATOM    369  O2  DC  X  12      53.668  24.382  42.160  0.00  0.00            
ATOM    370  C3' DC  X  12      58.060  22.119  41.217  0.00  0.00            
ATOM    371  H3' DC  X  12      59.127  22.106  40.996  0.00  0.00            
ATOM    372  C2' DC  X  12      57.249  23.157  40.417  0.00  0.00            
ATOM    373  H2' DC  X  12      57.909  23.955  40.078  0.00  0.00            
ATOM    374 H2'' DC  X  12      56.815  22.598  39.588  0.00  0.00            
ATOM    375  O3' DC  X  12      57.480  20.851  41.116  0.00  0.00            
ATOM    376  P   DG  X  13      57.518  20.015  39.745  0.00  0.00            
ATOM    377  OP1 DG  X  13      57.514  18.613  40.079  0.00  0.00            
ATOM    378  OP2 DG  X  13      58.563  20.482  38.823  0.00  0.00            
ATOM    379  O5' DG  X  13      56.044  20.366  39.098  0.00  0.00            
ATOM    380  C5' DG  X  13      54.809  20.027  39.769  0.00  0.00            
ATOM    381  H5' DG  X  13      54.805  20.429  40.782  0.00  0.00            
ATOM    382 H5'' DG  X  13      54.628  18.954  39.719  0.00  0.00            
ATOM    383  C4' DG  X  13      53.564  20.510  39.087  0.00  0.00            
ATOM    384  H4' DG  X  13      52.771  20.072  39.692  0.00  0.00            
ATOM    385  O4' DG  X  13      53.416  21.892  39.104  0.00  0.00            
ATOM    386  C1' DG  X  13      52.871  22.400  37.978  0.00  0.00            
ATOM    387  H1' DG  X  13      51.790  22.260  38.002  0.00  0.00            
ATOM    388  N9  DG  X  13      53.201  23.871  37.859  0.00  0.00            
ATOM    389  C8  DG  X  13      54.425  24.409  37.524  0.00  0.00            
ATOM    390  H8  DG  X  13      55.276  23.750  37.433  0.00  0.00            
ATOM    391  N7  DG  X  13      54.417  25.712  37.340  0.00  0.00            
ATOM    392  C5  DG  X  13      53.098  26.023  37.678  0.00  0.00            
ATOM    393  C6  DG  X  13      52.410  27.328  37.724  0.00  0.00            
ATOM    394  O6  DG  X  13      52.856  28.417  37.463  0.00  0.00            
ATOM    395  N1  DG  X  13      51.072  27.232  38.110  0.00  0.00            
ATOM    396  H1  DG  X  13      50.591  28.099  38.298  0.00  0.00            
ATOM    397  C2  DG  X  13      50.475  26.054  38.464  0.00  0.00            
ATOM    398  N2  DG  X  13      49.322  26.205  39.108  0.00  0.00            
ATOM    399  H21 DG  X  13      48.796  27.059  38.987  0.00  0.00            
ATOM    400  H22 DG  X  13      48.909  25.340  39.429  0.00  0.00            
ATOM    401  N3  DG  X  13      51.076  24.852  38.426  0.00  0.00            
ATOM    402  C4  DG  X  13      52.384  24.953  37.960  0.00  0.00            
ATOM    403  C3' DG  X  13      53.364  20.062  37.617  0.00  0.00            
ATOM    404  H3' DG  X  13      54.080  19.328  37.246  0.00  0.00            
ATOM    405  C2' DG  X  13      53.394  21.412  36.886  0.00  0.00            
ATOM    406  H2' DG  X  13      54.437  21.635  36.663  0.00  0.00            
ATOM    407 H2'' DG  X  13      52.844  21.532  35.953  0.00  0.00            
ATOM    408  O3' DG  X  13      52.120  19.400  37.605  0.00  0.00            
ATOM    409  P   DC  X  14      51.510  18.834  36.170  0.00  0.00            
ATOM    410  OP1 DC  X  14      51.090  17.436  36.361  0.00  0.00            
ATOM    411  OP2 DC  X  14      52.420  19.233  35.034  0.00  0.00            
ATOM    412  O5' DC  X  14      50.172  19.743  36.149  0.00  0.00            
ATOM    413  C5' DC  X  14      49.258  19.695  37.201  0.00  0.00            
ATOM    414  H5' DC  X  14      49.591  20.086  38.162  0.00  0.00            
ATOM    415 H5'' DC  X  14      48.914  18.716  37.536  0.00  0.00            
ATOM    416  C4' DC  X  14      48.023  20.592  36.750  0.00  0.00            
ATOM    417  H4' DC  X  14      47.197  20.444  37.446  0.00  0.00            
ATOM    418  O4' DC  X  14      48.489  21.980  36.799  0.00  0.00            
ATOM    419  C1' DC  X  14      48.144  22.630  35.568  0.00  0.00            
ATOM    420  H1' DC  X  14      47.181  23.097  35.778  0.00  0.00            
ATOM    421  N1  DC  X  14      49.254  23.593  35.284  0.00  0.00            
ATOM    422  C6  DC  X  14      50.530  23.157  35.237  0.00  0.00            
ATOM    423  H6  DC  X  14      50.743  22.099  35.287  0.00  0.00            
ATOM    424  C5  DC  X  14      51.523  24.109  34.998  0.00  0.00            
ATOM    425  H5  DC  X  14      52.563  23.836  34.900  0.00  0.00            
ATOM    426  C4  DC  X  14      51.099  25.436  34.854  0.00  0.00            
ATOM    427  N4  DC  X  14      51.839  26.481  34.650  0.00  0.00            
ATOM    428  H41 DC  X  14      51.502  27.419  34.812  0.00  0.00            
ATOM    429  H42 DC  X  14      52.848  26.461  34.652  0.00  0.00            
ATOM    430  N3  DC  X  14      49.834  25.839  34.917  0.00  0.00            
ATOM    431  C2  DC  X  14      48.932  24.962  35.243  0.00  0.00            
ATOM    432  O2  DC  X  14      47.800  25.402  35.534  0.00  0.00            
ATOM    433  C3' DC  X  14      47.548  20.377  35.294  0.00  0.00            
ATOM    434  H3' DC  X  14      47.904  19.467  34.812  0.00  0.00            
ATOM    435  C2' DC  X  14      48.053  21.572  34.515  0.00  0.00            
ATOM    436  H2' DC  X  14      49.064  21.407  34.143  0.00  0.00            
ATOM    437 H2'' DC  X  14      47.435  21.857  33.664  0.00  0.00            
ATOM    438  O3' DC  X  14      46.137  20.233  35.318  0.00  0.00            
ATOM    439  P   DG  X  15      45.114  20.167  34.075  0.00  0.00            
ATOM    440  OP1 DG  X  15      43.922  19.510  34.499  0.00  0.00            
ATOM    441  OP2 DG  X  15      45.751  19.654  32.849  0.00  0.00            
ATOM    442  O5' DG  X  15      44.745  21.680  33.862  0.00  0.00            
ATOM    443  C5' DG  X  15      43.703  22.275  34.635  0.00  0.00            
ATOM    444  H5' DG  X  15      44.082  22.548  35.620  0.00  0.00            
ATOM    445 H5'' DG  X  15      42.959  21.576  35.017  0.00  0.00            
ATOM    446  C4' DG  X  15      42.900  23.426  34.005  0.00  0.00            
ATOM    447  H4' DG  X  15      42.056  23.809  34.578  0.00  0.00            
ATOM    448  O4' DG  X  15      43.816  24.502  33.763  0.00  0.00            
ATOM    449  C1' DG  X  15      44.107  24.619  32.388  0.00  0.00            
ATOM    450  H1' DG  X  15      43.685  25.569  32.061  0.00  0.00            
ATOM    451  N9  DG  X  15      45.554  24.667  32.193  0.00  0.00            
ATOM    452  C8  DG  X  15      46.480  23.717  32.060  0.00  0.00            
ATOM    453  H8  DG  X  15      46.312  22.651  32.009  0.00  0.00            
ATOM    454  N7  DG  X  15      47.684  24.135  31.793  0.00  0.00            
ATOM    455  C5  DG  X  15      47.562  25.540  31.822  0.00  0.00            
ATOM    456  C6  DG  X  15      48.510  26.601  31.696  0.00  0.00            
ATOM    457  O6  DG  X  15      49.764  26.553  31.687  0.00  0.00            
ATOM    458  N1  DG  X  15      47.939  27.868  31.768  0.00  0.00            
ATOM    459  H1  DG  X  15      48.587  28.642  31.741  0.00  0.00            
ATOM    460  C2  DG  X  15      46.625  28.052  31.722  0.00  0.00            
ATOM    461  N2  DG  X  15      46.226  29.315  31.596  0.00  0.00            
ATOM    462  H21 DG  X  15      47.006  29.956  31.557  0.00  0.00            
ATOM    463  H22 DG  X  15      45.259  29.606  31.631  0.00  0.00            
ATOM    464  N3  DG  X  15      45.741  27.108  31.908  0.00  0.00            
ATOM    465  C4  DG  X  15      46.239  25.850  32.005  0.00  0.00            
ATOM    466  C3' DG  X  15      42.262  23.091  32.625  0.00  0.00            
ATOM    467  H3' DG  X  15      42.109  22.013  32.560  0.00  0.00            
ATOM    468  C2' DG  X  15      43.428  23.482  31.704  0.00  0.00            
ATOM    469  H2' DG  X  15      44.065  22.618  31.515  0.00  0.00            
ATOM    470 H2'' DG  X  15      43.105  23.804  30.714  0.00  0.00            
ATOM    471  O3' DG  X  15      41.049  23.812  32.433  0.00  0.00            
ATOM    472  P   DC  X  16      40.250  23.859  31.063  0.00  0.00            
ATOM    473  OP1 DC  X  16      38.847  24.170  31.386  0.00  0.00            
ATOM    474  OP2 DC  X  16      40.520  22.589  30.396  0.00  0.00            
ATOM    475  O5' DC  X  16      40.799  24.977  30.206  0.00  0.00            
ATOM    476  C5' DC  X  16      40.660  26.367  30.539  0.00  0.00            
ATOM    477  H5' DC  X  16      41.107  26.589  31.508  0.00  0.00            
ATOM    478 H5'' DC  X  16      39.591  26.568  30.621  0.00  0.00            
ATOM    479  C4' DC  X  16      41.342  27.355  29.513  0.00  0.00            
ATOM    480  H4' DC  X  16      40.978  28.343  29.794  0.00  0.00            
ATOM    481  O4' DC  X  16      42.764  27.498  29.574  0.00  0.00            
ATOM    482  C1' DC  X  16      43.305  27.498  28.303  0.00  0.00            
ATOM    483  H1' DC  X  16      43.380  28.506  27.897  0.00  0.00            
ATOM    484  N1  DC  X  16      44.708  26.970  28.404  0.00  0.00            
ATOM    485  C6  DC  X  16      44.876  25.657  28.751  0.00  0.00            
ATOM    486  H6  DC  X  16      43.970  25.092  28.912  0.00  0.00            
ATOM    487  C5  DC  X  16      46.138  25.193  28.810  0.00  0.00            
ATOM    488  H5  DC  X  16      46.335  24.166  29.081  0.00  0.00            
ATOM    489  C4  DC  X  16      47.191  26.102  28.538  0.00  0.00            
ATOM    490  N4  DC  X  16      48.428  25.638  28.645  0.00  0.00            
ATOM    491  H41 DC  X  16      49.222  26.258  28.571  0.00  0.00            
ATOM    492  H42 DC  X  16      48.440  24.652  28.866  0.00  0.00            
ATOM    493  N3  DC  X  16      47.010  27.371  28.290  0.00  0.00            
ATOM    494  C2  DC  X  16      45.736  27.789  28.094  0.00  0.00            
ATOM    495  O2  DC  X  16      45.585  28.982  27.799  0.00  0.00            
ATOM    496  C3' DC  X  16      40.912  26.944  28.136  0.00  0.00            
ATOM    497  H3' DC  X  16      40.336  26.024  28.047  0.00  0.00            
ATOM    498  C2' DC  X  16      42.288  26.718  27.500  0.00  0.00            
ATOM    499  H2' DC  X  16      42.576  25.668  27.558  0.00  0.00            
ATOM    500 H2'' DC  X  16      42.263  27.082  26.473  0.00  0.00            
ATOM    501  O3' DC  X  16      40.106  28.005  27.693  0.00  0.00            
ATOM    502  P   DG  X  17      39.340  27.920  26.284  0.00  0.00            
ATOM    503  OP1 DG  X  17      38.299  28.953  26.216  0.00  0.00            
ATOM    504  OP2 DG  X  17      38.969  26.517  26.059  0.00  0.00            
ATOM    505  O5' DG  X  17      40.534  28.314  25.312  0.00  0.00            
ATOM    506  C5' DG  X  17      41.248  29.552  25.372  0.00  0.00            
ATOM    507  H5' DG  X  17      41.634  29.688  26.382  0.00  0.00            
ATOM    508 H5'' DG  X  17      40.668  30.466  25.243  0.00  0.00            
ATOM    509  C4' DG  X  17      42.558  29.632  24.497  0.00  0.00            
ATOM    510  H4' DG  X  17      42.987  30.632  24.550  0.00  0.00            
ATOM    511  O4' DG  X  17      43.455  28.675  24.945  0.00  0.00            
ATOM    512  C1' DG  X  17      44.071  28.085  23.795  0.00  0.00            
ATOM    513  H1' DG  X  17      44.807  28.773  23.379  0.00  0.00            
ATOM    514  N9  DG  X  17      44.812  26.919  24.255  0.00  0.00            
ATOM    515  C8  DG  X  17      44.447  25.557  24.361  0.00  0.00            
ATOM    516  H8  DG  X  17      43.453  25.143  24.283  0.00  0.00            
ATOM    517  N7  DG  X  17      45.423  24.774  24.674  0.00  0.00            
ATOM    518  C5  DG  X  17      46.541  25.570  24.801  0.00  0.00            
ATOM    519  C6  DG  X  17      47.909  25.239  25.037  0.00  0.00            
ATOM    520  O6  DG  X  17      48.410  24.103  25.216  0.00  0.00            
ATOM    521  N1  DG  X  17      48.727  26.311  25.142  0.00  0.00            
ATOM    522  H1  DG  X  17      49.708  26.106  25.262  0.00  0.00            
ATOM    523  C2  DG  X  17      48.314  27.540  24.953  0.00  0.00            
ATOM    524  N2  DG  X  17      49.208  28.461  24.961  0.00  0.00            
ATOM    525  H21 DG  X  17      50.152  28.340  25.297  0.00  0.00            
ATOM    526  H22 DG  X  17      48.873  29.414  24.961  0.00  0.00            
ATOM    527  N3  DG  X  17      47.042  27.922  24.565  0.00  0.00            
ATOM    528  C4  DG  X  17      46.191  26.860  24.514  0.00  0.00            
ATOM    529  C3' DG  X  17      42.154  29.232  23.049  0.00  0.00            
ATOM    530  H3' DG  X  17      41.092  29.071  22.861  0.00  0.00            
ATOM    531  C2' DG  X  17      42.851  27.937  22.892  0.00  0.00            
ATOM    532  H2' DG  X  17      42.117  27.226  23.271  0.00  0.00            
ATOM    533 H2'' DG  X  17      43.124  27.818  21.843  0.00  0.00            
ATOM    534  O3' DG  X  17      42.690  30.187  22.117  0.00  0.00            
ATOM    535  P   DC  X  18      42.211  31.667  21.938  0.00  0.00            
ATOM    536  OP1 DC  X  18      41.614  32.245  23.198  0.00  0.00            
ATOM    537  OP2 DC  X  18      41.474  31.699  20.701  0.00  0.00            
ATOM    538  O5' DC  X  18      43.620  32.282  21.690  0.00  0.00            
ATOM    539  C5' DC  X  18      44.265  32.881  22.765  0.00  0.00            
ATOM    540  H5' DC  X  18      44.137  32.253  23.646  0.00  0.00            
ATOM    541 H5'' DC  X  18      43.868  33.837  23.107  0.00  0.00            
ATOM    542  C4' DC  X  18      45.799  33.021  22.496  0.00  0.00            
ATOM    543  H4' DC  X  18      46.156  33.719  23.253  0.00  0.00            
ATOM    544  O4' DC  X  18      46.402  31.778  22.673  0.00  0.00            
ATOM    545  C1' DC  X  18      47.085  31.436  21.531  0.00  0.00            
ATOM    546  H1' DC  X  18      48.118  31.766  21.638  0.00  0.00            
ATOM    547  N1  DC  X  18      46.981  29.917  21.339  0.00  0.00            
ATOM    548  C6  DC  X  18      45.817  29.418  20.859  0.00  0.00            
ATOM    549  H6  DC  X  18      44.886  29.962  20.804  0.00  0.00            
ATOM    550  C5  DC  X  18      45.706  28.088  20.618  0.00  0.00            
ATOM    551  H5  DC  X  18      44.731  27.738  20.311  0.00  0.00            
ATOM    552  C4  DC  X  18      46.900  27.310  20.859  0.00  0.00            
ATOM    553  N4  DC  X  18      46.913  26.045  20.711  0.00  0.00            
ATOM    554  H41 DC  X  18      47.864  25.704  20.698  0.00  0.00            
ATOM    555  H42 DC  X  18      46.093  25.479  20.545  0.00  0.00            
ATOM    556  N3  DC  X  18      48.036  27.785  21.179  0.00  0.00            
ATOM    557  C2  DC  X  18      48.147  29.118  21.441  0.00  0.00            
ATOM    558  O2  DC  X  18      49.293  29.660  21.599  0.00  0.00            
ATOM    559  C3' DC  X  18      46.237  33.588  21.126  0.00  0.00            
ATOM    560  H3' DC  X  18      45.351  34.004  20.645  0.00  0.00            
ATOM    561  C2' DC  X  18      46.552  32.278  20.379  0.00  0.00            
ATOM    562  H2' DC  X  18      45.664  31.874  19.891  0.00  0.00            
ATOM    563 H2'' DC  X  18      47.265  32.417  19.566  0.00  0.00            
ATOM    564  O3' DC  X  18      47.221  34.606  21.224  0.00  0.00            
ATOM    565  P   DG  X  19      47.618  35.316  19.779  0.00  0.00            
ATOM    566  OP1 DG  X  19      48.103  36.674  20.037  0.00  0.00            
ATOM    567  OP2 DG  X  19      46.533  35.152  18.818  0.00  0.00            
ATOM    568  O5' DG  X  19      48.756  34.418  19.150  0.00  0.00            
ATOM    569  C5' DG  X  19      50.070  34.361  19.751  0.00  0.00            
ATOM    570  H5' DG  X  19      50.072  33.899  20.738  0.00  0.00            
ATOM    571 H5'' DG  X  19      50.275  35.397  20.019  0.00  0.00            
ATOM    572  C4' DG  X  19      51.154  33.591  18.978  0.00  0.00            
ATOM    573  H4' DG  X  19      52.064  33.782  19.548  0.00  0.00            
ATOM    574  O4' DG  X  19      51.108  32.169  18.976  0.00  0.00            
ATOM    575  C1' DG  X  19      51.111  31.607  17.624  0.00  0.00            
ATOM    576  H1' DG  X  19      52.101  31.189  17.446  0.00  0.00            
ATOM    577  N9  DG  X  19      50.205  30.397  17.723  0.00  0.00            
ATOM    578  C8  DG  X  19      48.846  30.401  17.782  0.00  0.00            
ATOM    579  H8  DG  X  19      48.224  31.283  17.758  0.00  0.00            
ATOM    580  N7  DG  X  19      48.325  29.224  18.011  0.00  0.00            
ATOM    581  C5  DG  X  19      49.401  28.367  17.849  0.00  0.00            
ATOM    582  C6  DG  X  19      49.494  26.937  17.855  0.00  0.00            
ATOM    583  O6  DG  X  19      48.612  26.088  18.022  0.00  0.00            
ATOM    584  N1  DG  X  19      50.729  26.419  17.802  0.00  0.00            
ATOM    585  H1  DG  X  19      50.803  25.451  18.080  0.00  0.00            
ATOM    586  C2  DG  X  19      51.872  27.193  17.750  0.00  0.00            
ATOM    587  N2  DG  X  19      53.005  26.575  17.723  0.00  0.00            
ATOM    588  H21 DG  X  19      52.917  25.570  17.762  0.00  0.00            
ATOM    589  H22 DG  X  19      53.856  27.119  17.714  0.00  0.00            
ATOM    590  N3  DG  X  19      51.848  28.491  17.833  0.00  0.00            
ATOM    591  C4  DG  X  19      50.546  29.045  17.790  0.00  0.00            
ATOM    592  C3' DG  X  19      51.314  34.001  17.513  0.00  0.00            
ATOM    593  H3' DG  X  19      50.767  34.903  17.239  0.00  0.00            
ATOM    594  C2' DG  X  19      50.750  32.753  16.722  0.00  0.00            
ATOM    595  H2' DG  X  19      49.664  32.843  16.707  0.00  0.00            
ATOM    596 H2'' DG  X  19      51.155  32.609  15.720  0.00  0.00            
ATOM    597  O3' DG  X  19      52.647  34.231  17.237  0.00  0.00            
ATOM    598  P   DC3 X  20      53.220  34.605  15.785  0.00  0.00            
ATOM    599  OP1 DC3 X  20      54.464  35.393  15.890  0.00  0.00            
ATOM    600  OP2 DC3 X  20      52.118  34.967  14.832  0.00  0.00            
ATOM    601  O5' DC3 X  20      53.703  33.146  15.226  0.00  0.00            
ATOM    602  C5' DC3 X  20      54.734  32.432  15.880  0.00  0.00            
ATOM    603  H5' DC3 X  20      54.501  32.218  16.923  0.00  0.00            
ATOM    604 H5'' DC3 X  20      55.714  32.844  15.640  0.00  0.00            
ATOM    605  C4' DC3 X  20      54.938  31.022  15.298  0.00  0.00            
ATOM    606  H4' DC3 X  20      55.802  30.593  15.806  0.00  0.00            
ATOM    607  O4' DC3 X  20      53.787  30.136  15.502  0.00  0.00            
ATOM    608  C1' DC3 X  20      53.493  29.523  14.260  0.00  0.00            
ATOM    609  H1' DC3 X  20      54.021  28.570  14.240  0.00  0.00            
ATOM    610  N1  DC3 X  20      52.067  29.262  14.257  0.00  0.00            
ATOM    611  C6  DC3 X  20      51.134  30.289  14.362  0.00  0.00            
ATOM    612  H6  DC3 X  20      51.507  31.250  14.041  0.00  0.00            
ATOM    613  C5  DC3 X  20      49.776  29.992  14.514  0.00  0.00            
ATOM    614  H5  DC3 X  20      49.022  30.763  14.562  0.00  0.00            
ATOM    615  C4  DC3 X  20      49.394  28.643  14.626  0.00  0.00            
ATOM    616  N4  DC3 X  20      48.164  28.229  14.875  0.00  0.00            
ATOM    617  H41 DC3 X  20      48.051  27.227  14.822  0.00  0.00            
ATOM    618  H42 DC3 X  20      47.455  28.893  15.152  0.00  0.00            
ATOM    619  N3  DC3 X  20      50.261  27.685  14.492  0.00  0.00            
ATOM    620  C2  DC3 X  20      51.555  28.004  14.248  0.00  0.00            
ATOM    621  O2  DC3 X  20      52.330  27.017  14.162  0.00  0.00            
ATOM    622  C3' DC3 X  20      55.236  31.008  13.756  0.00  0.00            
ATOM    623  H3' DC3 X  20      55.543  31.965  13.333  0.00  0.00            
ATOM    624  C2' DC3 X  20      53.969  30.539  13.176  0.00  0.00            
ATOM    625  H2' DC3 X  20      53.378  31.454  13.138  0.00  0.00            
ATOM    626 H2'' DC3 X  20      53.950  30.090  12.183  0.00  0.00            
ATOM    627  O3' DC3 X  20      56.253  30.126  13.460  0.00  0.00            
ATOM    628 HO3' DC3 X  20      57.016  30.262  14.026  0.00  0.00            
ATOM    629  C40 BRA X  21      52.169  23.871  29.274  0.00  0.00            
ATOM    630 H402 BRA X  21      53.036  23.296  29.604  0.00  0.00            
ATOM    631 H403 BRA X  21      52.322  24.521  28.412  0.00  0.00            
ATOM    632  C41 BRA X  21      50.996  22.924  28.996  0.00  0.00            
ATOM    633 H412 BRA X  21      50.241  23.397  28.365  0.00  0.00            
ATOM    634 H413 BRA X  21      51.245  21.997  28.475  0.00  0.00            
ATOM    635  C42 BRA X  21      50.463  22.612  30.348  0.00  0.00            
ATOM    636 H422 BRA X  21      49.409  22.329  30.401  0.00  0.00            
ATOM    637 H423 BRA X  21      51.085  21.811  30.754  0.00  0.00            
ATOM    638  C43 BRA X  21      50.717  23.853  31.168  0.00  0.00            
ATOM    639 H432 BRA X  21      49.794  24.420  31.296  0.00  0.00            
ATOM    640 H433 BRA X  21      50.989  23.555  32.182  0.00  0.00            
ATOM    641  N39 BRA X  21      51.756  24.715  30.464  0.00  0.00            
ATOM    642  H39 BRA X  21      51.345  25.605  30.140  0.00  0.00            
ATOM    643  C38 BRA X  21      52.873  25.025  31.464  0.00  0.00            
ATOM    644 H382 BRA X  21      53.501  25.749  30.941  0.00  0.00            
ATOM    645 H383 BRA X  21      52.375  25.412  32.354  0.00  0.00            
ATOM    646  C37 BRA X  21      53.753  23.923  31.978  0.00  0.00            
ATOM    647 H372 BRA X  21      54.376  23.447  31.218  0.00  0.00            
ATOM    648 H373 BRA X  21      53.177  23.095  32.397  0.00  0.00            
ATOM    649  C36 BRA X  21      54.559  24.535  33.111  0.00  0.00            
ATOM    650  O52 BRA X  21      54.400  25.715  33.377  0.00  0.00            
ATOM    651  N17 BRA X  21      55.505  23.671  33.612  0.00  0.00            
ATOM    652  H17 BRA X  21      55.534  22.762  33.176  0.00  0.00            
ATOM    653  C3  BRA X  21      56.417  23.783  34.734  0.00  0.00            
ATOM    654  C4  BRA X  21      56.967  25.075  35.228  0.00  0.00            
ATOM    655  H4  BRA X  21      56.621  26.012  34.804  0.00  0.00            
ATOM    656  C2  BRA X  21      56.964  22.553  35.322  0.00  0.00            
ATOM    657  H2  BRA X  21      56.589  21.561  35.090  0.00  0.00            
ATOM    658  C1  BRA X  21      57.895  22.589  36.328  0.00  0.00            
ATOM    659  H1  BRA X  21      58.241  21.660  36.768  0.00  0.00            
ATOM    660  C6  BRA X  21      58.400  23.889  36.798  0.00  0.00            
ATOM    661  C10 BRA X  21      59.433  23.878  37.687  0.00  0.00            
ATOM    662  N19 BRA X  21      60.129  22.733  38.009  0.00  0.00            
ATOM    663  H19 BRA X  21      59.531  21.974  38.319  0.00  0.00            
ATOM    664  C28 BRA X  21      61.417  22.358  37.912  0.00  0.00            
ATOM    665  C29 BRA X  21      62.191  23.028  36.947  0.00  0.00            
ATOM    666  H29 BRA X  21      61.737  23.895  36.474  0.00  0.00            
ATOM    667  C24 BRA X  21      63.487  22.677  36.543  0.00  0.00            
ATOM    668  H24 BRA X  21      64.064  23.307  35.870  0.00  0.00            
ATOM    669  C25 BRA X  21      63.981  21.493  37.164  0.00  0.00            
ATOM    670  N15 BRA X  21      65.172  21.032  36.872  0.00  0.00            
ATOM    671  C16 BRA X  21      65.515  19.796  36.215  0.00  0.00            
ATOM    672 H161 BRA X  21      64.647  19.134  36.163  0.00  0.00            
ATOM    673 H162 BRA X  21      66.354  19.362  36.765  0.00  0.00            
ATOM    674 H163 BRA X  21      65.863  20.065  35.215  0.00  0.00            
ATOM    675  C18 BRA X  21      66.347  21.988  36.950  0.00  0.00            
ATOM    676 H181 BRA X  21      66.091  22.828  37.601  0.00  0.00            
ATOM    677 H182 BRA X  21      66.667  22.458  36.016  0.00  0.00            
ATOM    678 H183 BRA X  21      67.120  21.384  37.432  0.00  0.00            
ATOM    679  C26 BRA X  21      63.270  20.860  38.187  0.00  0.00            
ATOM    680  H26 BRA X  21      63.631  19.914  38.581  0.00  0.00            
ATOM    681  C27 BRA X  21      61.955  21.263  38.528  0.00  0.00            
ATOM    682  H27 BRA X  21      61.388  20.652  39.225  0.00  0.00            
ATOM    683  C5  BRA X  21      57.922  25.084  36.236  0.00  0.00            
ATOM    684  N7  BRA X  21      58.416  26.329  36.540  0.00  0.00            
ATOM    685  H90 BRA X  21      57.991  27.187  36.214  0.00  0.00            
ATOM    686  C8  BRA X  21      59.292  26.335  37.632  0.00  0.00            
ATOM    687  C11 BRA X  21      59.463  27.575  38.191  0.00  0.00            
ATOM    688  H11 BRA X  21      59.002  28.427  37.699  0.00  0.00            
ATOM    689  C9  BRA X  21      59.831  25.166  38.180  0.00  0.00            
ATOM    690  C14 BRA X  21      60.667  25.306  39.332  0.00  0.00            
ATOM    691  H14 BRA X  21      61.113  24.455  39.841  0.00  0.00            
ATOM    692  C13 BRA X  21      60.942  26.567  39.836  0.00  0.00            
ATOM    693  H13 BRA X  21      61.671  26.723  40.627  0.00  0.00            
ATOM    694  C12 BRA X  21      60.280  27.728  39.332  0.00  0.00            
ATOM    695  N21 BRA X  21      60.616  28.998  39.897  0.00  0.00            
ATOM    696  H21 BRA X  21      61.524  29.182  40.296  0.00  0.00            
ATOM    697  C44 BRA X  21      59.630  29.833  40.370  0.00  0.00            
ATOM    698  O53 BRA X  21      58.441  29.492  40.387  0.00  0.00            
ATOM    699  C45 BRA X  21      60.067  31.132  40.918  0.00  0.00            
ATOM    700 H452 BRA X  21      60.617  30.943  41.842  0.00  0.00            
ATOM    701 H453 BRA X  21      60.831  31.578  40.279  0.00  0.00            
ATOM    702  C46 BRA X  21      58.912  32.073  41.287  0.00  0.00            
ATOM    703 H462 BRA X  21      59.310  32.967  41.770  0.00  0.00            
ATOM    704 H463 BRA X  21      58.309  31.659  42.096  0.00  0.00            
ATOM    705  N47 BRA X  21      58.054  32.491  40.146  0.00  0.00            
ATOM    706  H47 BRA X  21      57.887  31.647  39.575  0.00  0.00            
ATOM    707  C48 BRA X  21      58.861  33.490  39.376  0.00  0.00            
ATOM    708 H482 BRA X  21      58.608  33.223  38.349  0.00  0.00            
ATOM    709 H483 BRA X  21      59.923  33.276  39.504  0.00  0.00            
ATOM    710  C49 BRA X  21      58.516  34.940  39.726  0.00  0.00            
ATOM    711 H492 BRA X  21      59.305  35.254  40.411  0.00  0.00            
ATOM    712 H493 BRA X  21      58.508  35.540  38.813  0.00  0.00            
ATOM    713  C50 BRA X  21      57.137  34.777  40.412  0.00  0.00            
ATOM    714 H502 BRA X  21      57.087  35.180  41.426  0.00  0.00            
ATOM    715 H503 BRA X  21      56.337  35.313  39.897  0.00  0.00            
ATOM    716  C51 BRA X  21      56.789  33.270  40.425  0.00  0.00            
ATOM    717 H512 BRA X  21      56.037  33.054  39.665  0.00  0.00            
ATOM    718 H513 BRA X  21      56.329  32.938  41.357  0.00  0.00            
END
ATOM      1 HO5' DG5 X   1      48.246  17.264  13.000  0.00  0.00            
ATOM      2  O5' DG5 X   1      48.025  16.375  13.287  0.00  0.00            
ATOM      3  C5' DG5 X   1      47.612  16.449  14.656  0.00  0.00            
ATOM      4  H5' DG5 X   1      47.625  15.457  15.106  0.00  0.00            
ATOM      5 H5'' DG5 X   1      46.618  16.894  14.616  0.00  0.00            
ATOM      6  C4' DG5 X   1      48.606  17.403  15.302  0.00  0.00            
ATOM      7  H4' DG5 X   1      49.555  17.469  14.770  0.00  0.00            
ATOM      8  O4' DG5 X   1      47.987  18.705  15.150  0.00  0.00            
ATOM      9  C1' DG5 X   1      48.434  19.515  16.252  0.00  0.00            
ATOM     10  H1' DG5 X   1      49.472  19.823  16.127  0.00  0.00            
ATOM     11  N9  DG5 X   1      47.637  20.790  16.337  0.00  0.00            
ATOM     12  C8  DG5 X   1      46.402  20.990  16.925  0.00  0.00            
ATOM     13  H8  DG5 X   1      45.765  20.283  17.436  0.00  0.00            
ATOM     14  N7  DG5 X   1      46.110  22.298  16.927  0.00  0.00            
ATOM     15  C5  DG5 X   1      47.169  22.965  16.308  0.00  0.00            
ATOM     16  C6  DG5 X   1      47.446  24.325  16.156  0.00  0.00            
ATOM     17  O6  DG5 X   1      46.752  25.339  16.335  0.00  0.00            
ATOM     18  N1  DG5 X   1      48.763  24.591  15.857  0.00  0.00            
ATOM     19  H1  DG5 X   1      49.040  25.558  15.765  0.00  0.00            
ATOM     20  C2  DG5 X   1      49.699  23.619  15.528  0.00  0.00            
ATOM     21  N2  DG5 X   1      50.927  23.944  15.191  0.00  0.00            
ATOM     22  H21 DG5 X   1      51.230  24.898  15.062  0.00  0.00            
ATOM     23  H22 DG5 X   1      51.632  23.236  15.040  0.00  0.00            
ATOM     24  N3  DG5 X   1      49.440  22.300  15.532  0.00  0.00            
ATOM     25  C4  DG5 X   1      48.193  22.053  15.985  0.00  0.00            
ATOM     26  C3' DG5 X   1      48.729  17.289  16.803  0.00  0.00            
ATOM     27  H3' DG5 X   1      48.009  16.524  17.096  0.00  0.00            
ATOM     28  C2' DG5 X   1      48.385  18.693  17.413  0.00  0.00            
ATOM     29  H2' DG5 X   1      47.404  18.629  17.886  0.00  0.00            
ATOM     30 H2'' DG5 X   1      49.179  19.010  18.089  0.00  0.00            
ATOM     31  O3' DG5 X   1      50.095  16.734  17.000  0.00  0.00            
ATOM     32  P   DC  X   2      50.804  16.704  18.449  0.00  0.00            
ATOM     33  OP1 DC  X   2      51.700  15.555  18.442  0.00  0.00            
ATOM     34  OP2 DC  X   2      49.741  16.861  19.461  0.00  0.00            
ATOM     35  O5' DC  X   2      51.745  17.992  18.429  0.00  0.00            
ATOM     36  C5' DC  X   2      52.650  18.023  17.384  0.00  0.00
[truncated: 167,335 more chars]
