# Supplementary material for: Binding of BRACO19 to a Telomeric G-Quadruplex DNA Probed by All-Atom Molecular Dynamics Simulations with Explicit Solvent
Source: Molecules. 2019 Mar 13;24(6):1010. doi: 10.3390/molecules24061010 (PMC6471034; doi:10.3390/molecules24061010)
Supplement: Supplementary file 1 [file molecules-24-01010-s001.zip › supportingfiles/hybrid_bottom.pdb]

CRYST1    0.000    0.000    0.000  90.00  90.00  90.00 P 1           1
ATOM      1 HO5' DA5 X   1      36.140  30.200  17.680  0.00  0.00            
ATOM      2  O5' DA5 X   1      36.420  31.120  17.580  0.00  0.00            
ATOM      3  C5' DA5 X   1      35.530  31.890  16.850  0.00  0.00            
ATOM      4  H5' DA5 X   1      35.460  31.500  15.840  0.00  0.00            
ATOM      5 H5'' DA5 X   1      35.770  32.940  16.640  0.00  0.00            
ATOM      6  C4' DA5 X   1      34.130  31.890  17.450  0.00  0.00            
ATOM      7  H4' DA5 X   1      33.510  32.540  16.840  0.00  0.00            
ATOM      8  O4' DA5 X   1      33.430  30.680  17.260  0.00  0.00            
ATOM      9  C1' DA5 X   1      33.060  30.240  18.590  0.00  0.00            
ATOM     10  H1' DA5 X   1      31.980  30.360  18.730  0.00  0.00            
ATOM     11  N9  DA5 X   1      33.290  28.790  18.860  0.00  0.00            
ATOM     12  C8  DA5 X   1      32.320  27.830  19.230  0.00  0.00            
ATOM     13  H8  DA5 X   1      31.300  28.080  19.490  0.00  0.00            
ATOM     14  N7  DA5 X   1      32.740  26.580  19.040  0.00  0.00            
ATOM     15  C5  DA5 X   1      34.040  26.680  18.650  0.00  0.00            
ATOM     16  C6  DA5 X   1      35.070  25.800  18.350  0.00  0.00            
ATOM     17  N6  DA5 X   1      34.970  24.480  18.510  0.00  0.00            
ATOM     18  H61 DA5 X   1      35.670  23.850  18.150  0.00  0.00            
ATOM     19  H62 DA5 X   1      34.130  24.090  18.930  0.00  0.00            
ATOM     20  N1  DA5 X   1      36.280  26.240  17.960  0.00  0.00            
ATOM     21  C2  DA5 X   1      36.470  27.500  17.850  0.00  0.00            
ATOM     22  H2  DA5 X   1      37.440  27.850  17.520  0.00  0.00            
ATOM     23  N3  DA5 X   1      35.540  28.470  17.970  0.00  0.00            
ATOM     24  C4  DA5 X   1      34.330  28.020  18.450  0.00  0.00            
ATOM     25  C3' DA5 X   1      34.060  32.290  19.020  0.00  0.00            
ATOM     26  H3' DA5 X   1      35.000  32.760  19.310  0.00  0.00            
ATOM     27  C2' DA5 X   1      33.850  30.960  19.680  0.00  0.00            
ATOM     28  H2' DA5 X   1      34.840  30.510  19.590  0.00  0.00            
ATOM     29 H2'' DA5 X   1      33.330  30.940  20.640  0.00  0.00            
ATOM     30  O3' DA5 X   1      32.930  33.130  19.260  0.00  0.00            
ATOM     31  P   DA  X   2      32.840  34.070  20.530  0.00  0.00            
ATOM     32  OP1 DA  X   2      31.630  34.920  20.400  0.00  0.00            
ATOM     33  OP2 DA  X   2      34.200  34.640  20.780  0.00  0.00            
ATOM     34  O5' DA  X   2      32.410  33.020  21.610  0.00  0.00            
ATOM     35  C5' DA  X   2      31.100  32.500  21.660  0.00  0.00            
ATOM     36  H5' DA  X   2      30.940  32.060  20.670  0.00  0.00            
ATOM     37 H5'' DA  X   2      30.340  33.240  21.940  0.00  0.00            
ATOM     38  C4' DA  X   2      30.900  31.350  22.690  0.00  0.00            
ATOM     39  H4' DA  X   2      29.860  31.040  22.700  0.00  0.00            
ATOM     40  O4' DA  X   2      31.740  30.260  22.350  0.00  0.00            
ATOM     41  C1' DA  X   2      32.650  29.910  23.370  0.00  0.00            
ATOM     42  H1' DA  X   2      32.220  29.090  23.940  0.00  0.00            
ATOM     43  N9  DA  X   2      33.970  29.490  22.880  0.00  0.00            
ATOM     44  C8  DA  X   2      35.150  30.160  22.760  0.00  0.00            
ATOM     45  H8  DA  X   2      35.290  31.160  23.140  0.00  0.00            
ATOM     46  N7  DA  X   2      36.220  29.560  22.330  0.00  0.00            
ATOM     47  C5  DA  X   2      35.730  28.290  22.080  0.00  0.00            
ATOM     48  C6  DA  X   2      36.370  27.050  21.700  0.00  0.00            
ATOM     49  N6  DA  X   2      37.640  26.970  21.390  0.00  0.00            
ATOM     50  H61 DA  X   2      38.030  26.050  21.300  0.00  0.00            
ATOM     51  H62 DA  X   2      38.160  27.810  21.600  0.00  0.00            
ATOM     52  N1  DA  X   2      35.720  25.880  21.730  0.00  0.00            
ATOM     53  C2  DA  X   2      34.420  25.980  21.930  0.00  0.00            
ATOM     54  H2  DA  X   2      33.870  25.050  21.880  0.00  0.00            
ATOM     55  N3  DA  X   2      33.680  27.050  22.280  0.00  0.00            
ATOM     56  C4  DA  X   2      34.410  28.230  22.460  0.00  0.00            
ATOM     57  C3' DA  X   2      31.330  31.690  24.150  0.00  0.00            
ATOM     58  H3' DA  X   2      31.300  32.780  24.190  0.00  0.00            
ATOM     59  C2' DA  X   2      32.760  31.220  24.140  0.00  0.00            
ATOM     60  H2' DA  X   2      33.390  31.920  23.600  0.00  0.00            
ATOM     61 H2'' DA  X   2      33.160  31.120  25.140  0.00  0.00            
ATOM     62  O3' DA  X   2      30.470  31.170  25.140  0.00  0.00            
ATOM     63  P   DA  X   3      30.960  31.060  26.740  0.00  0.00            
ATOM     64  OP1 DA  X   3      29.790  31.030  27.620  0.00  0.00            
ATOM     65  OP2 DA  X   3      31.960  32.040  27.030  0.00  0.00            
ATOM     66  O5' DA  X   3      31.620  29.590  26.960  0.00  0.00            
ATOM     67  C5' DA  X   3      30.800  28.460  26.410  0.00  0.00            
ATOM     68  H5' DA  X   3      30.890  28.680  25.350  0.00  0.00            
ATOM     69 H5'' DA  X   3      29.730  28.480  26.600  0.00  0.00            
ATOM     70  C4' DA  X   3      31.390  27.100  26.750  0.00  0.00            
ATOM     71  H4' DA  X   3      30.640  26.390  26.390  0.00  0.00            
ATOM     72  O4' DA  X   3      32.690  26.910  26.100  0.00  0.00            
ATOM     73  C1' DA  X   3      33.700  27.110  27.070  0.00  0.00            
ATOM     74  H1' DA  X   3      34.370  26.250  27.070  0.00  0.00            
ATOM     75  N9  DA  X   3      34.650  28.300  26.820  0.00  0.00            
ATOM     76  C8  DA  X   3      34.610  29.630  27.150  0.00  0.00            
ATOM     77  H8  DA  X   3      33.840  30.050  27.790  0.00  0.00            
ATOM     78  N7  DA  X   3      35.610  30.370  26.680  0.00  0.00            
ATOM     79  C5  DA  X   3      36.440  29.390  26.140  0.00  0.00            
ATOM     80  C6  DA  X   3      37.800  29.370  25.600  0.00  0.00            
ATOM     81  N6  DA  X   3      38.700  30.360  25.480  0.00  0.00            
ATOM     82  H61 DA  X   3      39.600  30.030  25.160  0.00  0.00            
ATOM     83  H62 DA  X   3      38.520  31.350  25.560  0.00  0.00            
ATOM     84  N1  DA  X   3      38.370  28.200  25.230  0.00  0.00            
ATOM     85  C2  DA  X   3      37.700  27.060  25.440  0.00  0.00            
ATOM     86  H2  DA  X   3      38.190  26.110  25.340  0.00  0.00            
ATOM     87  N3  DA  X   3      36.500  26.940  25.980  0.00  0.00            
ATOM     88  C4  DA  X   3      35.900  28.130  26.320  0.00  0.00            
ATOM     89  C3' DA  X   3      31.580  26.910  28.300  0.00  0.00            
ATOM     90  H3' DA  X   3      31.020  27.710  28.800  0.00  0.00            
ATOM     91  C2' DA  X   3      33.030  27.370  28.500  0.00  0.00            
ATOM     92  H2' DA  X   3      33.060  28.390  28.880  0.00  0.00            
ATOM     93 H2'' DA  X   3      33.580  26.750  29.200  0.00  0.00            
ATOM     94  O3' DA  X   3      31.150  25.560  28.640  0.00  0.00            
ATOM     95  P   DG  X   4      31.540  24.770  29.970  0.00  0.00            
ATOM     96  OP1 DG  X   4      30.760  23.480  29.940  0.00  0.00            
ATOM     97  OP2 DG  X   4      31.350  25.690  31.080  0.00  0.00            
ATOM     98  O5' DG  X   4      33.100  24.470  29.880  0.00  0.00            
ATOM     99  C5' DG  X   4      33.620  23.670  28.840  0.00  0.00            
ATOM    100  H5' DG  X   4      33.570  24.210  27.900  0.00  0.00            
ATOM    101 H5'' DG  X   4      33.130  22.700  28.750  0.00  0.00            
ATOM    102  C4' DG  X   4      35.100  23.390  29.060  0.00  0.00            
ATOM    103  H4' DG  X   4      35.390  22.570  28.400  0.00  0.00            
ATOM    104  O4' DG  X   4      35.820  24.490  28.690  0.00  0.00            
ATOM    105  C1' DG  X   4      36.840  24.730  29.700  0.00  0.00            
ATOM    106  H1' DG  X   4      37.610  24.060  29.330  0.00  0.00            
ATOM    107  N9  DG  X   4      37.330  26.140  29.730  0.00  0.00            
ATOM    108  C8  DG  X   4      38.470  26.600  29.070  0.00  0.00            
ATOM    109  H8  DG  X   4      39.140  25.930  28.550  0.00  0.00            
ATOM    110  N7  DG  X   4      38.630  27.900  29.110  0.00  0.00            
ATOM    111  C5  DG  X   4      37.520  28.300  29.860  0.00  0.00            
ATOM    112  C6  DG  X   4      37.080  29.590  30.230  0.00  0.00            
ATOM    113  O6  DG  X   4      37.670  30.670  30.090  0.00  0.00            
ATOM    114  N1  DG  X   4      35.870  29.650  30.910  0.00  0.00            
ATOM    115  H1  DG  X   4      35.580  30.570  31.210  0.00  0.00            
ATOM    116  C2  DG  X   4      35.150  28.570  31.320  0.00  0.00            
ATOM    117  N2  DG  X   4      34.180  28.730  32.110  0.00  0.00            
ATOM    118  H21 DG  X   4      33.930  29.560  32.630  0.00  0.00            
ATOM    119  H22 DG  X   4      33.940  27.910  32.650  0.00  0.00            
ATOM    120  N3  DG  X   4      35.510  27.330  31.000  0.00  0.00            
ATOM    121  C4  DG  X   4      36.700  27.240  30.240  0.00  0.00            
ATOM    122  C3' DG  X   4      35.560  22.980  30.570  0.00  0.00            
ATOM    123  H3' DG  X   4      34.780  22.820  31.310  0.00  0.00            
ATOM    124  C2' DG  X   4      36.300  24.170  31.010  0.00  0.00            
ATOM    125  H2' DG  X   4      35.670  24.860  31.570  0.00  0.00            
ATOM    126 H2'' DG  X   4      37.140  23.990  31.680  0.00  0.00            
ATOM    127  O3' DG  X   4      36.270  21.740  30.470  0.00  0.00            
ATOM    128  P   DG  X   5      37.470  21.250  31.390  0.00  0.00            
ATOM    129  OP1 DG  X   5      37.920  19.890  30.910  0.00  0.00            
ATOM    130  OP2 DG  X   5      36.890  21.280  32.720  0.00  0.00            
ATOM    131  O5' DG  X   5      38.640  22.280  31.150  0.00  0.00            
ATOM    132  C5' DG  X   5      39.470  22.150  29.980  0.00  0.00            
ATOM    133  H5' DG  X   5      38.870  22.310  29.090  0.00  0.00            
ATOM    134 H5'' DG  X   5      39.890  21.150  29.900  0.00  0.00            
ATOM    135  C4' DG  X   5      40.630  23.130  29.950  0.00  0.00            
ATOM    136  H4' DG  X   5      41.160  23.060  29.000  0.00  0.00            
ATOM    137  O4' DG  X   5      40.140  24.400  30.210  0.00  0.00            
ATOM    138  C1' DG  X   5      41.090  25.060  31.090  0.00  0.00            
ATOM    139  H1' DG  X   5      41.940  25.290  30.450  0.00  0.00            
ATOM    140  N9  DG  X   5      40.530  26.270  31.680  0.00  0.00            
ATOM    141  C8  DG  X   5      39.480  26.370  32.620  0.00  0.00            
ATOM    142  H8  DG  X   5      39.070  25.470  33.060  0.00  0.00            
ATOM    143  N7  DG  X   5      39.020  27.560  32.750  0.00  0.00            
ATOM    144  C5  DG  X   5      39.890  28.360  31.990  0.00  0.00            
ATOM    145  C6  DG  X   5      40.030  29.770  31.950  0.00  0.00            
ATOM    146  O6  DG  X   5      39.360  30.600  32.560  0.00  0.00            
ATOM    147  N1  DG  X   5      41.250  30.160  31.360  0.00  0.00            
ATOM    148  H1  DG  X   5      41.420  31.150  31.360  0.00  0.00            
ATOM    149  C2  DG  X   5      42.140  29.320  30.680  0.00  0.00            
ATOM    150  N2  DG  X   5      43.280  29.870  30.240  0.00  0.00            
ATOM    151  H21 DG  X   5      43.460  30.860  30.360  0.00  0.00            
ATOM    152  H22 DG  X   5      43.930  29.220  29.820  0.00  0.00            
ATOM    153  N3  DG  X   5      42.020  27.970  30.720  0.00  0.00            
ATOM    154  C4  DG  X   5      40.830  27.570  31.360  0.00  0.00            
ATOM    155  C3' DG  X   5      41.700  22.780  31.100  0.00  0.00            
ATOM    156  H3' DG  X   5      41.360  21.850  31.560  0.00  0.00            
ATOM    157  C2' DG  X   5      41.550  23.970  32.010  0.00  0.00            
ATOM    158  H2' DG  X   5      40.750  23.750  32.720  0.00  0.00            
ATOM    159 H2'' DG  X   5      42.440  24.340  32.520  0.00  0.00            
ATOM    160  O3' DG  X   5      43.060  22.640  30.590  0.00  0.00            
ATOM    161  P   DG  X   6      44.180  22.020  31.470  0.00  0.00            
ATOM    162  OP1 DG  X   6      44.860  20.940  30.770  0.00  0.00            
ATOM    163  OP2 DG  X   6      43.490  21.650  32.790  0.00  0.00            
ATOM    164  O5' DG  X   6      45.270  23.180  31.870  0.00  0.00            
ATOM    165  C5' DG  X   6      46.150  23.810  30.940  0.00  0.00            
ATOM    166  H5' DG  X   6      45.700  24.320  30.090  0.00  0.00            
ATOM    167 H5'' DG  X   6      46.950  23.140  30.630  0.00  0.00            
ATOM    168  C4' DG  X   6      46.830  24.940  31.750  0.00  0.00            
ATOM    169  H4' DG  X   6      47.620  25.290  31.090  0.00  0.00            
ATOM    170  O4' DG  X   6      45.910  25.970  31.910  0.00  0.00            
ATOM    171  C1' DG  X   6      45.920  26.370  33.300  0.00  0.00            
ATOM    172  H1' DG  X   6      46.580  27.220  33.430  0.00  0.00            
ATOM    173  N9  DG  X   6      44.580  26.870  33.610  0.00  0.00            
ATOM    174  C8  DG  X   6      43.490  26.260  34.190  0.00  0.00            
ATOM    175  H8  DG  X   6      43.500  25.180  34.300  0.00  0.00            
ATOM    176  N7  DG  X   6      42.480  27.060  34.490  0.00  0.00            
ATOM    177  C5  DG  X   6      42.980  28.350  34.200  0.00  0.00            
ATOM    178  C6  DG  X   6      42.460  29.670  34.310  0.00  0.00            
ATOM    179  O6  DG  X   6      41.320  29.980  34.650  0.00  0.00            
ATOM    180  N1  DG  X   6      43.340  30.630  33.920  0.00  0.00            
ATOM    181  H1  DG  X   6      43.080  31.610  33.970  0.00  0.00            
ATOM    182  C2  DG  X   6      44.580  30.450  33.540  0.00  0.00            
ATOM    183  N2  DG  X   6      45.410  31.480  33.690  0.00  0.00            
ATOM    184  H21 DG  X   6      45.030  32.330  34.070  0.00  0.00            
ATOM    185  H22 DG  X   6      46.400  31.300  33.580  0.00  0.00            
ATOM    186  N3  DG  X   6      45.070  29.230  33.350  0.00  0.00            
ATOM    187  C4  DG  X   6      44.270  28.180  33.590  0.00  0.00            
ATOM    188  C3' DG  X   6      47.490  24.570  33.140  0.00  0.00            
ATOM    189  H3' DG  X   6      47.640  23.500  33.280  0.00  0.00            
ATOM    190  C2' DG  X   6      46.440  25.160  34.060  0.00  0.00            
ATOM    191  H2' DG  X   6      45.590  24.480  34.130  0.00  0.00            
ATOM    192 H2'' DG  X   6      46.850  25.390  35.050  0.00  0.00            
ATOM    193  O3' DG  X   6      48.710  25.150  33.320  0.00  0.00            
ATOM    194  P   DT  X   7      50.100  24.460  32.730  0.00  0.00            
ATOM    195  OP1 DT  X   7      50.080  23.030  33.100  0.00  0.00            
ATOM    196  OP2 DT  X   7      51.280  25.220  33.160  0.00  0.00            
ATOM    197  O5' DT  X   7      50.100  24.630  31.190  0.00  0.00            
ATOM    198  C5' DT  X   7      49.960  23.530  30.310  0.00  0.00            
ATOM    199  H5' DT  X   7      49.030  23.000  30.550  0.00  0.00            
ATOM    200 H5'' DT  X   7      50.810  22.860  30.210  0.00  0.00            
ATOM    201  C4' DT  X   7      49.950  24.150  28.880  0.00  0.00            
ATOM    202  H4' DT  X   7      49.650  23.380  28.170  0.00  0.00            
ATOM    203  O4' DT  X   7      49.010  25.220  28.830  0.00  0.00            
ATOM    204  C1' DT  X   7      49.580  26.280  28.110  0.00  0.00            
ATOM    205  H1' DT  X   7      49.360  26.230  27.040  0.00  0.00            
ATOM    206  N1  DT  X   7      48.920  27.380  28.790  0.00  0.00            
ATOM    207  C6  DT  X   7      48.920  27.580  30.150  0.00  0.00            
ATOM    208  H6  DT  X   7      49.310  26.760  30.730  0.00  0.00            
ATOM    209  C5  DT  X   7      48.420  28.700  30.690  0.00  0.00            
ATOM    210  C7  DT  X   7      48.450  28.820  32.140  0.00  0.00            
ATOM    211  H71 DT  X   7      49.020  29.710  32.420  0.00  0.00            
ATOM    212  H72 DT  X   7      49.080  28.040  32.560  0.00  0.00            
ATOM    213  H73 DT  X   7      47.460  28.950  32.590  0.00  0.00            
ATOM    214  C4  DT  X   7      47.790  29.780  29.960  0.00  0.00            
ATOM    215  O4  DT  X   7      47.330  30.770  30.370  0.00  0.00            
ATOM    216  N3  DT  X   7      47.950  29.610  28.670  0.00  0.00            
ATOM    217  H3  DT  X   7      47.710  30.370  28.050  0.00  0.00            
ATOM    218  C2  DT  X   7      48.410  28.470  28.010  0.00  0.00            
ATOM    219  O2  DT  X   7      48.500  28.450  26.800  0.00  0.00            
ATOM    220  C3' DT  X   7      51.310  24.660  28.490  0.00  0.00            
ATOM    221  H3' DT  X   7      52.110  24.490  29.210  0.00  0.00            
ATOM    222  C2' DT  X   7      51.070  26.200  28.390  0.00  0.00            
ATOM    223  H2' DT  X   7      51.190  26.720  29.330  0.00  0.00            
ATOM    224 H2'' DT  X   7      51.680  26.610  27.580  0.00  0.00            
ATOM    225  O3' DT  X   7      51.700  23.970  27.310  0.00  0.00            
ATOM    226  P   DT  X   8      53.210  23.820  26.960  0.00  0.00            
ATOM    227  OP1 DT  X   8      53.760  22.750  27.710  0.00  0.00            
ATOM    228  OP2 DT  X   8      53.810  25.170  26.980  0.00  0.00            
ATOM    229  O5' DT  X   8      53.030  23.450  25.390  0.00  0.00            
ATOM    230  C5' DT  X   8      52.560  22.280  24.840  0.00  0.00            
ATOM    231  H5' DT  X   8      51.770  21.920  25.500  0.00  0.00            
ATOM    232 H5'' DT  X   8      53.350  21.530  24.720  0.00  0.00            
ATOM    233  C4' DT  X   8      51.900  22.480  23.490  0.00  0.00            
ATOM    234  H4' DT  X   8      52.530  22.950  22.730  0.00  0.00            
ATOM    235  O4' DT  X   8      51.570  21.160  23.070  0.00  0.00            
ATOM    236  C1' DT  X   8      50.130  21.000  22.900  0.00  0.00            
ATOM    237  H1' DT  X   8      49.890  21.210  21.860  0.00  0.00            
ATOM    238  N1  DT  X   8      49.610  19.630  23.320  0.00  0.00            
ATOM    239  C6  DT  X   8      50.140  18.900  24.400  0.00  0.00            
ATOM    240  H6  DT  X   8      50.860  19.480  24.950  0.00  0.00            
ATOM    241  C5  DT  X   8      49.630  17.690  24.720  0.00  0.00            
ATOM    242  C7  DT  X   8      50.210  17.020  26.000  0.00  0.00            
ATOM    243  H71 DT  X   8      49.330  16.720  26.570  0.00  0.00            
ATOM    244  H72 DT  X   8      50.870  17.610  26.630  0.00  0.00            
ATOM    245  H73 DT  X   8      50.670  16.090  25.650  0.00  0.00            
ATOM    246  C4  DT  X   8      48.530  17.110  23.920  0.00  0.00            
ATOM    247  O4  DT  X   8      48.070  16.000  23.970  0.00  0.00            
ATOM    248  N3  DT  X   8      48.080  17.930  22.950  0.00  0.00            
ATOM    249  H3  DT  X   8      47.320  17.490  22.440  0.00  0.00            
ATOM    250  C2  DT  X   8      48.580  19.120  22.570  0.00  0.00            
ATOM    251  O2  DT  X   8      47.980  19.800  21.660  0.00  0.00            
ATOM    252  C3' DT  X   8      50.520  23.250  23.570  0.00  0.00            
ATOM    253  H3' DT  X   8      50.390  23.890  24.440  0.00  0.00            
ATOM    254  C2' DT  X   8      49.370  22.190  23.650  0.00  0.00            
ATOM    255  H2' DT  X   8      49.230  21.930  24.690  0.00  0.00            
ATOM    256 H2'' DT  X   8      48.470  22.460  23.090  0.00  0.00            
ATOM    257  O3' DT  X   8      50.390  23.880  22.300  0.00  0.00            
ATOM    258  P   DA  X   9      50.100  25.410  22.050  0.00  0.00            
ATOM    259  OP1 DA  X   9      49.900  25.580  20.600  0.00  0.00            
ATOM    260  OP2 DA  X   9      51.090  26.220  22.780  0.00  0.00            
ATOM    261  O5' DA  X   9      48.710  25.640  22.770  0.00  0.00            
ATOM    262  C5' DA  X   9      47.510  25.490  22.070  0.00  0.00            
ATOM    263  H5' DA  X   9      47.630  24.550  21.510  0.00  0.00            
ATOM    264 H5'' DA  X   9      47.330  26.350  21.430  0.00  0.00            
ATOM    265  C4' DA  X   9      46.290  25.300  23.030  0.00  0.00            
ATOM    266  H4' DA  X   9      45.390  25.330  22.410  0.00  0.00            
ATOM    267  O4' DA  X   9      46.400  24.060  23.660  0.00  0.00            
ATOM    268  C1' DA  X   9      45.800  24.190  24.920  0.00  0.00            
ATOM    269  H1' DA  X   9      44.710  24.260  24.860  0.00  0.00            
ATOM    270  N9  DA  X   9      46.220  23.140  25.830  0.00  0.00            
ATOM    271  C8  DA  X   9      46.850  23.160  27.060  0.00  0.00            
ATOM    272  H8  DA  X   9      47.110  24.100  27.520  0.00  0.00            
ATOM    273  N7  DA  X   9      47.090  22.030  27.640  0.00  0.00            
ATOM    274  C5  DA  X   9      46.690  21.180  26.610  0.00  0.00            
ATOM    275  C6  DA  X   9      46.700  19.770  26.480  0.00  0.00            
ATOM    276  N6  DA  X   9      47.340  18.920  27.250  0.00  0.00            
ATOM    277  H61 DA  X   9      47.190  17.930  27.120  0.00  0.00            
ATOM    278  H62 DA  X   9      47.860  19.310  28.020  0.00  0.00            
ATOM    279  N1  DA  X   9      46.190  19.210  25.380  0.00  0.00            
ATOM    280  C2  DA  X   9      45.600  19.990  24.480  0.00  0.00            
ATOM    281  H2  DA  X   9      45.190  19.460  23.630  0.00  0.00            
ATOM    282  N3  DA  X   9      45.460  21.310  24.450  0.00  0.00            
ATOM    283  C4  DA  X   9      46.010  21.830  25.580  0.00  0.00            
ATOM    284  C3' DA  X   9      46.190  26.430  24.110  0.00  0.00            
ATOM    285  H3' DA  X   9      46.990  27.160  24.000  0.00  0.00            
ATOM    286  C2' DA  X   9      46.400  25.550  25.280  0.00  0.00            
ATOM    287  H2' DA  X   9      47.470  25.380  25.360  0.00  0.00            
ATOM    288 H2'' DA  X   9      45.940  25.970  26.180  0.00  0.00            
ATOM    289  O3' DA  X   9      44.960  27.040  24.190  0.00  0.00            
ATOM    290  P   DG  X  10      44.650  28.260  23.190  0.00  0.00            
ATOM    291  OP1 DG  X  10      43.230  28.170  22.880  0.00  0.00            
ATOM    292  OP2 DG  X  10      45.650  28.510  22.160  0.00  0.00            
ATOM    293  O5' DG  X  10      44.770  29.490  24.250  0.00  0.00            
ATOM    294  C5' DG  X  10      45.450  30.670  23.870  0.00  0.00            
ATOM    295  H5' DG  X  10      44.900  31.040  23.000  0.00  0.00            
ATOM    296 H5'' DG  X  10      46.420  30.450  23.440  0.00  0.00            
ATOM    297  C4' DG  X  10      45.620  31.840  24.860  0.00  0.00            
ATOM    298  H4' DG  X  10      46.260  32.630  24.470  0.00  0.00            
ATOM    299  O4' DG  X  10      44.410  32.490  25.350  0.00  0.00            
ATOM    300  C1' DG  X  10      44.610  32.940  26.660  0.00  0.00            
ATOM    301  H1' DG  X  10      45.220  33.840  26.530  0.00  0.00            
ATOM    302  N9  DG  X  10      43.290  33.290  27.290  0.00  0.00            
ATOM    303  C8  DG  X  10      42.910  34.600  27.700  0.00  0.00            
ATOM    304  H8  DG  X  10      43.540  35.480  27.570  0.00  0.00            
ATOM    305  N7  DG  X  10      41.760  34.630  28.310  0.00  0.00            
ATOM    306  C5  DG  X  10      41.330  33.360  28.300  0.00  0.00            
ATOM    307  C6  DG  X  10      40.140  32.790  28.860  0.00  0.00            
ATOM    308  O6  DG  X  10      39.210  33.320  29.470  0.00  0.00            
ATOM    309  N1  DG  X  10      39.980  31.460  28.540  0.00  0.00            
ATOM    310  H1  DG  X  10      39.220  30.900  28.910  0.00  0.00            
ATOM    311  C2  DG  X  10      41.000  30.720  27.920  0.00  0.00            
ATOM    312  N2  DG  X  10      40.760  29.430  27.860  0.00  0.00            
ATOM    313  H21 DG  X  10      39.900  29.060  28.230  0.00  0.00            
ATOM    314  H22 DG  X  10      41.300  28.920  27.170  0.00  0.00            
ATOM    315  N3  DG  X  10      42.100  31.240  27.360  0.00  0.00            
ATOM    316  C4  DG  X  10      42.220  32.550  27.660  0.00  0.00            
ATOM    317  C3' DG  X  10      46.360  31.300  26.130  0.00  0.00            
ATOM    318  H3' DG  X  10      46.310  30.220  26.090  0.00  0.00            
ATOM    319  C2' DG  X  10      45.410  31.710  27.280  0.00  0.00            
ATOM    320  H2' DG  X  10      44.660  30.980  27.590  0.00  0.00            
ATOM    321 H2'' DG  X  10      45.900  31.920  28.230  0.00  0.00            
ATOM    322  O3' DG  X  10      47.710  31.610  26.430  0.00  0.00            
ATOM    323  P   DG  X  11      48.420  33.010  26.350  0.00  0.00            
ATOM    324  OP1 DG  X  11      48.010  33.730  25.180  0.00  0.00            
ATOM    325  OP2 DG  X  11      49.830  32.630  26.520  0.00  0.00            
ATOM    326  O5' DG  X  11      47.880  33.770  27.650  0.00  0.00            
ATOM    327  C5' DG  X  11      48.190  35.230  27.790  0.00  0.00            
ATOM    328  H5' DG  X  11      47.760  35.910  27.050  0.00  0.00            
ATOM    329 H5'' DG  X  11      49.240  35.480  27.630  0.00  0.00            
ATOM    330  C4' DG  X  11      47.600  35.710  29.090  0.00  0.00            
ATOM    331  H4' DG  X  11      47.670  36.790  29.190  0.00  0.00            
ATOM    332  O4' DG  X  11      46.190  35.390  29.180  0.00  0.00            
ATOM    333  C1' DG  X  11      45.960  34.980  30.530  0.00  0.00            
ATOM    334  H1' DG  X  11      45.950  35.890  31.130  0.00  0.00            
ATOM    335  N9  DG  X  11      44.630  34.280  30.650  0.00  0.00            
ATOM    336  C8  DG  X  11      44.380  32.930  30.550  0.00  0.00            
ATOM    337  H8  DG  X  11      45.120  32.240  30.170  0.00  0.00            
ATOM    338  N7  DG  X  11      43.210  32.590  31.000  0.00  0.00            
ATOM    339  C5  DG  X  11      42.610  33.790  31.480  0.00  0.00            
ATOM    340  C6  DG  X  11      41.410  34.040  32.160  0.00  0.00            
ATOM    341  O6  DG  X  11      40.500  33.230  32.380  0.00  0.00            
ATOM    342  N1  DG  X  11      41.210  35.340  32.590  0.00  0.00            
ATOM    343  H1  DG  X  11      40.430  35.540  33.200  0.00  0.00            
ATOM    344  C2  DG  X  11      42.260  36.180  32.610  0.00  0.00            
ATOM    345  N2  DG  X  11      42.090  37.350  33.080  0.00  0.00            
ATOM    346  H21 DG  X  11      41.250  37.750  33.460  0.00  0.00            
ATOM    347  H22 DG  X  11      42.920  37.930  33.010  0.00  0.00            
ATOM    348  N3  DG  X  11      43.400  36.050  31.820  0.00  0.00            
ATOM    349  C4  DG  X  11      43.510  34.760  31.310  0.00  0.00            
ATOM    350  C3' DG  X  11      48.300  35.190  30.350  0.00  0.00            
ATOM    351  H3' DG  X  11      49.230  34.720  30.020  0.00  0.00            
ATOM    352  C2' DG  X  11      47.230  34.240  30.920  0.00  0.00            
ATOM    353  H2' DG  X  11      47.360  33.270  30.430  0.00  0.00            
ATOM    354 H2'' DG  X  11      47.260  34.140  32.000  0.00  0.00            
ATOM    355  O3' DG  X  11      48.570  36.170  31.340  0.00  0.00            
ATOM    356  P   DG  X  12      49.670  35.960  32.440  0.00  0.00            
ATOM    357  OP1 DG  X  12      50.840  36.610  31.900  0.00  0.00            
ATOM    358  OP2 DG  X  12      49.690  34.540  32.750  0.00  0.00            
ATOM    359  O5' DG  X  12      49.160  36.830  33.710  0.00  0.00            
ATOM    360  C5' DG  X  12      49.170  38.230  33.700  0.00  0.00            
ATOM    361  H5' DG  X  12      48.960  38.640  32.710  0.00  0.00            
ATOM    362 H5'' DG  X  12      50.200  38.550  33.850  0.00  0.00            
ATOM    363  C4' DG  X  12      48.290  38.870  34.720  0.00  0.00            
ATOM    364  H4' DG  X  12      48.050  39.930  34.610  0.00  0.00            
ATOM    365  O4' DG  X  12      46.960  38.350  34.560  0.00  0.00            
ATOM    366  C1' DG  X  12      46.660  37.560  35.690  0.00  0.00            
ATOM    367  H1' DG  X  12      45.980  38.070  36.370  0.00  0.00            
ATOM    368  N9  DG  X  12      45.960  36.330  35.210  0.00  0.00            
ATOM    369  C8  DG  X  12      46.450  35.200  34.630  0.00  0.00            
ATOM    370  H8  DG  X  12      47.500  35.080  34.390  0.00  0.00            
ATOM    371  N7  DG  X  12      45.540  34.270  34.530  0.00  0.00            
ATOM    372  C5  DG  X  12      44.380  34.840  35.110  0.00  0.00            
ATOM    373  C6  DG  X  12      43.050  34.330  35.310  0.00  0.00            
ATOM    374  O6  DG  X  12      42.490  33.310  34.890  0.00  0.00            
ATOM    375  N1  DG  X  12      42.220  35.250  35.960  0.00  0.00            
ATOM    376  H1  DG  X  12      41.330  34.950  36.340  0.00  0.00            
ATOM    377  C2  DG  X  12      42.670  36.420  36.490  0.00  0.00            
ATOM    378  N2  DG  X  12      41.810  37.100  37.130  0.00  0.00            
ATOM    379  H21 DG  X  12      40.840  36.820  37.180  0.00  0.00            
ATOM    380  H22 DG  X  12      42.140  37.990  37.470  0.00  0.00            
ATOM    381  N3  DG  X  12      43.870  36.920  36.310  0.00  0.00            
ATOM    382  C4  DG  X  12      44.660  36.110  35.560  0.00  0.00            
ATOM    383  C3' DG  X  12      48.800  38.590  36.160  0.00  0.00            
ATOM    384  H3' DG  X  12      49.850  38.340  36.270  0.00  0.00            
ATOM    385  C2' DG  X  12      47.980  37.420  36.500  0.00  0.00            
ATOM    386  H2' DG  X  12      48.410  36.470  36.170  0.00  0.00            
ATOM    387 H2'' DG  X  12      47.730  37.340  37.550  0.00  0.00            
ATOM    388  O3' DG  X  12      48.340  39.540  37.040  0.00  0.00            
ATOM    389  P   DT  X  13      49.150  39.860  38.350  0.00  0.00            
ATOM    390  OP1 DT  X  13      49.930  41.090  38.040  0.00  0.00            
ATOM    391  OP2 DT  X  13      49.850  38.620  38.790  0.00  0.00            
ATOM    392  O5' DT  X  13      47.990  40.210  39.450  0.00  0.00            
ATOM    393  C5' DT  X  13      47.130  41.280  39.260  0.00  0.00            
ATOM    394  H5' DT  X  13      47.280  41.620  38.240  0.00  0.00            
ATOM    395 H5'' DT  X  13      47.460  42.100  39.900  0.00  0.00            
ATOM    396  C4' DT  X  13      45.600  40.940  39.380  0.00  0.00            
ATOM    397  H4' DT  X  13      45.430  40.770  40.450  0.00  0.00            
ATOM    398  O4' DT  X  13      44.940  42.160  39.020  0.00  0.00            
ATOM    399  C1' DT  X  13      43.780  41.740  38.430  0.00  0.00            
ATOM    400  H1' DT  X  13      43.040  41.350  39.120  0.00  0.00            
ATOM    401  N1  DT  X  13      43.230  43.020  37.800  0.00  0.00            
ATOM    402  C6  DT  X  13      43.560  43.390  36.540  0.00  0.00            
ATOM    403  H6  DT  X  13      44.270  42.760  36.030  0.00  0.00            
ATOM    404  C5  DT  X  13      43.060  44.550  36.030  0.00  0.00            
ATOM    405  C7  DT  X  13      43.600  44.980  34.680  0.00  0.00            
ATOM    406  H71 DT  X  13      44.070  44.180  34.100  0.00  0.00            
ATOM    407  H72 DT  X  13      44.330  45.780  34.810  0.00  0.00            
ATOM    408  H73 DT  X  13      42.750  45.250  34.060  0.00  0.00            
ATOM    409  C4  DT  X  13      42.150  45.360  36.860  0.00  0.00            
ATOM    410  O4  DT  X  13      41.480  46.330  36.460  0.00  0.00            
ATOM    411  N3  DT  X  13      42.090  45.000  38.150  0.00  0.00            
ATOM    412  H3  DT  X  13      41.550  45.530  38.810  0.00  0.00            
ATOM    413  C2  DT  X  13      42.460  43.800  38.650  0.00  0.00            
ATOM    414  O2  DT  X  13      41.990  43.440  39.720  0.00  0.00            
ATOM    415  C3' DT  X  13      45.050  39.800  38.440  0.00  0.00            
ATOM    416  H3' DT  X  13      45.900  39.370  37.920  0.00  0.00            
ATOM    417  C2' DT  X  13      44.290  40.660  37.480  0.00  0.00            
ATOM    418  H2' DT  X  13      44.960  41.140  36.760  0.00  0.00            
ATOM    419 H2'' DT  X  13      43.500  40.060  37.020  0.00  0.00            
ATOM    420  O3' DT  X  13      44.440  38.730  39.170  0.00  0.00            
ATOM    421  P   DT  X  14      42.960  38.790  39.900  0.00  0.00            
ATOM    422  OP1 DT  X  14      41.940  39.070  38.850  0.00  0.00            
ATOM    423  OP2 DT  X  14      43.010  39.690  41.040  0.00  0.00            
ATOM    424  O5' DT  X  14      42.670  37.360  40.440  0.00  0.00            
ATOM    425  C5' DT  X  14      41.350  37.100  40.890  0.00  0.00            
ATOM    426  H5' DT  X  14      40.700  37.510  40.110  0.00  0.00            
ATOM    427 H5'' DT  X  14      41.160  37.670  41.800  0.00  0.00            
ATOM    428  C4' DT  X  14      40.920  35.670  41.160  0.00  0.00            
ATOM    429  H4' DT  X  14      39.890  35.660  41.510  0.00  0.00            
ATOM    430  O4' DT  X  14      41.050  34.880  39.990  0.00  0.00            
ATOM    431  C1' DT  X  14      41.590  33.630  40.420  0.00  0.00            
ATOM    432  H1' DT  X  14      40.880  33.060  41.020  0.00  0.00            
ATOM    433  N1  DT  X  14      42.020  32.660  39.370  0.00  0.00            
ATOM    434  C6  DT  X  14      43.220  32.900  38.720  0.00  0.00            
ATOM    435  H6  DT  X  14      43.680  33.870  38.880  0.00  0.00            
ATOM    436  C5  DT  X  14      43.830  31.940  37.980  0.00  0.00            
ATOM    437  C7  DT  X  14      45.140  32.270  37.320  0.00  0.00            
ATOM    438  H71 DT  X  14      45.480  33.300  37.420  0.00  0.00            
ATOM    439  H72 DT  X  14      45.090  32.100  36.240  0.00  0.00            
ATOM    440  H73 DT  X  14      45.930  31.740  37.860  0.00  0.00            
ATOM    441  C4  DT  X  14      43.320  30.560  37.930  0.00  0.00            
ATOM    442  O4  DT  X  14      43.800  29.550  37.420  0.00  0.00            
ATOM    443  N3  DT  X  14      42.150  30.440  38.610  0.00  0.00            
ATOM    444  H3  DT  X  14      41.700  29.550  38.450  0.00  0.00            
ATOM    445  C2  DT  X  14      41.470  31.360  39.400  0.00  0.00            
ATOM    446  O2  DT  X  14      40.470  31.110  40.060  0.00  0.00            
ATOM    447  C3' DT  X  14      41.810  35.040  42.240  0.00  0.00            
ATOM    448  H3' DT  X  14      42.330  35.830  42.770  0.00  0.00            
ATOM    449  C2' DT  X  14      42.640  34.040  41.410  0.00  0.00            
ATOM    450  H2' DT  X  14      43.510  34.490  40.920  0.00  0.00            
ATOM    451 H2'' DT  X  14      43.070  33.220  41.980  0.00  0.00            
ATOM    452  O3' DT  X  14      40.960  34.220  43.010  0.00  0.00            
ATOM    453  P   DA  X  15      40.370  34.810  44.330  0.00  0.00            
ATOM    454  OP1 DA  X  15      39.910  36.190  44.240  0.00  0.00            
ATOM    455  OP2 DA  X  15      41.350  34.520  45.380  0.00  0.00            
ATOM    456  O5' DA  X  15      38.990  33.920  44.540  0.00  0.00            
ATOM    457  C5' DA  X  15      37.890  34.140  43.660  0.00  0.00            
ATOM    458  H5' DA  X  15      38.260  34.230  42.630  0.00  0.00            
ATOM    459 H5'' DA  X  15      37.460  35.110  43.880  0.00  0.00            
ATOM    460  C4' DA  X  15      36.810  33.050  43.880  0.00  0.00            
ATOM    461  H4' DA  X  15      35.900  33.300  43.330  0.00  0.00            
ATOM    462  O4' DA  X  15      37.310  31.800  43.420  0.00  0.00            
ATOM    463  C1' DA  X  15      36.630  30.780  44.100  0.00  0.00            
ATOM    464  H1' DA  X  15      35.640  30.700  43.650  0.00  0.00            
ATOM    465  N9  DA  X  15      37.240  29.470  44.130  0.00  0.00            
ATOM    466  C8  DA  X  15      36.790  28.400  43.420  0.00  0.00            
ATOM    467  H8  DA  X  15      35.840  28.530  42.930  0.00  0.00            
ATOM    468  N7  DA  X  15      37.530  27.350  43.440  0.00  0.00            
ATOM    469  C5  DA  X  15      38.520  27.730  44.360  0.00  0.00            
ATOM    470  C6  DA  X  15      39.700  27.190  44.890  0.00  0.00            
ATOM    471  N6  DA  X  15      40.270  26.100  44.440  0.00  0.00            
ATOM    472  H61 DA  X  15      41.240  25.940  44.660  0.00  0.00            
ATOM    473  H62 DA  X  15      39.740  25.540  43.780  0.00  0.00            
ATOM    474  N1  DA  X  15      40.550  27.820  45.690  0.00  0.00            
ATOM    475  C2  DA  X  15      40.270  29.090  45.990  0.00  0.00            
ATOM    476  H2  DA  X  15      40.840  29.470  46.830  0.00  0.00            
ATOM    477  N3  DA  X  15      39.240  29.850  45.580  0.00  0.00            
ATOM    478  C4  DA  X  15      38.400  29.100  44.730  0.00  0.00            
ATOM    479  C3' DA  X  15      36.240  32.840  45.280  0.00  0.00            
ATOM    480  H3' DA  X  15      36.800  33.400  46.030  0.00  0.00            
ATOM    481  C2' DA  X  15      36.350  31.330  45.440  0.00  0.00            
ATOM    482  H2' DA  X  15      37.210  31.180  46.090  0.00  0.00            
ATOM    483 H2'' DA  X  15      35.450  30.840  45.800  0.00  0.00            
ATOM    484  O3' DA  X  15      34.890  33.290  45.200  0.00  0.00            
ATOM    485  P   DG  X  16      34.500  34.790  45.420  0.00  0.00            
ATOM    486  OP1 DG  X  16      35.080  35.220  46.730  0.00  0.00            
ATOM    487  OP2 DG  X  16      33.000  34.810  45.350  0.00  0.00            
ATOM    488  O5' DG  X  16      35.120  35.770  44.300  0.00  0.00            
ATOM    489  C5' DG  X  16      34.440  36.130  43.050  0.00  0.00            
ATOM    490  H5' DG  X  16      33.440  36.440  43.350  0.00  0.00            
ATOM    491 H5'' DG  X  16      34.370  35.160  42.540  0.00  0.00            
ATOM    492  C4' DG  X  16      35.150  37.220  42.270  0.00  0.00            
ATOM    493  H4' DG  X  16      35.220  38.110  42.900  0.00  0.00            
ATOM    494  O4' DG  X  16      36.390  36.690  41.790  0.00  0.00            
ATOM    495  C1' DG  X  16      36.440  37.070  40.390  0.00  0.00            
ATOM    496  H1' DG  X  16      36.660  38.130  40.340  0.00  0.00            
ATOM    497  N9  DG  X  16      37.450  36.540  39.460  0.00  0.00            
ATOM    498  C8  DG  X  16      38.290  37.260  38.660  0.00  0.00            
ATOM    499  H8  DG  X  16      38.420  38.320  38.540  0.00  0.00            
ATOM    500  N7  DG  X  16      39.170  36.520  37.950  0.00  0.00            
ATOM    501  C5  DG  X  16      38.770  35.230  38.350  0.00  0.00            
ATOM    502  C6  DG  X  16      39.150  33.910  37.840  0.00  0.00            
ATOM    503  O6  DG  X  16      40.010  33.650  36.950  0.00  0.00            
ATOM    504  N1  DG  X  16      38.540  32.840  38.520  0.00  0.00            
ATOM    505  H1  DG  X  16      38.800  31.940  38.140  0.00  0.00            
ATOM    506  C2  DG  X  16      37.600  33.040  39.460  0.00  0.00            
ATOM    507  N2  DG  X  16      36.910  31.970  39.690  0.00  0.00            
ATOM    508  H21 DG  X  16      37.090  31.110  39.200  0.00  0.00            
ATOM    509  H22 DG  X  16      36.100  32.030  40.300  0.00  0.00            
ATOM    510  N3  DG  X  16      37.090  34.180  39.870  0.00  0.00            
ATOM    511  C4  DG  X  16      37.750  35.270  39.290  0.00  0.00            
ATOM    512  C3' DG  X  16      34.320  37.580  41.000  0.00  0.00            
ATOM    513  H3' DG  X  16      33.340  37.100  41.040  0.00  0.00            
ATOM    514  C2' DG  X  16      35.080  36.900  39.760  0.00  0.00            
ATOM    515  H2' DG  X  16      34.960  35.820  39.670  0.00  0.00            
ATOM    516 H2'' DG  X  16      34.920  37.460  38.840  0.00  0.00            
ATOM    517  O3' DG  X  16      33.950  38.970  40.900  0.00  0.00            
ATOM    518  P   DG  X  17      35.030  40.130  40.660  0.00  0.00            
ATOM    519  OP1 DG  X  17      36.220  40.130  41.570  0.00  0.00            
ATOM    520  OP2 DG  X  17      34.220  41.360  40.630  0.00  0.00            
ATOM    521  O5' DG  X  17      35.570  39.850  39.140  0.00  0.00            
ATOM    522  C5' DG  X  17      34.930  40.370  38.000  0.00  0.00            
ATOM    523  H5' DG  X  17      34.230  41.160  38.260  0.00  0.00            
ATOM    524 H5'' DG  X  17      34.360  39.580  37.500  0.00  0.00            
ATOM    525  C4' DG  X  17      35.880  41.050  37.020  0.00  0.00            
ATOM    526  H4' DG  X  17      36.540  41.760  37.520  0.00  0.00            
ATOM    527  O4' DG  X  17      36.780  40.020  36.430  0.00  0.00            
ATOM    528  C1' DG  X  17      36.890  40.210  35.030  0.00  0.00            
ATOM    529  H1' DG  X  17      37.520  41.070  34.820  0.00  0.00            
ATOM    530  N9  DG  X  17      37.530  39.080  34.370  0.00  0.00            
ATOM    531  C8  DG  X  17      38.760  38.950  33.760  0.00  0.00            
ATOM    532  H8  DG  X  17      39.380  39.770  33.440  0.00  0.00            
ATOM    533  N7  DG  X  17      39.250  37.740  33.600  0.00  0.00            
ATOM    534  C5  DG  X  17      38.260  36.930  34.220  0.00  0.00            
ATOM    535  C6  DG  X  17      38.170  35.530  34.440  0.00  0.00            
ATOM    536  O6  DG  X  17      38.970  34.660  34.120  0.00  0.00            
ATOM    537  N1  DG  X  17      37.060  35.210  35.140  0.00  0.00            
ATOM    538  H1  DG  X  17      36.920  34.230  35.310  0.00  0.00            
ATOM    539  C2  DG  X  17      36.060  36.050  35.440  0.00  0.00            
ATOM    540  N2  DG  X  17      35.280  35.670  36.420  0.00  0.00            
ATOM    541  H21 DG  X  17      35.460  34.790  36.880  0.00  0.00            
ATOM    542  H22 DG  X  17      34.540  36.290  36.710  0.00  0.00            
ATOM    543  N3  DG  X  17      36.040  37.350  35.200  0.00  0.00            
ATOM    544  C4  DG  X  17      37.160  37.720  34.540  0.00  0.00            
ATOM    545  C3' DG  X  17      35.180  41.640  35.840  0.00  0.00            
ATOM    546  H3' DG  X  17      34.100  41.740  35.920  0.00  0.00            
ATOM    547  C2' DG  X  17      35.460  40.660  34.630  0.00  0.00            
ATOM    548  H2' DG  X  17      34.770  39.820  34.670  0.00  0.00            
ATOM    549 H2'' DG  X  17      35.510  41.100  33.640  0.00  0.00            
ATOM    550  O3' DG  X  17      35.780  42.920  35.540  0.00  0.00            
ATOM    551  P   DG  X  18      35.000  44.040  34.710  0.00  0.00            
ATOM    552  OP1 DG  X  18      35.620  45.360  34.980  0.00  0.00            
ATOM    553  OP2 DG  X  18      33.510  43.860  35.030  0.00  0.00            
ATOM    554  O5' DG  X  18      35.300  43.450  33.270  0.00  0.00            
ATOM    555  C5' DG  X  18      36.590  43.820  32.680  0.00  0.00            
ATOM    556  H5' DG  X  18      37.450  43.680  33.330  0.00  0.00            
ATOM    557 H5'' DG  X  18      36.560  44.900  32.540  0.00  0.00            
ATOM    558  C4' DG  X  18      37.100  43.160  31.400  0.00  0.00            
ATOM    559  H4' DG  X  18      37.940  43.740  31.010  0.00  0.00            
ATOM    560  O4' DG  X  18      37.290  41.750  31.740  0.00  0.00            
ATOM    561  C1' DG  X  18      36.930  41.030  30.660  0.00  0.00            
ATOM    562  H1' DG  X  18      37.720  41.090  29.910  0.00  0.00            
ATOM    563  N9  DG  X  18      36.650  39.560  30.820  0.00  0.00            
ATOM    564  C8  DG  X  18      35.500  39.080  31.380  0.00  0.00            
ATOM    565  H8  DG  X  18      34.720  39.670  31.840  0.00  0.00            
ATOM    566  N7  DG  X  18      35.500  37.830  31.600  0.00  0.00            
ATOM    567  C5  DG  X  18      36.700  37.440  30.990  0.00  0.00            
ATOM    568  C6  DG  X  18      37.310  36.170  30.680  0.00  0.00            
ATOM    569  O6  DG  X  18      37.040  35.040  31.090  0.00  0.00            
ATOM    570  N1  DG  X  18      38.490  36.210  29.880  0.00  0.00            
ATOM    571  H1  DG  X  18      38.790  35.270  29.680  0.00  0.00            
ATOM    572  C2  DG  X  18      39.080  37.370  29.600  0.00  0.00            
ATOM    573  N2  DG  X  18      40.280  37.320  29.000  0.00  0.00            
ATOM    574  H21 DG  X  18      40.910  36.530  29.020  0.00  0.00            
ATOM    575  H22 DG  X  18      40.620  38.240  28.750  0.00  0.00            
ATOM    576  N3  DG  X  18      38.610  38.560  29.840  0.00  0.00            
ATOM    577  C4  DG  X  18      37.390  38.500  30.460  0.00  0.00            
ATOM    578  C3' DG  X  18      35.970  43.280  30.350  0.00  0.00            
ATOM    579  H3' DG  X  18      35.040  43.750  30.650  0.00  0.00            
ATOM    580  C2' DG  X  18      35.740  41.790  30.120  0.00  0.00            
ATOM    581  H2' DG  X  18      34.840  41.370  30.560  0.00  0.00            
ATOM    582 H2'' DG  X  18      35.620  41.520  29.070  0.00  0.00            
ATOM    583  O3' DG  X  18      36.540  43.850  29.140  0.00  0.00            
ATOM    584  P   DT  X  19      35.720  44.670  28.030  0.00  0.00            
ATOM    585  OP1 DT  X  19      36.710  45.610  27.420  0.00  0.00            
ATOM    586  OP2 DT  X  19      34.440  45.240  28.550  0.00  0.00            
ATOM    587  O5' DT  X  19      35.420  43.530  26.940  0.00  0.00            
ATOM    588  C5' DT  X  19      35.210  43.820  25.620  0.00  0.00            
ATOM    589  H5' DT  X  19      35.990  44.500  25.270  0.00  0.00            
ATOM    590 H5'' DT  X  19      34.340  44.430  25.390  0.00  0.00            
ATOM    591  C4' DT  X  19      35.050  42.570  24.690  0.00  0.00            
ATOM    592  H4' DT  X  19      34.690  42.810  23.690  0.00  0.00            
ATOM    593  O4' DT  X  19      36.350  42.020  24.500  0.00  0.00            
ATOM    594  C1' DT  X  19      36.330  40.710  24.940  0.00  0.00            
ATOM    595  H1' DT  X  19      36.280  40.050  24.080  0.00  0.00            
ATOM    596  N1  DT  X  19      37.560  40.320  25.750  0.00  0.00            
ATOM    597  C6  DT  X  19      38.070  41.260  26.580  0.00  0.00            
ATOM    598  H6  DT  X  19      37.460  42.120  26.820  0.00  0.00            
ATOM    599  C5  DT  X  19      39.240  41.020  27.250  0.00  0.00            
ATOM    600  C7  DT  X  19      39.680  42.110  28.220  0.00  0.00            
ATOM    601  H71 DT  X  19      40.740  42.330  28.060  0.00  0.00            
ATOM    602  H72 DT  X  19      39.650  41.540  29.150  0.00  0.00            
ATOM    603  H73 DT  X  19      39.120  43.030  28.150  0.00  0.00            
ATOM    604  C4  DT  X  19      40.020  39.810  27.010  0.00  0.00            
ATOM    605  O4  DT  X  19      41.140  39.560  27.490  0.00  0.00            
ATOM    606  N3  DT  X  19      39.510  38.930  26.080  0.00  0.00            
ATOM    607  H3  DT  X  19      39.880  37.990  26.080  0.00  0.00            
ATOM    608  C2  DT  X  19      38.220  39.110  25.580  0.00  0.00            
ATOM    609  O2  DT  X  19      37.690  38.160  24.970  0.00  0.00            
ATOM    610  C3' DT  X  19      34.170  41.500  25.300  0.00  0.00            
ATOM    611  H3' DT  X  19      33.490  41.890  26.050  0.00  0.00            
ATOM    612  C2' DT  X  19      35.150  40.500  25.870  0.00  0.00            
ATOM    613  H2' DT  X  19      35.380  40.650  26.920  0.00  0.00            
ATOM    614 H2'' DT  X  19      34.760  39.480  25.800  0.00  0.00            
ATOM    615  O3' DT  X  19      33.420  40.880  24.250  0.00  0.00            
ATOM    616  P   DT  X  20      32.150  41.470  23.580  0.00  0.00            
ATOM    617  OP1 DT  X  20      32.180  41.140  22.150  0.00  0.00            
ATOM    618  OP2 DT  X  20      32.060  42.960  23.890  0.00  0.00            
ATOM    619  O5' DT  X  20      31.050  40.500  24.290  0.00  0.00            
ATOM    620  C5' DT  X  20      29.700  40.480  24.030  0.00  0.00            
ATOM    621  H5' DT  X  20      29.700  40.140  22.990  0.00  0.00            
ATOM    622 H5'' DT  X  20      29.300  41.500  24.030  0.00  0.00            
ATOM    623  C4' DT  X  20      28.880  39.440  24.910  0.00  0.00            
ATOM    624  H4' DT  X  20      27.840  39.670  24.700  0.00  0.00            
ATOM    625  O4' DT  X  20      29.420  38.080  24.820  0.00  0.00            
ATOM    626  C1' DT  X  20      29.930  37.770  26.120  0.00  0.00            
ATOM    627  H1' DT  X  20      29.180  37.160  26.640  0.00  0.00            
ATOM    628  N1  DT  X  20      31.050  36.860  25.910  0.00  0.00            
ATOM    629  C6  DT  X  20      32.030  37.310  25.120  0.00  0.00            
ATOM    630  H6  DT  X  20      31.980  38.290  24.660  0.00  0.00            
ATOM    631  C5  DT  X  20      33.020  36.510  24.730  0.00  0.00            
ATOM    632  C7  DT  X  20      34.150  37.020  23.780  0.00  0.00            
ATOM    633  H71 DT  X  20      34.130  38.110  23.790  0.00  0.00            
ATOM    634  H72 DT  X  20      33.940  36.500  22.850  0.00  0.00            
ATOM    635  H73 DT  X  20      35.130  36.690  24.140  0.00  0.00            
ATOM    636  C4  DT  X  20      33.080  35.090  25.130  0.00  0.00            
ATOM    637  O4  DT  X  20      34.020  34.360  24.810  0.00  0.00            
ATOM    638  N3  DT  X  20      32.060  34.680  25.910  0.00  0.00            
ATOM    639  H3  DT  X  20      32.060  33.710  26.200  0.00  0.00            
ATOM    640  C2  DT  X  20      30.940  35.470  26.180  0.00  0.00            
ATOM    641  O2  DT  X  20      29.940  34.940  26.620  0.00  0.00            
ATOM    642  C3' DT  X  20      29.140  40.000  26.330  0.00  0.00            
ATOM    643  H3' DT  X  20      29.680  40.940  26.290  0.00  0.00            
ATOM    644  C2' DT  X  20      30.290  39.100  26.810  0.00  0.00            
ATOM    645  H2' DT  X  20      31.270  39.540  26.640  0.00  0.00            
ATOM    646 H2'' DT  X  20      30.220  39.020  27.900  0.00  0.00            
ATOM    647  O3' DT  X  20      28.000  40.180  27.100  0.00  0.00            
ATOM    648  P   DA  X  21      27.060  39.000  27.700  0.00  0.00            
ATOM    649  OP1 DA  X  21      26.740  37.980  26.710  0.00  0.00            
ATOM    650  OP2 DA  X  21      25.990  39.730  28.440  0.00  0.00            
ATOM    651  O5' DA  X  21      28.050  38.450  28.800  0.00  0.00            
ATOM    652  C5' DA  X  21      27.990  37.060  29.150  0.00  0.00            
ATOM    653  H5' DA  X  21      27.910  36.470  28.240  0.00  0.00            
ATOM    654 H5'' DA  X  21      27.120  36.940  29.790  0.00  0.00            
ATOM    655  C4' DA  X  21      29.180  36.590  30.010  0.00  0.00            
ATOM    656  H4' DA  X  21      28.960  35.620  30.460  0.00  0.00            
ATOM    657  O4' DA  X  21      30.450  36.400  29.300  0.00  0.00            
ATOM    658  C1' DA  X  21      31.490  36.940  30.120  0.00  0.00            
ATOM    659  H1' DA  X  21      31.630  36.220  30.930  0.00  0.00            
ATOM    660  N9  DA  X  21      32.770  37.110  29.280  0.00  0.00            
ATOM    661  C8  DA  X  21      33.270  38.260  28.680  0.00  0.00            
ATOM    662  H8  DA  X  21      32.860  39.250  28.800  0.00  0.00            
ATOM    663  N7  DA  X  21      34.330  38.070  28.060  0.00  0.00            
ATOM    664  C5  DA  X  21      34.640  36.700  28.130  0.00  0.00            
ATOM    665  C6  DA  X  21      35.540  35.790  27.600  0.00  0.00            
ATOM    666  N6  DA  X  21      36.650  36.060  26.900  0.00  0.00            
ATOM    667  H61 DA  X  21      37.430  35.420  26.870  0.00  0.00            
ATOM    668  H62 DA  X  21      36.770  37.030  26.640  0.00  0.00            
ATOM    669  N1  DA  X  21      35.550  34.520  27.990  0.00  0.00            
ATOM    670  C2  DA  X  21      34.730  34.120  28.940  0.00  0.00            
ATOM    671  H2  DA  X  21      34.880  33.130  29.330  0.00  0.00            
ATOM    672  N3  DA  X  21      33.650  34.790  29.440  0.00  0.00            
ATOM    673  C4  DA  X  21      33.730  36.120  29.000  0.00  0.00            
ATOM    674  C3' DA  X  21      29.560  37.470  31.160  0.00  0.00            
ATOM    675  H3' DA  X  21      28.700  38.140  31.230  0.00  0.00            
ATOM    676  C2' DA  X  21      30.870  38.170  30.750  0.00  0.00            
ATOM    677  H2' DA  X  21      30.680  39.020  30.090  0.00  0.00            
ATOM    678 H2'' DA  X  21      31.450  38.510  31.620  0.00  0.00            
ATOM    679  O3' DA  X  21      29.600  36.700  32.390  0.00  0.00            
ATOM    680  P   DG  X  22      29.780  37.290  33.830  0.00  0.00            
ATOM    681  OP1 DG  X  22      28.590  38.170  34.050  0.00  0.00            
ATOM    682  OP2 DG  X  22      31.180  37.760  33.900  0.00  0.00            
ATOM    683  O5' DG  X  22      29.800  36.120  34.920  0.00  0.00            
ATOM    684  C5' DG  X  22      28.650  35.420  35.310  0.00  0.00            
ATOM    685  H5' DG  X  22      28.040  35.120  34.460  0.00  0.00            
ATOM    686 H5'' DG  X  22      28.030  36.040  35.960  0.00  0.00            
ATOM    687  C4' DG  X  22      29.120  34.240  36.140  0.00  0.00            
ATOM    688  H4' DG  X  22      28.160  33.790  36.400  0.00  0.00            
ATOM    689  O4' DG  X  22      29.820  33.400  35.250  0.00  0.00            
ATOM    690  C1' DG  X  22      30.890  32.800  35.980  0.00  0.00            
ATOM    691  H1' DG  X  22      30.690  31.890  36.540  0.00  0.00            
ATOM    692  N9  DG  X  22      31.970  32.430  35.040  0.00  0.00            
ATOM    693  C8  DG  X  22      32.440  31.180  34.800  0.00  0.00            
ATOM    694  H8  DG  X  22      32.160  30.330  35.400  0.00  0.00            
ATOM    695  N7  DG  X  22      33.390  31.060  33.920  0.00  0.00            
ATOM    696  C5  DG  X  22      33.570  32.360  33.570  0.00  0.00            
ATOM    697  C6  DG  X  22      34.400  32.910  32.500  0.00  0.00            
ATOM    698  O6  DG  X  22      35.270  32.310  31.730  0.00  0.00            
ATOM    699  N1  DG  X  22      34.220  34.270  32.260  0.00  0.00            
ATOM    700  H1  DG  X  22      34.660  34.710  31.470  0.00  0.00            
ATOM    701  C2  DG  X  22      33.370  35.010  32.980  0.00  0.00            
ATOM    702  N2  DG  X  22      33.140  36.230  32.700  0.00  0.00            
ATOM    703  H21 DG  X  22      33.860  36.700  32.160  0.00  0.00            
ATOM    704  H22 DG  X  22      32.340  36.660  33.140  0.00  0.00            
ATOM    705  N3  DG  X  22      32.570  34.540  33.900  0.00  0.00            
ATOM    706  C4  DG  X  22      32.690  33.230  34.160  0.00  0.00            
ATOM    707  C3' DG  X  22      30.000  34.600  37.380  0.00  0.00            
ATOM    708  H3' DG  X  22      30.200  35.670  37.330  0.00  0.00            
ATOM    709  C2' DG  X  22      31.310  33.950  36.980  0.00  0.00            
ATOM    710  H2' DG  X  22      31.960  34.700  36.540  0.00  0.00            
ATOM    711 H2'' DG  X  22      31.940  33.560  37.780  0.00  0.00            
ATOM    712  O3' DG  X  22      29.690  34.260  38.740  0.00  0.00            
ATOM    713  P   DG  X  23      29.360  32.740  39.260  0.00  0.00            
ATOM    714  OP1 DG  X  23      28.200  32.370  38.430  0.00  0.00            
ATOM    715  OP2 DG  X  23      29.220  32.750  40.720  0.00  0.00            
ATOM    716  O5' DG  X  23      30.630  31.800  39.020  0.00  0.00            
ATOM    717  C5' DG  X  23      30.400  30.410  39.090  0.00  0.00            
ATOM    718  H5' DG  X  23      29.600  30.080  38.420  0.00  0.00            
ATOM    719 H5'' DG  X  23      30.060  30.060  40.060  0.00  0.00            
ATOM    720  C4' DG  X  23      31.500  29.460  38.780  0.00  0.00            
ATOM    721  H4' DG  X  23      31.040  28.500  38.510  0.00  0.00            
ATOM    722  O4' DG  X  23      32.340  29.920  37.730  0.00  0.00            
ATOM    723  C1' DG  X  23      33.650  30.030  38.240  0.00  0.00            
ATOM    724  H1' DG  X  23      34.130  29.060  38.340  0.00  0.00            
ATOM    725  N9  DG  X  23      34.510  30.890  37.410  0.00  0.00            
ATOM    726  C8  DG  X  23      34.870  32.180  37.660  0.00  0.00            
ATOM    727  H8  DG  X  23      34.470  32.890  38.370  0.00  0.00            
ATOM    728  N7  DG  X  23      35.650  32.650  36.740  0.00  0.00            
ATOM    729  C5  DG  X  23      35.900  31.540  35.940  0.00  0.00            
ATOM    730  C6  DG  X  23      36.690  31.360  34.850  0.00  0.00            
ATOM    731  O6  DG  X  23      37.290  32.210  34.210  0.00  0.00            
ATOM    732  N1  DG  X  23      36.790  30.050  34.350  0.00  0.00            
ATOM    733  H1  DG  X  23      37.560  29.810  33.740  0.00  0.00            
ATOM    734  C2  DG  X  23      36.040  28.990  34.790  0.00  0.00            
ATOM    735  N2  DG  X  23      36.450  27.810  34.420  0.00  0.00            
ATOM    736  H21 DG  X  23      37.110  27.640  33.680  0.00  0.00            
ATOM    737  H22 DG  X  23      36.020  27.040  34.920  0.00  0.00            
ATOM    738  N3  DG  X  23      35.360  29.090  35.930  0.00  0.00            
ATOM    739  C4  DG  X  23      35.250  30.370  36.380  0.00  0.00            
ATOM    740  C3' DG  X  23      32.340  29.230  39.990  0.00  0.00            
ATOM    741  H3' DG  X  23      31.810  29.540  40.890  0.00  0.00            
ATOM    742  C2' DG  X  23      33.450  30.250  39.770  0.00  0.00            
ATOM    743  H2' DG  X  23      33.070  31.260  39.930  0.00  0.00            
ATOM    744 H2'' DG  X  23      34.350  30.080  40.350  0.00  0.00            
ATOM    745  O3' DG  X  23      32.930  27.910  40.070  0.00  0.00            
ATOM    746  P   DG  X  24      32.120  26.810  40.920  0.00  0.00            
ATOM    747  OP1 DG  X  24      30.900  26.350  40.330  0.00  0.00            
ATOM    748  OP2 DG  X  24      32.120  27.210  42.330  0.00  0.00            
ATOM    749  O5' DG  X  24      33.160  25.650  40.800  0.00  0.00            
ATOM    750  C5' DG  X  24      33.030  24.650  39.800  0.00  0.00            
ATOM    751  H5' DG  X  24      32.440  25.100  39.000  0.00  0.00            
ATOM    752 H5'' DG  X  24      32.570  23.740  40.190  0.00  0.00            
ATOM    753  C4' DG  X  24      34.370  24.210  39.290  0.00  0.00            
ATOM    754  H4' DG  X  24      34.220  23.390  38.600  0.00  0.00            
ATOM    755  O4' DG  X  24      35.060  25.250  38.630  0.00  0.00            
ATOM    756  C1' DG  X  24      36.290  25.400  39.190  0.00  0.00            
ATOM    757  H1' DG  X  24      36.940  24.700  38.670  0.00  0.00            
ATOM    758  N9  DG  X  24      36.760  26.780  39.070  0.00  0.00            
ATOM    759  C8  DG  X  24      36.140  27.930  39.540  0.00  0.00            
ATOM    760  H8  DG  X  24      35.360  27.900  40.280  0.00  0.00            
ATOM    761  N7  DG  X  24      36.730  29.010  39.060  0.00  0.00            
ATOM    762  C5  DG  X  24      37.770  28.620  38.210  0.00  0.00            
ATOM    763  C6  DG  X  24      38.680  29.270  37.390  0.00  0.00            
ATOM    764  O6  DG  X  24      38.850  30.440  37.230  0.00  0.00            
ATOM    765  N1  DG  X  24      39.370  28.460  36.550  0.00  0.00            
ATOM    766  H1  DG  X  24      39.790  28.890  35.740  0.00  0.00            
ATOM    767  C2  DG  X  24      39.270  27.130  36.630  0.00  0.00            
ATOM    768  N2  DG  X  24      39.920  26.460  35.720  0.00  0.00            
ATOM    769  H21 DG  X  24      40.410  26.950  34.990  0.00  0.00            
ATOM    770  H22 DG  X  24      39.830  25.460  35.670  0.00  0.00            
ATOM    771  N3  DG  X  24      38.460  26.450  37.420  0.00  0.00            
ATOM    772  C4  DG  X  24      37.710  27.250  38.190  0.00  0.00            
ATOM    773  C3' DG  X  24      35.190  23.690  40.410  0.00  0.00            
ATOM    774  H3' DG  X  24      34.490  23.470  41.220  0.00  0.00            
ATOM    775  C2' DG  X  24      36.170  24.910  40.690  0.00  0.00            
ATOM    776  H2' DG  X  24      35.720  25.700  41.280  0.00  0.00            
ATOM    777 H2'' DG  X  24      37.130  24.620  41.100  0.00  0.00            
ATOM    778  O3' DG  X  24      35.860  22.510  40.140  0.00  0.00            
ATOM    779  P   DA  X  25      36.790  21.710  41.180  0.00  0.00            
ATOM    780  OP1 DA  X  25      36.210  20.350  41.130  0.00  0.00            
ATOM    781  OP2 DA  X  25      36.880  22.330  42.500  0.00  0.00            
ATOM    782  O5' DA  X  25      38.200  21.620  40.540  0.00  0.00            
ATOM    783  C5' DA  X  25      38.510  20.770  39.430  0.00  0.00            
ATOM    784  H5' DA  X  25      37.820  20.980  38.620  0.00  0.00            
ATOM    785 H5'' DA  X  25      38.360  19.720  39.650  0.00  0.00            
ATOM    786  C4' DA  X  25      39.970  20.860  39.040  0.00  0.00            
ATOM    787  H4' DA  X  25      40.180  20.250  38.160  0.00  0.00            
ATOM    788  O4' DA  X  25      40.440  22.200  38.900  0.00  0.00            
ATOM    789  C1' DA  X  25      41.200  22.600  39.960  0.00  0.00            
ATOM    790  H1' DA  X  25      42.180  22.840  39.550  0.00  0.00            
ATOM    791  N9  DA  X  25      40.670  23.830  40.490  0.00  0.00            
ATOM    792  C8  DA  X  25      39.820  24.080  41.580  0.00  0.00            
ATOM    793  H8  DA  X  25      39.380  23.350  42.250  0.00  0.00            
ATOM    794  N7  DA  X  25      39.450  25.290  41.630  0.00  0.00            
ATOM    795  C5  DA  X  25      40.260  25.930  40.660  0.00  0.00            
ATOM    796  C6  DA  X  25      40.440  27.290  40.200  0.00  0.00            
ATOM    797  N6  DA  X  25      39.920  28.410  40.710  0.00  0.00            
ATOM    798  H61 DA  X  25      40.170  29.310  40.330  0.00  0.00            
ATOM    799  H62 DA  X  25      39.300  28.230  41.490  0.00  0.00            
ATOM    800  N1  DA  X  25      41.340  27.520  39.230  0.00  0.00            
ATOM    801  C2  DA  X  25      41.860  26.520  38.600  0.00  0.00            
ATOM    802  H2  DA  X  25      42.480  26.790  37.760  0.00  0.00            
ATOM    803  N3  DA  X  25      41.740  25.240  38.860  0.00  0.00            
ATOM    804  C4  DA  X  25      40.910  24.990  39.950  0.00  0.00            
ATOM    805  C3' DA  X  25      40.850  20.180  40.130  0.00  0.00            
ATOM    806  H3' DA  X  25      40.370  19.470  40.800  0.00  0.00            
ATOM    807  C2' DA  X  25      41.200  21.480  40.980  0.00  0.00            
ATOM    808  H2' DA  X  25      40.440  21.620  41.740  0.00  0.00            
ATOM    809 H2'' DA  X  25      42.190  21.470  41.460  0.00  0.00            
ATOM    810  O3' DA  X  25      42.060  19.800  39.500  0.00  0.00            
ATOM    811  P   DA3 X  26      43.300  19.120  40.350  0.00  0.00            
ATOM    812  OP1 DA3 X  26      43.890  18.080  39.490  0.00  0.00            
ATOM    813  OP2 DA3 X  26      42.830  18.660  41.700  0.00  0.00            
ATOM    814  O5' DA3 X  26      44.230  20.340  40.610  0.00  0.00            
ATOM    815  C5' DA3 X  26      45.300  20.660  39.740  0.00  0.00            
ATOM    816  H5' DA3 X  26      44.950  20.640  38.700  0.00  0.00            
ATOM    817 H5'' DA3 X  26      46.050  19.880  39.840  0.00  0.00            
ATOM    818  C4' DA3 X  26      45.900  22.080  40.020  0.00  0.00            
ATOM    819  H4' DA3 X  26      46.650  22.300  39.260  0.00  0.00            
ATOM    820  O4' DA3 X  26      44.900  23.050  40.060  0.00  0.00            
ATOM    821  C1' DA3 X  26      45.370  24.080  40.980  0.00  0.00            
ATOM    822  H1' DA3 X  26      46.060  24.790  40.510  0.00  0.00            
ATOM    823  N9  DA3 X  26      44.350  24.820  41.600  0.00  0.00            
ATOM    824  C8  DA3 X  26      43.480  24.450  42.570  0.00  0.00            
ATOM    825  H8  DA3 X  26      43.310  23.420  42.870  0.00  0.00            
ATOM    826  N7  DA3 X  26      42.810  25.470  43.110  0.00  0.00            
ATOM    827  C5  DA3 X  26      43.240  26.620  42.360  0.00  0.00            
ATOM    828  C6  DA3 X  26      42.900  28.030  42.320  0.00  0.00            
ATOM    829  N6  DA3 X  26      42.020  28.550  43.110  0.00  0.00            
ATOM    830  H61 DA3 X  26      41.630  29.470  43.000  0.00  0.00            
ATOM    831  H62 DA3 X  26      41.440  27.940  43.670  0.00  0.00            
ATOM    832  N1  DA3 X  26      43.490  28.890  41.450  0.00  0.00            
ATOM    833  C2  DA3 X  26      44.410  28.350  40.600  0.00  0.00            
ATOM    834  H2  DA3 X  26      45.000  29.040  40.020  0.00  0.00            
ATOM    835  N3  DA3 X  26      44.850  27.060  40.600  0.00  0.00            
ATOM    836  C4  DA3 X  26      44.200  26.180  41.440  0.00  0.00            
ATOM    837  C3' DA3 X  26      46.610  22.020  41.370  0.00  0.00            
ATOM    838  H3' DA3 X  26      46.160  21.260  42.010  0.00  0.00            
ATOM    839  C2' DA3 X  26      46.240  23.380  42.000  0.00  0.00            
ATOM    840  H2' DA3 X  26      45.700  23.140  42.920  0.00  0.00            
ATOM    841 H2'' DA3 X  26      47.040  24.050  42.290  0.00  0.00            
ATOM    842  O3' DA3 X  26      48.060  21.850  41.200  0.00  0.00            
ATOM    843 HO3' DA3 X  26      48.530  22.580  41.590  0.00  0.00            
ATOM    844  K+  K+  X  27      37.840  32.720  31.650  0.00  0.00            
ATOM    845  K+  K+  X  28      40.010  32.280  34.750  0.00  0.00            
ATOM    846  C40 BRA X  29      40.330  40.900  42.630  0.00  0.00            
ATOM    847 H402 BRA X  29      40.880  41.600  42.000  0.00  0.00            
ATOM    848 H403 BRA X  29      40.680  39.880  42.430  0.00  0.00            
ATOM    849  C41 BRA X  29      40.490  41.260  44.110  0.00  0.00            
ATOM    850 H412 BRA X  29      40.690  40.440  44.810  0.00  0.00            
ATOM    851 H413 BRA X  29      41.400  41.860  44.180  0.00  0.00            
ATOM    852  C42 BRA X  29      39.270  42.050  44.500  0.00  0.00            
ATOM    853 H422 BRA X  29      38.630  41.480  45.180  0.00  0.00            
ATOM    854 H423 BRA X  29      39.490  43.060  44.840  0.00  0.00            
ATOM    855  C43 BRA X  29      38.450  42.200  43.180  0.00  0.00            
ATOM    856 H432 BRA X  29      37.370  42.070  43.270  0.00  0.00            
ATOM    857 H433 BRA X  29      38.670  43.150  42.690  0.00  0.00            
ATOM    858  N39 BRA X  29      38.910  41.160  42.290  0.00  0.00            
ATOM    859  H39 BRA X  29      38.310  40.370  42.570  0.00  0.00            
ATOM    860  C38 BRA X  29      38.640  41.610  40.890  0.00  0.00            
ATOM    861 H382 BRA X  29      37.570  41.650  40.680  0.00  0.00            
ATOM    862 H383 BRA X  29      39.100  42.590  40.710  0.00  0.00            
ATOM    863  C37 BRA X  29      39.310  40.710  39.830  0.00  0.00            
ATOM    864 H372 BRA X  29      38.620  39.870  39.700  0.00  0.00            
ATOM    865 H373 BRA X  29      40.310  40.340  40.060  0.00  0.00            
ATOM    866  C36 BRA X  29      39.450  41.460  38.510  0.00  0.00            
ATOM    867  O52 BRA X  29      39.190  42.640  38.420  0.00  0.00            
ATOM    868  N17 BRA X  29      39.940  40.790  37.430  0.00  0.00            
ATOM    869  H17 BRA X  29      40.200  39.830  37.600  0.00  0.00            
ATOM    870  C3  BRA X  29      40.330  41.320  36.230  0.00  0.00            
ATOM    871  C4  BRA X  29      39.820  42.550  35.710  0.00  0.00            
ATOM    872  H4  BRA X  29      39.110  43.200  36.210  0.00  0.00            
ATOM    873  C2  BRA X  29      41.270  40.550  35.430  0.00  0.00            
ATOM    874  H2  BRA X  29      41.730  39.660  35.850  0.00  0.00            
ATOM    875  C1  BRA X  29      41.600  40.970  34.150  0.00  0.00            
ATOM    876  H1  BRA X  29      42.250  40.470  33.450  0.00  0.00            
ATOM    877  C6  BRA X  29      41.130  42.260  33.610  0.00  0.00            
ATOM    878  C10 BRA X  29      41.590  42.780  32.400  0.00  0.00            
ATOM    879  N19 BRA X  29      42.510  42.180  31.550  0.00  0.00            
ATOM    880  H19 BRA X  29      42.450  41.180  31.370  0.00  0.00            
ATOM    881  C28 BRA X  29      43.580  42.760  30.870  0.00  0.00            
ATOM    882  C29 BRA X  29      44.280  41.960  29.990  0.00  0.00            
ATOM    883  H29 BRA X  29      44.090  40.890  29.880  0.00  0.00            
ATOM    884  C24 BRA X  29      45.240  42.520  29.180  0.00  0.00            
ATOM    885  H24 BRA X  29      45.780  41.990  28.400  0.00  0.00            
ATOM    886  C25 BRA X  29      45.600  43.850  29.340  0.00  0.00            
ATOM    887  N15 BRA X  29      46.640  44.440  28.620  0.00  0.00            
ATOM    888  C16 BRA X  29      47.620  45.360  29.230  0.00  0.00            
ATOM    889 H161 BRA X  29      47.080  46.080  29.860  0.00  0.00            
ATOM    890 H162 BRA X  29      48.150  45.810  28.390  0.00  0.00            
ATOM    891 H163 BRA X  29      48.410  44.980  29.880  0.00  0.00            
ATOM    892  C18 BRA X  29      47.250  43.810  27.490  0.00  0.00            
ATOM    893 H181 BRA X  29      47.410  44.610  26.760  0.00  0.00            
ATOM    894 H182 BRA X  29      46.690  42.980  27.040  0.00  0.00            
ATOM    895 H183 BRA X  29      48.260  43.530  27.780  0.00  0.00            
ATOM    896  C26 BRA X  29      44.950  44.670  30.250  0.00  0.00            
ATOM    897  H26 BRA X  29      45.270  45.700  30.420  0.00  0.00            
ATOM    898  C27 BRA X  29      43.900  44.130  30.990  0.00  0.00            
ATOM    899  H27 BRA X  29      43.350  44.730  31.720  0.00  0.00            
ATOM    900  C5  BRA X  29      40.220  43.000  34.470  0.00  0.00            
ATOM    901  N7  BRA X  29      39.790  44.270  34.080  0.00  0.00            
ATOM    902  H90 BRA X  29      39.290  44.820  34.770  0.00  0.00            
ATOM    903  C8  BRA X  29      39.990  44.620  32.830  0.00  0.00            
ATOM    904  C11 BRA X  29      39.250  45.720  32.430  0.00  0.00            
ATOM    905  H11 BRA X  29      38.720  46.370  33.120  0.00  0.00            
ATOM    906  C9  BRA X  29      40.820  43.950  31.970  0.00  0.00            
ATOM    907  C14 BRA X  29      40.770  44.220  30.570  0.00  0.00            
ATOM    908  H14 BRA X  29      41.300  43.600  29.860  0.00  0.00            
ATOM    909  C13 BRA X  29      39.950  45.290  30.110  0.00  0.00            
ATOM    910  H13 BRA X  29      39.910  45.470  29.040  0.00  0.00            
ATOM    911  C12 BRA X  29      39.250  46.070  31.030  0.00  0.00            
ATOM    912  N21 BRA X  29      38.600  47.200  30.470  0.00  0.00            
ATOM    913  H21 BRA X  29      39.200  47.830  29.950  0.00  0.00            
ATOM    914  C44 BRA X  29      37.250  47.330  30.310  0.00  0.00            
ATOM    915  O53 BRA X  29      36.420  46.680  30.940  0.00  0.00            
ATOM    916  C45 BRA X  29      36.860  48.620  29.540  0.00  0.00            
ATOM    917 H452 BRA X  29      37.510  49.490  29.640  0.00  0.00            
ATOM    918 H453 BRA X  29      36.950  48.300  28.500  0.00  0.00            
ATOM    919  C46 BRA X  29      35.390  49.050  29.720  0.00  0.00            
ATOM    920 H462 BRA X  29      35.260  49.930  29.090  0.00  0.00            
ATOM    921 H463 BRA X  29      35.310  49.200  30.800  0.00  0.00            
ATOM    922  N47 BRA X  29      34.330  48.040  29.340  0.00  0.00            
ATOM    923  H47 BRA X  29      34.650  47.070  29.520  0.00  0.00            
ATOM    924  C48 BRA X  29      33.850  48.120  27.880  0.00  0.00            
ATOM    925 H482 BRA X  29      34.530  47.590  27.220  0.00  0.00            
ATOM    926 H483 BRA X  29      33.810  49.200  27.700  0.00  0.00            
ATOM    927  C49 BRA X  29      32.420  47.650  27.800  0.00  0.00            
ATOM    928 H492 BRA X  29      31.860  48.280  27.110  0.00  0.00            
ATOM    929 H493 BRA X  29      32.290  46.590  27.580  0.00  0.00            
ATOM    930  C50 BRA X  29      31.940  47.960  29.230  0.00  0.00            
ATOM    931 H502 BRA X  29      31.300  48.850  29.310  0.00  0.00            
ATOM    932 H503 BRA X  29      31.290  47.150  29.560  0.00  0.00            
ATOM    933  C51 BRA X  29      33.110  48.170  30.190  0.00  0.00            
ATOM    934 H512 BRA X  29      33.040  47.370  30.930  0.00  0.00            
ATOM    935 H513 BRA X  29      33.150  49.140  30.680  0.00  0.00            
END
ATOM      1 HO5' DA5 X   1      30.930  35.470  22.510  0.00  0.00            
ATOM      2  O5' DA5 X   1      30.630  36.320  22.840  0.00  0.00            
ATOM      3  C5' DA5 X   1      29.200  36.430  22.590  0.00  0.00            
ATOM      4  H5' DA5 X   1      29.070  36.600  21.530  0.00  0.00            
ATOM      5 H5'' DA5 X   1      28.760  37.360  22.950  0.00  0.00            
ATOM      6  C4' DA5 X   1      28.300  35.220  22.870  0.00  0.00            
ATOM      7  H4' DA5 X   1      27.290  35.480  22.540  0.00  0.00            
ATOM      8  O4' DA5 X   1      28.760  34.150  22.020  0.00  0.00            
ATOM      9  C1' DA5 X   1      29.100  33.000  22.880  0.00  0.00            
ATOM     10  H1' DA5 X   1      28.220  32.370  22.770  0.00  0.00            
ATOM     11  N9  DA5 X   1      30.150  32.300  22.160  0.00  0.00            
ATOM     12  C8  DA5 X   1      30.040  31.120  21.410  0.00  0.00            
ATOM     13  H8  DA5 X   1      29.140  30.530  21.490  0.00  0.00            
ATOM     14  N7  DA5 X   1      31.060  30.850  20.710  0.00  0.00            
ATOM     15  C5  DA5 X   1      31.940  31.900  20.950  0.00  0.00            
ATOM     16  C6  DA5 X   1      33.270  32.240  20.580  0.00  0.00            
ATOM     17  N6  DA5 X   1      33.990  31.630  19.650  0.00  0.00            
ATOM     18  H61 DA5 X   1      34.830  32.140  19.400  0.00  0.00            
ATOM     19  H62 DA5 X   1      33.640  30.960  18.970  0.00  0.00            
ATOM     20  N1  DA5 X   1      33.870  33.240  21.140  0.00  0.00            
ATOM     21  C2  DA5 X   1      33.150  34.040  21.960  0.00  0.00            
ATOM     22  H2  DA5 X   1      33.740  34.800  22.450  0.00  0.00            
ATOM     23  N3  DA5 X   1      31.920  33.900  22.330  0.00  0.00            
ATOM     24  C4  DA5 X   1      31.380  32.780  21.810  0.00  0.00            
ATOM     25  C3' DA5 X   1      28.330  34.810  24.340  0.00  0.00            
ATOM     26  H3' DA5 X   1      28.750  35.600  24.960  0.00  0.00            
ATOM     27  C2' DA5 X   1      29.340  33.570  24.260  0.00  0.00            
ATOM     28  H2' DA5 X   1      30.410  33.760  24.310  0.00  0.00            
ATOM     29 H2'' DA5 X   1      29.030  32.770  24.930  0.00  0.00            
ATOM     30  O3' DA5 X   1      26.950  34.380  24.640  0.00  0.00            
ATOM     31  P   DA  X   2      26.490  33.720  25.920  0.00  0.00            
ATOM     32  OP1 DA  X   2      25.030  33.900  26.050  0.00  0.00            
ATOM     33  OP2 DA  X   2      27.260  34.360  26.970  0.00  0.00            
ATOM     34  O5' DA  X   2      26.860  32.140  25.850  0.00  0.00            
ATOM     35  C5' DA  X   2      26.350  31.210  24.930  0.00  0.00            
ATOM     36  H5' DA  X   2      26.330  31.690  23.950  0.00  0.00            
ATOM     37 H5'' DA  X   2      25.320  30.970  25.200  0.00  0.00            
ATOM     38  C4' DA  X   2      27.200  29.960  24.830  0.00  0.00            
ATOM     39  H4' DA  X   2      26.690  29.330  24.100  0.00  0.00            
ATOM     40  O4' DA  X   2      28.490  30.450  24.470  0.00  0.00            
ATOM     41  C1' DA  X   2      29.460  29.850  25.380  0.00  0.00            
ATOM     42  H1' DA  X   2      29.680  28.840  25.040  0.00  0.00            
ATOM     43  N9  DA  X   2      30.830  30.580  25.340  0.00  0.00            
ATOM     44  C8  DA  X   2      31.230  31.730  25.960  0.00  0.00            
ATOM     45  H8  DA  X   2      30.570  32.340  26.550  0.00  0.00            
ATOM     46  N7  DA  X   2      32.540  32.050  25.720  0.00  0.00            
ATOM     47  C5  DA  X   2      32.980  31.010  24.890  0.00  0.00            
ATOM     48  C6  DA  X   2      34.270  30.670  24.280  0.00  0.00            
ATOM     49  N6  DA  X   2      35.330  31.410  24.260  0.00  0.00            
ATOM     50  H61 DA  X   2      36.070  31.130  23.620  0.00  0.00            
ATOM     51  H62 DA  X   2      35.420  32.290  24.730  0.00  0.00            
ATOM     52  N1  DA  X   2      34.280  29.550  23.460  0.00  0.00            
ATOM     53  C2  DA  X   2      33.140  28.890  23.270  0.00  0.00            
ATOM     54  H2  DA  X   2      33.230  28.110  22.530  0.00  0.00            
ATOM     55  N3  DA  X   2      31.980  29.050  23.790  0.00  0.00            
ATOM     56  C4  DA  X   2      31.960  30.100  24.640  0.00  0.00            
ATOM     57  C3' DA  X   2      27.330  29.380  26.280  0.00  0.00            
ATOM     58  H3' DA  X   2      26.680  29.820  27.030  0.00  0.00            
ATOM     59  C2' DA  X   2      28.760  29.770  26.700  0.00  0.00            
ATOM     60  H2' DA  X   2      28.680  30.770  27.130  0.00  0.00            
ATOM     61 H2'' DA  X   2      29.220  28.960  27.260  0.00  0.00            
ATOM     62  O3' DA  X   2      27.110  27.910  26.220  0.00  0.00            
ATOM     63  P   DA  X   3      27.200  26.970  27.450  0.00  0.00            
ATOM     64  OP1 DA  X   3      26.430  25.800  27.170  0.00  0.00            
ATOM     65  OP2 DA  X   3      26.680  27.770  28.590  0.00  0.00            
ATOM     66  O5' DA  X   3      28.700  26.600  27.790  0.00  0.00            
ATOM     67  C5' DA  X   3      29.410  25.950  26.780  0.00  0.00            
ATOM     68  H5' DA  X   3      29.190  26.520  25.880  0.00  0.00            
ATOM     69 H5'' DA  X   3      29.120  24.910  26.590  0.00  0.00            
ATOM     70  C4' DA  X   3      30.960  25.940  26.980  0.00  0.00            
ATOM     71  H4' DA  X   3      31.460  25.490  26.130  0.00  0.00            
ATOM     72  O4' DA  X   3      31.390  27.230  27.180  0.00  0.00            
ATOM     73  C1' DA  X   3      32.130  27.300  28.410  0.00  0.00            
ATOM     74  H1' DA  X   3      33.170  26.980  28.350  0.00  0.00            
ATOM     75  N9  DA  X   3      32.010  28.650  28.820  0.00  0.00            
ATOM     76  C8  DA  X   3      31.040  29.230  29.660  0.00  0.00            
ATOM     77  H8  DA  X   3      30.200  28.720  30.100  0.00  0.00            
ATOM     78  N7  DA  X   3      31.280  30.530  29.800  0.00  0.00            
ATOM     79  C5  DA  X   3      32.490  30.760  29.110  0.00  0.00            
ATOM     80  C6  DA  X   3      33.240  31.880  28.800  0.00  0.00            
ATOM     81  N6  DA  X   3      32.990  33.210  29.190  0.00  0.00            
ATOM     82  H61 DA  X   3      33.690  33.850  28.850  0.00  0.00            
ATOM     83  H62 DA  X   3      32.350  33.480  29.920  0.00  0.00            
ATOM     84  N1  DA  X   3      34.330  31.800  28.070  0.00  0.00            
ATOM     85  C2  DA  X   3      34.700  30.590  27.650  0.00  0.00            
ATOM     86  H2  DA  X   3      35.650  30.590  27.130  0.00  0.00            
ATOM     87  N3  DA  X   3      34.100  29.470  27.830  0.00  0.00            
ATOM     88  C4  DA  X   3      33.000  29.590  28.600  0.00  0.00            
ATOM     89  C3' DA  X   3      31.220  25.220  28.290  0.00  0.00            
ATOM     90  H3' DA  X   3      30.370  24.660  28.690  0.00  0.00            
ATOM     91  C2' DA  X   3      31.450  26.320  29.270  0.00  0.00            
ATOM     92  H2' DA  X   3      30.540  26.690  29.730  0.00  0.00            
ATOM     93 H2'' DA  X   3      32.070  25.940  30.080  0.00  0.00            
ATOM     94  O3' DA  X   3      32.450  24.470  28.070  0.00  0.00            
ATOM     95  P   DG  X   4      32.850  23.220  28.970  0.00  0.00            
ATOM     96  OP1 DG  X   4      32.050  22.060  28.540  0.00  0.00            
ATOM     97  OP2 DG  X   4      32.760  23.640  30.370  0.00  0.00            
ATOM     98  O5' DG  X   4      34.370  22.920  28.520  0.00  0.00            
ATOM     99  C5' DG  X   4      35.450  23.940  28.790  0.00  0.00            
ATOM    100  H5' DG  X   4      35.470  24.250  29.840  0.00  0.00            
ATOM    101 H5'' DG  X   4      35.260  24.850  28.220  0.00  0.00            
ATOM    102  C4' DG  X   4      36.840  23.360  28.470  0.00  0.00            
ATOM    103  H4' DG  X   4      36.810  22.590  27.700  0.00  0.00            
ATOM    104  O4' DG  X   4      37.770  24.320  27.970  0.00  0.00            
ATOM    105  C1' DG  X   4      38.710  24.660  28.910  0.00  0.00            
ATOM    106  H1' DG  X   4      39.660  24.300  28.520  0.00  0.00            
ATOM    107  N9  DG  X   4      38.910  26.140  29.070  0.00  0.00            
ATOM    108  C8  DG  X   4      40.130  26.870  28.850  0.00  0.00            
ATOM    109  H8  DG  X   4      41.040  26.420  28.470  0.00  0.00            
ATOM    110  N7  DG  X   4      39.980  28.120  29.110  0.00  0.00            
ATOM    111  C5  DG  X   4      38.630  28.280  29.470  0.00  0.00            
ATOM    112  C6  DG  X   4      37.880  29.470  29.710  0.00  0.00            
ATOM    113  O6  DG  X   4      38.290  30.620  29.570  0.00  0.00            
ATOM    114  N1  DG  X   4      36.590  29.250  30.110  0.00  0.00            
ATOM    115  H1  DG  X   4      35.970  30.030  30.310  0.00  0.00            
ATOM    116  C2  DG  X   4      36.040  27.940  30.210  0.00  0.00            
ATOM    117  N2  DG  X   4      34.820  27.910  30.690  0.00  0.00            
ATOM    118  H21 DG  X   4      34.400  28.750  31.060  0.00  0.00            
ATOM    119  H22 DG  X   4      34.570  26.970  30.960  0.00  0.00            
ATOM    120  N3  DG  X   4      36.700  26.820  29.950  0.00  0.00            
ATOM    121  C4  DG  X   4      37.990  27.070  29.530  0.00  0.00            
ATOM    122  C3' DG  X   4      37.570  22.660  29.660  0.00  0.00            
ATOM    123  H3' DG  X   4      36.830  22.210  30.320  0.00  0.00            
ATOM    124  C2' DG  X   4      38.400  23.810  30.200  0.00  0.00            
ATOM    125  H2' DG  X   4      37.810  24.450  30.850  0.00  0.00            
ATOM    126 H2'' DG  X   4      39.290  23.530  30.770  0.00  0.00            
ATOM    127  O3' DG  X   4      38.420  21.640  29.140  0.00  0.00            
ATOM    128  P   DG  X   5      39.150  20.550  30.070  0.00  0.00            
ATOM    129  OP1 DG  X   5      39.620  19.510  29.130  0.00  0.00            
ATOM    130  OP2 DG  X   5      38.280  20.220  31.170  0.00  0.00            
ATOM    131  O5' DG  X   5      40.420  21.400  30.720  0.00  0.00            
ATOM    132  C5' DG  X   5      41.530  21.900  29.970  0.00  0.00            
ATOM    133  H5' DG  X   5      41.180  22.320  29.020  0.00  0.00            
ATOM    134 H5'' DG  X   5      42.130  21.040  29.680  0.00  0.00            
ATOM    135  C4' DG  X   5      42.300  23.030  30.690  0.00  0.00            
ATOM    136  H4' DG  X   5      43.270  23.080  30.210  0.00  0.00            
ATOM    137  O4' DG  X   5      41.610  24.300  30.580  0.00  0.00            
ATOM    138  C1' DG  X   5      41.900  24.930  31.780  0.00  0.00            
ATOM    139  H1' DG  X   5      42.950  25.240  31.810  0.00  0.00            
ATOM    140  N9  DG  X   5      41.060  26.170  32.040  0.00  0.00            
ATOM    141  C8  DG  X   5      39.750  26.280  32.390  0.00  0.00            
ATOM    142  H8  DG  X   5      39.180  25.400  32.640  0.00  0.00            
ATOM    143  N7  DG  X   5      39.280  27.480  32.650  0.00  0.00            
ATOM    144  C5  DG  X   5      40.350  28.270  32.190  0.00  0.00            
ATOM    145  C6  DG  X   5      40.540  29.710  32.140  0.00  0.00            
ATOM    146  O6  DG  X   5      39.740  30.600  32.440  0.00  0.00            
ATOM    147  N1  DG  X   5      41.800  30.040  31.670  0.00  0.00            
ATOM    148  H1  DG  X   5      42.140  30.990  31.670  0.00  0.00            
ATOM    149  C2  DG  X   5      42.830  29.190  31.310  0.00  0.00            
ATOM    150  N2  DG  X   5      44.000  29.720  31.070  0.00  0.00            
ATOM    151  H21 DG  X   5      44.200  30.690  31.230  0.00  0.00            
ATOM    152  H22 DG  X   5      44.750  29.130  30.720  0.00  0.00            
ATOM    153  N3  DG  X   5      42.660  27.890  31.350  0.00  0.00            
ATOM    154  C4  DG  X   5      41.440  27.510  31.740  0.00  0.00            
ATOM    155  C3' DG  X   5      42.520  22.790  32.240  0.00  0.00            
ATOM    156  H3' DG  X   5      42.210  21.800  32.570  0.00  0.00            
ATOM    157  C2' DG  X   5      41.740  23.880  32.880  0.00  0.00            
ATOM    158  H2' DG  X   5      40.720  23.520  33.020  0.00  0.00            
ATOM    159 H2'' DG  X   5      42.170  24.190  33.830  0.00  0.00            
ATOM    160  O3' DG  X   5      43.840  22.990  32.490  0.00  0.00            
ATOM    161  P   DG  X   6      44.660  21.990  33.340  0.00  0.00            
ATOM    162  OP1 DG  X   6      45.000  20.840  32.470  0.00  0.00            
ATOM    163  OP2 DG  X   6      44.070  21.710  34.670  0.00  0.00            
ATOM    164  O5' DG  X   6      46.010  22.710  33.570  0.00  0.00            
ATOM    165  C5' DG  X   6      46.860  23.060  32.390  0.00  0.00            
ATOM    166  H5' DG  X   6      46.100  23.100  31.610  0.00  0.00            
ATOM    167 H5'' DG  X   6      47.530  22.290  32.000  0.00  0.00            
ATOM    168  C4' DG  X   6      47.690  24.420  32.430  0.00  0.00            
ATOM    169  H4' DG  X   6      48.280  24.400  31.510  0.00  0.00            
ATOM    170  O4' DG  X   6      46.910  25.600  32.220  0.00  0.00            
ATOM    171  C1' DG  X   6      47.060  26.380  33.380  0.00  0.00            
ATOM    172  H1' DG  X   6      47.750  27.190  33.160  0.00  0.00            
ATOM    173  N9  DG  X   6      45.700  26.880  33.640  0.00  0.00            
ATOM    174  C8  DG  X   6      44.550  26.100  33.850  0.00  0.00            
ATOM    175  H8  DG  X   6      44.590  25.030  33.740  0.00  0.00            
ATOM    176  N7  DG  X   6      43.500  26.750  34.260  0.00  0.00            
ATOM    177  C5  DG  X   6      43.930  28.060  34.210  0.00  0.00            
ATOM    178  C6  DG  X   6      43.230  29.310  34.460  0.00  0.00            
ATOM    179  O6  DG  X   6      42.070  29.490  34.760  0.00  0.00            
ATOM    180  N1  DG  X   6      43.990  30.460  34.380  0.00  0.00            
ATOM    181  H1  DG  X   6      43.580  31.310  34.740  0.00  0.00            
ATOM    182  C2  DG  X   6      45.290  30.460  34.000  0.00  0.00            
ATOM    183  N2  DG  X   6      45.940  31.520  34.120  0.00  0.00            
ATOM    184  H21 DG  X   6      45.390  32.310  34.450  0.00  0.00            
ATOM    185  H22 DG  X   6      46.940  31.490  34.020  0.00  0.00            
ATOM    186  N3  DG  X   6      46.010  29.330  33.890  0.00  0.00            
ATOM    187  C4  DG  X   6      45.290  28.140  33.940  0.00  0.00            
ATOM    188  C3' DG  X   6      48.590  24.680  33.690  0.00  0.00            
ATOM    189  H3' DG  X   6      48.900  23.740  34.160  0.00  0.00            
ATOM    190  C2' DG  X   6      47.620  25.540  34.490  0.00  0.00            
ATOM    191  H2' DG  X   6      46.840  24.900  34.910  0.00  0.00            
ATOM    192 H2'' DG  X   6      48.260  25.970  35.270  0.00  0.00            
ATOM    193  O3' DG  X   6      49.710  25.500  33.310  0.00  0.00            
ATOM    194  P   DT  X   7      51.180  25.050  33.330  0.00  0.00            
ATOM    195  OP1 DT  X   7      51.310  23.950  34.290  0.00  0.00            
ATOM    196  OP2 DT  X   7      52.070  26.200  33.510  0.00  0.00            
ATOM    197  O5' DT  X   7      51.420  24.460  31.800  0.00  0.00            
ATOM    198  C5' DT  X   7      51.190  23.080  31.480  0.00  0.00            
ATOM    199  H5' DT  X   7      50.350  22.640  32.010  0.00  0.00            
ATOM    200 H5'' DT  X   7      51.990  22.460  31.900  0.00  0.00            
ATOM    201  C4' DT  X   7      51.050  22.880  29.980  0.00  0.00            
ATOM    202  H4' DT  X   7      50.930  21.800  29.880  0.00  0.00            
ATOM    203  O4' DT  X   7      49.820  23.540  29.570  0.00  0.00            
ATOM    204  C1' DT  X   7      50.010  24.730  28.750  0.00  0.00            
ATOM    205  H1' DT  X   7      49.740  24.420  27.740  0.00  0.00            
ATOM    206  N1  DT  X   7      49.150  25.910  29.170  0.00  0.00            
ATOM    207  C6  DT  X   7      49.460  26.740  30.240  0.00  0.00            
ATOM    208  H6  DT  X   7      50.410  26.520  30.700  0.00  0.00            
ATOM    209  C5  DT  X   7      48.660  27.760  30.600  0.00  0.00            
ATOM    210  C7  DT  X   7      49.250  28.830  31.530  0.00  0.00            
ATOM    211  H71 DT  X   7      49.350  29.710  30.900  0.00  0.00            
ATOM    212  H72 DT  X   7      50.220  28.610  31.970  0.00  0.00            
ATOM    213  H73 DT  X   7      48.600  29.110  32.350  0.00  0.00            
ATOM    214  C4  DT  X   7      47.440  28.040  29.850  0.00  0.00            
ATOM    215  O4  DT  X   7      46.770  29.040  29.960  0.00  0.00            
ATOM    216  N3  DT  X   7      47.160  27.190  28.800  0.00  0.00            
ATOM    217  H3  DT  X   7      46.340  27.340  28.230  0.00  0.00            
ATOM    218  C2  DT  X   7      47.970  26.120  28.440  0.00  0.00            
ATOM    219  O2  DT  X   7      47.530  25.320  27.600  0.00  0.00            
ATOM    220  C3' DT  X   7      52.090  23.430  29.060  0.00  0.00            
ATOM    221  H3' DT  X   7      53.010  23.610  29.610  0.00  0.00            
ATOM    222  C2' DT  X   7      51.480  24.860  28.780  0.00  0.00            
ATOM    223  H2' DT  X   7      51.830  25.450  29.630  0.00  0.00            
ATOM    224 H2'' DT  X   7      52.000  25.360  27.960  0.00  0.00            
ATOM    225  O3' DT  X   7      52.320  22.730  27.830  0.00  0.00            
ATOM    226  P   DT  X   8      53.800  22.780  27.200  0.00  0.00            
ATOM    227  OP1 DT  X   8      54.500  21.540  27.670  0.00  0.00            
ATOM    228  OP2 DT  X   8      54.360  24.040  27.660  0.00  0.00            
ATOM    229  O5' DT  X   8      53.610  22.870  25.650  0.00  0.00            
ATOM    230  C5' DT  X   8      52.680  23.850  25.170  0.00  0.00            
ATOM    231  H5' DT  X   8      53.100  24.820  25.460  0.00  0.00            
ATOM    232 H5'' DT  X   8      51.670  23.660  25.540  0.00  0.00            
ATOM    233  C4' DT  X   8      52.420  23.720  23.630  0.00  0.00            
ATOM    234  H4' DT  X   8      51.810  24.560  23.310  0.00  0.00            
ATOM    235  O4' DT  X   8      53.660  23.790  22.990  0.00  0.00            
ATOM    236  C1' DT  X   8      53.640  22.980  21.800  0.00  0.00            
ATOM    237  H1' DT  X   8      53.010  23.490  21.070  0.00  0.00            
ATOM    238  N1  DT  X   8      54.970  22.680  21.260  0.00  0.00            
ATOM    239  C6  DT  X   8      55.920  22.090  22.040  0.00  0.00            
ATOM    240  H6  DT  X   8      55.620  21.790  23.030  0.00  0.00            
ATOM    241  C5  DT  X   8      57.190  21.830  21.550  0.00  0.00            
ATOM    242  C7  DT  X   8      58.270  21.180  22.410  0.00  0.00            
ATOM    243  H71 DT  X   8      59.130  21.840  22.580  0.00  0.00            
ATOM    244  H72 DT  X   8      58.560  20.280  21.870  0.00  0.00            
ATOM    245  H73 DT  X   8      57.920  20.860  23.390  0.00  0.00            
ATOM    246  C4  DT  X   8      57.590  22.250  20.230  0.00  0.00            
ATOM    247  O4  DT  X   8      58.640  22.090  19.620  0.00  0.00            
ATOM    248  N3  DT  X   8      56.510  22.730  19.510  0.00  0.00            
ATOM    249  H3  DT  X   8      56.630  22.700  18.510  0.00  0.00            
ATOM    250  C2  DT  X   8      55.200  22.810  19.870  0.00  0.00            
ATOM    251  O2  DT  X   8      54.350  23.100  19.060  0.00  0.00            
ATOM    252  C3' DT  X   8      51.790  22.400  23.270  0.00  0.00            
ATOM    253  H3' DT  X   8      51.730  21.710  24.110  0.00  0.00            
ATOM    254  C2' DT  X   8      52.940  21.780  22.400  0.00  0.00            
ATOM    255  H2' DT  X   8      53.620  21.100  22.910  0.00  0.00            
ATOM    256 H2'' DT  X   8      52.520  21.160  21.600  0.00  0.00            
ATOM    257  O3' DT  X   8      50.620  22.480  22.530  0.00  0.00            
ATOM    258  P   DA  X   9      49.270  22.730  23.290  0.00  0.00            
ATOM    259  OP1 DA  X   9      49.240  22.090  24.570  0.00  0.00            
ATOM    260  OP2 DA  X   9      48.200  22.330  22.300  0.00  0.00            
ATOM    261  O5' DA  X   9      49.100  24.340  23.470  0.00  0.00            
ATOM    262  C5' DA  X   9      49.010  24.920  24.770  0.00  0.00            
ATOM    263  H5' DA  X   9      49.820  24.620  25.430  0.00  0.00            
ATOM    264 H5'' DA  X   9      48.060  24.670  25.230  0.00  0.00            
ATOM    265  C4' DA  X   9      49.140  26.480  24.780  0.00  0.00            
ATOM    266  H4' DA  X   9      49.040  26.770  25.820  0.00  0.00            
ATOM    267  O4' DA  X   9      50.310  26.810  24.050  0.00  0.00            
ATOM    268  C1' DA  X   9      50.110  27.390  22.810  0.00  0.00            
ATOM    269  H1' DA  X   9      50.230  28.470  22.880  0.00  0.00            
ATOM    270  N9  DA  X   9      50.970  26.720  21.790  0.00  0.00            
ATOM    271  C8  DA  X   9      50.720  25.860  20.730  0.00  0.00            
ATOM    272  H8  DA  X   9      49.850  25.260  20.540  0.00  0.00            
ATOM    273  N7  DA  X   9      51.740  25.690  19.940  0.00  0.00            
ATOM    274  C5  DA  X   9      52.800  26.450  20.510  0.00  0.00            
ATOM    275  C6  DA  X   9      54.160  26.690  20.250  0.00  0.00            
ATOM    276  N6  DA  X   9      54.890  26.080  19.370  0.00  0.00            
ATOM    277  H61 DA  X   9      55.870  26.270  19.450  0.00  0.00            
ATOM    278  H62 DA  X   9      54.450  25.520  18.650  0.00  0.00            
ATOM    279  N1  DA  X   9      54.860  27.520  21.110  0.00  0.00            
ATOM    280  C2  DA  X   9      54.300  27.970  22.120  0.00  0.00            
ATOM    281  H2  DA  X   9      54.960  28.480  22.800  0.00  0.00            
ATOM    282  N3  DA  X   9      53.050  27.800  22.500  0.00  0.00            
ATOM    283  C4  DA  X   9      52.360  26.990  21.690  0.00  0.00            
ATOM    284  C3' DA  X   9      48.010  27.080  23.950  0.00  0.00            
ATOM    285  H3' DA  X   9      47.160  26.390  23.920  0.00  0.00            
ATOM    286  C2' DA  X   9      48.650  27.100  22.600  0.00  0.00            
ATOM    287  H2' DA  X   9      48.450  26.170  22.070  0.00  0.00            
ATOM    288 H2'' DA  X   9      48.280  27.850  21.910  0.00  0.00            
ATOM    289  O3' DA  X   9      47.730  28.400  24.220  0.00  0.00            
ATOM    290  P   DG  X  10      46.140  28.760  24.180  0.00  0.00            
ATOM    291  OP1 DG  X  10      45.370  27.840  25.030  0.00  0.00            
ATOM    292  OP2 DG  X  10      45.780  28.770  22.740  0.00  0.00            
ATOM    293  O5' DG  X  10      45.900  30.170  24.800  0.00  0.00            
ATOM    294  C5' DG  X  10      46.360  31.340  24.170  0.00  0.00            
ATOM    295  H5' DG  X  10      45.810  31.570  23.260  0.00  0.00            
ATOM    296 H5'' DG  X  10      47.370  31.070  23.850  0.00  0.00            
ATOM    297  C4' DG  X  10      46.440  32.460  25.210  0.00  0.00            
ATOM    298  H4' DG  X  10      46.840  33.190  24.510  0.00  0.00            
ATOM    299  O4' DG  X  10      45.140  32.860  25.650  0.00  0.00            
ATOM    300  C1' DG  X  10      45.390  33.530  26.840  0.00  0.00            
ATOM    301  H1' DG  X  10      45.800  34.490  26.520  0.00  0.00            
ATOM    302  N9  DG  X  10      44.180  33.820  27.640  0.00  0.00            
ATOM    303  C8  DG  X  10      43.650  35.070  27.900  0.00  0.00            
ATOM    304  H8  DG  X  10      44.350  35.870  27.720  0.00  0.00            
ATOM    305  N7  DG  X  10      42.470  35.160  28.360  0.00  0.00            
ATOM    306  C5  DG  X  10      42.130  33.790  28.440  0.00  0.00            
ATOM    307  C6  DG  X  10      40.950  33.160  28.870  0.00  0.00            
ATOM    308  O6  DG  X  10      39.990  33.690  29.390  0.00  0.00            
ATOM    309  N1  DG  X  10      40.950  31.780  28.770  0.00  0.00            
ATOM    310  H1  DG  X  10      40.200  31.200  29.130  0.00  0.00            
ATOM    311  C2  DG  X  10      42.000  31.170  28.160  0.00  0.00            
ATOM    312  N2  DG  X  10      41.980  29.840  28.040  0.00  0.00            
ATOM    313  H21 DG  X  10      41.400  29.320  28.680  0.00  0.00            
ATOM    314  H22 DG  X  10      42.840  29.450  27.680  0.00  0.00            
ATOM    315  N3  DG  X  10      43.140  31.680  27.820  0.00  0.00            
ATOM    316  C4  DG  X  10      43.210  33.050  28.040  0.00  0.00            
ATOM    317  C3' DG  X  10      47.350  32.360  26.450  0.00  0.00            
ATOM    318  H3' DG  X  10      47.720  31.350  26.620  0.00  0.00            
ATOM    319  C2' DG  X  10      46.390  32.690  27.660  0.00  0.00            
ATOM    320  H2' DG  X  10      45.880  31.810  28.060  0.00  0.00            
ATOM    321 H2'' DG  X  10      46.950  33.160  28.460  0.00  0.00            
ATOM    322  O3' DG  X  10      48.550  33.150  26.350  0.00  0.00            
ATOM    323  P   DG  X  11      48.600  34.700  26.260  0.00  0.00            
ATOM    324  OP1 DG  X  11      47.630  35.260  25.340  0.00  0.00            
ATOM    325  OP2 DG  X  11      50.040  35.030  25.950  0.00  0.00            
ATOM    326  O5' DG  X  11      48.200  35.190  27.690  0.00  0.00            
ATOM    327  C5' DG  X  11      48.140  36.560  28.060  0.00  0.00            
ATOM    328  H5' DG  X  11      47.410  37.090  27.440  0.00  0.00            
ATOM    329 H5'' DG  X  11      49.100  37.060  27.980  0.00  0.00            
ATOM    330  C4' DG  X  11      47.690  36.620  29.500  0.00  0.00            
ATOM    331  H4' DG  X  11      47.670  37.670  29.780  0.00  0.00            
ATOM    332  O4' DG  X  11      46.380  36.200  29.640  0.00  0.00            
ATOM    333  C1' DG  X  11      46.130  35.990  31.010  0.00  0.00            
ATOM    334  H1' DG  X  11      45.790  36.940  31.440  0.00  0.00            
ATOM    335  N9  DG  X  11      45.000  34.990  31.200  0.00  0.00            
ATOM    336  C8  DG  X  11      44.970  33.630  30.920  0.00  0.00            
ATOM    337  H8  DG  X  11      45.820  33.160  30.440  0.00  0.00            
ATOM    338  N7  DG  X  11      43.910  32.950  31.330  0.00  0.00            
ATOM    339  C5  DG  X  11      43.150  33.980  31.810  0.00  0.00            
ATOM    340  C6  DG  X  11      41.800  34.040  32.330  0.00  0.00            
ATOM    341  O6  DG  X  11      41.030  33.060  32.430  0.00  0.00            
ATOM    342  N1  DG  X  11      41.350  35.270  32.810  0.00  0.00            
ATOM    343  H1  DG  X  11      40.410  35.430  33.150  0.00  0.00            
ATOM    344  C2  DG  X  11      42.090  36.380  32.630  0.00  0.00            
ATOM    345  N2  DG  X  11      41.360  37.500  32.780  0.00  0.00            
ATOM    346  H21 DG  X  11      40.350  37.520  32.840  0.00  0.00            
ATOM    347  H22 DG  X  11      41.800  38.410  32.710  0.00  0.00            
ATOM    348  N3  DG  X  11      43.290  36.470  32.010  0.00  0.00            
ATOM    349  C4  DG  X  11      43.730  35.220  31.630  0.00  0.00            
ATOM    350  C3' DG  X  11      48.560  36.040  30.540  0.00  0.00            
ATOM    351  H3' DG  X  11      49.040  35.090  30.280  0.00  0.00            
ATOM    352  C2' DG  X  11      47.500  35.690  31.600  0.00  0.00            
ATOM    353  H2' DG  X  11      47.590  34.620  31.800  0.00  0.00            
ATOM    354 H2'' DG  X  11      47.680  36.110  32.580  0.00  0.00            
ATOM    355  O3' DG  X  11      49.590  36.950  30.950  0.00  0.00            
ATOM    356  P   DG  X  12      50.290  37.040  32.400  0.00  0.00            
ATOM    357  OP1 DG  X  12      51.390  37.970  32.320  0.00  0.00            
ATOM    358  OP2 DG  X  12      50.680  35.640  32.780  0.00  0.00            
ATOM    359  O5' DG  X  12      49.260  37.690  33.520  0.00  0.00            
ATOM    360  C5' DG  X  12      48.680  38.890  33.240  0.00  0.00            
ATOM    361  H5' DG  X  12      48.390  38.850  32.190  0.00  0.00            
ATOM    362 H5'' DG  X  12      49.490  39.620  33.350  0.00  0.00            
ATOM    363  C4' DG  X  12      47.470  39.390  34.060  0.00  0.00            
ATOM    364  H4' DG  X  12      47.240  40.390  33.700  0.00  0.00            
ATOM    365  O4' DG  X  12      46.460  38.430  33.810  0.00  0.00            
ATOM    366  C1' DG  X  12      46.060  37.990  35.110  0.00  0.00            
ATOM    367  H1' DG  X  12      45.250  38.560  35.570  0.00  0.00            
ATOM    368  N9  DG  X  12      45.550  36.580  35.030  0.00  0.00            
ATOM    369  C8  DG  X  12      46.260  35.400  34.830  0.00  0.00            
ATOM    370  H8  DG  X  12      47.310  35.370  34.610  0.00  0.00            
ATOM    371  N7  DG  X  12      45.610  34.290  34.990  0.00  0.00            
ATOM    372  C5  DG  X  12      44.280  34.740  35.220  0.00  0.00            
ATOM    373  C6  DG  X  12      43.150  34.020  35.610  0.00  0.00            
ATOM    374  O6  DG  X  12      42.830  32.830  35.430  0.00  0.00            
ATOM    375  N1  DG  X  12      42.110  34.820  36.020  0.00  0.00            
ATOM    376  H1  DG  X  12      41.260  34.340  36.270  0.00  0.00            
ATOM    377  C2  DG  X  12      42.160  36.190  36.050  0.00  0.00            
ATOM    378  N2  DG  X  12      41.140  36.850  36.530  0.00  0.00            
ATOM    379  H21 DG  X  12      40.350  36.290  36.820  0.00  0.00            
ATOM    380  H22 DG  X  12      41.080  37.850  36.470  0.00  0.00            
ATOM    381  N3  DG  X  12      43.250  36.910  35.730  0.00  0.00            
ATOM    382  C4  DG  X  12      44.310  36.100  35.330  0.00  0.00            
ATOM    383  C3' DG  X  12      47.860  39.410  35.540  0.00  0.00            
ATOM    384  H3' DG  X  12      48.940  39.330  35.610  0.00  0.00            
ATOM    385  C2' DG  X  12      47.230  38.150  36.090  0.00  0.00            
ATOM    386  H2' DG  X  12      47.920  37.320  35.930  0.00  0.00            
ATOM    387 H2'' DG  X  12      46.940  38.220  37.140  0.00  0.00            
ATOM    388  O3' DG  X  12      47.430  40.640  36.240  0.00  0.00            
ATOM    389  P   DT  X  13      48.520  41.510  37.050  0.00  0.00            
ATOM    390  OP1 DT  X  13      48.030  42.880  37.290  0.00  0.00            
ATOM    391  OP2 DT  X  13      49.900  41.380  36.550  0.00  0.00            
ATOM    392  O5' DT  X  13      48.290  40.790  38.460  0.00  0.00            
ATOM    393  C5' DT  X  13      49.060  39.680  39.010  0.00  0.00            
ATOM    394  H5' DT  X  13      50.110  39.890  38.860  0.00  0.00            
ATOM    395 H5'' DT  X  13      48.930  38.810  38.370  0.00  0.00            
ATOM    396  C4' DT  X  13      48.790  39.390  40.440  0.00  0.00            
ATOM    397  H4' DT  X  13      49.470  38.600  40.760  0.00  0.00            
ATOM    398  O4' DT  X  13      48.950  40.550  41.230  0.00  0.00            
ATOM    399  C1' DT  X  13      48.140  40.430  42.360  0.00  0.00            
ATOM    400  H1' DT  X  13      48.540  39.670  43.030  0.00  0.00            
ATOM    401  N1  DT  X  13      48.150  41.690  43.210  0.00  0.00            
ATOM    402  C6  DT  X  13      47.600  42.860  42.720  0.00  0.00            
ATOM    403  H6  DT  X  13      47.440  43.000  41.670  0.00  0.00            
ATOM    404  C5  DT  X  13      47.350  43.900  43.540  0.00  0.00            
ATOM    405  C7  DT  X  13      46.910  45.220  42.910  0.00  0.00            
ATOM    406  H71 DT  X  13      46.940  45.220  41.820  0.00  0.00            
ATOM    407  H72 DT  X  13      47.720  45.940  43.070  0.00  0.00            
ATOM    408  H73 DT  X  13      46.010  45.640  43.360  0.00  0.00            
ATOM    409  C4  DT  X  13      47.760  43.810  44.920  0.00  0.00            
ATOM    410  O4  DT  X  13      47.520  44.690  45.800  0.00  0.00            
ATOM    411  N3  DT  X  13      48.340  42.660  45.340  0.00  0.00            
ATOM    412  H3  DT  X  13      48.640  42.680  46.300  0.00  0.00            
ATOM    413  C2  DT  X  13      48.490  41.570  44.560  0.00  0.00            
ATOM    414  O2  DT  X  13      48.790  40.500  45.080  0.00  0.00            
ATOM    415  C3' DT  X  13      47.370  38.950  40.730  0.00  0.00            
ATOM    416  H3' DT  X  13      46.790  38.980  39.800  0.00  0.00            
ATOM    417  C2' DT  X  13      46.820  40.070  41.710  0.00  0.00            
ATOM    418  H2' DT  X  13      46.350  40.890  41.180  0.00  0.00            
ATOM    419 H2'' DT  X  13      46.210  39.630  42.500  0.00  0.00            
ATOM    420  O3' DT  X  13      47.270  37.670  41.360  0.00  0.00            
ATOM    421  P   DT  X  14      47.180  36.330  40.480  0.00  0.00            
ATOM    422  OP1 DT  X  14      47.720  35.320  41.370  0.00  0.00            
ATOM    423  OP2 DT  X  14      47.820  36.540  39.140  0.00  0.00            
ATOM    424  O5' DT  X  14      45.600  36.000  40.170  0.00  0.00            
ATOM    425  C5' DT  X  14      44.820  36.730  39.230  0.00  0.00            
ATOM    426  H5' DT  X  14      45.130  36.460  38.220  0.00  0.00            
ATOM    427 H5'' DT  X  14      45.020  37.800  39.350  0.00  0.00            
ATOM    428  C4' DT  X  14      43.330  36.440  39.340  0.00  0.00            
ATOM    429  H4' DT  X  14      42.750  36.910  38.550  0.00  0.00            
ATOM    430  O4' DT  X  14      43.100  35.060  39.180  0.00  0.00            
ATOM    431  C1' DT  X  14      42.530  34.520  40.320  0.00  0.00            
ATOM    432  H1' DT  X  14      41.450  34.450  40.190  0.00  0.00            
ATOM    433  N1  DT  X  14      43.110  33.140  40.420  0.00  0.00            
ATOM    434  C6  DT  X  14      44.300  32.900  41.100  0.00  0.00            
ATOM    435  H6  DT  X  14      44.960  33.720  41.320  0.00  0.00            
ATOM    436  C5  DT  X  14      44.620  31.590  41.510  0.00  0.00            
ATOM    437  C7  DT  X  14      45.830  31.330  42.380  0.00  0.00            
ATOM    438  H71 DT  X  14      45.520  31.000  43.370  0.00  0.00            
ATOM    439  H72 DT  X  14      46.530  32.170  42.480  0.00  0.00            
ATOM    440  H73 DT  X  14      46.500  30.540  42.030  0.00  0.00            
ATOM    441  C4  DT  X  14      43.780  30.490  41.070  0.00  0.00            
ATOM    442  O4  DT  X  14      43.900  29.320  41.340  0.00  0.00            
ATOM    443  N3  DT  X  14      42.620  30.850  40.380  0.00  0.00            
ATOM    444  H3  DT  X  14      42.060  30.050  40.100  0.00  0.00            
ATOM    445  C2  DT  X  14      42.240  32.100  40.050  0.00  0.00            
ATOM    446  O2  DT  X  14      41.160  32.190  39.570  0.00  0.00            
ATOM    447  C3' DT  X  14      42.740  36.800  40.650  0.00  0.00            
ATOM    448  H3' DT  X  14      43.250  37.610  41.180  0.00  0.00            
ATOM    449  C2' DT  X  14      42.810  35.450  41.460  0.00  0.00            
ATOM    450  H2' DT  X  14      43.790  35.260  41.890  0.00  0.00            
ATOM    451 H2'' DT  X  14      42.020  35.420  42.220  0.00  0.00            
ATOM    452  O3' DT  X  14      41.350  37.190  40.500  0.00  0.00            
ATOM    453  P   DA  X  15      40.270  37.560  41.660  0.00  0.00            
ATOM    454  OP1 DA  X  15      39.180  38.320  40.980  0.00  0.00            
ATOM    455  OP2 DA  X  15      41.010  38.230  42.770  0.00  0.00            
ATOM    456  O5' DA  X  15      39.770  36.230  42.240  0.00  0.00            
ATOM    457  C5' DA  X  15      38.940  35.340  41.500  0.00  0.00            
ATOM    458  H5' DA  X  15      39.440  35.070  40.570  0.00  0.00            
ATOM    459 H5'' DA  X  15      37.950  35.780  41.360  0.00  0.00            
ATOM    460  C4' DA  X  15      38.610  33.990  42.090  0.00  0.00            
ATOM    461  H4' DA  X  15      38.070  33.420  41.330  0.00  0.00            
ATOM    462  O4' DA  X  15      39.870  33.390  42.370  0.00  0.00            
ATOM    463  C1' DA  X  15      39.560  32.390  43.360  0.00  0.00            
ATOM    464  H1' DA  X  15      39.120  31.540  42.840  0.00  0.00            
ATOM    465  N9  DA  X  15      40.880  31.970  43.940  0.00  0.00            
ATOM    466  C8  DA  X  15      41.880  32.770  44.440  0.00  0.00            
ATOM    467  H8  DA  X  15      41.820  33.850  44.420  0.00  0.00            
ATOM    468  N7  DA  X  15      42.940  32.110  44.810  0.00  0.00            
ATOM    469  C5  DA  X  15      42.530  30.770  44.690  0.00  0.00            
ATOM    470  C6  DA  X  15      43.030  29.510  45.070  0.00  0.00            
ATOM    471  N6  DA  X  15      44.140  29.250  45.760  0.00  0.00            
ATOM    472  H61 DA  X  15      44.360  28.340  46.140  0.00  0.00            
ATOM    473  H62 DA  X  15      44.750  30.010  46.020  0.00  0.00            
ATOM    474  N1  DA  X  15      42.380  28.370  44.820  0.00  0.00            
ATOM    475  C2  DA  X  15      41.270  28.400  44.140  0.00  0.00            
ATOM    476  H2  DA  X  15      40.780  27.490  43.840  0.00  0.00            
ATOM    477  N3  DA  X  15      40.590  29.510  43.900  0.00  0.00            
ATOM    478  C4  DA  X  15      41.250  30.680  44.190  0.00  0.00            
ATOM    479  C3' DA  X  15      37.750  33.920  43.430  0.00  0.00            
ATOM    480  H3' DA  X  15      37.720  34.890  43.930  0.00  0.00            
ATOM    481  C2' DA  X  15      38.600  32.980  44.330  0.00  0.00            
ATOM    482  H2' DA  X  15      39.150  33.630  45.010  0.00  0.00            
ATOM    483 H2'' DA  X  15      38.050  32.260  44.940  0.00  0.00            
ATOM    484  O3' DA  X  15      36.450  33.240  43.340  0.00  0.00            
ATOM    485  P   DG  X  16      35.270  33.660  44.360  0.00  0.00            
ATOM    486  OP1 DG  X  16      35.880  34.040  45.650  0.00  0.00            
ATOM    487  OP2 DG  X  16      34.200  32.640  44.350  0.00  0.00            
ATOM    488  O5' DG  X  16      34.700  35.010  43.770  0.00  0.00            
ATOM    489  C5' DG  X  16      34.040  35.030  42.460  0.00  0.00            
ATOM    490  H5' DG  X  16      32.990  34.720  42.480  0.00  0.00            
ATOM    491 H5'' DG  X  16      34.590  34.280  41.890  0.00  0.00            
ATOM    492  C4' DG  X  16      34.230  36.420  41.760  0.00  0.00            
ATOM    493  H4' DG  X  16      33.940  37.230  42.430  0.00  0.00            
ATOM    494  O4' DG  X  16      35.550  36.540  41.260  0.00  0.00            
ATOM    495  C1' DG  X  16      35.680  36.690  39.810  0.00  0.00            
ATOM    496  H1' DG  X  16      35.770  37.740  39.510  0.00  0.00            
ATOM    497  N9  DG  X  16      36.710  36.050  39.030  0.00  0.00            
ATOM    498  C8  DG  X  16      37.650  36.740  38.330  0.00  0.00            
ATOM    499  H8  DG  X  16      37.560  37.800  38.180  0.00  0.00            
ATOM    500  N7  DG  X  16      38.520  35.930  37.660  0.00  0.00            
ATOM    501  C5  DG  X  16      38.120  34.690  38.070  0.00  0.00            
ATOM    502  C6  DG  X  16      38.720  33.470  37.710  0.00  0.00            
ATOM    503  O6  DG  X  16      39.730  33.290  37.030  0.00  0.00            
ATOM    504  N1  DG  X  16      38.010  32.370  38.260  0.00  0.00            
ATOM    505  H1  DG  X  16      38.560  31.520  38.270  0.00  0.00            
ATOM    506  C2  DG  X  16      36.940  32.450  39.080  0.00  0.00            
ATOM    507  N2  DG  X  16      36.210  31.390  39.350  0.00  0.00            
ATOM    508  H21 DG  X  16      36.680  30.520  39.150  0.00  0.00            
ATOM    509  H22 DG  X  16      35.300  31.480  39.780  0.00  0.00            
ATOM    510  N3  DG  X  16      36.350  33.640  39.460  0.00  0.00            
ATOM    511  C4  DG  X  16      36.990  34.710  38.820  0.00  0.00            
ATOM    512  C3' DG  X  16      33.380  36.670  40.490  0.00  0.00            
ATOM    513  H3' DG  X  16      32.490  36.040  40.470  0.00  0.00            
ATOM    514  C2' DG  X  16      34.330  36.250  39.330  0.00  0.00            
ATOM    515  H2' DG  X  16      34.180  35.200  39.100  0.00  0.00            
ATOM    516 H2'' DG  X  16      34.200  36.850  38.430  0.00  0.00            
ATOM    517  O3' DG  X  16      33.110  38.030  40.310  0.00  0.00            
ATOM    518  P   DG  X  17      32.160  38.680  39.310  0.00  0.00            
ATOM    519  OP1 DG  X  17      31.630  39.840  40.070  0.00  0.00            
ATOM    520  OP2 DG  X  17      31.160  37.700  38.800  0.00  0.00            
ATOM    521  O5' DG  X  17      33.150  39.170  38.160  0.00  0.00            
ATOM    522  C5' DG  X  17      34.220  40.120  38.480  0.00  0.00            
ATOM    523  H5' DG  X  17      34.770  39.770  39.350  0.00  0.00            
ATOM    524 H5'' DG  X  17      33.710  41.050  38.700  0.00  0.00            
ATOM    525  C4' DG  X  17      35.320  40.330  37.440  0.00  0.00            
ATOM    526  H4' DG  X  17      35.990  41.140  37.730  0.00  0.00            
ATOM    527  O4' DG  X  17      36.010  39.130  37.100  0.00  0.00            
ATOM    528  C1' DG  X  17      36.530  39.410  35.780  0.00  0.00            
ATOM    529  H1' DG  X  17      37.340  40.140  35.820  0.00  0.00            
ATOM    530  N9  DG  X  17      37.080  38.260  35.070  0.00  0.00            
ATOM    531  C8  DG  X  17      38.210  38.230  34.270  0.00  0.00            
ATOM    532  H8  DG  X  17      38.700  39.120  33.940  0.00  0.00            
ATOM    533  N7  DG  X  17      38.610  37.070  33.800  0.00  0.00            
ATOM    534  C5  DG  X  17      37.690  36.210  34.400  0.00  0.00            
ATOM    535  C6  DG  X  17      37.660  34.750  34.460  0.00  0.00            
ATOM    536  O6  DG  X  17      38.490  34.040  33.920  0.00  0.00            
ATOM    537  N1  DG  X  17      36.640  34.250  35.200  0.00  0.00            
ATOM    538  H1  DG  X  17      36.380  33.270  35.190  0.00  0.00            
ATOM    539  C2  DG  X  17      35.650  35.050  35.710  0.00  0.00            
ATOM    540  N2  DG  X  17      34.650  34.380  36.070  0.00  0.00            
ATOM    541  H21 DG  X  17      34.650  33.380  35.960  0.00  0.00            
ATOM    542  H22 DG  X  17      33.780  34.860  36.220  0.00  0.00            
ATOM    543  N3  DG  X  17      35.570  36.360  35.690  0.00  0.00            
ATOM    544  C4  DG  X  17      36.670  36.900  35.090  0.00  0.00            
ATOM    545  C3' DG  X  17      34.680  40.790  36.110  0.00  0.00            
ATOM    546  H3' DG  X  17      33.610  40.550  36.160  0.00  0.00            
ATOM    547  C2' DG  X  17      35.280  39.920  35.050  0.00  0.00            
ATOM    548  H2' DG  X  17      34.660  39.080  34.730  0.00  0.00            
ATOM    549 H2'' DG  X  17      35.610  40.500  34.190  0.00  0.00            
ATOM    550  O3' DG  X  17      34.720  42.220  35.870  0.00  0.00            
ATOM    551  P   DG  X  18      34.010  43.070  34.720  0.00  0.00            
ATOM    552  OP1 DG  X  18      34.140  44.510  35.110  0.00  0.00            
ATOM    553  OP2 DG  X  18      32.630  42.580  34.400  0.00  0.00            
ATOM    554  O5' DG  X  18      34.970  42.860  33.430  0.00  0.00            
ATOM    555  C5' DG  X  18      36.260  43.540  33.260  0.00  0.00            
ATOM    556  H5' DG  X  18      36.820  43.440  34.190  0.00  0.00            
ATOM    557 H5'' DG  X  18      36.180  44.620  33.240  0.00  0.00            
ATOM    558  C4' DG  X  18      37.060  43.020  32.070  0.00  0.00            
ATOM    559  H4' DG  X  18      37.980  43.600  32.120  0.00  0.00            
ATOM    560  O4' DG  X  18      37.360  41.620  32.170  0.00  0.00            
ATOM    561  C1' DG  X  18      37.080  41.030  30.880  0.00  0.00            
ATOM    562  H1' DG  X  18      37.940  41.100  30.220  0.00  0.00            
ATOM    563  N9  DG  X  18      36.910  39.580  31.150  0.00  0.00            
ATOM    564  C8  DG  X  18      35.830  39.070  31.720  0.00  0.00            
ATOM    565  H8  DG  X  18      34.970  39.660  31.990  0.00  0.00            
ATOM    566  N7  DG  X  18      35.830  37.750  31.790  0.00  0.00            
ATOM    567  C5  DG  X  18      37.040  37.400  31.230  0.00  0.00            
ATOM    568  C6  DG  X  18      37.620  36.100  30.970  0.00  0.00            
ATOM    569  O6  DG  X  18      37.120  35.010  31.080  0.00  0.00            
ATOM    570  N1  DG  X  18      38.910  36.150  30.540  0.00  0.00            
ATOM    571  H1  DG  X  18      39.390  35.340  30.180  0.00  0.00            
ATOM    572  C2  DG  X  18      39.500  37.290  30.140  0.00  0.00            
ATOM    573  N2  DG  X  18      40.720  37.160  29.730  0.00  0.00            
ATOM    574  H21 DG  X  18      41.250  36.310  29.600  0.00  0.00            
ATOM    575  H22 DG  X  18      41.240  38.000  29.530  0.00  0.00            
ATOM    576  N3  DG  X  18      39.020  38.530  30.290  0.00  0.00            
ATOM    577  C4  DG  X  18      37.780  38.500  30.880  0.00  0.00            
ATOM    578  C3' DG  X  18      36.400  43.230  30.770  0.00  0.00            
ATOM    579  H3' DG  X  18      35.690  44.050  30.850  0.00  0.00            
ATOM    580  C2' DG  X  18      35.890  41.880  30.390  0.00  0.00            
ATOM    581  H2' DG  X  18      34.990  41.740  31.000  0.00  0.00            
ATOM    582 H2'' DG  X  18      35.650  41.820  29.330  0.00  0.00            
ATOM    583  O3' DG  X  18      37.400  43.660  29.830  0.00  0.00            
ATOM    584  P   DT  X  19      37.070  44.690  28.640  0.00  0.00            
ATOM    585  OP1 DT  X  19      38.180  45.660  28.570  0.00  0.00            
ATOM    586  OP2 DT  X  19      35.650  45.060  28.520  0.00  0.00            
ATOM    587  O5' DT  X  19      37.290  43.640  27.530  0.00  0.00            
ATOM    588  C5' DT  X  19      37.320  44.070  26.180  0.00  0.00            
ATOM    589  H5' DT  X  19      38.040  44.880  26.080  0.00  0.00            
ATOM    590 H5'' DT  X  19      36.360  44.530  25.970  0.00  0.00            
ATOM    591  C4' DT  X  19      37.490  42.940  25.130  0.00  0.00            
ATOM    592  H4' DT  X  19      37.400  43.350  24.130  0.00  0.00            
ATOM    593  O4' DT  X  19      38.820  42.410  25.180  0.00  0.00            
ATOM    594  C1' DT  X  19      38.800  41.020  25.510  0.00  0.00            
ATOM    595  H1' DT  X  19      38.860  40.350  24.660  0.00  0.00            
ATOM    596  N1  DT  X  19      39.850  40.570  26.490  0.00  0.00            
ATOM    597  C6  DT  X  19      39.920  41.190  27.690  0.00  0.00            
ATOM    598  H6  DT  X  19      39.260  42.000  27.950  0.00  0.00            
ATOM    599  C5  DT  X  19      40.810  40.860  28.690  0.00  0.00            
ATOM    600  C7  DT  X  19      40.860  41.750  29.870  0.00  0.00            
ATOM    601  H71 DT  X  19      40.400  41.270  30.730  0.00  0.00            
ATOM    602  H72 DT  X  19      40.300  42.680  29.730  0.00  0.00            
ATOM    603  H73 DT  X  19      41.900  41.990  30.080  0.00  0.00            
ATOM    604  C4  DT  X  19      41.710  39.750  28.410  0.00  0.00            
ATOM    605  O4  DT  X  19      42.510  39.280  29.140  0.00  0.00            
ATOM    606  N3  DT  X  19      41.520  39.100  27.180  0.00  0.00            
ATOM    607  H3  DT  X  19      42.040  38.270  26.940  0.00  0.00            
ATOM    608  C2  DT  X  19      40.640  39.510  26.190  0.00  0.00            
ATOM    609  O2  DT  X  19      40.550  38.870  25.170  0.00  0.00            
ATOM    610  C3' DT  X  19      36.550  41.720  25.280  0.00  0.00            
ATOM    611  H3' DT  X  19      35.650  41.990  25.830  0.00  0.00            
ATOM    612  C2' DT  X  19      37.430  40.840  26.120  0.00  0.00            
ATOM    613  H2' DT  X  19      37.300  41.060  27.180  0.00  0.00            
ATOM    614 H2'' DT  X  19      37.110  39.820  25.900  0.00  0.00            
ATOM    615  O3' DT  X  19      36.160  41.150  24.020  0.00  0.00            
ATOM    616  P   DT  X  20      34.920  41.770  23.220  0.00  0.00            
ATOM    617  OP1 DT  X  20      35.140  41.300  21.820  0.00  0.00            
ATOM    618  OP2 DT  X  20      34.880  43.240  23.500  0.00  0.00            
ATOM    619  O5' DT  X  20      33.680  40.960  23.880  0.00  0.00            
ATOM    620  C5' DT  X  20      32.480  40.940  23.220  0.00  0.00            
ATOM    621  H5' DT  X  20      32.590  40.390  22.290  0.00  0.00            
ATOM    622 H5'' DT  X  20      32.090  41.920  22.960  0.00  0.00            
ATOM    623  C4' DT  X  20      31.440  40.120  24.030  0.00  0.00            
ATOM    624  H4' DT  X  20      30.400  40.320  23.730  0.00  0.00            
ATOM    625  O4' DT  X  20      31.830  38.720  23.940  0.00  0.00            
ATOM    626  C1' DT  X  20      32.020  38.210  25.220  0.00  0.00            
ATOM    627  H1' DT  X  20      31.070  37.790  25.550  0.00  0.00            
ATOM    628  N1  DT  X  20      33.090  37.160  25.210  0.00  0.00            
ATOM    629  C6  DT  X  20      34.390  37.490  24.790  0.00  0.00            
ATOM    630  H6  DT  X  20      34.580  38.500  24.470  0.00  0.00            
ATOM    631  C5  DT  X  20      35.300  36.500  24.510  0.00  0.00            
ATOM    632  C7  DT  X  20      36.670  36.860  23.900  0.00  0.00            
ATOM    633  H71 DT  X  20      36.710  37.910  23.630  0.00  0.00            
ATOM    634  H72 DT  X  20      36.840  36.340  22.950  0.00  0.00            
ATOM    635  H73 DT  X  20      37.420  36.630  24.650  0.00  0.00            
ATOM    636  C4  DT  X  20      34.960  35.100  24.760  0.00  0.00            
ATOM    637  O4  DT  X  20      35.710  34.080  24.660  0.00  0.00            
ATOM    638  N3  DT  X  20      33.680  34.860  25.270  0.00  0.00            
ATOM    639  H3  DT  X  20      33.350  33.950  25.530  0.00  0.00            
ATOM    640  C2  DT  X  20      32.800  35.860  25.590  0.00  0.00            
ATOM    641  O2  DT  X  20      31.710  35.550  25.990  0.00  0.00            
ATOM    642  C3' DT  X  20      31.510  40.480  25.510  0.00  0.00            
ATOM    643  H3' DT  X  20      31.720  41.510  25.810  0.00  0.00            
ATOM    644  C2' DT  X  20      32.440  39.440  26.080  0.00  0.00            
ATOM    645  H2' DT  X  20      33.490  39.730  26.080  0.00  0.00            
ATOM    646 H2'' DT  X  20      32.200  39.220  27.120  0.00  0.00            
ATOM    647  O3' DT  X  20      30.160  40.150  25.880  0.00  0.00            
ATOM    648  P   DA  X  21      29.560  40.600  27.330  0.00  0.00            
ATOM    649  OP1 DA  X  21      28.100  40.480  27.250  0.00  0.00            
ATOM    650  OP2 DA  X  21      30.100  41.910  27.700  0.00  0.00            
ATOM    651  O5' DA  X  21      30.080  39.500  28.370  0.00  0.00            
ATOM    652  C5' DA  X  21      29.500  38.290  28.590  0.00  0.00            
ATOM    653  H5' DA  X  21      29.140  37.850  27.660  0.00  0.00            
ATOM    654 H5'' DA  X  21      28.600  38.520  29.160  0.00  0.00            
ATOM    655  C4' DA  X  21      30.330  37.210  29.210  0.00  0.00            
ATOM    656  H4' DA  X  21      29.810  36.250  29.190  0.00  0.00            
ATOM    657  O4' DA  X  21      31.540  37.060  28.610  0.00  0.00            
ATOM    658  C1' DA  X  21      32.550  37.050  29.590  0.00  0.00            
ATOM    659  H1' DA  X  21      32.700  36.050  29.990  0.00  0.00            
ATOM    660  N9  DA  X  21      33.750  37.500  28.790  0.00  0.00            
ATOM    661  C8  DA  X  21      34.280  38.770  28.790  0.00  0.00            
ATOM    662  H8  DA  X  21      33.650  39.610  29.030  0.00  0.00            
ATOM    663  N7  DA  X  21      35.470  38.870  28.240  0.00  0.00            
ATOM    664  C5  DA  X  21      35.890  37.530  28.070  0.00  0.00            
ATOM    665  C6  DA  X  21      37.030  36.790  27.660  0.00  0.00            
ATOM    666  N6  DA  X  21      38.170  37.280  27.250  0.00  0.00            
ATOM    667  H61 DA  X  21      38.880  36.570  27.130  0.00  0.00            
ATOM    668  H62 DA  X  21      38.240  38.270  27.110  0.00  0.00            
ATOM    669  N1  DA  X  21      37.100  35.490  27.870  0.00  0.00            
ATOM    670  C2  DA  X  21      35.990  34.860  28.180  0.00  0.00            
ATOM    671  H2  DA  X  21      36.000  33.790  28.090  0.00  0.00            
ATOM    672  N3  DA  X  21      34.840  35.370  28.490  0.00  0.00            
ATOM    673  C4  DA  X  21      34.800  36.740  28.400  0.00  0.00            
ATOM    674  C3' DA  X  21      30.620  37.620  30.640  0.00  0.00            
ATOM    675  H3' DA  X  21      30.080  38.540  30.900  0.00  0.00            
ATOM    676  C2' DA  X  21      32.110  37.940  30.740  0.00  0.00            
ATOM    677  H2' DA  X  21      32.260  39.000  30.570  0.00  0.00            
ATOM    678 H2'' DA  X  21      32.420  37.540  31.700  0.00  0.00            
ATOM    679  O3' DA  X  21      30.320  36.620  31.570  0.00  0.00            
ATOM    680  P   DG  X  22      28.750  36.370  31.950  0.00  0.00            
ATOM    681  OP1 DG  X  22      27.950  36.090  30.790  0.00  0.00            
ATOM    682  OP2 DG  X  22      28.230  37.360  32.870  0.00  0.00            
ATOM    683  O5' DG  X  22      28.750  35.020  32.730  0.00  0.00            
ATOM    684  C5' DG  X  22      29.320  34.890  34.010  0.00  0.00            
ATOM    685  H5' DG  X  22      28.860  35.570  34.720  0.00  0.00            
ATOM    686 H5'' DG  X  22      30.370  35.170  34.000  0.00  0.00            
ATOM    687  C4' DG  X  22      29.160  33.400  34.480  0.00  0.00            
ATOM    688  H4' DG  X  22      28.100  33.130  34.480  0.00  0.00            
ATOM    689  O4' DG  X  22      29.960  32.560  33.620  0.00  0.00            
ATOM    690  C1' DG  X  22      30.790  31.740  34.390  0.00  0.00            
ATOM    691  H1' DG  X  22      30.260  30.860  34.730  0.00  0.00            
ATOM    692  N9  DG  X  22      31.960  31.330  33.610  0.00  0.00            
ATOM    693  C8  DG  X  22      32.330  30.080  33.190  0.00  0.00            
ATOM    694  H8  DG  X  22      31.890  29.100  33.360  0.00  0.00            
ATOM    695  N7  DG  X  22      33.410  30.150  32.450  0.00  0.00            
ATOM    696  C5  DG  X  22      33.750  31.460  32.370  0.00  0.00            
ATOM    697  C6  DG  X  22      34.890  32.120  31.830  0.00  0.00            
ATOM    698  O6  DG  X  22      35.860  31.630  31.300  0.00  0.00            
ATOM    699  N1  DG  X  22      34.950  33.460  32.090  0.00  0.00            
ATOM    700  H1  DG  X  22      35.690  34.060  31.750  0.00  0.00            
ATOM    701  C2  DG  X  22      33.970  34.140  32.780  0.00  0.00            
ATOM    702  N2  DG  X  22      34.180  35.390  32.970  0.00  0.00            
ATOM    703  H21 DG  X  22      34.800  35.930  32.390  0.00  0.00            
ATOM    704  H22 DG  X  22      33.660  35.880  33.690  0.00  0.00            
ATOM    705  N3  DG  X  22      32.920  33.600  33.280  0.00  0.00            
ATOM    706  C4  DG  X  22      32.850  32.240  33.040  0.00  0.00            
ATOM    707  C3' DG  X  22      29.630  33.170  35.930  0.00  0.00            
ATOM    708  H3' DG  X  22      30.010  34.050  36.450  0.00  0.00            
ATOM    709  C2' DG  X  22      30.980  32.440  35.680  0.00  0.00            
ATOM    710  H2' DG  X  22      31.730  33.220  35.580  0.00  0.00            
ATOM    711 H2'' DG  X  22      31.210  31.880  36.580  0.00  0.00            
ATOM    712  O3' DG  X  22      28.590  32.660  36.720  0.00  0.00            
ATOM    713  P   DG  X  23      28.030  31.170  36.790  0.00  0.00            
ATOM    714  OP1 DG  X  23      27.550  30.890  35.400  0.00  0.00            
ATOM    715  OP2 DG  X  23      27.040  31.160  37.920  0.00  0.00            
ATOM    716  O5' DG  X  23      29.230  30.150  37.110  0.00  0.00            
ATOM    717  C5' DG  X  23      29.320  28.850  36.520  0.00  0.00            
ATOM    718  H5' DG  X  23      29.190  28.840  35.440  0.00  0.00            
ATOM    719 H5'' DG  X  23      28.490  28.270  36.930  0.00  0.00            
ATOM    720  C4' DG  X  23      30.640  28.280  36.990  0.00  0.00            
ATOM    721  H4' DG  X  23      30.700  27.210  36.770  0.00  0.00            
ATOM    722  O4' DG  X  23      31.600  28.890  36.200  0.00  0.00            
ATOM    723  C1' DG  X  23      32.780  28.880  37.030  0.00  0.00            
ATOM    724  H1' DG  X  23      33.190  27.870  37.080  0.00  0.00            
ATOM    725  N9  DG  X  23      33.810  29.800  36.440  0.00  0.00            
ATOM    726  C8  DG  X  23      34.020  31.080  36.760  0.00  0.00            
ATOM    727  H8  DG  X  23      33.330  31.680  37.330  0.00  0.00            
ATOM    728  N7  DG  X  23      35.040  31.640  36.070  0.00  0.00            
ATOM    729  C5  DG  X  23      35.600  30.580  35.370  0.00  0.00            
ATOM    730  C6  DG  X  23      36.840  30.390  34.570  0.00  0.00            
ATOM    731  O6  DG  X  23      37.600  31.290  34.190  0.00  0.00            
ATOM    732  N1  DG  X  23      37.100  29.080  34.130  0.00  0.00            
ATOM    733  H1  DG  X  23      37.960  28.900  33.630  0.00  0.00            
ATOM    734  C2  DG  X  23      36.290  28.050  34.480  0.00  0.00            
ATOM    735  N2  DG  X  23      36.680  26.870  34.150  0.00  0.00            
ATOM    736  H21 DG  X  23      37.490  26.790  33.550  0.00  0.00            
ATOM    737  H22 DG  X  23      36.190  26.060  34.490  0.00  0.00            
ATOM    738  N3  DG  X  23      35.210  28.160  35.220  0.00  0.00            
ATOM    739  C4  DG  X  23      34.950  29.430  35.700  0.00  0.00            
ATOM    740  C3' DG  X  23      31.010  28.390  38.520  0.00  0.00            
ATOM    741  H3' DG  X  23      30.190  28.940  38.990  0.00  0.00            
ATOM    742  C2' DG  X  23      32.250  29.290  38.440  0.00  0.00            
ATOM    743  H2' DG  X  23      31.880  30.310  38.540  0.00  0.00            
ATOM    744 H2'' DG  X  23      32.990  29.050  39.200  0.00  0.00            
ATOM    745  O3' DG  X  23      30.950  27.170  39.340  0.00  0.00            
ATOM    746  P   DG  X  24      32.280  26.380  39.930  0.00  0.00            
ATOM    747  OP1 DG  X  24      31.820  25.020  40.440  0.00  0.00            
ATOM    748  OP2 DG  X  24      32.870  27.160  41.000  0.00  0.00            
ATOM    749  O5' DG  X  24      33.440  26.140  38.830  0.00  0.00            
ATOM    750  C5' DG  X  24      33.170  25.240  37.780  0.00  0.00            
ATOM    751  H5' DG  X  24      33.060  25.780  36.840  0.00  0.00            
ATOM    752 H5'' DG  X  24      32.170  24.860  37.990  0.00  0.00            
ATOM    753  C4' DG  X  24      34.270  24.210  37.520  0.00  0.00            
ATOM    754  H4' DG  X  24      33.850  23.520  36.790  0.00  0.00            
ATOM    755  O4' DG  X  24      35.500  24.810  37.100  0.00  0.00            
ATOM    756  C1' DG  X  24      36.460  25.050  38.150  0.00  0.00            
ATOM    757  H1' DG  X  24      37.300  24.370  37.990  0.00  0.00            
ATOM    758  N9  DG  X  24      36.870  26.460  37.970  0.00  0.00            
ATOM    759  C8  DG  X  24      36.240  27.610  38.410  0.00  0.00            
ATOM    760  H8  DG  X  24      35.390  27.630  39.070  0.00  0.00            
ATOM    761  N7  DG  X  24      36.930  28.680  38.180  0.00  0.00            
ATOM    762  C5  DG  X  24      38.060  28.210  37.500  0.00  0.00            
ATOM    763  C6  DG  X  24      39.150  28.920  36.970  0.00  0.00            
ATOM    764  O6  DG  X  24      39.230  30.170  36.860  0.00  0.00            
ATOM    765  N1  DG  X  24      40.070  28.120  36.390  0.00  0.00            
ATOM    766  H1  DG  X  24      40.810  28.580  35.890  0.00  0.00            
ATOM    767  C2  DG  X  24      40.000  26.760  36.300  0.00  0.00            
ATOM    768  N2  DG  X  24      41.050  26.140  35.880  0.00  0.00            
ATOM    769  H21 DG  X  24      41.740  26.640  35.340  0.00  0.00            
ATOM    770  H22 DG  X  24      41.170  25.200  36.220  0.00  0.00            
ATOM    771  N3  DG  X  24      38.970  26.050  36.770  0.00  0.00            
ATOM    772  C4  DG  X  24      38.010  26.810  37.280  0.00  0.00            
ATOM    773  C3' DG  X  24      34.750  23.520  38.810  0.00  0.00            
ATOM    774  H3' DG  X  24      33.870  23.380  39.430  0.00  0.00            
ATOM    775  C2' DG  X  24      35.810  24.520  39.380  0.00  0.00            
ATOM    776  H2' DG  X  24      35.350  25.310  39.970  0.00  0.00            
ATOM    777 H2'' DG  X  24      36.450  23.890  39.990  0.00  0.00            
ATOM    778  O3' DG  X  24      35.080  22.210  38.630  0.00  0.00            
ATOM    779  P   DA  X  25      35.000  21.050  39.840  0.00  0.00            
ATOM    780  OP1 DA  X  25      35.030  19.680  39.270  0.00  0.00            
ATOM    781  OP2 DA  X  25      33.930  21.330  40.820  0.00  0.00            
ATOM    782  O5' DA  X  25      36.430  21.340  40.500  0.00  0.00            
ATOM    783  C5' DA  X  25      37.590  21.270  39.650  0.00  0.00            
ATOM    784  H5' DA  X  25      37.450  21.690  38.650  0.00  0.00            
ATOM    785 H5'' DA  X  25      37.830  20.200  39.620  0.00  0.00            
ATOM    786  C4' DA  X  25      38.820  21.970  40.140  0.00  0.00            
ATOM    787  H4' DA  X  25      39.600  21.510  39.540  0.00  0.00            
ATOM    788  O4' DA  X  25      38.830  23.430  39.870  0.00  0.00            
ATOM    789  C1' DA  X  25      39.330  24.010  41.040  0.00  0.00            
ATOM    790  H1' DA  X  25      40.410  23.880  41.130  0.00  0.00            
ATOM    791  N9  DA  X  25      38.970  25.410  41.270  0.00  0.00            
ATOM    792  C8  DA  X  25      37.850  26.040  41.790  0.00  0.00            
ATOM    793  H8  DA  X  25      37.060  25.550  42.330  0.00  0.00            
ATOM    794  N7  DA  X  25      37.750  27.370  41.690  0.00  0.00            
ATOM    795  C5  DA  X  25      38.940  27.650  40.970  0.00  0.00            
ATOM    796  C6  DA  X  25      39.570  28.800  40.480  0.00  0.00            
ATOM    797  N6  DA  X  25      39.170  30.040  40.470  0.00  0.00            
ATOM    798  H61 DA  X  25      39.810  30.680  40.010  0.00  0.00            
ATOM    799  H62 DA  X  25      38.420  30.230  41.120  0.00  0.00            
ATOM    800  N1  DA  X  25      40.750  28.710  39.870  0.00  0.00            
ATOM    801  C2  DA  X  25      41.320  27.540  39.700  0.00  0.00            
ATOM    802  H2  DA  X  25      42.230  27.470  39.120  0.00  0.00            
ATOM    803  N3  DA  X  25      40.870  26.330  40.080  0.00  0.00            
ATOM    804  C4  DA  X  25      39.670  26.490  40.690  0.00  0.00            
ATOM    805  C3' DA  X  25      39.140  21.730  41.670  0.00  0.00            
ATOM    806  H3' DA  X  25      38.630  20.880  42.110  0.00  0.00            
ATOM    807  C2' DA  X  25      38.650  23.130  42.100  0.00  0.00            
ATOM    808  H2' DA  X  25      37.570  23.190  42.040  0.00  0.00            
ATOM    809 H2'' DA  X  25      39.020  23.390  43.090  0.00  0.00            
ATOM    810  O3' DA  X  25      40.540  21.590  42.010  0.00  0.00            
ATOM    811  P   DA3 X  26      41.570  20.690  41.130  0.00  0.00            
ATOM    812  OP1 DA3 X  26      40.780  19.520  40.700  0.00  0.00            
ATOM    813  OP2 DA3 X  26      42.800  20.470  41.920  0.00  0.00            
ATOM    814  O5' DA3 X  26      41.810  21.650  39.920  0.00  0.00            
ATOM    815  C5' DA3 X  26      42.670  22.720  40.050  0.00  0.00            
ATOM    816  H5' DA3 X  26      43.710  22.440  40.250  0.00  0.00            
ATOM    817 H5'' DA3 X  26      42.370  23.300  40.920  0.00  0.00            
ATOM    818  C4' DA3 X  26      42.720  23.650  38.810  0.00  0.00            
ATOM    819  H4' DA3 X  26      41.680  23.890  38.590  0.00  0.00            
ATOM    820  O4' DA3 X  26      43.550  24.770  39.020  0.00  0.00            
ATOM    821  C1' DA3 X  26      44.190  25.190  37.820  0.00  0.00            
ATOM    822  H1' DA3 X  26      43.380  25.510  37.160  0.00  0.00            
ATOM    823  N9  DA3 X  26      45.210  26.210  38.000  0.00  0.00            
ATOM    824  C8  DA3 X  26      46.470  26.160  38.520  0.00  0.00            
ATOM    825  H8  DA3 X  26      46.820  25.220  38.910  0.00  0.00            
ATOM    826  N7  DA3 X  26      47.030  27.360  38.690  0.00  0.00            
ATOM    827  C5  DA3 X  26      46.010  28.210  38.230  0.00  0.00            
ATOM    828  C6  DA3 X  26      45.820  29.630  38.180  0.00  0.00            
ATOM    829  N6  DA3 X  26      46.760  30.530  38.460  0.00  0.00            
ATOM    830  H61 DA3 X  26      46.540  31.500  38.300  0.00  0.00            
ATOM    831  H62 DA3 X  26      47.670  30.310  38.840  0.00  0.00            
ATOM    832  N1  DA3 X  26      44.620  30.170  37.830  0.00  0.00            
ATOM    833  C2  DA3 X  26      43.640  29.380  37.560  0.00  0.00            
ATOM    834  H2  DA3 X  26      42.700  29.850  37.320  0.00  0.00            
ATOM    835  N3  DA3 X  26      43.680  28.060  37.390  0.00  0.00            
ATOM    836  C4  DA3 X  26      44.890  27.540  37.780  0.00  0.00            
ATOM    837  C3' DA3 X  26      43.310  23.000  37.500  0.00  0.00            
ATOM    838  H3' DA3 X  26      43.520  21.950  37.680  0.00  0.00            
ATOM    839  C2' DA3 X  26      44.640  23.770  37.280  0.00  0.00            
ATOM    840  H2' DA3 X  26      45.420  23.420  37.950  0.00  0.00            
ATOM    841 H2'' DA3 X  26      44.790  23.630  36.210  0.00  0.00            
ATOM    842  O3' DA3 X  26      42.390  23.150  36.440  0.00  0.00            
ATOM    843 HO3' DA3 X  26      42.720  22.750  35.630  0.00  0.00            
ATOM    844  K+  K+  X  27      38.310  32.720  31.460  0.00  0.00            
ATOM    845  K+  K+  X  28      40.090  31.660  35.020  0.00  0.00            
ATOM    846  C40 BRA X  29      45.290  21.430  24.940  0.00  0.00            
ATOM    847 H402 BRA X  29      44.220  21.340  24.720  0.00  0.00            
ATOM    848 H403 BRA X  29      45.580  22.160  25.690  0.00  0.00            
ATOM    849  C41 BRA X  29      45.820  20.040  25.260  0.00  0.00            
ATOM    850 H412 BRA X  29      46.510  19.920  26.100  0.00  0.00            
ATOM    851 H413 BRA X  29      44.970  19.470  25.660  0.00  0.00            
ATOM    852  C42 BRA X  29      46.440  19.610  24.000  0.00  0.00            
ATOM    853 H422 BRA X  29      47.530  19.680  24.000  0.00  0.00            
ATOM    854 H423 BRA X  29      46.210  18.600  23.670  0.00  0.00            
ATOM    855  C43 BRA X  29      45.970  20.610  22.960  0.00  0.00            
ATOM    856 H432 BRA X  29      46.660  20.620  22.120  0.00  0.00            
ATOM    857 H433 BRA X  29      45.020  20.190  22.620  0.00  0.00            
ATOM    858  N39 BRA X  29      45.900  21.840  23.690  0.00  0.00            
ATOM    859  H39 BRA X  29      46.860  22.100  23.980  0.00  0.00            
ATOM    860  C38 BRA X  29      45.070  22.940  23.000  0.00  0.00            
ATOM    861 H382 BRA X  29      45.530  23.090  22.020  0.00  0.00            
ATOM    862 H383 BRA X  29      44.110  22.470  22.770  0.00  0.00            
ATOM    863  C37 BRA X  29      44.980  24.280  23.760  0.00  0.00            
ATOM    864 H372 BRA X  29      44.950  24.980  22.930  0.00  0.00            
ATOM    865 H373 BRA X  29      45.840  24.500  24.400  0.00  0.00            
ATOM    866  C36 BRA X  29      43.690  24.520  24.510  0.00  0.00            
ATOM    867  O52 BRA X  29      43.000  23.600  24.900  0.00  0.00            
ATOM    868  N17 BRA X  29      43.300  25.880  24.670  0.00  0.00            
ATOM    869  H17 BRA X  29      44.060  26.530  24.530  0.00  0.00            
ATOM    870  C3  BRA X  29      42.040  26.380  24.990  0.00  0.00            
ATOM    871  C4  BRA X  29      40.910  25.590  24.740  0.00  0.00            
ATOM    872  H4  BRA X  29      40.820  24.590  24.340  0.00  0.00            
ATOM    873  C2  BRA X  29      41.860  27.740  25.430  0.00  0.00            
ATOM    874  H2  BRA X  29      42.710  28.410  25.450  0.00  0.00            
ATOM    875  C1  BRA X  29      40.590  28.270  25.710  0.00  0.00            
ATOM    876  H1  BRA X  29      40.520  29.290  26.050  0.00  0.00            
ATOM    877  C6  BRA X  29      39.400  27.440  25.450  0.00  0.00            
ATOM    878  C10 BRA X  29      38.170  27.930  25.740  0.00  0.00            
ATOM    879  N19 BRA X  29      38.000  29.200  26.150  0.00  0.00            
ATOM    880  H19 BRA X  29      37.380  29.250  26.950  0.00  0.00            
ATOM    881  C28 BRA X  29      38.330  30.390  25.640  0.00  0.00            
ATOM    882  C29 BRA X  29      38.700  30.530  24.280  0.00  0.00            
ATOM    883  H29 BRA X  29      38.650  29.640  23.660  0.00  0.00            
ATOM    884  C24 BRA X  29      39.180  31.760  23.880  0.00  0.00            
ATOM    885  H24 BRA X  29      39.490  31.910  22.850  0.00  0.00            
ATOM    886  C25 BRA X  29      39.310  32.840  24.780  0.00  0.00            
ATOM    887  N15 BRA X  29      39.930  34.010  24.380  0.00  0.00            
ATOM    888  C16 BRA X  29      40.830  34.630  25.340  0.00  0.00            
ATOM    889 H161 BRA X  29      41.420  35.270  24.680  0.00  0.00            
ATOM    890 H162 BRA X  29      41.480  33.890  25.810  0.00  0.00            
ATOM    891 H163 BRA X  29      40.220  35.170  26.070  0.00  0.00            
ATOM    892  C18 BRA X  29      39.520  34.670  23.210  0.00  0.00            
ATOM    893 H181 BRA X  29      39.790  35.730  23.230  0.00  0.00            
ATOM    894 H182 BRA X  29      38.440  34.780  23.190  0.00  0.00            
ATOM    895 H183 BRA X  29      39.830  34.060  22.350  0.00  0.00            
ATOM    896  C26 BRA X  29      38.860  32.640  26.090  0.00  0.00            
ATOM    897  H26 BRA X  29      38.830  33.480  26.780  0.00  0.00            
ATOM    898  C27 BRA X  29      38.340  31.440  26.530  0.00  0.00            
ATOM    899  H27 BRA X  29      37.890  31.330  27.520  0.00  0.00            
ATOM    900  C5  BRA X  29      39.680  26.130  24.920  0.00  0.00            
ATOM    901  N7  BRA X  29      38.580  25.280  24.780  0.00  0.00            
ATOM    902  H90 BRA X  29      38.720  24.300  24.570  0.00  0.00            
ATOM    903  C8  BRA X  29      37.340  25.630  25.150  0.00  0.00            
ATOM    904  C11 BRA X  29      36.330  24.690  24.940  0.00  0.00            
ATOM    905  H11 BRA X  29      36.500  23.710  24.510  0.00  0.00            
ATOM    906  C9  BRA X  29      37.120  26.920  25.690  0.00  0.00            
ATOM    907  C14 BRA X  29      35.820  27.290  26.020  0.00  0.00            
ATOM    908  H14 BRA X  29      35.600  28.230  26.530  0.00  0.00            
ATOM    909  C13 BRA X  29      34.760  26.360  25.880  0.00  0.00            
ATOM    910  H13 BRA X  29      33.740  26.620  26.140  0.00  0.00            
ATOM    911  C12 BRA X  29      35.070  25.100  25.340  0.00  0.00            
ATOM    912  N21 BRA X  29      33.980  24.190  25.220  0.00  0.00            
ATOM    913  H21 BRA X  29      34.020  23.490  25.940  0.00  0.00            
ATOM    914  C44 BRA X  29      32.950  24.130  24.430  0.00  0.00            
ATOM    915  O53 BRA X  29      32.700  24.940  23.510  0.00  0.00            
ATOM    916  C45 BRA X  29      31.930  23.070  24.850  0.00  0.00            
ATOM    917 H452 BRA X  29      32.010  22.830  25.910  0.00  0.00            
ATOM    918 H453 BRA X  29      30.910  23.420  24.710  0.00  0.00            
ATOM    919  C46 BRA X  29      32.030  21.780  23.930  0.00  0.00            
ATOM    920 H462 BRA X  29      33.030  21.360  23.870  0.00  0.00            
ATOM    921 H463 BRA X  29      31.900  22.100  22.890  0.00  0.00            
ATOM    922  N47 BRA X  29      31.070  20.730  24.350  0.00  0.00            
ATOM    923  H47 BRA X  29      30.150  21.170  24.480  0.00  0.00            
ATOM    924  C48 BRA X  29      31.600  19.970  25.580  0.00  0.00            
ATOM    925 H482 BRA X  29      31.460  20.580  26.480  0.00  0.00            
ATOM    926 H483 BRA X  29      32.690  19.910  25.480  0.00  0.00            
ATOM    927  C49 BRA X  29      30.930  18.580  25.500  0.00  0.00            
ATOM    928 H492 BRA X  29      31.290  17.820  26.190  0.00  0.00            
ATOM    929 H493 BRA X  29      29.850  18.660  25.640  0.00  0.00            
ATOM    930  C50 BRA X  29      30.960  18.280  23.940  0.00  0.00            
ATOM    931 H502 BRA X  29      31.860  17.700  23.730  0.00  0.00            
ATOM    932 H503 BRA X  29      30.010  17.810  23.690  0.00  0.00            
ATOM    933  C51 BRA X  29      30.900  19.600  23.250  0.00  0.00            
ATOM    934 H512 BRA X  29      29.910  19.780  22.850  0.00  0.00            
ATOM    935 H513 BRA X  29      31.700  19.880  22.560  0.00  0.00            
END
ATOM      1 HO5' DA5 X   1      29.520  36.760  22.060  0.00  0.00            
ATOM      2  O5' DA5 X   1      29.030  37.580  22.010  0.00  0.00            
ATOM      3  C5' DA5 X   1      27.810  37.300  21.360  0.00  0.00            
ATOM      4  H5' DA5 X   1      28.040  37.300  20.300  0.00  0.00            
ATOM      5 H5'' DA5 X   1      27.030  37.990  21.680  0.00  0.00            
ATOM      6  C4' DA5 X   1      27.430  35.870  21.790  0.00  0.00            
ATOM      7  H4' DA5 X   1      26.360  35.720  21.600  0.00  0.00            
ATOM      8  O4' DA5 X   1      28.140  34.840  21.120  0.00  0.00            
ATOM      9  C1' DA5 X   1      28.810  33.980  22.020  0.00  0.00            
ATOM     10  H1' DA5 X   1      28.270  33.040  22.150  0.00  0.00            
ATOM     11  N9  DA5 X   1      30.190  33.630  21.490  0.00  0.00            
ATOM     12  C8  DA5 X   1      30.670  32.430  21.090  0.00  0.00            
ATOM     13  H8  DA5 X   1      30.080  31.530  21.250  0.00  0.00            
ATOM     14  N7  DA5 X   1      31.910  32.490  20.640  0.00  0.00            
ATOM     15  C5  DA5 X   1      32.190  33.810  20.580  0.00  0.00            
ATOM     16  C6  DA5 X   1      33.220  34.590  20.070  0.00  0.00            
ATOM     17  N6  DA5 X   1      34.260  34.110  19.410  0.00  0.00            
ATOM     18  H61 DA5 X   1      35.030  34.690  19.110  0.00  0.00            
ATOM     19  H62 DA5 X   1      34.080  33.160  19.130  0.00  0.00            
ATOM     20  N1  DA5 X   1      33.270  35.880  20.320  0.00  0.00            
ATOM     21  C2  DA5 X   1      32.280  36.420  21.030  0.00  0.00            
ATOM     22  H2  DA5 X   1      32.370  37.500  21.100  0.00  0.00            
ATOM     23  N3  DA5 X   1      31.180  35.840  21.530  0.00  0.00            
ATOM     24  C4  DA5 X   1      31.210  34.490  21.270  0.00  0.00            
ATOM     25  C3' DA5 X   1      27.570  35.500  23.280  0.00  0.00            
ATOM     26  H3' DA5 X   1      27.680  36.360  23.940  0.00  0.00            
ATOM     27  C2' DA5 X   1      28.850  34.650  23.360  0.00  0.00            
ATOM     28  H2' DA5 X   1      29.790  35.190  23.400  0.00  0.00            
ATOM     29 H2'' DA5 X   1      28.890  33.910  24.170  0.00  0.00            
ATOM     30  O3' DA5 X   1      26.340  34.870  23.770  0.00  0.00            
ATOM     31  P   DA  X   2      26.240  34.220  25.180  0.00  0.00            
ATOM     32  OP1 DA  X   2      24.790  33.830  25.370  0.00  0.00            
ATOM     33  OP2 DA  X   2      26.930  35.070  26.100  0.00  0.00            
ATOM     34  O5' DA  X   2      27.060  32.860  25.150  0.00  0.00            
ATOM     35  C5' DA  X   2      26.750  31.720  24.240  0.00  0.00            
ATOM     36  H5' DA  X   2      26.720  32.080  23.210  0.00  0.00            
ATOM     37 H5'' DA  X   2      25.780  31.330  24.540  0.00  0.00            
ATOM     38  C4' DA  X   2      27.850  30.670  24.230  0.00  0.00            
ATOM     39  H4' DA  X   2      27.420  29.850  23.650  0.00  0.00            
ATOM     40  O4' DA  X   2      29.100  31.190  23.790  0.00  0.00            
ATOM     41  C1' DA  X   2      30.080  30.620  24.620  0.00  0.00            
ATOM     42  H1' DA  X   2      30.210  29.580  24.330  0.00  0.00            
ATOM     43  N9  DA  X   2      31.360  31.390  24.490  0.00  0.00            
ATOM     44  C8  DA  X   2      31.590  32.630  25.000  0.00  0.00            
ATOM     45  H8  DA  X   2      30.820  33.230  25.470  0.00  0.00            
ATOM     46  N7  DA  X   2      32.830  33.020  24.880  0.00  0.00            
ATOM     47  C5  DA  X   2      33.450  31.940  24.190  0.00  0.00            
ATOM     48  C6  DA  X   2      34.810  31.790  23.730  0.00  0.00            
ATOM     49  N6  DA  X   2      35.740  32.710  23.720  0.00  0.00            
ATOM     50  H61 DA  X   2      36.680  32.600  23.390  0.00  0.00            
ATOM     51  H62 DA  X   2      35.560  33.560  24.230  0.00  0.00            
ATOM     52  N1  DA  X   2      35.200  30.550  23.200  0.00  0.00            
ATOM     53  C2  DA  X   2      34.210  29.640  23.080  0.00  0.00            
ATOM     54  H2  DA  X   2      34.500  28.710  22.610  0.00  0.00            
ATOM     55  N3  DA  X   2      32.950  29.740  23.420  0.00  0.00            
ATOM     56  C4  DA  X   2      32.610  30.880  24.040  0.00  0.00            
ATOM     57  C3' DA  X   2      28.070  30.110  25.620  0.00  0.00            
ATOM     58  H3' DA  X   2      27.320  30.450  26.340  0.00  0.00            
ATOM     59  C2' DA  X   2      29.470  30.610  25.990  0.00  0.00            
ATOM     60  H2' DA  X   2      29.330  31.650  26.260  0.00  0.00            
ATOM     61 H2'' DA  X   2      30.030  30.000  26.700  0.00  0.00            
ATOM     62  O3' DA  X   2      27.940  28.750  25.450  0.00  0.00            
ATOM     63  P   DA  X   3      28.180  27.810  26.710  0.00  0.00            
ATOM     64  OP1 DA  X   3      27.470  26.550  26.320  0.00  0.00            
ATOM     65  OP2 DA  X   3      27.830  28.490  27.950  0.00  0.00            
ATOM     66  O5' DA  X   3      29.750  27.520  26.660  0.00  0.00            
ATOM     67  C5' DA  X   3      30.350  26.720  25.680  0.00  0.00            
ATOM     68  H5' DA  X   3      30.340  27.280  24.740  0.00  0.00            
ATOM     69 H5'' DA  X   3      29.770  25.800  25.570  0.00  0.00            
ATOM     70  C4' DA  X   3      31.790  26.360  25.940  0.00  0.00            
ATOM     71  H4' DA  X   3      32.000  25.640  25.150  0.00  0.00            
ATOM     72  O4' DA  X   3      32.600  27.590  25.840  0.00  0.00            
ATOM     73  C1' DA  X   3      33.820  27.390  26.500  0.00  0.00            
ATOM     74  H1' DA  X   3      34.470  26.830  25.830  0.00  0.00            
ATOM     75  N9  DA  X   3      34.280  28.760  26.850  0.00  0.00            
ATOM     76  C8  DA  X   3      33.720  29.570  27.730  0.00  0.00            
ATOM     77  H8  DA  X   3      32.700  29.450  28.050  0.00  0.00            
ATOM     78  N7  DA  X   3      34.530  30.560  28.100  0.00  0.00            
ATOM     79  C5  DA  X   3      35.660  30.390  27.250  0.00  0.00            
ATOM     80  C6  DA  X   3      36.920  31.070  27.130  0.00  0.00            
ATOM     81  N6  DA  X   3      37.410  32.140  27.850  0.00  0.00            
ATOM     82  H61 DA  X   3      38.400  32.330  27.960  0.00  0.00            
ATOM     83  H62 DA  X   3      36.790  32.570  28.520  0.00  0.00            
ATOM     84  N1  DA  X   3      38.000  30.460  26.470  0.00  0.00            
ATOM     85  C2  DA  X   3      37.700  29.310  25.910  0.00  0.00            
ATOM     86  H2  DA  X   3      38.520  28.860  25.360  0.00  0.00            
ATOM     87  N3  DA  X   3      36.540  28.630  25.830  0.00  0.00            
ATOM     88  C4  DA  X   3      35.510  29.240  26.520  0.00  0.00            
ATOM     89  C3' DA  X   3      32.230  25.660  27.190  0.00  0.00            
ATOM     90  H3' DA  X   3      31.380  25.460  27.840  0.00  0.00            
ATOM     91  C2' DA  X   3      33.420  26.460  27.720  0.00  0.00            
ATOM     92  H2' DA  X   3      33.090  26.980  28.630  0.00  0.00            
ATOM     93 H2'' DA  X   3      34.270  25.820  27.950  0.00  0.00            
ATOM     94  O3' DA  X   3      32.610  24.360  26.870  0.00  0.00            
ATOM     95  P   DG  X   4      32.760  23.110  27.890  0.00  0.00            
ATOM     96  OP1 DG  X   4      32.280  21.860  27.150  0.00  0.00            
ATOM     97  OP2 DG  X   4      32.200  23.420  29.200  0.00  0.00            
ATOM     98  O5' DG  X   4      34.420  22.960  28.020  0.00  0.00            
ATOM     99  C5' DG  X   4      35.180  22.720  26.820  0.00  0.00            
ATOM    100  H5' DG  X   4      34.870  23.560  26.200  0.00  0.00            
ATOM    101 H5'' DG  X   4      34.930  21.740  26.420  0.00  0.00            
ATOM    102  C4' DG  X   4      36.690  22.920  27.000  0.00  0.00            
ATOM    103  H4' DG  X   4      37.240  22.550  26.140  0.00  0.00            
ATOM    104  O4' DG  X   4      36.950  24.300  27.160  0.00  0.00            
ATOM    105  C1' DG  X   4      38.090  24.360  28.050  0.00  0.00            
ATOM    106  H1' DG  X   4      38.930  23.880  27.540  0.00  0.00            
ATOM    107  N9  DG  X   4      38.500  25.690  28.450  0.00  0.00            
ATOM    108  C8  DG  X   4      39.580  26.350  28.080  0.00  0.00            
ATOM    109  H8  DG  X   4      40.340  25.820  27.530  0.00  0.00            
ATOM    110  N7  DG  X   4      39.660  27.660  28.390  0.00  0.00            
ATOM    111  C5  DG  X   4      38.410  27.820  29.040  0.00  0.00            
ATOM    112  C6  DG  X   4      37.880  29.010  29.590  0.00  0.00            
ATOM    113  O6  DG  X   4      38.380  30.110  29.650  0.00  0.00            
ATOM    114  N1  DG  X   4      36.600  28.780  30.110  0.00  0.00            
ATOM    115  H1  DG  X   4      36.050  29.590  30.370  0.00  0.00            
ATOM    116  C2  DG  X   4      36.060  27.550  30.250  0.00  0.00            
ATOM    117  N2  DG  X   4      34.780  27.480  30.610  0.00  0.00            
ATOM    118  H21 DG  X   4      34.260  28.340  30.760  0.00  0.00            
ATOM    119  H22 DG  X   4      34.400  26.550  30.530  0.00  0.00            
ATOM    120  N3  DG  X   4      36.560  26.420  29.690  0.00  0.00            
ATOM    121  C4  DG  X   4      37.700  26.620  29.060  0.00  0.00            
ATOM    122  C3' DG  X   4      37.090  22.250  28.340  0.00  0.00            
ATOM    123  H3' DG  X   4      36.210  21.910  28.890  0.00  0.00            
ATOM    124  C2' DG  X   4      37.580  23.410  29.150  0.00  0.00            
ATOM    125  H2' DG  X   4      36.780  23.790  29.770  0.00  0.00            
ATOM    126 H2'' DG  X   4      38.450  23.150  29.760  0.00  0.00            
ATOM    127  O3' DG  X   4      38.050  21.280  27.930  0.00  0.00            
ATOM    128  P   DG  X   5      38.880  20.390  28.820  0.00  0.00            
ATOM    129  OP1 DG  X   5      39.480  19.290  28.030  0.00  0.00            
ATOM    130  OP2 DG  X   5      38.050  20.050  30.010  0.00  0.00            
ATOM    131  O5' DG  X   5      40.140  21.280  29.380  0.00  0.00            
ATOM    132  C5' DG  X   5      41.170  21.580  28.490  0.00  0.00            
ATOM    133  H5' DG  X   5      40.910  21.920  27.490  0.00  0.00            
ATOM    134 H5'' DG  X   5      41.750  20.670  28.330  0.00  0.00            
ATOM    135  C4' DG  X   5      42.010  22.770  29.120  0.00  0.00            
ATOM    136  H4' DG  X   5      42.690  23.190  28.380  0.00  0.00            
ATOM    137  O4' DG  X   5      41.230  23.950  29.430  0.00  0.00            
ATOM    138  C1' DG  X   5      41.990  24.750  30.300  0.00  0.00            
ATOM    139  H1' DG  X   5      42.760  25.310  29.770  0.00  0.00            
ATOM    140  N9  DG  X   5      41.220  25.790  31.010  0.00  0.00            
ATOM    141  C8  DG  X   5      40.080  25.620  31.770  0.00  0.00            
ATOM    142  H8  DG  X   5      39.630  24.640  31.830  0.00  0.00            
ATOM    143  N7  DG  X   5      39.620  26.760  32.150  0.00  0.00            
ATOM    144  C5  DG  X   5      40.560  27.710  31.710  0.00  0.00            
ATOM    145  C6  DG  X   5      40.690  29.160  31.810  0.00  0.00            
ATOM    146  O6  DG  X   5      39.920  29.970  32.330  0.00  0.00            
ATOM    147  N1  DG  X   5      41.880  29.670  31.220  0.00  0.00            
ATOM    148  H1  DG  X   5      42.090  30.660  31.200  0.00  0.00            
ATOM    149  C2  DG  X   5      42.760  28.930  30.550  0.00  0.00            
ATOM    150  N2  DG  X   5      43.640  29.520  29.810  0.00  0.00            
ATOM    151  H21 DG  X   5      43.840  30.510  29.860  0.00  0.00            
ATOM    152  H22 DG  X   5      44.120  28.870  29.200  0.00  0.00            
ATOM    153  N3  DG  X   5      42.660  27.650  30.370  0.00  0.00            
ATOM    154  C4  DG  X   5      41.540  27.100  31.000  0.00  0.00            
ATOM    155  C3' DG  X   5      42.730  22.430  30.430  0.00  0.00            
ATOM    156  H3' DG  X   5      42.160  21.650  30.950  0.00  0.00            
ATOM    157  C2' DG  X   5      42.630  23.780  31.240  0.00  0.00            
ATOM    158  H2' DG  X   5      42.080  23.520  32.140  0.00  0.00            
ATOM    159 H2'' DG  X   5      43.630  24.120  31.540  0.00  0.00            
ATOM    160  O3' DG  X   5      44.040  21.980  30.230  0.00  0.00            
ATOM    161  P   DG  X   6      45.000  21.510  31.360  0.00  0.00            
ATOM    162  OP1 DG  X   6      45.930  20.530  30.750  0.00  0.00            
ATOM    163  OP2 DG  X   6      44.210  21.060  32.570  0.00  0.00            
ATOM    164  O5' DG  X   6      45.840  22.780  31.810  0.00  0.00            
ATOM    165  C5' DG  X   6      46.860  23.360  31.080  0.00  0.00            
ATOM    166  H5' DG  X   6      46.510  23.720  30.110  0.00  0.00            
ATOM    167 H5'' DG  X   6      47.660  22.630  30.920  0.00  0.00            
ATOM    168  C4' DG  X   6      47.530  24.490  31.780  0.00  0.00            
ATOM    169  H4' DG  X   6      48.420  24.640  31.170  0.00  0.00            
ATOM    170  O4' DG  X   6      46.680  25.650  31.770  0.00  0.00            
ATOM    171  C1' DG  X   6      46.590  26.170  33.100  0.00  0.00            
ATOM    172  H1' DG  X   6      47.380  26.920  33.180  0.00  0.00            
ATOM    173  N9  DG  X   6      45.240  26.740  33.460  0.00  0.00            
ATOM    174  C8  DG  X   6      44.150  26.070  33.820  0.00  0.00            
ATOM    175  H8  DG  X   6      44.260  25.000  33.780  0.00  0.00            
ATOM    176  N7  DG  X   6      43.110  26.750  34.190  0.00  0.00            
ATOM    177  C5  DG  X   6      43.600  28.080  34.010  0.00  0.00            
ATOM    178  C6  DG  X   6      43.050  29.370  34.300  0.00  0.00            
ATOM    179  O6  DG  X   6      41.940  29.600  34.800  0.00  0.00            
ATOM    180  N1  DG  X   6      43.850  30.440  34.000  0.00  0.00            
ATOM    181  H1  DG  X   6      43.570  31.340  34.360  0.00  0.00            
ATOM    182  C2  DG  X   6      45.090  30.240  33.520  0.00  0.00            
ATOM    183  N2  DG  X   6      45.870  31.240  33.250  0.00  0.00            
ATOM    184  H21 DG  X   6      45.730  32.190  33.560  0.00  0.00            
ATOM    185  H22 DG  X   6      46.700  30.960  32.750  0.00  0.00            
ATOM    186  N3  DG  X   6      45.680  29.080  33.280  0.00  0.00            
ATOM    187  C4  DG  X   6      44.910  28.020  33.550  0.00  0.00            
ATOM    188  C3' DG  X   6      47.940  24.250  33.260  0.00  0.00            
ATOM    189  H3' DG  X   6      47.790  23.180  33.440  0.00  0.00            
ATOM    190  C2' DG  X   6      46.940  25.070  34.120  0.00  0.00            
ATOM    191  H2' DG  X   6      46.060  24.490  34.380  0.00  0.00            
ATOM    192 H2'' DG  X   6      47.460  25.620  34.910  0.00  0.00            
ATOM    193  O3' DG  X   6      49.220  24.770  33.530  0.00  0.00            
ATOM    194  P   DT  X   7      50.590  23.980  33.230  0.00  0.00            
ATOM    195  OP1 DT  X   7      50.400  22.650  33.780  0.00  0.00            
ATOM    196  OP2 DT  X   7      51.670  24.820  33.700  0.00  0.00            
ATOM    197  O5' DT  X   7      50.630  23.900  31.630  0.00  0.00            
ATOM    198  C5' DT  X   7      50.520  22.630  31.010  0.00  0.00            
ATOM    199  H5' DT  X   7      49.580  22.230  31.380  0.00  0.00            
ATOM    200 H5'' DT  X   7      51.330  22.010  31.390  0.00  0.00            
ATOM    201  C4' DT  X   7      50.460  22.650  29.420  0.00  0.00            
ATOM    202  H4' DT  X   7      50.380  21.650  29.000  0.00  0.00            
ATOM    203  O4' DT  X   7      49.320  23.380  29.100  0.00  0.00            
ATOM    204  C1' DT  X   7      49.560  24.390  28.080  0.00  0.00            
ATOM    205  H1' DT  X   7      49.390  24.010  27.080  0.00  0.00            
ATOM    206  N1  DT  X   7      48.460  25.440  28.230  0.00  0.00            
ATOM    207  C6  DT  X   7      48.710  26.680  28.660  0.00  0.00            
ATOM    208  H6  DT  X   7      49.700  26.940  29.020  0.00  0.00            
ATOM    209  C5  DT  X   7      47.770  27.650  28.620  0.00  0.00            
ATOM    210  C7  DT  X   7      47.940  29.060  29.090  0.00  0.00            
ATOM    211  H71 DT  X   7      48.990  29.270  29.300  0.00  0.00            
ATOM    212  H72 DT  X   7      47.250  29.310  29.890  0.00  0.00            
ATOM    213  H73 DT  X   7      47.710  29.670  28.220  0.00  0.00            
ATOM    214  C4  DT  X   7      46.380  27.380  28.120  0.00  0.00            
ATOM    215  O4  DT  X   7      45.430  28.190  28.010  0.00  0.00            
ATOM    216  N3  DT  X   7      46.240  26.080  27.690  0.00  0.00            
ATOM    217  H3  DT  X   7      45.330  25.900  27.270  0.00  0.00            
ATOM    218  C2  DT  X   7      47.230  25.100  27.690  0.00  0.00            
ATOM    219  O2  DT  X   7      47.010  24.030  27.070  0.00  0.00            
ATOM    220  C3' DT  X   7      51.620  23.430  28.740  0.00  0.00            
ATOM    221  H3' DT  X   7      52.530  23.520  29.330  0.00  0.00            
ATOM    222  C2' DT  X   7      51.060  24.780  28.360  0.00  0.00            
ATOM    223  H2' DT  X   7      51.220  25.500  29.160  0.00  0.00            
ATOM    224 H2'' DT  X   7      51.530  25.150  27.450  0.00  0.00            
ATOM    225  O3' DT  X   7      51.950  22.740  27.590  0.00  0.00            
ATOM    226  P   DT  X   8      53.420  22.510  27.170  0.00  0.00            
ATOM    227  OP1 DT  X   8      53.850  21.190  27.700  0.00  0.00            
ATOM    228  OP2 DT  X   8      54.220  23.700  27.550  0.00  0.00            
ATOM    229  O5' DT  X   8      53.430  22.460  25.600  0.00  0.00            
ATOM    230  C5' DT  X   8      53.170  23.610  24.820  0.00  0.00            
ATOM    231  H5' DT  X   8      54.100  24.160  24.710  0.00  0.00            
ATOM    232 H5'' DT  X   8      52.420  24.300  25.210  0.00  0.00            
ATOM    233  C4' DT  X   8      52.700  23.210  23.410  0.00  0.00            
ATOM    234  H4' DT  X   8      52.820  24.120  22.820  0.00  0.00            
ATOM    235  O4' DT  X   8      53.570  22.200  22.810  0.00  0.00            
ATOM    236  C1' DT  X   8      52.740  21.100  22.430  0.00  0.00            
ATOM    237  H1' DT  X   8      52.590  21.290  21.360  0.00  0.00            
ATOM    238  N1  DT  X   8      53.520  19.820  22.530  0.00  0.00            
ATOM    239  C6  DT  X   8      53.880  19.350  23.810  0.00  0.00            
ATOM    240  H6  DT  X   8      53.560  19.790  24.740  0.00  0.00            
ATOM    241  C5  DT  X   8      54.570  18.190  23.880  0.00  0.00            
ATOM    242  C7  DT  X   8      54.930  17.710  25.230  0.00  0.00            
ATOM    243  H71 DT  X   8      56.020  17.670  25.310  0.00  0.00            
ATOM    244  H72 DT  X   8      54.490  16.730  25.390  0.00  0.00            
ATOM    245  H73 DT  X   8      54.490  18.400  25.950  0.00  0.00            
ATOM    246  C4  DT  X   8      54.990  17.480  22.640  0.00  0.00            
ATOM    247  O4  DT  X   8      55.680  16.500  22.630  0.00  0.00            
ATOM    248  N3  DT  X   8      54.740  18.120  21.430  0.00  0.00            
ATOM    249  H3  DT  X   8      54.930  17.490  20.670  0.00  0.00            
ATOM    250  C2  DT  X   8      53.810  19.120  21.340  0.00  0.00            
ATOM    251  O2  DT  X   8      53.360  19.400  20.250  0.00  0.00            
ATOM    252  C3' DT  X   8      51.240  22.660  23.320  0.00  0.00            
ATOM    253  H3' DT  X   8      50.700  23.010  24.200  0.00  0.00            
ATOM    254  C2' DT  X   8      51.440  21.160  23.280  0.00  0.00            
ATOM    255  H2' DT  X   8      51.560  20.870  24.330  0.00  0.00            
ATOM    256 H2'' DT  X   8      50.620  20.680  22.760  0.00  0.00            
ATOM    257  O3' DT  X   8      50.520  23.180  22.200  0.00  0.00            
ATOM    258  P   DA  X   9      48.980  23.530  22.170  0.00  0.00            
ATOM    259  OP1 DA  X   9      48.160  22.500  22.850  0.00  0.00            
ATOM    260  OP2 DA  X   9      48.680  23.810  20.770  0.00  0.00            
ATOM    261  O5' DA  X   9      48.990  24.840  23.010  0.00  0.00            
ATOM    262  C5' DA  X   9      47.820  25.310  23.740  0.00  0.00            
ATOM    263  H5' DA  X   9      47.640  24.500  24.450  0.00  0.00            
ATOM    264 H5'' DA  X   9      47.020  25.250  23.010  0.00  0.00            
ATOM    265  C4' DA  X   9      48.030  26.640  24.490  0.00  0.00            
ATOM    266  H4' DA  X   9      47.170  26.790  25.140  0.00  0.00            
ATOM    267  O4' DA  X   9      49.190  26.530  25.360  0.00  0.00            
ATOM    268  C1' DA  X   9      50.020  27.660  25.140  0.00  0.00            
ATOM    269  H1' DA  X   9      50.110  28.160  26.100  0.00  0.00            
ATOM    270  N9  DA  X   9      51.360  27.310  24.670  0.00  0.00            
ATOM    271  C8  DA  X   9      51.730  26.780  23.480  0.00  0.00            
ATOM    272  H8  DA  X   9      51.000  26.520  22.720  0.00  0.00            
ATOM    273  N7  DA  X   9      53.010  26.630  23.350  0.00  0.00            
ATOM    274  C5  DA  X   9      53.500  27.000  24.580  0.00  0.00            
ATOM    275  C6  DA  X   9      54.800  26.840  25.200  0.00  0.00            
ATOM    276  N6  DA  X   9      55.910  26.430  24.650  0.00  0.00            
ATOM    277  H61 DA  X   9      56.700  26.140  25.210  0.00  0.00            
ATOM    278  H62 DA  X   9      55.750  26.200  23.680  0.00  0.00            
ATOM    279  N1  DA  X   9      55.000  27.130  26.520  0.00  0.00            
ATOM    280  C2  DA  X   9      53.960  27.520  27.200  0.00  0.00            
ATOM    281  H2  DA  X   9      54.170  27.760  28.230  0.00  0.00            
ATOM    282  N3  DA  X   9      52.660  27.590  26.790  0.00  0.00            
ATOM    283  C4  DA  X   9      52.510  27.330  25.460  0.00  0.00            
ATOM    284  C3' DA  X   9      48.350  27.720  23.490  0.00  0.00            
ATOM    285  H3' DA  X   9      48.920  27.340  22.650  0.00  0.00            
ATOM    286  C2' DA  X   9      49.230  28.640  24.260  0.00  0.00            
ATOM    287  H2' DA  X   9      49.870  29.140  23.520  0.00  0.00            
ATOM    288 H2'' DA  X   9      48.640  29.280  24.910  0.00  0.00            
ATOM    289  O3' DA  X   9      47.190  28.470  23.020  0.00  0.00            
ATOM    290  P   DG  X  10      47.270  29.840  22.180  0.00  0.00            
ATOM    291  OP1 DG  X  10      45.940  30.050  21.560  0.00  0.00            
ATOM    292  OP2 DG  X  10      48.500  29.830  21.340  0.00  0.00            
ATOM    293  O5' DG  X  10      47.500  30.990  23.270  0.00  0.00            
ATOM    294  C5' DG  X  10      46.330  31.670  23.700  0.00  0.00            
ATOM    295  H5' DG  X  10      45.630  30.900  24.030  0.00  0.00            
ATOM    296 H5'' DG  X  10      45.820  32.190  22.890  0.00  0.00            
ATOM    297  C4' DG  X  10      46.510  32.700  24.800  0.00  0.00            
ATOM    298  H4' DG  X  10      47.120  33.530  24.430  0.00  0.00            
ATOM    299  O4' DG  X  10      45.240  33.110  25.220  0.00  0.00            
ATOM    300  C1' DG  X  10      45.400  33.300  26.600  0.00  0.00            
ATOM    301  H1' DG  X  10      45.940  34.250  26.650  0.00  0.00            
ATOM    302  N9  DG  X  10      44.090  33.490  27.320  0.00  0.00            
ATOM    303  C8  DG  X  10      43.720  34.610  27.950  0.00  0.00            
ATOM    304  H8  DG  X  10      44.390  35.450  28.040  0.00  0.00            
ATOM    305  N7  DG  X  10      42.550  34.530  28.500  0.00  0.00            
ATOM    306  C5  DG  X  10      42.050  33.270  28.190  0.00  0.00            
ATOM    307  C6  DG  X  10      40.880  32.590  28.570  0.00  0.00            
ATOM    308  O6  DG  X  10      39.960  33.020  29.240  0.00  0.00            
ATOM    309  N1  DG  X  10      40.890  31.260  28.210  0.00  0.00            
ATOM    310  H1  DG  X  10      40.060  30.680  28.260  0.00  0.00            
ATOM    311  C2  DG  X  10      41.880  30.710  27.390  0.00  0.00            
ATOM    312  N2  DG  X  10      41.660  29.460  27.060  0.00  0.00            
ATOM    313  H21 DG  X  10      40.960  28.850  27.470  0.00  0.00            
ATOM    314  H22 DG  X  10      42.320  29.090  26.390  0.00  0.00            
ATOM    315  N3  DG  X  10      42.930  31.360  26.970  0.00  0.00            
ATOM    316  C4  DG  X  10      42.990  32.620  27.490  0.00  0.00            
ATOM    317  C3' DG  X  10      47.240  31.980  26.020  0.00  0.00            
ATOM    318  H3' DG  X  10      47.330  30.910  25.810  0.00  0.00            
ATOM    319  C2' DG  X  10      46.190  32.120  27.110  0.00  0.00            
ATOM    320  H2' DG  X  10      45.620  31.190  27.040  0.00  0.00            
ATOM    321 H2'' DG  X  10      46.700  32.320  28.050  0.00  0.00            
ATOM    322  O3' DG  X  10      48.530  32.520  26.430  0.00  0.00            
ATOM    323  P   DG  X  11      49.010  34.010  26.620  0.00  0.00            
ATOM    324  OP1 DG  X  11      48.960  34.690  25.310  0.00  0.00            
ATOM    325  OP2 DG  X  11      50.320  33.870  27.300  0.00  0.00            
ATOM    326  O5' DG  X  11      47.930  34.690  27.630  0.00  0.00            
ATOM    327  C5' DG  X  11      47.950  36.090  27.820  0.00  0.00            
ATOM    328  H5' DG  X  11      47.040  36.490  27.370  0.00  0.00            
ATOM    329 H5'' DG  X  11      48.790  36.550  27.310  0.00  0.00            
ATOM    330  C4' DG  X  11      47.660  36.510  29.290  0.00  0.00            
ATOM    331  H4' DG  X  11      47.650  37.590  29.430  0.00  0.00            
ATOM    332  O4' DG  X  11      46.340  36.130  29.650  0.00  0.00            
ATOM    333  C1' DG  X  11      46.290  35.340  30.790  0.00  0.00            
ATOM    334  H1' DG  X  11      46.200  35.910  31.720  0.00  0.00            
ATOM    335  N9  DG  X  11      45.160  34.360  30.850  0.00  0.00            
ATOM    336  C8  DG  X  11      45.230  32.990  30.780  0.00  0.00            
ATOM    337  H8  DG  X  11      46.050  32.440  30.330  0.00  0.00            
ATOM    338  N7  DG  X  11      44.030  32.440  30.990  0.00  0.00            
ATOM    339  C5  DG  X  11      43.210  33.460  31.420  0.00  0.00            
ATOM    340  C6  DG  X  11      41.880  33.450  31.970  0.00  0.00            
ATOM    341  O6  DG  X  11      41.070  32.550  32.200  0.00  0.00            
ATOM    342  N1  DG  X  11      41.400  34.710  32.260  0.00  0.00            
ATOM    343  H1  DG  X  11      40.530  34.770  32.780  0.00  0.00            
ATOM    344  C2  DG  X  11      42.060  35.880  32.090  0.00  0.00            
ATOM    345  N2  DG  X  11      41.490  36.960  32.540  0.00  0.00            
ATOM    346  H21 DG  X  11      40.600  36.970  33.020  0.00  0.00            
ATOM    347  H22 DG  X  11      41.910  37.820  32.230  0.00  0.00            
ATOM    348  N3  DG  X  11      43.350  35.860  31.740  0.00  0.00            
ATOM    349  C4  DG  X  11      43.860  34.640  31.320  0.00  0.00            
ATOM    350  C3' DG  X  11      48.590  35.790  30.290  0.00  0.00            
ATOM    351  H3' DG  X  11      49.440  35.290  29.830  0.00  0.00            
ATOM    352  C2' DG  X  11      47.660  34.690  30.760  0.00  0.00            
ATOM    353  H2' DG  X  11      47.780  33.800  30.150  0.00  0.00            
ATOM    354 H2'' DG  X  11      47.840  34.320  31.770  0.00  0.00            
ATOM    355  O3' DG  X  11      48.930  36.470  31.470  0.00  0.00            
ATOM    356  P   DG  X  12      50.070  37.580  31.530  0.00  0.00            
ATOM    357  OP1 DG  X  12      50.010  38.450  30.300  0.00  0.00            
ATOM    358  OP2 DG  X  12      51.360  36.880  31.820  0.00  0.00            
ATOM    359  O5' DG  X  12      49.760  38.460  32.830  0.00  0.00            
ATOM    360  C5' DG  X  12      48.710  39.400  32.810  0.00  0.00            
ATOM    361  H5' DG  X  12      48.070  39.270  31.940  0.00  0.00            
ATOM    362 H5'' DG  X  12      49.170  40.380  32.880  0.00  0.00            
ATOM    363  C4' DG  X  12      47.750  39.300  33.970  0.00  0.00            
ATOM    364  H4' DG  X  12      47.220  40.250  34.000  0.00  0.00            
ATOM    365  O4' DG  X  12      46.730  38.290  33.780  0.00  0.00            
ATOM    366  C1' DG  X  12      46.610  37.700  35.030  0.00  0.00            
ATOM    367  H1' DG  X  12      45.880  38.210  35.660  0.00  0.00            
ATOM    368  N9  DG  X  12      45.980  36.410  34.920  0.00  0.00            
ATOM    369  C8  DG  X  12      46.490  35.210  34.520  0.00  0.00            
ATOM    370  H8  DG  X  12      47.470  35.090  34.080  0.00  0.00            
ATOM    371  N7  DG  X  12      45.660  34.190  34.570  0.00  0.00            
ATOM    372  C5  DG  X  12      44.450  34.800  34.820  0.00  0.00            
ATOM    373  C6  DG  X  12      43.150  34.290  34.980  0.00  0.00            
ATOM    374  O6  DG  X  12      42.810  33.090  34.780  0.00  0.00            
ATOM    375  N1  DG  X  12      42.190  35.150  35.510  0.00  0.00            
ATOM    376  H1  DG  X  12      41.250  34.850  35.700  0.00  0.00            
ATOM    377  C2  DG  X  12      42.430  36.480  35.570  0.00  0.00            
ATOM    378  N2  DG  X  12      41.460  37.250  36.040  0.00  0.00            
ATOM    379  H21 DG  X  12      40.530  36.960  36.310  0.00  0.00            
ATOM    380  H22 DG  X  12      41.610  38.250  35.990  0.00  0.00            
ATOM    381  N3  DG  X  12      43.660  37.040  35.420  0.00  0.00            
ATOM    382  C4  DG  X  12      44.640  36.170  35.060  0.00  0.00            
ATOM    383  C3' DG  X  12      48.290  39.090  35.350  0.00  0.00            
ATOM    384  H3' DG  X  12      49.370  39.220  35.500  0.00  0.00            
ATOM    385  C2' DG  X  12      47.970  37.690  35.710  0.00  0.00            
ATOM    386  H2' DG  X  12      48.620  36.970  35.220  0.00  0.00            
ATOM    387 H2'' DG  X  12      47.810  37.560  36.780  0.00  0.00            
ATOM    388  O3' DG  X  12      47.670  40.000  36.210  0.00  0.00            
ATOM    389  P   DT  X  13      48.070  41.590  36.220  0.00  0.00            
ATOM    390  OP1 DT  X  13      46.890  42.440  35.960  0.00  0.00            
ATOM    391  OP2 DT  X  13      49.230  41.670  35.270  0.00  0.00            
ATOM    392  O5' DT  X  13      48.610  41.870  37.680  0.00  0.00            
ATOM    393  C5' DT  X  13      49.650  41.090  38.310  0.00  0.00            
ATOM    394  H5' DT  X  13      50.190  41.630  39.090  0.00  0.00            
ATOM    395 H5'' DT  X  13      50.420  40.850  37.580  0.00  0.00            
ATOM    396  C4' DT  X  13      49.280  39.720  38.980  0.00  0.00            
ATOM    397  H4' DT  X  13      49.160  38.990  38.190  0.00  0.00            
ATOM    398  O4' DT  X  13      50.390  39.280  39.790  0.00  0.00            
ATOM    399  C1' DT  X  13      50.030  39.450  41.170  0.00  0.00            
ATOM    400  H1' DT  X  13      49.800  38.500  41.650  0.00  0.00            
ATOM    401  N1  DT  X  13      51.110  40.280  41.830  0.00  0.00            
ATOM    402  C6  DT  X  13      52.150  40.900  41.170  0.00  0.00            
ATOM    403  H6  DT  X  13      52.200  40.770  40.090  0.00  0.00            
ATOM    404  C5  DT  X  13      53.160  41.480  41.800  0.00  0.00            
ATOM    405  C7  DT  X  13      54.400  42.030  41.030  0.00  0.00            
ATOM    406  H71 DT  X  13      54.400  42.010  39.940  0.00  0.00            
ATOM    407  H72 DT  X  13      55.340  41.660  41.450  0.00  0.00            
ATOM    408  H73 DT  X  13      54.600  43.090  41.200  0.00  0.00            
ATOM    409  C4  DT  X  13      53.140  41.650  43.230  0.00  0.00            
ATOM    410  O4  DT  X  13      54.000  42.220  43.890  0.00  0.00            
ATOM    411  N3  DT  X  13      52.070  41.030  43.900  0.00  0.00            
ATOM    412  H3  DT  X  13      52.160  40.940  44.900  0.00  0.00            
ATOM    413  C2  DT  X  13      51.020  40.400  43.230  0.00  0.00            
ATOM    414  O2  DT  X  13      50.050  40.020  43.890  0.00  0.00            
ATOM    415  C3' DT  X  13      48.030  39.820  39.910  0.00  0.00            
ATOM    416  H3' DT  X  13      47.350  40.620  39.630  0.00  0.00            
ATOM    417  C2' DT  X  13      48.730  40.240  41.200  0.00  0.00            
ATOM    418  H2' DT  X  13      48.880  41.320  41.230  0.00  0.00            
ATOM    419 H2'' DT  X  13      48.180  40.050  42.120  0.00  0.00            
ATOM    420  O3' DT  X  13      47.310  38.640  40.160  0.00  0.00            
ATOM    421  P   DT  X  14      45.850  38.690  40.720  0.00  0.00            
ATOM    422  OP1 DT  X  14      45.370  40.000  41.170  0.00  0.00            
ATOM    423  OP2 DT  X  14      45.680  37.630  41.720  0.00  0.00            
ATOM    424  O5' DT  X  14      44.880  38.270  39.450  0.00  0.00            
ATOM    425  C5' DT  X  14      44.900  37.080  38.790  0.00  0.00            
ATOM    426  H5' DT  X  14      45.760  36.450  39.020  0.00  0.00            
ATOM    427 H5'' DT  X  14      44.930  37.420  37.760  0.00  0.00            
ATOM    428  C4' DT  X  14      43.500  36.440  38.910  0.00  0.00            
ATOM    429  H4' DT  X  14      42.680  37.040  38.510  0.00  0.00            
ATOM    430  O4' DT  X  14      43.560  35.210  38.160  0.00  0.00            
ATOM    431  C1' DT  X  14      42.820  34.270  38.790  0.00  0.00            
ATOM    432  H1' DT  X  14      41.730  34.250  38.660  0.00  0.00            
ATOM    433  N1  DT  X  14      43.320  33.000  38.270  0.00  0.00            
ATOM    434  C6  DT  X  14      44.670  32.820  38.010  0.00  0.00            
ATOM    435  H6  DT  X  14      45.360  33.620  38.200  0.00  0.00            
ATOM    436  C5  DT  X  14      45.150  31.640  37.690  0.00  0.00            
ATOM    437  C7  DT  X  14      46.620  31.600  37.320  0.00  0.00            
ATOM    438  H71 DT  X  14      46.830  32.490  36.730  0.00  0.00            
ATOM    439  H72 DT  X  14      46.960  30.870  36.590  0.00  0.00            
ATOM    440  H73 DT  X  14      47.190  31.470  38.240  0.00  0.00            
ATOM    441  C4  DT  X  14      44.250  30.470  37.640  0.00  0.00            
ATOM    442  O4  DT  X  14      44.600  29.300  37.320  0.00  0.00            
ATOM    443  N3  DT  X  14      42.920  30.760  37.780  0.00  0.00            
ATOM    444  H3  DT  X  14      42.290  29.990  37.920  0.00  0.00            
ATOM    445  C2  DT  X  14      42.440  31.980  38.220  0.00  0.00            
ATOM    446  O2  DT  X  14      41.300  32.000  38.650  0.00  0.00            
ATOM    447  C3' DT  X  14      43.120  36.060  40.350  0.00  0.00            
ATOM    448  H3' DT  X  14      43.940  36.400  40.980  0.00  0.00            
ATOM    449  C2' DT  X  14      43.080  34.490  40.260  0.00  0.00            
ATOM    450  H2' DT  X  14      44.020  34.100  40.650  0.00  0.00            
ATOM    451 H2'' DT  X  14      42.180  34.120  40.750  0.00  0.00            
ATOM    452  O3' DT  X  14      41.860  36.720  40.620  0.00  0.00            
ATOM    453  P   DA  X  15      41.130  36.560  42.070  0.00  0.00            
ATOM    454  OP1 DA  X  15      40.030  37.490  42.150  0.00  0.00            
ATOM    455  OP2 DA  X  15      42.090  36.500  43.230  0.00  0.00            
ATOM    456  O5' DA  X  15      40.440  35.100  42.110  0.00  0.00            
ATOM    457  C5' DA  X  15      39.130  34.870  41.590  0.00  0.00            
ATOM    458  H5' DA  X  15      39.220  34.840  40.500  0.00  0.00            
ATOM    459 H5'' DA  X  15      38.430  35.630  41.940  0.00  0.00            
ATOM    460  C4' DA  X  15      38.520  33.510  41.830  0.00  0.00            
ATOM    461  H4' DA  X  15      37.580  33.500  41.270  0.00  0.00            
ATOM    462  O4' DA  X  15      39.430  32.480  41.350  0.00  0.00            
ATOM    463  C1' DA  X  15      39.510  31.370  42.290  0.00  0.00            
ATOM    464  H1' DA  X  15      38.680  30.660  42.250  0.00  0.00            
ATOM    465  N9  DA  X  15      40.800  30.670  42.260  0.00  0.00            
ATOM    466  C8  DA  X  15      42.090  30.970  41.710  0.00  0.00            
ATOM    467  H8  DA  X  15      42.260  31.910  41.200  0.00  0.00            
ATOM    468  N7  DA  X  15      42.920  29.990  41.850  0.00  0.00            
ATOM    469  C5  DA  X  15      42.230  29.040  42.590  0.00  0.00            
ATOM    470  C6  DA  X  15      42.570  27.790  43.090  0.00  0.00            
ATOM    471  N6  DA  X  15      43.600  27.100  42.760  0.00  0.00            
ATOM    472  H61 DA  X  15      43.760  26.220  43.230  0.00  0.00            
ATOM    473  H62 DA  X  15      44.310  27.520  42.180  0.00  0.00            
ATOM    474  N1  DA  X  15      41.770  27.150  43.910  0.00  0.00            
ATOM    475  C2  DA  X  15      40.620  27.750  44.240  0.00  0.00            
ATOM    476  H2  DA  X  15      40.030  27.110  44.870  0.00  0.00            
ATOM    477  N3  DA  X  15      40.110  28.890  43.810  0.00  0.00            
ATOM    478  C4  DA  X  15      40.980  29.470  42.910  0.00  0.00            
ATOM    479  C3' DA  X  15      38.080  33.150  43.300  0.00  0.00            
ATOM    480  H3' DA  X  15      38.060  34.060  43.900  0.00  0.00            
ATOM    481  C2' DA  X  15      39.260  32.180  43.630  0.00  0.00            
ATOM    482  H2' DA  X  15      40.190  32.720  43.820  0.00  0.00            
ATOM    483 H2'' DA  X  15      39.050  31.550  44.490  0.00  0.00            
ATOM    484  O3' DA  X  15      36.920  32.470  43.340  0.00  0.00            
ATOM    485  P   DG  X  16      35.610  33.070  43.960  0.00  0.00            
ATOM    486  OP1 DG  X  16      35.950  33.360  45.350  0.00  0.00            
ATOM    487  OP2 DG  X  16      34.440  32.110  43.710  0.00  0.00            
ATOM    488  O5' DG  X  16      35.240  34.390  43.160  0.00  0.00            
ATOM    489  C5' DG  X  16      34.520  34.400  41.940  0.00  0.00            
ATOM    490  H5' DG  X  16      33.470  34.200  42.170  0.00  0.00            
ATOM    491 H5'' DG  X  16      34.860  33.670  41.200  0.00  0.00            
ATOM    492  C4' DG  X  16      34.600  35.800  41.380  0.00  0.00            
ATOM    493  H4' DG  X  16      34.250  36.440  42.190  0.00  0.00            
ATOM    494  O4' DG  X  16      35.940  35.980  40.970  0.00  0.00            
ATOM    495  C1' DG  X  16      36.010  36.530  39.650  0.00  0.00            
ATOM    496  H1' DG  X  16      35.960  37.620  39.630  0.00  0.00            
ATOM    497  N9  DG  X  16      37.170  36.020  38.800  0.00  0.00            
ATOM    498  C8  DG  X  16      38.110  36.750  38.120  0.00  0.00            
ATOM    499  H8  DG  X  16      38.270  37.810  38.110  0.00  0.00            
ATOM    500  N7  DG  X  16      38.970  35.980  37.510  0.00  0.00            
ATOM    501  C5  DG  X  16      38.580  34.650  37.730  0.00  0.00            
ATOM    502  C6  DG  X  16      39.010  33.390  37.200  0.00  0.00            
ATOM    503  O6  DG  X  16      39.910  33.140  36.430  0.00  0.00            
ATOM    504  N1  DG  X  16      38.190  32.300  37.420  0.00  0.00            
ATOM    505  H1  DG  X  16      38.460  31.350  37.200  0.00  0.00            
ATOM    506  C2  DG  X  16      37.300  32.370  38.400  0.00  0.00            
ATOM    507  N2  DG  X  16      36.700  31.300  38.800  0.00  0.00            
ATOM    508  H21 DG  X  16      36.820  30.380  38.420  0.00  0.00            
ATOM    509  H22 DG  X  16      35.900  31.330  39.430  0.00  0.00            
ATOM    510  N3  DG  X  16      36.870  33.520  38.950  0.00  0.00            
ATOM    511  C4  DG  X  16      37.440  34.670  38.470  0.00  0.00            
ATOM    512  C3' DG  X  16      33.650  36.060  40.190  0.00  0.00            
ATOM    513  H3' DG  X  16      32.920  35.260  40.070  0.00  0.00            
ATOM    514  C2' DG  X  16      34.640  36.050  39.040  0.00  0.00            
ATOM    515  H2' DG  X  16      34.700  35.050  38.610  0.00  0.00            
ATOM    516 H2'' DG  X  16      34.290  36.710  38.240  0.00  0.00            
ATOM    517  O3' DG  X  16      32.950  37.330  40.340  0.00  0.00            
ATOM    518  P   DG  X  17      33.520  38.810  40.390  0.00  0.00            
ATOM    519  OP1 DG  X  17      34.620  38.900  41.410  0.00  0.00            
ATOM    520  OP2 DG  X  17      32.310  39.680  40.540  0.00  0.00            
ATOM    521  O5' DG  X  17      34.200  39.100  38.960  0.00  0.00            
ATOM    522  C5' DG  X  17      35.310  40.010  38.700  0.00  0.00            
ATOM    523  H5' DG  X  17      36.190  39.800  39.310  0.00  0.00            
ATOM    524 H5'' DG  X  17      35.030  41.050  38.870  0.00  0.00            
ATOM    525  C4' DG  X  17      35.890  40.000  37.290  0.00  0.00            
ATOM    526  H4' DG  X  17      36.620  40.810  37.280  0.00  0.00            
ATOM    527  O4' DG  X  17      36.450  38.770  36.930  0.00  0.00            
ATOM    528  C1' DG  X  17      36.540  38.850  35.530  0.00  0.00            
ATOM    529  H1' DG  X  17      37.130  39.730  35.260  0.00  0.00            
ATOM    530  N9  DG  X  17      37.240  37.660  34.970  0.00  0.00            
ATOM    531  C8  DG  X  17      38.450  37.680  34.370  0.00  0.00            
ATOM    532  H8  DG  X  17      39.030  38.580  34.310  0.00  0.00            
ATOM    533  N7  DG  X  17      38.840  36.550  33.800  0.00  0.00            
ATOM    534  C5  DG  X  17      37.840  35.660  34.210  0.00  0.00            
ATOM    535  C6  DG  X  17      37.720  34.270  34.010  0.00  0.00            
ATOM    536  O6  DG  X  17      38.460  33.420  33.540  0.00  0.00            
ATOM    537  N1  DG  X  17      36.560  33.700  34.560  0.00  0.00            
ATOM    538  H1  DG  X  17      36.420  32.700  34.490  0.00  0.00            
ATOM    539  C2  DG  X  17      35.720  34.470  35.330  0.00  0.00            
ATOM    540  N2  DG  X  17      34.660  33.770  35.660  0.00  0.00            
ATOM    541  H21 DG  X  17      34.470  32.830  35.330  0.00  0.00            
ATOM    542  H22 DG  X  17      33.850  34.270  35.970  0.00  0.00            
ATOM    543  N3  DG  X  17      35.780  35.820  35.530  0.00  0.00            
ATOM    544  C4  DG  X  17      36.880  36.340  34.950  0.00  0.00            
ATOM    545  C3' DG  X  17      34.750  40.200  36.170  0.00  0.00            
ATOM    546  H3' DG  X  17      33.770  39.950  36.580  0.00  0.00            
ATOM    547  C2' DG  X  17      35.140  39.260  35.040  0.00  0.00            
ATOM    548  H2' DG  X  17      34.310  38.550  35.040  0.00  0.00            
ATOM    549 H2'' DG  X  17      35.250  39.770  34.080  0.00  0.00            
ATOM    550  O3' DG  X  17      34.830  41.620  35.930  0.00  0.00            
ATOM    551  P   DG  X  18      34.280  42.380  34.630  0.00  0.00            
ATOM    552  OP1 DG  X  18      34.210  43.850  34.890  0.00  0.00            
ATOM    553  OP2 DG  X  18      33.050  41.780  34.180  0.00  0.00            
ATOM    554  O5' DG  X  18      35.320  42.220  33.470  0.00  0.00            
ATOM    555  C5' DG  X  18      36.680  42.700  33.510  0.00  0.00            
ATOM    556  H5' DG  X  18      37.210  42.440  34.430  0.00  0.00            
ATOM    557 H5'' DG  X  18      36.650  43.790  33.500  0.00  0.00            
ATOM    558  C4' DG  X  18      37.490  42.220  32.330  0.00  0.00            
ATOM    559  H4' DG  X  18      38.510  42.620  32.300  0.00  0.00            
ATOM    560  O4' DG  X  18      37.510  40.760  32.440  0.00  0.00            
ATOM    561  C1' DG  X  18      37.480  40.260  31.150  0.00  0.00            
ATOM    562  H1' DG  X  18      38.480  40.370  30.730  0.00  0.00            
ATOM    563  N9  DG  X  18      37.150  38.830  31.050  0.00  0.00            
ATOM    564  C8  DG  X  18      36.020  38.220  31.560  0.00  0.00            
ATOM    565  H8  DG  X  18      35.200  38.720  32.050  0.00  0.00            
ATOM    566  N7  DG  X  18      36.020  36.910  31.330  0.00  0.00            
ATOM    567  C5  DG  X  18      37.180  36.690  30.710  0.00  0.00            
ATOM    568  C6  DG  X  18      37.860  35.450  30.420  0.00  0.00            
ATOM    569  O6  DG  X  18      37.500  34.300  30.580  0.00  0.00            
ATOM    570  N1  DG  X  18      39.120  35.650  29.890  0.00  0.00            
ATOM    571  H1  DG  X  18      39.560  34.770  29.670  0.00  0.00            
ATOM    572  C2  DG  X  18      39.640  36.800  29.480  0.00  0.00            
ATOM    573  N2  DG  X  18      40.850  36.860  28.910  0.00  0.00            
ATOM    574  H21 DG  X  18      41.400  36.030  28.720  0.00  0.00            
ATOM    575  H22 DG  X  18      41.180  37.800  28.760  0.00  0.00            
ATOM    576  N3  DG  X  18      39.150  37.930  29.860  0.00  0.00            
ATOM    577  C4  DG  X  18      37.950  37.830  30.460  0.00  0.00            
ATOM    578  C3' DG  X  18      36.900  42.610  30.960  0.00  0.00            
ATOM    579  H3' DG  X  18      36.020  43.250  31.010  0.00  0.00            
ATOM    580  C2' DG  X  18      36.500  41.210  30.400  0.00  0.00            
ATOM    581  H2' DG  X  18      35.490  41.030  30.760  0.00  0.00            
ATOM    582 H2'' DG  X  18      36.440  41.100  29.320  0.00  0.00            
ATOM    583  O3' DG  X  18      37.820  43.300  30.160  0.00  0.00            
ATOM    584  P   DT  X  19      37.330  44.490  29.200  0.00  0.00            
ATOM    585  OP1 DT  X  19      38.470  45.430  29.020  0.00  0.00            
ATOM    586  OP2 DT  X  19      36.080  45.090  29.660  0.00  0.00            
ATOM    587  O5' DT  X  19      36.960  43.800  27.770  0.00  0.00            
ATOM    588  C5' DT  X  19      36.890  44.520  26.590  0.00  0.00            
ATOM    589  H5' DT  X  19      37.640  45.310  26.560  0.00  0.00            
ATOM    590 H5'' DT  X  19      35.870  44.920  26.560  0.00  0.00            
ATOM    591  C4' DT  X  19      36.920  43.650  25.370  0.00  0.00            
ATOM    592  H4' DT  X  19      36.750  44.310  24.510  0.00  0.00            
ATOM    593  O4' DT  X  19      38.240  43.100  25.220  0.00  0.00            
ATOM    594  C1' DT  X  19      38.040  41.660  25.400  0.00  0.00            
ATOM    595  H1' DT  X  19      37.970  41.090  24.480  0.00  0.00            
ATOM    596  N1  DT  X  19      39.130  41.050  26.130  0.00  0.00            
ATOM    597  C6  DT  X  19      39.460  41.570  27.330  0.00  0.00            
ATOM    598  H6  DT  X  19      38.910  42.470  27.560  0.00  0.00            
ATOM    599  C5  DT  X  19      40.390  41.040  28.170  0.00  0.00            
ATOM    600  C7  DT  X  19      40.860  41.820  29.380  0.00  0.00            
ATOM    601  H71 DT  X  19      40.530  41.260  30.260  0.00  0.00            
ATOM    602  H72 DT  X  19      40.540  42.860  29.380  0.00  0.00            
ATOM    603  H73 DT  X  19      41.950  41.830  29.410  0.00  0.00            
ATOM    604  C4  DT  X  19      41.180  39.870  27.700  0.00  0.00            
ATOM    605  O4  DT  X  19      41.990  39.220  28.320  0.00  0.00            
ATOM    606  N3  DT  X  19      40.800  39.410  26.480  0.00  0.00            
ATOM    607  H3  DT  X  19      41.230  38.560  26.150  0.00  0.00            
ATOM    608  C2  DT  X  19      39.720  39.880  25.690  0.00  0.00            
ATOM    609  O2  DT  X  19      39.270  39.240  24.730  0.00  0.00            
ATOM    610  C3' DT  X  19      35.890  42.480  25.370  0.00  0.00            
ATOM    611  H3' DT  X  19      35.040  42.620  26.040  0.00  0.00            
ATOM    612  C2' DT  X  19      36.670  41.350  26.030  0.00  0.00            
ATOM    613  H2' DT  X  19      36.630  41.450  27.110  0.00  0.00            
ATOM    614 H2'' DT  X  19      36.370  40.360  25.680  0.00  0.00            
ATOM    615  O3' DT  X  19      35.510  42.200  24.100  0.00  0.00            
ATOM    616  P   DT  X  20      34.090  42.920  23.640  0.00  0.00            
ATOM    617  OP1 DT  X  20      34.020  42.760  22.170  0.00  0.00            
ATOM    618  OP2 DT  X  20      33.820  44.260  24.210  0.00  0.00            
ATOM    619  O5' DT  X  20      33.000  41.990  24.360  0.00  0.00            
ATOM    620  C5' DT  X  20      31.650  42.320  24.220  0.00  0.00            
ATOM    621  H5' DT  X  20      31.360  42.410  23.170  0.00  0.00            
ATOM    622 H5'' DT  X  20      31.420  43.300  24.640  0.00  0.00            
ATOM    623  C4' DT  X  20      30.730  41.280  24.850  0.00  0.00            
ATOM    624  H4' DT  X  20      29.690  41.540  24.640  0.00  0.00            
ATOM    625  O4' DT  X  20      31.060  40.020  24.260  0.00  0.00            
ATOM    626  C1' DT  X  20      31.420  39.100  25.330  0.00  0.00            
ATOM    627  H1' DT  X  20      30.500  38.650  25.690  0.00  0.00            
ATOM    628  N1  DT  X  20      32.380  38.120  24.830  0.00  0.00            
ATOM    629  C6  DT  X  20      33.580  38.610  24.340  0.00  0.00            
ATOM    630  H6  DT  X  20      33.780  39.670  24.360  0.00  0.00            
ATOM    631  C5  DT  X  20      34.540  37.730  23.890  0.00  0.00            
ATOM    632  C7  DT  X  20      35.810  38.180  23.390  0.00  0.00            
ATOM    633  H71 DT  X  20      35.850  37.730  22.390  0.00  0.00            
ATOM    634  H72 DT  X  20      36.630  37.890  24.040  0.00  0.00            
ATOM    635  H73 DT  X  20      35.880  39.240  23.130  0.00  0.00            
ATOM    636  C4  DT  X  20      34.330  36.330  24.040  0.00  0.00            
ATOM    637  O4  DT  X  20      35.200  35.450  23.660  0.00  0.00            
ATOM    638  N3  DT  X  20      33.130  35.930  24.630  0.00  0.00            
ATOM    639  H3  DT  X  20      32.890  34.950  24.610  0.00  0.00            
ATOM    640  C2  DT  X  20      32.140  36.790  25.000  0.00  0.00            
ATOM    641  O2  DT  X  20      31.060  36.330  25.360  0.00  0.00            
ATOM    642  C3' DT  X  20      31.110  41.250  26.400  0.00  0.00            
ATOM    643  H3' DT  X  20      31.800  42.060  26.620  0.00  0.00            
ATOM    644  C2' DT  X  20      31.910  39.940  26.500  0.00  0.00            
ATOM    645  H2' DT  X  20      32.950  40.250  26.360  0.00  0.00            
ATOM    646 H2'' DT  X  20      31.870  39.470  27.480  0.00  0.00            
ATOM    647  O3' DT  X  20      30.020  41.480  27.260  0.00  0.00            
ATOM    648  P   DA  X  21      28.870  40.390  27.580  0.00  0.00            
ATOM    649  OP1 DA  X  21      28.380  39.690  26.340  0.00  0.00            
ATOM    650  OP2 DA  X  21      27.830  40.900  28.510  0.00  0.00            
ATOM    651  O5' DA  X  21      29.590  39.310  28.540  0.00  0.00            
ATOM    652  C5' DA  X  21      29.480  37.900  28.290  0.00  0.00            
ATOM    653  H5' DA  X  21      29.640  37.500  27.290  0.00  0.00            
ATOM    654 H5'' DA  X  21      28.450  37.620  28.540  0.00  0.00            
ATOM    655  C4' DA  X  21      30.400  37.050  29.120  0.00  0.00            
ATOM    656  H4' DA  X  21      29.980  36.050  29.100  0.00  0.00            
ATOM    657  O4' DA  X  21      31.650  37.090  28.360  0.00  0.00            
ATOM    658  C1' DA  X  21      32.630  36.820  29.300  0.00  0.00            
ATOM    659  H1' DA  X  21      32.670  35.790  29.650  0.00  0.00            
ATOM    660  N9  DA  X  21      33.960  37.190  28.690  0.00  0.00            
ATOM    661  C8  DA  X  21      34.500  38.420  28.670  0.00  0.00            
ATOM    662  H8  DA  X  21      34.050  39.320  29.050  0.00  0.00            
ATOM    663  N7  DA  X  21      35.650  38.490  28.000  0.00  0.00            
ATOM    664  C5  DA  X  21      35.840  37.130  27.650  0.00  0.00            
ATOM    665  C6  DA  X  21      36.850  36.360  26.870  0.00  0.00            
ATOM    666  N6  DA  X  21      37.980  36.950  26.440  0.00  0.00            
ATOM    667  H61 DA  X  21      38.530  36.480  25.730  0.00  0.00            
ATOM    668  H62 DA  X  21      38.190  37.890  26.730  0.00  0.00            
ATOM    669  N1  DA  X  21      36.770  35.110  26.590  0.00  0.00            
ATOM    670  C2  DA  X  21      35.690  34.520  27.110  0.00  0.00            
ATOM    671  H2  DA  X  21      35.670  33.510  26.730  0.00  0.00            
ATOM    672  N3  DA  X  21      34.640  35.020  27.770  0.00  0.00            
ATOM    673  C4  DA  X  21      34.790  36.370  28.010  0.00  0.00            
ATOM    674  C3' DA  X  21      30.640  37.420  30.590  0.00  0.00            
ATOM    675  H3' DA  X  21      29.980  38.240  30.880  0.00  0.00            
ATOM    676  C2' DA  X  21      32.140  37.780  30.420  0.00  0.00            
ATOM    677  H2' DA  X  21      32.260  38.840  30.230  0.00  0.00            
ATOM    678 H2'' DA  X  21      32.720  37.530  31.310  0.00  0.00            
ATOM    679  O3' DA  X  21      30.510  36.250  31.460  0.00  0.00            
ATOM    680  P   DG  X  22      30.520  36.400  33.080  0.00  0.00            
ATOM    681  OP1 DG  X  22      29.440  37.230  33.550  0.00  0.00            
ATOM    682  OP2 DG  X  22      31.930  36.690  33.550  0.00  0.00            
ATOM    683  O5' DG  X  22      30.270  34.900  33.630  0.00  0.00            
ATOM    684  C5' DG  X  22      28.960  34.320  33.650  0.00  0.00            
ATOM    685  H5' DG  X  22      28.500  34.370  32.670  0.00  0.00            
ATOM    686 H5'' DG  X  22      28.300  34.900  34.290  0.00  0.00            
ATOM    687  C4' DG  X  22      28.960  32.840  34.080  0.00  0.00            
ATOM    688  H4' DG  X  22      27.920  32.530  34.070  0.00  0.00            
ATOM    689  O4' DG  X  22      29.650  32.060  33.140  0.00  0.00            
ATOM    690  C1' DG  X  22      30.620  31.310  33.800  0.00  0.00            
ATOM    691  H1' DG  X  22      30.150  30.350  34.010  0.00  0.00            
ATOM    692  N9  DG  X  22      31.810  31.130  33.010  0.00  0.00            
ATOM    693  C8  DG  X  22      32.270  29.990  32.390  0.00  0.00            
ATOM    694  H8  DG  X  22      31.750  29.050  32.340  0.00  0.00            
ATOM    695  N7  DG  X  22      33.460  30.040  31.770  0.00  0.00            
ATOM    696  C5  DG  X  22      33.810  31.330  31.970  0.00  0.00            
ATOM    697  C6  DG  X  22      34.980  32.010  31.540  0.00  0.00            
ATOM    698  O6  DG  X  22      35.950  31.510  30.890  0.00  0.00            
ATOM    699  N1  DG  X  22      35.000  33.380  31.810  0.00  0.00            
ATOM    700  H1  DG  X  22      35.640  33.910  31.240  0.00  0.00            
ATOM    701  C2  DG  X  22      33.940  34.010  32.410  0.00  0.00            
ATOM    702  N2  DG  X  22      33.980  35.340  32.550  0.00  0.00            
ATOM    703  H21 DG  X  22      34.710  35.960  32.220  0.00  0.00            
ATOM    704  H22 DG  X  22      33.260  35.750  33.130  0.00  0.00            
ATOM    705  N3  DG  X  22      32.860  33.380  32.890  0.00  0.00            
ATOM    706  C4  DG  X  22      32.810  32.040  32.650  0.00  0.00            
ATOM    707  C3' DG  X  22      29.520  32.740  35.480  0.00  0.00            
ATOM    708  H3' DG  X  22      29.830  33.710  35.850  0.00  0.00            
ATOM    709  C2' DG  X  22      30.830  32.020  35.140  0.00  0.00            
ATOM    710  H2' DG  X  22      31.620  32.760  35.000  0.00  0.00            
ATOM    711 H2'' DG  X  22      31.200  31.370  35.940  0.00  0.00            
ATOM    712  O3' DG  X  22      28.760  31.960  36.460  0.00  0.00            
ATOM    713  P   DG  X  23      27.950  30.520  36.190  0.00  0.00            
ATOM    714  OP1 DG  X  23      27.380  30.380  34.830  0.00  0.00            
ATOM    715  OP2 DG  X  23      27.100  30.260  37.350  0.00  0.00            
ATOM    716  O5' DG  X  23      29.240  29.590  36.280  0.00  0.00            
ATOM    717  C5' DG  X  23      29.250  28.360  35.620  0.00  0.00            
ATOM    718  H5' DG  X  23      29.150  28.420  34.540  0.00  0.00            
ATOM    719 H5'' DG  X  23      28.400  27.720  35.860  0.00  0.00            
ATOM    720  C4' DG  X  23      30.510  27.500  35.860  0.00  0.00            
ATOM    721  H4' DG  X  23      30.350  26.530  35.400  0.00  0.00            
ATOM    722  O4' DG  X  23      31.580  28.190  35.270  0.00  0.00            
ATOM    723  C1' DG  X  23      32.720  27.850  36.070  0.00  0.00            
ATOM    724  H1' DG  X  23      33.140  26.850  36.030  0.00  0.00            
ATOM    725  N9  DG  X  23      33.720  28.890  35.780  0.00  0.00            
ATOM    726  C8  DG  X  23      33.820  30.220  36.100  0.00  0.00            
ATOM    727  H8  DG  X  23      33.100  30.750  36.710  0.00  0.00            
ATOM    728  N7  DG  X  23      34.790  30.860  35.470  0.00  0.00            
ATOM    729  C5  DG  X  23      35.450  29.820  34.780  0.00  0.00            
ATOM    730  C6  DG  X  23      36.740  29.800  34.100  0.00  0.00            
ATOM    731  O6  DG  X  23      37.640  30.630  33.880  0.00  0.00            
ATOM    732  N1  DG  X  23      37.060  28.600  33.600  0.00  0.00            
ATOM    733  H1  DG  X  23      37.950  28.580  33.120  0.00  0.00            
ATOM    734  C2  DG  X  23      36.320  27.480  33.760  0.00  0.00            
ATOM    735  N2  DG  X  23      36.670  26.530  32.980  0.00  0.00            
ATOM    736  H21 DG  X  23      37.630  26.620  32.650  0.00  0.00            
ATOM    737  H22 DG  X  23      36.160  25.670  32.810  0.00  0.00            
ATOM    738  N3  DG  X  23      35.170  27.420  34.390  0.00  0.00            
ATOM    739  C4  DG  X  23      34.800  28.630  34.960  0.00  0.00            
ATOM    740  C3' DG  X  23      30.830  27.260  37.340  0.00  0.00            
ATOM    741  H3' DG  X  23      29.980  27.610  37.930  0.00  0.00            
ATOM    742  C2' DG  X  23      32.070  28.020  37.460  0.00  0.00            
ATOM    743  H2' DG  X  23      31.840  29.060  37.700  0.00  0.00            
ATOM    744 H2'' DG  X  23      32.740  27.630  38.220  0.00  0.00            
ATOM    745  O3' DG  X  23      30.870  25.890  37.650  0.00  0.00            
ATOM    746  P   DG  X  24      31.320  25.150  38.970  0.00  0.00            
ATOM    747  OP1 DG  X  24      30.540  23.890  39.110  0.00  0.00            
ATOM    748  OP2 DG  X  24      31.140  26.150  40.060  0.00  0.00            
ATOM    749  O5' DG  X  24      32.760  24.740  38.890  0.00  0.00            
ATOM    750  C5' DG  X  24      33.180  23.700  37.960  0.00  0.00            
ATOM    751  H5' DG  X  24      33.020  23.960  36.920  0.00  0.00            
ATOM    752 H5'' DG  X  24      32.590  22.790  38.060  0.00  0.00            
ATOM    753  C4' DG  X  24      34.620  23.390  38.190  0.00  0.00            
ATOM    754  H4' DG  X  24      34.840  22.500  37.600  0.00  0.00            
ATOM    755  O4' DG  X  24      35.360  24.380  37.580  0.00  0.00            
ATOM    756  C1' DG  X  24      36.440  24.700  38.410  0.00  0.00            
ATOM    757  H1' DG  X  24      37.240  24.010  38.140  0.00  0.00            
ATOM    758  N9  DG  X  24      36.780  26.060  38.080  0.00  0.00            
ATOM    759  C8  DG  X  24      36.140  27.250  38.380  0.00  0.00            
ATOM    760  H8  DG  X  24      35.250  27.250  38.980  0.00  0.00            
ATOM    761  N7  DG  X  24      36.700  28.280  37.920  0.00  0.00            
ATOM    762  C5  DG  X  24      37.790  27.780  37.150  0.00  0.00            
ATOM    763  C6  DG  X  24      38.780  28.490  36.450  0.00  0.00            
ATOM    764  O6  DG  X  24      38.990  29.740  36.330  0.00  0.00            
ATOM    765  N1  DG  X  24      39.700  27.610  35.850  0.00  0.00            
ATOM    766  H1  DG  X  24      40.380  28.140  35.330  0.00  0.00            
ATOM    767  C2  DG  X  24      39.620  26.250  35.970  0.00  0.00            
ATOM    768  N2  DG  X  24      40.490  25.630  35.230  0.00  0.00            
ATOM    769  H21 DG  X  24      41.090  26.210  34.670  0.00  0.00            
ATOM    770  H22 DG  X  24      40.520  24.630  35.150  0.00  0.00            
ATOM    771  N3  DG  X  24      38.670  25.600  36.610  0.00  0.00            
ATOM    772  C4  DG  X  24      37.810  26.410  37.220  0.00  0.00            
ATOM    773  C3' DG  X  24      35.160  23.220  39.610  0.00  0.00            
ATOM    774  H3' DG  X  24      34.320  23.370  40.290  0.00  0.00            
ATOM    775  C2' DG  X  24      36.060  24.390  39.840  0.00  0.00            
ATOM    776  H2' DG  X  24      35.490  25.210  40.280  0.00  0.00            
ATOM    777 H2'' DG  X  24      36.900  24.140  40.470  0.00  0.00            
ATOM    778  O3' DG  X  24      35.710  21.920  39.620  0.00  0.00            
ATOM    779  P   DA  X  25      35.990  21.240  41.010  0.00  0.00            
ATOM    780  OP1 DA  X  25      36.050  19.860  40.590  0.00  0.00            
ATOM    781  OP2 DA  X  25      35.020  21.660  42.040  0.00  0.00            
ATOM    782  O5' DA  X  25      37.380  21.820  41.450  0.00  0.00            
ATOM    783  C5' DA  X  25      38.690  21.400  41.050  0.00  0.00            
ATOM    784  H5' DA  X  25      38.820  21.500  39.970  0.00  0.00            
ATOM    785 H5'' DA  X  25      38.910  20.350  41.270  0.00  0.00            
ATOM    786  C4' DA  X  25      39.750  22.300  41.650  0.00  0.00            
ATOM    787  H4' DA  X  25      40.700  21.790  41.500  0.00  0.00            
ATOM    788  O4' DA  X  25      39.680  23.600  40.970  0.00  0.00            
ATOM    789  C1' DA  X  25      39.970  24.580  41.900  0.00  0.00            
ATOM    790  H1' DA  X  25      41.040  24.620  42.110  0.00  0.00            
ATOM    791  N9  DA  X  25      39.460  25.900  41.440  0.00  0.00            
ATOM    792  C8  DA  X  25      38.280  26.590  41.730  0.00  0.00            
ATOM    793  H8  DA  X  25      37.460  26.190  42.300  0.00  0.00            
ATOM    794  N7  DA  X  25      38.260  27.830  41.250  0.00  0.00            
ATOM    795  C5  DA  X  25      39.420  27.870  40.420  0.00  0.00            
ATOM    796  C6  DA  X  25      40.010  28.810  39.600  0.00  0.00            
ATOM    797  N6  DA  X  25      39.490  30.000  39.420  0.00  0.00            
ATOM    798  H61 DA  X  25      40.040  30.650  38.860  0.00  0.00            
ATOM    799  H62 DA  X  25      38.700  30.220  40.010  0.00  0.00            
ATOM    800  N1  DA  X  25      41.160  28.570  38.970  0.00  0.00            
ATOM    801  C2  DA  X  25      41.730  27.350  39.200  0.00  0.00            
ATOM    802  H2  DA  X  25      42.610  27.220  38.590  0.00  0.00            
ATOM    803  N3  DA  X  25      41.260  26.320  39.880  0.00  0.00            
ATOM    804  C4  DA  X  25      40.060  26.700  40.490  0.00  0.00            
ATOM    805  C3' DA  X  25      39.650  22.560  43.090  0.00  0.00            
ATOM    806  H3' DA  X  25      38.890  21.870  43.460  0.00  0.00            
ATOM    807  C2' DA  X  25      39.310  24.050  43.190  0.00  0.00            
ATOM    808  H2' DA  X  25      38.220  24.160  43.120  0.00  0.00            
ATOM    809 H2'' DA  X  25      39.610  24.570  44.090  0.00  0.00            
ATOM    810  O3' DA  X  25      41.020  22.330  43.600  0.00  0.00            
ATOM    811  P   DA3 X  26      41.330  21.220  44.770  0.00  0.00            
ATOM    812  OP1 DA3 X  26      42.780  20.860  44.920  0.00  0.00            
ATOM    813  OP2 DA3 X  26      40.330  20.150  44.660  0.00  0.00            
ATOM    814  O5' DA3 X  26      40.930  22.160  45.980  0.00  0.00            
ATOM    815  C5' DA3 X  26      41.570  23.370  46.190  0.00  0.00            
ATOM    816  H5' DA3 X  26      41.590  24.040  45.330  0.00  0.00            
ATOM    817 H5'' DA3 X  26      42.590  23.150  46.500  0.00  0.00            
ATOM    818  C4' DA3 X  26      41.040  24.040  47.440  0.00  0.00            
ATOM    819  H4' DA3 X  26      41.680  24.810  47.870  0.00  0.00            
ATOM    820  O4' DA3 X  26      39.770  24.760  47.200  0.00  0.00            
ATOM    821  C1' DA3 X  26      38.720  24.160  47.960  0.00  0.00            
ATOM    822  H1' DA3 X  26      38.230  24.890  48.600  0.00  0.00            
ATOM    823  N9  DA3 X  26      37.870  23.670  46.870  0.00  0.00            
ATOM    824  C8  DA3 X  26      37.910  22.510  46.110  0.00  0.00            
ATOM    825  H8  DA3 X  26      38.650  21.730  46.240  0.00  0.00            
ATOM    826  N7  DA3 X  26      37.090  22.440  45.120  0.00  0.00            
ATOM    827  C5  DA3 X  26      36.460  23.730  45.140  0.00  0.00            
ATOM    828  C6  DA3 X  26      35.540  24.510  44.450  0.00  0.00            
ATOM    829  N6  DA3 X  26      35.040  24.140  43.310  0.00  0.00            
ATOM    830  H61 DA3 X  26      34.660  24.890  42.750  0.00  0.00            
ATOM    831  H62 DA3 X  26      35.290  23.180  43.110  0.00  0.00            
ATOM    832  N1  DA3 X  26      35.330  25.760  44.750  0.00  0.00            
ATOM    833  C2  DA3 X  26      35.870  26.350  45.720  0.00  0.00            
ATOM    834  H2  DA3 X  26      35.360  27.250  46.020  0.00  0.00            
ATOM    835  N3  DA3 X  26      36.610  25.770  46.590  0.00  0.00            
ATOM    836  C4  DA3 X  26      36.870  24.410  46.290  0.00  0.00            
ATOM    837  C3' DA3 X  26      40.900  23.020  48.650  0.00  0.00            
ATOM    838  H3' DA3 X  26      41.260  22.040  48.360  0.00  0.00            
ATOM    839  C2' DA3 X  26      39.390  22.960  48.820  0.00  0.00            
ATOM    840  H2' DA3 X  26      39.030  22.010  48.450  0.00  0.00            
ATOM    841 H2'' DA3 X  26      39.070  23.150  49.850  0.00  0.00            
ATOM    842  O3' DA3 X  26      41.560  23.490  49.810  0.00  0.00            
ATOM    843 HO3' DA3 X  26      41.870  22.690  50.240  0.00  0.00            
ATOM    844  K+  K+  X  27      38.440  31.920  31.300  0.00  0.00            
ATOM    845  K+  K+  X  28      40.290  31.480  34.560  0.00  0.00            
ATOM    846  C40 BRA X  29      49.620  45.850  24.080  0.00  0.00            
ATOM    847 H402 BRA X  29      48.980  46.400  23.380  0.00  0.00            
ATOM    848 H403 BRA X  29      49.290  44.860  24.390  0.00  0.00            
ATOM    849  C41 BRA X  29      51.030  45.750  23.450  0.00  0.00            
ATOM    850 H412 BRA X  29      51.120  44.770  22.990  0.00  0.00            
ATOM    851 H413 BRA X  29      51.050  46.500  22.650  0.00  0.00            
ATOM    852  C42 BRA X  29      52.060  46.050  24.570  0.00  0.00            
ATOM    853 H422 BRA X  29      52.380  45.110  25.020  0.00  0.00            
ATOM    854 H423 BRA X  29      52.980  46.500  24.200  0.00  0.00            
ATOM    855  C43 BRA X  29      51.220  46.880  25.490  0.00  0.00            
ATOM    856 H432 BRA X  29      51.560  46.820  26.530  0.00  0.00            
ATOM    857 H433 BRA X  29      51.320  47.890  25.110  0.00  0.00            
ATOM    858  N39 BRA X  29      49.770  46.440  25.390  0.00  0.00            
ATOM    859  H39 BRA X  29      49.530  45.730  26.100  0.00  0.00            
ATOM    860  C38 BRA X  29      48.800  47.610  25.590  0.00  0.00            
ATOM    861 H382 BRA X  29      49.180  48.130  26.470  0.00  0.00            
ATOM    862 H383 BRA X  29      48.830  48.350  24.780  0.00  0.00            
ATOM    863  C37 BRA X  29      47.320  47.180  25.660  0.00  0.00            
ATOM    864 H372 BRA X  29      47.050  46.700  24.720  0.00  0.00            
ATOM    865 H373 BRA X  29      46.730  48.080  25.860  0.00  0.00            
ATOM    866  C36 BRA X  29      47.120  46.250  26.930  0.00  0.00            
ATOM    867  O52 BRA X  29      47.610  46.420  28.010  0.00  0.00            
ATOM    868  N17 BRA X  29      46.270  45.180  26.680  0.00  0.00            
ATOM    869  H17 BRA X  29      46.020  45.170  25.700  0.00  0.00            
ATOM    870  C3  BRA X  29      45.870  44.060  27.410  0.00  0.00            
ATOM    871  C4  BRA X  29      46.190  43.790  28.760  0.00  0.00            
ATOM    872  H4  BRA X  29      46.720  44.580  29.290  0.00  0.00            
ATOM    873  C2  BRA X  29      45.180  43.000  26.700  0.00  0.00            
ATOM    874  H2  BRA X  29      44.920  43.150  25.660  0.00  0.00            
ATOM    875  C1  BRA X  29      44.850  41.820  27.300  0.00  0.00            
ATOM    876  H1  BRA X  29      44.440  41.130  26.560  0.00  0.00            
ATOM    877  C6  BRA X  29      45.270  41.480  28.600  0.00  0.00            
ATOM    878  C10 BRA X  29      45.060  40.310  29.270  0.00  0.00            
ATOM    879  N19 BRA X  29      44.930  39.040  28.680  0.00  0.00            
ATOM    880  H19 BRA X  29      44.150  38.470  29.000  0.00  0.00            
ATOM    881  C28 BRA X  29      45.340  38.630  27.460  0.00  0.00            
ATOM    882  C29 BRA X  29      46.520  39.040  26.870  0.00  0.00            
ATOM    883  H29 BRA X  29      47.200  39.670  27.440  0.00  0.00            
ATOM    884  C24 BRA X  29      46.900  38.510  25.630  0.00  0.00            
ATOM    885  H24 BRA X  29      47.910  38.840  25.380  0.00  0.00            
ATOM    886  C25 BRA X  29      46.160  37.550  24.890  0.00  0.00            
ATOM    887  N15 BRA X  29      46.590  36.980  23.700  0.00  0.00            
ATOM    888  C16 BRA X  29      47.810  37.460  23.080  0.00  0.00            
ATOM    889 H161 BRA X  29      48.740  37.140  23.560  0.00  0.00            
ATOM    890 H162 BRA X  29      47.920  38.550  23.110  0.00  0.00            
ATOM    891 H163 BRA X  29      47.870  37.150  22.030  0.00  0.00            
ATOM    892  C18 BRA X  29      46.010  35.750  23.150  0.00  0.00            
ATOM    893 H181 BRA X  29      45.260  35.210  23.730  0.00  0.00            
ATOM    894 H182 BRA X  29      46.820  35.030  23.000  0.00  0.00            
ATOM    895 H183 BRA X  29      45.480  35.920  22.210  0.00  0.00            
ATOM    896  C26 BRA X  29      44.930  37.190  25.480  0.00  0.00            
ATOM    897  H26 BRA X  29      44.330  36.540  24.840  0.00  0.00            
ATOM    898  C27 BRA X  29      44.530  37.670  26.800  0.00  0.00            
ATOM    899  H27 BRA X  29      43.580  37.330  27.200  0.00  0.00            
ATOM    900  C5  BRA X  29      45.900  42.580  29.280  0.00  0.00            
ATOM    901  N7  BRA X  29      46.190  42.450  30.610  0.00  0.00            
ATOM    902  H90 BRA X  29      46.800  43.140  31.030  0.00  0.00            
ATOM    903  C8  BRA X  29      45.610  41.410  31.310  0.00  0.00            
ATOM    904  C11 BRA X  29      45.570  41.480  32.730  0.00  0.00            
ATOM    905  H11 BRA X  29      46.050  42.300  33.270  0.00  0.00            
ATOM    906  C9  BRA X  29      44.970  40.350  30.650  0.00  0.00            
ATOM    907  C14 BRA X  29      44.210  39.420  31.420  0.00  0.00            
ATOM    908  H14 BRA X  29      43.570  38.670  30.960  0.00  0.00            
ATOM    909  C13 BRA X  29      44.250  39.500  32.810  0.00  0.00            
ATOM    910  H13 BRA X  29      43.650  38.770  33.340  0.00  0.00            
ATOM    911  C12 BRA X  29      44.880  40.570  33.450  0.00  0.00            
ATOM    912  N21 BRA X  29      44.960  40.770  34.890  0.00  0.00            
ATOM    913  H21 BRA X  29      45.750  41.300  35.210  0.00  0.00            
ATOM    914  C44 BRA X  29      43.890  40.630  35.770  0.00  0.00            
ATOM    915  O53 BRA X  29      42.840  40.130  35.410  0.00  0.00            
ATOM    916  C45 BRA X  29      44.070  41.000  37.230  0.00  0.00            
ATOM    917 H452 BRA X  29      45.090  40.840  37.590  0.00  0.00            
ATOM    918 H453 BRA X  29      43.970  42.080  37.340  0.00  0.00            
ATOM    919  C46 BRA X  29      43.060  40.140  38.090  0.00  0.00            
ATOM    920 H462 BRA X  29      43.340  39.090  38.180  0.00  0.00            
ATOM    921 H463 BRA X  29      42.070  40.250  37.660  0.00  0.00            
ATOM    922  N47 BRA X  29      42.970  40.570  39.590  0.00  0.00            
ATOM    923  H47 BRA X  29      43.850  40.670  40.110  0.00  0.00            
ATOM    924  C48 BRA X  29      42.130  39.550  40.320  0.00  0.00            
ATOM    925 H482 BRA X  29      42.790  38.720  40.580  0.00  0.00            
ATOM    926 H483 BRA X  29      41.390  39.160  39.620  0.00  0.00            
ATOM    927  C49 BRA X  29      41.360  40.240  41.430  0.00  0.00            
ATOM    928 H492 BRA X  29      40.310  39.970  41.300  0.00  0.00            
ATOM    929 H493 BRA X  29      41.680  39.880  42.410  0.00  0.00            
ATOM    930  C50 BRA X  29      41.770  41.710  41.220  0.00  0.00            
ATOM    931 H502 BRA X  29      40.960  42.420  41.430  0.00  0.00            
ATOM    932 H503 BRA X  29      42.650  41.930  41.830  0.00  0.00            
ATOM    933  C51 BRA X  29      42.190  41.820  39.800  0.00  0.00            
ATOM    934 H512 BRA X  29      42.870  42.650  39.580  0.00  0.00            
ATOM    935 H513 BRA X  29      41.310  41.900  39.170  0.00  0.00            
END
ATOM      1 HO5' DA5 X   1      29.660  36.160  21.460  0.00  0.00            
ATOM      2  O5' DA5 X   1      28.990  36.820  21.290  0.00  0.00            
ATOM      3  C5' DA5 X   1      27.870  36.240  20.620  0.00  0.00            
ATOM      4  H5' DA5 X   1      27.960  36.290  19.540  0.00  0.00            
ATOM      5 H5'' DA5 X   1      27.040  36.910  20.850  0.00  0.00            
ATOM      6  C4' DA5 X   1      27.400  34.890  21.030  0.00  0.00            
ATOM      7  H4' DA5 X   1      26.420  34.760  20.590  0.00  0.00            
ATOM      8  O4' DA5 X   1      28.360  33.910  20.670  0.00  0.00            
ATOM      9  C1' DA5 X   1      28.700  33.140  21.820  0.00  0.00            
ATOM     10  H1' DA5 X   1      28.100  32.240  21.800  0.00  0.00            
ATOM     11  N9  DA5 X   1      30.150  32.860  21.640  0.00  0.00            
ATOM     12  C8  DA5 X   1      30.690  31.680  21.440  0.00  0.00            
ATOM     13  H8  DA5 X   1      30.120  30.770  21.360  0.00  0.00            
ATOM     14  N7  DA5 X   1      31.980  31.640  21.180  0.00  0.00            
ATOM     15  C5  DA5 X   1      32.300  32.980  21.370  0.00  0.00            
ATOM     16  C6  DA5 X   1      33.450  33.760  21.310  0.00  0.00            
ATOM     17  N6  DA5 X   1      34.680  33.330  21.120  0.00  0.00            
ATOM     18  H61 DA5 X   1      35.380  34.040  21.220  0.00  0.00            
ATOM     19  H62 DA5 X   1      34.790  32.320  21.110  0.00  0.00            
ATOM     20  N1  DA5 X   1      33.470  35.080  21.470  0.00  0.00            
ATOM     21  C2  DA5 X   1      32.300  35.700  21.640  0.00  0.00            
ATOM     22  H2  DA5 X   1      32.270  36.780  21.710  0.00  0.00            
ATOM     23  N3  DA5 X   1      31.140  35.100  21.790  0.00  0.00            
ATOM     24  C4  DA5 X   1      31.180  33.720  21.670  0.00  0.00            
ATOM     25  C3' DA5 X   1      27.040  34.740  22.510  0.00  0.00            
ATOM     26  H3' DA5 X   1      26.850  35.670  23.030  0.00  0.00            
ATOM     27  C2' DA5 X   1      28.330  34.050  22.960  0.00  0.00            
ATOM     28  H2' DA5 X   1      29.080  34.840  23.000  0.00  0.00            
ATOM     29 H2'' DA5 X   1      28.270  33.440  23.870  0.00  0.00            
ATOM     30  O3' DA5 X   1      25.930  33.850  22.590  0.00  0.00            
ATOM     31  P   DA  X   2      25.220  33.510  23.880  0.00  0.00            
ATOM     32  OP1 DA  X   2      23.850  33.190  23.480  0.00  0.00            
ATOM     33  OP2 DA  X   2      25.550  34.570  24.840  0.00  0.00            
ATOM     34  O5' DA  X   2      25.870  32.150  24.400  0.00  0.00            
ATOM     35  C5' DA  X   2      25.830  30.910  23.690  0.00  0.00            
ATOM     36  H5' DA  X   2      25.970  31.220  22.650  0.00  0.00            
ATOM     37 H5'' DA  X   2      24.870  30.400  23.840  0.00  0.00            
ATOM     38  C4' DA  X   2      26.900  29.910  24.100  0.00  0.00            
ATOM     39  H4' DA  X   2      26.710  29.020  23.500  0.00  0.00            
ATOM     40  O4' DA  X   2      28.220  30.390  23.740  0.00  0.00            
ATOM     41  C1' DA  X   2      29.090  29.890  24.700  0.00  0.00            
ATOM     42  H1' DA  X   2      29.180  28.810  24.590  0.00  0.00            
ATOM     43  N9  DA  X   2      30.480  30.460  24.620  0.00  0.00            
ATOM     44  C8  DA  X   2      30.960  31.710  25.120  0.00  0.00            
ATOM     45  H8  DA  X   2      30.270  32.400  25.590  0.00  0.00            
ATOM     46  N7  DA  X   2      32.260  31.850  25.070  0.00  0.00            
ATOM     47  C5  DA  X   2      32.640  30.660  24.400  0.00  0.00            
ATOM     48  C6  DA  X   2      33.900  30.140  23.970  0.00  0.00            
ATOM     49  N6  DA  X   2      35.080  30.720  24.030  0.00  0.00            
ATOM     50  H61 DA  X   2      35.880  30.390  23.500  0.00  0.00            
ATOM     51  H62 DA  X   2      35.210  31.590  24.530  0.00  0.00            
ATOM     52  N1  DA  X   2      33.940  29.050  23.270  0.00  0.00            
ATOM     53  C2  DA  X   2      32.790  28.320  23.120  0.00  0.00            
ATOM     54  H2  DA  X   2      32.920  27.380  22.600  0.00  0.00            
ATOM     55  N3  DA  X   2      31.580  28.610  23.530  0.00  0.00            
ATOM     56  C4  DA  X   2      31.590  29.820  24.170  0.00  0.00            
ATOM     57  C3' DA  X   2      27.020  29.640  25.620  0.00  0.00            
ATOM     58  H3' DA  X   2      26.380  30.300  26.200  0.00  0.00            
ATOM     59  C2' DA  X   2      28.410  30.180  25.960  0.00  0.00            
ATOM     60  H2' DA  X   2      28.380  31.250  26.190  0.00  0.00            
ATOM     61 H2'' DA  X   2      28.950  29.670  26.760  0.00  0.00            
ATOM     62  O3' DA  X   2      26.810  28.300  25.810  0.00  0.00            
ATOM     63  P   DA  X   3      26.950  27.530  27.190  0.00  0.00            
ATOM     64  OP1 DA  X   3      26.210  26.290  26.930  0.00  0.00            
ATOM     65  OP2 DA  X   3      26.530  28.380  28.330  0.00  0.00            
ATOM     66  O5' DA  X   3      28.460  27.080  27.370  0.00  0.00            
ATOM     67  C5' DA  X   3      29.210  26.270  26.460  0.00  0.00            
ATOM     68  H5' DA  X   3      29.090  26.790  25.510  0.00  0.00            
ATOM     69 H5'' DA  X   3      28.780  25.280  26.540  0.00  0.00            
ATOM     70  C4' DA  X   3      30.730  26.280  26.830  0.00  0.00            
ATOM     71  H4' DA  X   3      31.290  25.760  26.040  0.00  0.00            
ATOM     72  O4' DA  X   3      31.200  27.630  27.020  0.00  0.00            
ATOM     73  C1' DA  X   3      31.710  27.840  28.320  0.00  0.00            
ATOM     74  H1' DA  X   3      32.790  27.740  28.240  0.00  0.00            
ATOM     75  N9  DA  X   3      31.420  29.230  28.780  0.00  0.00            
ATOM     76  C8  DA  X   3      30.310  29.800  29.310  0.00  0.00            
ATOM     77  H8  DA  X   3      29.440  29.220  29.570  0.00  0.00            
ATOM     78  N7  DA  X   3      30.410  31.090  29.480  0.00  0.00            
ATOM     79  C5  DA  X   3      31.700  31.390  28.930  0.00  0.00            
ATOM     80  C6  DA  X   3      32.500  32.510  28.730  0.00  0.00            
ATOM     81  N6  DA  X   3      32.320  33.720  29.220  0.00  0.00            
ATOM     82  H61 DA  X   3      33.190  34.240  29.130  0.00  0.00            
ATOM     83  H62 DA  X   3      31.640  34.020  29.900  0.00  0.00            
ATOM     84  N1  DA  X   3      33.690  32.480  28.140  0.00  0.00            
ATOM     85  C2  DA  X   3      34.120  31.360  27.670  0.00  0.00            
ATOM     86  H2  DA  X   3      35.010  31.400  27.060  0.00  0.00            
ATOM     87  N3  DA  X   3      33.570  30.160  27.840  0.00  0.00            
ATOM     88  C4  DA  X   3      32.330  30.290  28.450  0.00  0.00            
ATOM     89  C3' DA  X   3      30.980  25.600  28.210  0.00  0.00            
ATOM     90  H3' DA  X   3      30.140  24.960  28.430  0.00  0.00            
ATOM     91  C2' DA  X   3      31.030  26.790  29.190  0.00  0.00            
ATOM     92  H2' DA  X   3      30.050  26.980  29.620  0.00  0.00            
ATOM     93 H2'' DA  X   3      31.750  26.590  29.990  0.00  0.00            
ATOM     94  O3' DA  X   3      32.200  24.850  28.130  0.00  0.00            
ATOM     95  P   DG  X   4      32.580  23.630  29.090  0.00  0.00            
ATOM     96  OP1 DG  X   4      32.090  22.430  28.440  0.00  0.00            
ATOM     97  OP2 DG  X   4      32.170  24.020  30.470  0.00  0.00            
ATOM     98  O5' DG  X   4      34.150  23.560  29.090  0.00  0.00            
ATOM     99  C5' DG  X   4      34.930  22.980  27.980  0.00  0.00            
ATOM    100  H5' DG  X   4      34.570  23.410  27.040  0.00  0.00            
ATOM    101 H5'' DG  X   4      34.830  21.900  28.010  0.00  0.00            
ATOM    102  C4' DG  X   4      36.430  23.260  28.030  0.00  0.00            
ATOM    103  H4' DG  X   4      36.980  22.720  27.250  0.00  0.00            
ATOM    104  O4' DG  X   4      36.670  24.610  27.890  0.00  0.00            
ATOM    105  C1' DG  X   4      37.810  24.930  28.620  0.00  0.00            
ATOM    106  H1' DG  X   4      38.670  24.540  28.060  0.00  0.00            
ATOM    107  N9  DG  X   4      38.190  26.370  28.610  0.00  0.00            
ATOM    108  C8  DG  X   4      39.290  27.000  28.020  0.00  0.00            
ATOM    109  H8  DG  X   4      40.160  26.550  27.550  0.00  0.00            
ATOM    110  N7  DG  X   4      39.360  28.330  28.210  0.00  0.00            
ATOM    111  C5  DG  X   4      38.130  28.560  28.780  0.00  0.00            
ATOM    112  C6  DG  X   4      37.540  29.810  29.190  0.00  0.00            
ATOM    113  O6  DG  X   4      38.010  30.920  29.020  0.00  0.00            
ATOM    114  N1  DG  X   4      36.320  29.660  29.840  0.00  0.00            
ATOM    115  H1  DG  X   4      35.900  30.530  30.100  0.00  0.00            
ATOM    116  C2  DG  X   4      35.670  28.400  30.000  0.00  0.00            
ATOM    117  N2  DG  X   4      34.490  28.490  30.530  0.00  0.00            
ATOM    118  H21 DG  X   4      34.130  29.300  31.010  0.00  0.00            
ATOM    119  H22 DG  X   4      33.940  27.640  30.580  0.00  0.00            
ATOM    120  N3  DG  X   4      36.170  27.230  29.640  0.00  0.00            
ATOM    121  C4  DG  X   4      37.400  27.400  29.050  0.00  0.00            
ATOM    122  C3' DG  X   4      37.070  22.930  29.460  0.00  0.00            
ATOM    123  H3' DG  X   4      36.280  22.600  30.120  0.00  0.00            
ATOM    124  C2' DG  X   4      37.670  24.210  29.970  0.00  0.00            
ATOM    125  H2' DG  X   4      36.930  24.640  30.640  0.00  0.00            
ATOM    126 H2'' DG  X   4      38.670  24.070  30.390  0.00  0.00            
ATOM    127  O3' DG  X   4      38.020  21.850  29.330  0.00  0.00            
ATOM    128  P   DG  X   5      38.650  20.970  30.540  0.00  0.00            
ATOM    129  OP1 DG  X   5      39.050  19.660  30.080  0.00  0.00            
ATOM    130  OP2 DG  X   5      37.710  21.060  31.700  0.00  0.00            
ATOM    131  O5' DG  X   5      40.000  21.820  30.870  0.00  0.00            
ATOM    132  C5' DG  X   5      41.090  21.940  29.930  0.00  0.00            
ATOM    133  H5' DG  X   5      40.660  22.200  28.970  0.00  0.00            
ATOM    134 H5'' DG  X   5      41.530  20.940  29.890  0.00  0.00            
ATOM    135  C4' DG  X   5      42.070  22.990  30.400  0.00  0.00            
ATOM    136  H4' DG  X   5      42.970  22.820  29.800  0.00  0.00            
ATOM    137  O4' DG  X   5      41.640  24.310  30.130  0.00  0.00            
ATOM    138  C1' DG  X   5      42.280  25.280  30.920  0.00  0.00            
ATOM    139  H1' DG  X   5      43.180  25.600  30.390  0.00  0.00            
ATOM    140  N9  DG  X   5      41.390  26.420  31.250  0.00  0.00            
ATOM    141  C8  DG  X   5      40.200  26.430  31.910  0.00  0.00            
ATOM    142  H8  DG  X   5      39.740  25.490  32.190  0.00  0.00            
ATOM    143  N7  DG  X   5      39.600  27.580  32.060  0.00  0.00            
ATOM    144  C5  DG  X   5      40.540  28.450  31.520  0.00  0.00            
ATOM    145  C6  DG  X   5      40.600  29.920  31.400  0.00  0.00            
ATOM    146  O6  DG  X   5      39.730  30.740  31.670  0.00  0.00            
ATOM    147  N1  DG  X   5      41.800  30.380  30.800  0.00  0.00            
ATOM    148  H1  DG  X   5      41.700  31.330  30.480  0.00  0.00            
ATOM    149  C2  DG  X   5      42.720  29.520  30.300  0.00  0.00            
ATOM    150  N2  DG  X   5      43.660  30.050  29.570  0.00  0.00            
ATOM    151  H21 DG  X   5      43.670  31.000  29.210  0.00  0.00            
ATOM    152  H22 DG  X   5      44.280  29.350  29.170  0.00  0.00            
ATOM    153  N3  DG  X   5      42.740  28.220  30.370  0.00  0.00            
ATOM    154  C4  DG  X   5      41.630  27.720  30.970  0.00  0.00            
ATOM    155  C3' DG  X   5      42.390  22.990  31.910  0.00  0.00            
ATOM    156  H3' DG  X   5      41.520  22.910  32.560  0.00  0.00            
ATOM    157  C2' DG  X   5      42.790  24.510  32.080  0.00  0.00            
ATOM    158  H2' DG  X   5      42.360  24.920  32.990  0.00  0.00            
ATOM    159 H2'' DG  X   5      43.870  24.600  31.940  0.00  0.00            
ATOM    160  O3' DG  X   5      43.360  22.010  32.250  0.00  0.00            
ATOM    161  P   DG  X   6      44.140  22.010  33.620  0.00  0.00            
ATOM    162  OP1 DG  X   6      44.760  20.720  33.870  0.00  0.00            
ATOM    163  OP2 DG  X   6      43.240  22.620  34.670  0.00  0.00            
ATOM    164  O5' DG  X   6      45.280  23.080  33.410  0.00  0.00            
ATOM    165  C5' DG  X   6      46.350  22.980  32.520  0.00  0.00            
ATOM    166  H5' DG  X   6      45.970  22.910  31.500  0.00  0.00            
ATOM    167 H5'' DG  X   6      47.010  22.140  32.740  0.00  0.00            
ATOM    168  C4' DG  X   6      47.130  24.310  32.570  0.00  0.00            
ATOM    169  H4' DG  X   6      47.940  24.260  31.850  0.00  0.00            
ATOM    170  O4' DG  X   6      46.350  25.490  32.320  0.00  0.00            
ATOM    171  C1' DG  X   6      46.610  26.410  33.350  0.00  0.00            
ATOM    172  H1' DG  X   6      47.300  27.230  33.140  0.00  0.00            
ATOM    173  N9  DG  X   6      45.350  26.990  33.640  0.00  0.00            
ATOM    174  C8  DG  X   6      44.220  26.440  34.130  0.00  0.00            
ATOM    175  H8  DG  X   6      44.030  25.430  34.470  0.00  0.00            
ATOM    176  N7  DG  X   6      43.200  27.270  34.230  0.00  0.00            
ATOM    177  C5  DG  X   6      43.730  28.480  33.940  0.00  0.00            
ATOM    178  C6  DG  X   6      43.210  29.820  33.970  0.00  0.00            
ATOM    179  O6  DG  X   6      42.110  30.160  34.140  0.00  0.00            
ATOM    180  N1  DG  X   6      44.090  30.830  33.760  0.00  0.00            
ATOM    181  H1  DG  X   6      43.800  31.790  33.670  0.00  0.00            
ATOM    182  C2  DG  X   6      45.350  30.590  33.420  0.00  0.00            
ATOM    183  N2  DG  X   6      46.070  31.640  33.150  0.00  0.00            
ATOM    184  H21 DG  X   6      45.740  32.570  33.390  0.00  0.00            
ATOM    185  H22 DG  X   6      47.000  31.630  32.770  0.00  0.00            
ATOM    186  N3  DG  X   6      45.890  29.390  33.230  0.00  0.00            
ATOM    187  C4  DG  X   6      45.050  28.330  33.520  0.00  0.00            
ATOM    188  C3' DG  X   6      47.880  24.530  33.910  0.00  0.00            
ATOM    189  H3' DG  X   6      47.820  23.600  34.490  0.00  0.00            
ATOM    190  C2' DG  X   6      47.120  25.650  34.590  0.00  0.00            
ATOM    191  H2' DG  X   6      46.290  25.200  35.130  0.00  0.00            
ATOM    192 H2'' DG  X   6      47.830  26.240  35.180  0.00  0.00            
ATOM    193  O3' DG  X   6      49.230  24.940  33.770  0.00  0.00            
ATOM    194  P   DT  X   7      50.440  23.900  33.800  0.00  0.00            
ATOM    195  OP1 DT  X   7      49.930  22.700  34.480  0.00  0.00            
ATOM    196  OP2 DT  X   7      51.590  24.670  34.340  0.00  0.00            
ATOM    197  O5' DT  X   7      50.660  23.590  32.230  0.00  0.00            
ATOM    198  C5' DT  X   7      50.990  24.630  31.310  0.00  0.00            
ATOM    199  H5' DT  X   7      51.620  25.370  31.800  0.00  0.00            
ATOM    200 H5'' DT  X   7      50.060  25.150  31.100  0.00  0.00            
ATOM    201  C4' DT  X   7      51.640  24.070  30.080  0.00  0.00            
ATOM    202  H4' DT  X   7      50.920  23.390  29.630  0.00  0.00            
ATOM    203  O4' DT  X   7      51.990  25.100  29.120  0.00  0.00            
ATOM    204  C1' DT  X   7      53.350  25.300  29.000  0.00  0.00            
ATOM    205  H1' DT  X   7      53.680  24.970  28.020  0.00  0.00            
ATOM    206  N1  DT  X   7      53.660  26.760  29.120  0.00  0.00            
ATOM    207  C6  DT  X   7      53.450  27.580  30.250  0.00  0.00            
ATOM    208  H6  DT  X   7      52.910  27.170  31.090  0.00  0.00            
ATOM    209  C5  DT  X   7      53.870  28.830  30.360  0.00  0.00            
ATOM    210  C7  DT  X   7      53.700  29.660  31.690  0.00  0.00            
ATOM    211  H71 DT  X   7      53.180  30.580  31.420  0.00  0.00            
ATOM    212  H72 DT  X   7      54.710  29.780  32.080  0.00  0.00            
ATOM    213  H73 DT  X   7      53.090  29.130  32.420  0.00  0.00            
ATOM    214  C4  DT  X   7      54.640  29.440  29.280  0.00  0.00            
ATOM    215  O4  DT  X   7      55.110  30.570  29.340  0.00  0.00            
ATOM    216  N3  DT  X   7      54.830  28.650  28.190  0.00  0.00            
ATOM    217  H3  DT  X   7      55.230  29.030  27.340  0.00  0.00            
ATOM    218  C2  DT  X   7      54.390  27.330  28.060  0.00  0.00            
ATOM    219  O2  DT  X   7      54.690  26.770  27.000  0.00  0.00            
ATOM    220  C3' DT  X   7      53.030  23.340  30.370  0.00  0.00            
ATOM    221  H3' DT  X   7      53.050  22.990  31.400  0.00  0.00            
ATOM    222  C2' DT  X   7      53.990  24.450  30.160  0.00  0.00            
ATOM    223  H2' DT  X   7      53.960  25.020  31.090  0.00  0.00            
ATOM    224 H2'' DT  X   7      55.000  24.190  29.840  0.00  0.00            
ATOM    225  O3' DT  X   7      53.420  22.230  29.570  0.00  0.00            
ATOM    226  P   DT  X   8      52.520  21.020  29.240  0.00  0.00            
ATOM    227  OP1 DT  X   8      51.680  20.660  30.370  0.00  0.00            
ATOM    228  OP2 DT  X   8      53.440  19.960  28.700  0.00  0.00            
ATOM    229  O5' DT  X   8      51.740  21.560  27.880  0.00  0.00            
ATOM    230  C5' DT  X   8      52.540  21.760  26.650  0.00  0.00            
ATOM    231  H5' DT  X   8      53.090  20.840  26.440  0.00  0.00            
ATOM    232 H5'' DT  X   8      53.300  22.500  26.890  0.00  0.00            
ATOM    233  C4' DT  X   8      51.690  22.210  25.510  0.00  0.00            
ATOM    234  H4' DT  X   8      52.400  22.340  24.690  0.00  0.00            
ATOM    235  O4' DT  X   8      50.770  21.150  25.230  0.00  0.00            
ATOM    236  C1' DT  X   8      49.470  21.680  25.250  0.00  0.00            
ATOM    237  H1' DT  X   8      49.210  21.890  24.210  0.00  0.00            
ATOM    238  N1  DT  X   8      48.490  20.760  25.890  0.00  0.00            
ATOM    239  C6  DT  X   8      48.840  19.730  26.770  0.00  0.00            
ATOM    240  H6  DT  X   8      49.850  19.700  27.160  0.00  0.00            
ATOM    241  C5  DT  X   8      47.930  18.880  27.240  0.00  0.00            
ATOM    242  C7  DT  X   8      48.280  17.950  28.470  0.00  0.00            
ATOM    243  H71 DT  X   8      49.110  18.350  29.050  0.00  0.00            
ATOM    244  H72 DT  X   8      48.390  16.910  28.170  0.00  0.00            
ATOM    245  H73 DT  X   8      47.430  17.880  29.150  0.00  0.00            
ATOM    246  C4  DT  X   8      46.560  18.910  26.800  0.00  0.00            
ATOM    247  O4  DT  X   8      45.720  18.120  27.140  0.00  0.00            
ATOM    248  N3  DT  X   8      46.260  19.910  25.850  0.00  0.00            
ATOM    249  H3  DT  X   8      45.380  19.910  25.350  0.00  0.00            
ATOM    250  C2  DT  X   8      47.210  20.840  25.360  0.00  0.00            
ATOM    251  O2  DT  X   8      46.820  21.680  24.560  0.00  0.00            
ATOM    252  C3' DT  X   8      50.890  23.520  25.640  0.00  0.00            
ATOM    253  H3' DT  X   8      51.360  24.230  26.320  0.00  0.00            
ATOM    254  C2' DT  X   8      49.530  23.000  26.060  0.00  0.00            
ATOM    255  H2' DT  X   8      49.620  22.870  27.140  0.00  0.00            
ATOM    256 H2'' DT  X   8      48.760  23.750  25.880  0.00  0.00            
ATOM    257  O3' DT  X   8      50.800  24.050  24.350  0.00  0.00            
ATOM    258  P   DA  X   9      50.840  25.640  24.070  0.00  0.00            
ATOM    259  OP1 DA  X   9      51.120  25.910  22.670  0.00  0.00            
ATOM    260  OP2 DA  X   9      51.720  26.330  25.070  0.00  0.00            
ATOM    261  O5' DA  X   9      49.350  26.030  24.530  0.00  0.00            
ATOM    262  C5' DA  X   9      48.270  25.940  23.560  0.00  0.00            
ATOM    263  H5' DA  X   9      48.260  24.940  23.130  0.00  0.00            
ATOM    264 H5'' DA  X   9      48.400  26.730  22.820  0.00  0.00            
ATOM    265  C4' DA  X   9      46.850  26.110  24.320  0.00  0.00            
ATOM    266  H4' DA  X   9      46.140  26.190  23.490  0.00  0.00            
ATOM    267  O4' DA  X   9      46.500  25.020  25.120  0.00  0.00            
ATOM    268  C1' DA  X   9      46.100  25.520  26.360  0.00  0.00            
ATOM    269  H1' DA  X   9      45.030  25.740  26.460  0.00  0.00            
ATOM    270  N9  DA  X   9      46.320  24.520  27.400  0.00  0.00            
ATOM    271  C8  DA  X   9      47.210  24.540  28.430  0.00  0.00            
ATOM    272  H8  DA  X   9      48.060  25.220  28.440  0.00  0.00            
ATOM    273  N7  DA  X   9      47.140  23.520  29.290  0.00  0.00            
ATOM    274  C5  DA  X   9      46.090  22.720  28.780  0.00  0.00            
ATOM    275  C6  DA  X   9      45.560  21.450  29.050  0.00  0.00            
ATOM    276  N6  DA  X   9      46.040  20.480  29.760  0.00  0.00            
ATOM    277  H61 DA  X   9      45.530  19.620  29.930  0.00  0.00            
ATOM    278  H62 DA  X   9      47.010  20.520  30.020  0.00  0.00            
ATOM    279  N1  DA  X   9      44.520  20.980  28.340  0.00  0.00            
ATOM    280  C2  DA  X   9      44.070  21.730  27.340  0.00  0.00            
ATOM    281  H2  DA  X   9      43.170  21.330  26.900  0.00  0.00            
ATOM    282  N3  DA  X   9      44.450  22.930  26.960  0.00  0.00            
ATOM    283  C4  DA  X   9      45.560  23.330  27.670  0.00  0.00            
ATOM    284  C3' DA  X   9      46.830  27.390  25.200  0.00  0.00            
ATOM    285  H3' DA  X   9      47.720  27.980  24.950  0.00  0.00            
ATOM    286  C2' DA  X   9      46.910  26.780  26.570  0.00  0.00            
ATOM    287  H2' DA  X   9      47.950  26.700  26.880  0.00  0.00            
ATOM    288 H2'' DA  X   9      46.410  27.320  27.370  0.00  0.00            
ATOM    289  O3' DA  X   9      45.700  28.170  24.950  0.00  0.00            
ATOM    290  P   DG  X  10      45.520  29.060  23.570  0.00  0.00            
ATOM    291  OP1 DG  X  10      44.050  29.070  23.440  0.00  0.00            
ATOM    292  OP2 DG  X  10      46.390  28.530  22.530  0.00  0.00            
ATOM    293  O5' DG  X  10      46.210  30.370  24.030  0.00  0.00            
ATOM    294  C5' DG  X  10      45.330  31.450  24.470  0.00  0.00            
ATOM    295  H5' DG  X  10      44.830  31.120  25.380  0.00  0.00            
ATOM    296 H5'' DG  X  10      44.630  31.760  23.700  0.00  0.00            
ATOM    297  C4' DG  X  10      46.130  32.660  25.010  0.00  0.00            
ATOM    298  H4' DG  X  10      46.800  32.920  24.200  0.00  0.00            
ATOM    299  O4' DG  X  10      45.250  33.690  25.280  0.00  0.00            
ATOM    300  C1' DG  X  10      45.230  33.800  26.720  0.00  0.00            
ATOM    301  H1' DG  X  10      45.860  34.680  26.890  0.00  0.00            
ATOM    302  N9  DG  X  10      43.940  34.030  27.380  0.00  0.00            
ATOM    303  C8  DG  X  10      43.660  35.150  28.140  0.00  0.00            
ATOM    304  H8  DG  X  10      44.470  35.770  28.510  0.00  0.00            
ATOM    305  N7  DG  X  10      42.470  35.170  28.670  0.00  0.00            
ATOM    306  C5  DG  X  10      41.830  34.110  28.000  0.00  0.00            
ATOM    307  C6  DG  X  10      40.530  33.630  28.180  0.00  0.00            
ATOM    308  O6  DG  X  10      39.610  34.110  28.800  0.00  0.00            
ATOM    309  N1  DG  X  10      40.300  32.350  27.660  0.00  0.00            
ATOM    310  H1  DG  X  10      39.390  32.100  27.310  0.00  0.00            
ATOM    311  C2  DG  X  10      41.310  31.660  27.110  0.00  0.00            
ATOM    312  N2  DG  X  10      41.100  30.420  26.780  0.00  0.00            
ATOM    313  H21 DG  X  10      40.230  29.920  26.920  0.00  0.00            
ATOM    314  H22 DG  X  10      41.850  29.890  26.350  0.00  0.00            
ATOM    315  N3  DG  X  10      42.590  32.050  26.930  0.00  0.00            
ATOM    316  C4  DG  X  10      42.750  33.300  27.340  0.00  0.00            
ATOM    317  C3' DG  X  10      46.960  32.280  26.310  0.00  0.00            
ATOM    318  H3' DG  X  10      47.270  31.240  26.280  0.00  0.00            
ATOM    319  C2' DG  X  10      45.920  32.590  27.420  0.00  0.00            
ATOM    320  H2' DG  X  10      45.350  31.670  27.550  0.00  0.00            
ATOM    321 H2'' DG  X  10      46.300  32.860  28.400  0.00  0.00            
ATOM    322  O3' DG  X  10      48.250  32.830  26.410  0.00  0.00            
ATOM    323  P   DG  X  11      48.650  34.310  26.540  0.00  0.00            
ATOM    324  OP1 DG  X  11      47.970  35.040  25.500  0.00  0.00            
ATOM    325  OP2 DG  X  11      50.130  34.290  26.640  0.00  0.00            
ATOM    326  O5' DG  X  11      48.040  34.900  27.850  0.00  0.00            
ATOM    327  C5' DG  X  11      48.180  36.250  28.120  0.00  0.00            
ATOM    328  H5' DG  X  11      47.450  36.830  27.560  0.00  0.00            
ATOM    329 H5'' DG  X  11      49.160  36.620  27.870  0.00  0.00            
ATOM    330  C4' DG  X  11      47.950  36.540  29.650  0.00  0.00            
ATOM    331  H4' DG  X  11      48.070  37.600  29.870  0.00  0.00            
ATOM    332  O4' DG  X  11      46.550  36.230  29.870  0.00  0.00            
ATOM    333  C1' DG  X  11      46.430  35.530  31.090  0.00  0.00            
ATOM    334  H1' DG  X  11      46.300  36.270  31.880  0.00  0.00            
ATOM    335  N9  DG  X  11      45.200  34.640  31.100  0.00  0.00            
ATOM    336  C8  DG  X  11      45.060  33.290  30.860  0.00  0.00            
ATOM    337  H8  DG  X  11      45.890  32.640  30.660  0.00  0.00            
ATOM    338  N7  DG  X  11      43.840  32.940  30.860  0.00  0.00            
ATOM    339  C5  DG  X  11      43.130  34.080  31.260  0.00  0.00            
ATOM    340  C6  DG  X  11      41.760  34.330  31.570  0.00  0.00            
ATOM    341  O6  DG  X  11      40.810  33.500  31.580  0.00  0.00            
ATOM    342  N1  DG  X  11      41.510  35.510  32.120  0.00  0.00            
ATOM    343  H1  DG  X  11      40.610  35.640  32.550  0.00  0.00            
ATOM    344  C2  DG  X  11      42.350  36.550  32.090  0.00  0.00            
ATOM    345  N2  DG  X  11      41.960  37.580  32.700  0.00  0.00            
ATOM    346  H21 DG  X  11      41.000  37.600  32.990  0.00  0.00            
ATOM    347  H22 DG  X  11      42.660  38.280  32.920  0.00  0.00            
ATOM    348  N3  DG  X  11      43.610  36.400  31.820  0.00  0.00            
ATOM    349  C4  DG  X  11      43.950  35.090  31.460  0.00  0.00            
ATOM    350  C3' DG  X  11      48.790  35.690  30.640  0.00  0.00            
ATOM    351  H3' DG  X  11      49.680  35.250  30.190  0.00  0.00            
ATOM    352  C2' DG  X  11      47.750  34.720  31.270  0.00  0.00            
ATOM    353  H2' DG  X  11      47.760  33.840  30.630  0.00  0.00            
ATOM    354 H2'' DG  X  11      47.880  34.600  32.350  0.00  0.00            
ATOM    355  O3' DG  X  11      49.290  36.550  31.600  0.00  0.00            
ATOM    356  P   DG  X  12      50.550  36.110  32.470  0.00  0.00            
ATOM    357  OP1 DG  X  12      51.670  36.950  31.870  0.00  0.00            
ATOM    358  OP2 DG  X  12      50.700  34.590  32.500  0.00  0.00            
ATOM    359  O5' DG  X  12      50.260  36.700  33.910  0.00  0.00            
ATOM    360  C5' DG  X  12      50.200  38.040  34.190  0.00  0.00            
ATOM    361  H5' DG  X  12      49.770  38.600  33.360  0.00  0.00            
ATOM    362 H5'' DG  X  12      51.210  38.400  34.410  0.00  0.00            
ATOM    363  C4' DG  X  12      49.340  38.340  35.420  0.00  0.00            
ATOM    364  H4' DG  X  12      49.430  39.400  35.620  0.00  0.00            
ATOM    365  O4' DG  X  12      47.930  38.070  35.150  0.00  0.00            
ATOM    366  C1' DG  X  12      47.390  37.120  36.140  0.00  0.00            
ATOM    367  H1' DG  X  12      46.850  37.670  36.910  0.00  0.00            
ATOM    368  N9  DG  X  12      46.510  36.120  35.400  0.00  0.00            
ATOM    369  C8  DG  X  12      46.930  34.910  34.820  0.00  0.00            
ATOM    370  H8  DG  X  12      47.980  34.710  34.700  0.00  0.00            
ATOM    371  N7  DG  X  12      46.000  34.140  34.480  0.00  0.00            
ATOM    372  C5  DG  X  12      44.850  34.800  34.830  0.00  0.00            
ATOM    373  C6  DG  X  12      43.470  34.470  34.730  0.00  0.00            
ATOM    374  O6  DG  X  12      42.990  33.460  34.260  0.00  0.00            
ATOM    375  N1  DG  X  12      42.580  35.490  35.140  0.00  0.00            
ATOM    376  H1  DG  X  12      41.630  35.190  35.290  0.00  0.00            
ATOM    377  C2  DG  X  12      42.950  36.720  35.560  0.00  0.00            
ATOM    378  N2  DG  X  12      42.040  37.590  35.940  0.00  0.00            
ATOM    379  H21 DG  X  12      41.090  37.280  36.030  0.00  0.00            
ATOM    380  H22 DG  X  12      42.390  38.440  36.370  0.00  0.00            
ATOM    381  N3  DG  X  12      44.240  37.080  35.560  0.00  0.00            
ATOM    382  C4  DG  X  12      45.140  36.080  35.280  0.00  0.00            
ATOM    383  C3' DG  X  12      49.720  37.450  36.650  0.00  0.00            
ATOM    384  H3' DG  X  12      50.670  36.930  36.480  0.00  0.00            
ATOM    385  C2' DG  X  12      48.620  36.470  36.890  0.00  0.00            
ATOM    386  H2' DG  X  12      48.880  35.470  36.540  0.00  0.00            
ATOM    387 H2'' DG  X  12      48.470  36.340  37.960  0.00  0.00            
ATOM    388  O3' DG  X  12      49.770  38.330  37.780  0.00  0.00            
ATOM    389  P   DT  X  13      51.130  38.820  38.400  0.00  0.00            
ATOM    390  OP1 DT  X  13      51.840  39.630  37.380  0.00  0.00            
ATOM    391  OP2 DT  X  13      51.850  37.760  39.060  0.00  0.00            
ATOM    392  O5' DT  X  13      50.570  39.800  39.510  0.00  0.00            
ATOM    393  C5' DT  X  13      49.830  39.400  40.590  0.00  0.00            
ATOM    394  H5' DT  X  13      50.340  39.750  41.490  0.00  0.00            
ATOM    395 H5'' DT  X  13      49.760  38.320  40.630  0.00  0.00            
ATOM    396  C4' DT  X  13      48.480  40.130  40.690  0.00  0.00            
ATOM    397  H4' DT  X  13      48.120  39.830  41.680  0.00  0.00            
ATOM    398  O4' DT  X  13      48.730  41.560  40.830  0.00  0.00            
ATOM    399  C1' DT  X  13      47.730  42.160  39.980  0.00  0.00            
ATOM    400  H1' DT  X  13      46.850  42.240  40.630  0.00  0.00            
ATOM    401  N1  DT  X  13      48.180  43.580  39.680  0.00  0.00            
ATOM    402  C6  DT  X  13      49.240  43.800  38.860  0.00  0.00            
ATOM    403  H6  DT  X  13      49.740  42.920  38.490  0.00  0.00            
ATOM    404  C5  DT  X  13      49.620  45.040  38.490  0.00  0.00            
ATOM    405  C7  DT  X  13      50.880  45.150  37.560  0.00  0.00            
ATOM    406  H71 DT  X  13      51.640  45.730  38.080  0.00  0.00            
ATOM    407  H72 DT  X  13      50.530  45.700  36.680  0.00  0.00            
ATOM    408  H73 DT  X  13      51.180  44.140  37.270  0.00  0.00            
ATOM    409  C4  DT  X  13      48.890  46.230  38.940  0.00  0.00            
ATOM    410  O4  DT  X  13      49.140  47.430  38.650  0.00  0.00            
ATOM    411  N3  DT  X  13      47.770  45.950  39.700  0.00  0.00            
ATOM    412  H3  DT  X  13      47.190  46.660  40.140  0.00  0.00            
ATOM    413  C2  DT  X  13      47.410  44.630  40.100  0.00  0.00            
ATOM    414  O2  DT  X  13      46.420  44.530  40.800  0.00  0.00            
ATOM    415  C3' DT  X  13      47.460  39.950  39.540  0.00  0.00            
ATOM    416  H3' DT  X  13      47.710  39.180  38.810  0.00  0.00            
ATOM    417  C2' DT  X  13      47.500  41.320  38.760  0.00  0.00            
ATOM    418  H2' DT  X  13      48.250  41.470  37.990  0.00  0.00            
ATOM    419 H2'' DT  X  13      46.530  41.550  38.340  0.00  0.00            
ATOM    420  O3' DT  X  13      46.110  39.770  40.030  0.00  0.00            
ATOM    421  P   DT  X  14      45.650  38.580  41.020  0.00  0.00            
ATOM    422  OP1 DT  X  14      45.320  39.270  42.250  0.00  0.00            
ATOM    423  OP2 DT  X  14      46.710  37.470  41.090  0.00  0.00            
ATOM    424  O5' DT  X  14      44.370  37.880  40.390  0.00  0.00            
ATOM    425  C5' DT  X  14      44.410  36.800  39.420  0.00  0.00            
ATOM    426  H5' DT  X  14      45.030  35.980  39.770  0.00  0.00            
ATOM    427 H5'' DT  X  14      44.740  37.250  38.490  0.00  0.00            
ATOM    428  C4' DT  X  14      42.950  36.370  39.250  0.00  0.00            
ATOM    429  H4' DT  X  14      42.370  37.240  38.930  0.00  0.00            
ATOM    430  O4' DT  X  14      42.990  35.430  38.320  0.00  0.00            
ATOM    431  C1' DT  X  14      42.340  34.220  38.610  0.00  0.00            
ATOM    432  H1' DT  X  14      41.300  34.190  38.300  0.00  0.00            
ATOM    433  N1  DT  X  14      43.130  33.050  38.110  0.00  0.00            
ATOM    434  C6  DT  X  14      44.520  33.160  38.120  0.00  0.00            
ATOM    435  H6  DT  X  14      45.000  34.070  38.440  0.00  0.00            
ATOM    436  C5  DT  X  14      45.290  32.130  37.630  0.00  0.00            
ATOM    437  C7  DT  X  14      46.810  32.260  37.650  0.00  0.00            
ATOM    438  H71 DT  X  14      47.100  33.160  38.190  0.00  0.00            
ATOM    439  H72 DT  X  14      47.110  32.250  36.610  0.00  0.00            
ATOM    440  H73 DT  X  14      47.340  31.440  38.160  0.00  0.00            
ATOM    441  C4  DT  X  14      44.720  30.880  37.210  0.00  0.00            
ATOM    442  O4  DT  X  14      45.330  29.930  36.700  0.00  0.00            
ATOM    443  N3  DT  X  14      43.330  30.810  37.410  0.00  0.00            
ATOM    444  H3  DT  X  14      42.930  29.890  37.350  0.00  0.00            
ATOM    445  C2  DT  X  14      42.520  31.790  37.830  0.00  0.00            
ATOM    446  O2  DT  X  14      41.320  31.580  38.010  0.00  0.00            
ATOM    447  C3' DT  X  14      42.320  35.760  40.460  0.00  0.00            
ATOM    448  H3' DT  X  14      42.930  35.750  41.360  0.00  0.00            
ATOM    449  C2' DT  X  14      42.250  34.240  40.100  0.00  0.00            
ATOM    450  H2' DT  X  14      43.050  33.660  40.560  0.00  0.00            
ATOM    451 H2'' DT  X  14      41.310  33.740  40.360  0.00  0.00            
ATOM    452  O3' DT  X  14      40.920  36.220  40.740  0.00  0.00            
ATOM    453  P   DA  X  15      40.280  36.280  42.150  0.00  0.00            
ATOM    454  OP1 DA  X  15      39.260  37.320  42.100  0.00  0.00            
ATOM    455  OP2 DA  X  15      41.300  36.540  43.190  0.00  0.00            
ATOM    456  O5' DA  X  15      39.580  34.850  42.410  0.00  0.00            
ATOM    457  C5' DA  X  15      38.630  34.290  41.480  0.00  0.00            
ATOM    458  H5' DA  X  15      39.200  33.850  40.660  0.00  0.00            
ATOM    459 H5'' DA  X  15      38.010  35.090  41.060  0.00  0.00            
ATOM    460  C4' DA  X  15      37.730  33.140  42.030  0.00  0.00            
ATOM    461  H4' DA  X  15      36.900  33.060  41.330  0.00  0.00            
ATOM    462  O4' DA  X  15      38.530  32.040  42.100  0.00  0.00            
ATOM    463  C1' DA  X  15      38.350  31.380  43.330  0.00  0.00            
ATOM    464  H1' DA  X  15      37.390  30.870  43.200  0.00  0.00            
ATOM    465  N9  DA  X  15      39.410  30.440  43.750  0.00  0.00            
ATOM    466  C8  DA  X  15      39.320  29.080  43.960  0.00  0.00            
ATOM    467  H8  DA  X  15      38.390  28.530  43.990  0.00  0.00            
ATOM    468  N7  DA  X  15      40.440  28.430  44.170  0.00  0.00            
ATOM    469  C5  DA  X  15      41.300  29.550  44.220  0.00  0.00            
ATOM    470  C6  DA  X  15      42.670  29.580  44.570  0.00  0.00            
ATOM    471  N6  DA  X  15      43.500  28.590  44.740  0.00  0.00            
ATOM    472  H61 DA  X  15      44.480  28.790  44.720  0.00  0.00            
ATOM    473  H62 DA  X  15      43.120  27.650  44.710  0.00  0.00            
ATOM    474  N1  DA  X  15      43.300  30.690  44.600  0.00  0.00            
ATOM    475  C2  DA  X  15      42.660  31.830  44.290  0.00  0.00            
ATOM    476  H2  DA  X  15      43.200  32.770  44.280  0.00  0.00            
ATOM    477  N3  DA  X  15      41.380  31.980  44.030  0.00  0.00            
ATOM    478  C4  DA  X  15      40.740  30.770  43.980  0.00  0.00            
ATOM    479  C3' DA  X  15      37.330  33.420  43.530  0.00  0.00            
ATOM    480  H3' DA  X  15      37.630  34.400  43.890  0.00  0.00            
ATOM    481  C2' DA  X  15      38.020  32.390  44.420  0.00  0.00            
ATOM    482  H2' DA  X  15      38.970  32.710  44.860  0.00  0.00            
ATOM    483 H2'' DA  X  15      37.400  31.860  45.130  0.00  0.00            
ATOM    484  O3' DA  X  15      35.880  33.350  43.560  0.00  0.00            
ATOM    485  P   DG  X  16      34.950  34.650  43.680  0.00  0.00            
ATOM    486  OP1 DG  X  16      35.760  35.700  44.270  0.00  0.00            
ATOM    487  OP2 DG  X  16      33.800  34.280  44.440  0.00  0.00            
ATOM    488  O5' DG  X  16      34.520  35.080  42.200  0.00  0.00            
ATOM    489  C5' DG  X  16      35.420  35.720  41.330  0.00  0.00            
ATOM    490  H5' DG  X  16      35.700  35.060  40.510  0.00  0.00            
ATOM    491 H5'' DG  X  16      36.370  35.860  41.850  0.00  0.00            
ATOM    492  C4' DG  X  16      34.990  37.110  40.810  0.00  0.00            
ATOM    493  H4' DG  X  16      34.790  37.730  41.680  0.00  0.00            
ATOM    494  O4' DG  X  16      36.130  37.510  40.160  0.00  0.00            
ATOM    495  C1' DG  X  16      35.930  37.370  38.770  0.00  0.00            
ATOM    496  H1' DG  X  16      35.810  38.350  38.320  0.00  0.00            
ATOM    497  N9  DG  X  16      37.150  36.710  38.190  0.00  0.00            
ATOM    498  C8  DG  X  16      38.270  37.410  37.880  0.00  0.00            
ATOM    499  H8  DG  X  16      38.310  38.480  37.940  0.00  0.00            
ATOM    500  N7  DG  X  16      39.240  36.680  37.300  0.00  0.00            
ATOM    501  C5  DG  X  16      38.700  35.420  37.350  0.00  0.00            
ATOM    502  C6  DG  X  16      39.140  34.140  36.860  0.00  0.00            
ATOM    503  O6  DG  X  16      40.160  33.990  36.180  0.00  0.00            
ATOM    504  N1  DG  X  16      38.370  32.990  37.170  0.00  0.00            
ATOM    505  H1  DG  X  16      38.790  32.180  36.740  0.00  0.00            
ATOM    506  C2  DG  X  16      37.250  33.120  37.940  0.00  0.00            
ATOM    507  N2  DG  X  16      36.520  32.030  37.870  0.00  0.00            
ATOM    508  H21 DG  X  16      36.820  31.220  37.360  0.00  0.00            
ATOM    509  H22 DG  X  16      35.590  32.150  38.250  0.00  0.00            
ATOM    510  N3  DG  X  16      36.750  34.260  38.400  0.00  0.00            
ATOM    511  C4  DG  X  16      37.520  35.390  38.040  0.00  0.00            
ATOM    512  C3' DG  X  16      33.850  37.090  39.850  0.00  0.00            
ATOM    513  H3' DG  X  16      33.160  36.280  40.060  0.00  0.00            
ATOM    514  C2' DG  X  16      34.580  36.610  38.570  0.00  0.00            
ATOM    515  H2' DG  X  16      34.570  35.540  38.380  0.00  0.00            
ATOM    516 H2'' DG  X  16      34.130  37.100  37.700  0.00  0.00            
ATOM    517  O3' DG  X  16      33.060  38.270  39.890  0.00  0.00            
ATOM    518  P   DG  X  17      32.460  39.100  38.650  0.00  0.00            
ATOM    519  OP1 DG  X  17      31.830  40.320  39.190  0.00  0.00            
ATOM    520  OP2 DG  X  17      31.670  38.190  37.800  0.00  0.00            
ATOM    521  O5' DG  X  17      33.720  39.550  37.800  0.00  0.00            
ATOM    522  C5' DG  X  17      34.670  40.490  38.260  0.00  0.00            
ATOM    523  H5' DG  X  17      35.160  40.090  39.150  0.00  0.00            
ATOM    524 H5'' DG  X  17      34.080  41.370  38.530  0.00  0.00            
ATOM    525  C4' DG  X  17      35.750  40.950  37.200  0.00  0.00            
ATOM    526  H4' DG  X  17      36.280  41.810  37.590  0.00  0.00            
ATOM    527  O4' DG  X  17      36.770  39.930  36.910  0.00  0.00            
ATOM    528  C1' DG  X  17      37.040  40.100  35.540  0.00  0.00            
ATOM    529  H1' DG  X  17      37.690  40.960  35.360  0.00  0.00            
ATOM    530  N9  DG  X  17      37.680  38.890  34.870  0.00  0.00            
ATOM    531  C8  DG  X  17      38.840  38.940  34.150  0.00  0.00            
ATOM    532  H8  DG  X  17      39.440  39.820  33.940  0.00  0.00            
ATOM    533  N7  DG  X  17      39.270  37.770  33.740  0.00  0.00            
ATOM    534  C5  DG  X  17      38.220  36.920  34.160  0.00  0.00            
ATOM    535  C6  DG  X  17      38.090  35.520  34.010  0.00  0.00            
ATOM    536  O6  DG  X  17      38.860  34.700  33.420  0.00  0.00            
ATOM    537  N1  DG  X  17      36.980  35.030  34.690  0.00  0.00            
ATOM    538  H1  DG  X  17      36.840  34.030  34.690  0.00  0.00            
ATOM    539  C2  DG  X  17      35.930  35.790  35.200  0.00  0.00            
ATOM    540  N2  DG  X  17      34.870  35.190  35.520  0.00  0.00            
ATOM    541  H21 DG  X  17      34.880  34.180  35.510  0.00  0.00            
ATOM    542  H22 DG  X  17      34.010  35.700  35.670  0.00  0.00            
ATOM    543  N3  DG  X  17      36.000  37.080  35.270  0.00  0.00            
ATOM    544  C4  DG  X  17      37.210  37.620  34.810  0.00  0.00            
ATOM    545  C3' DG  X  17      35.150  41.450  35.890  0.00  0.00            
ATOM    546  H3' DG  X  17      34.070  41.520  35.860  0.00  0.00            
ATOM    547  C2' DG  X  17      35.740  40.420  34.970  0.00  0.00            
ATOM    548  H2' DG  X  17      35.170  39.490  34.940  0.00  0.00            
ATOM    549 H2'' DG  X  17      35.870  40.810  33.960  0.00  0.00            
ATOM    550  O3' DG  X  17      35.690  42.740  35.640  0.00  0.00            
ATOM    551  P   DG  X  18      34.850  43.760  34.690  0.00  0.00            
ATOM    552  OP1 DG  X  18      35.220  45.160  35.080  0.00  0.00            
ATOM    553  OP2 DG  X  18      33.440  43.400  34.660  0.00  0.00            
ATOM    554  O5' DG  X  18      35.330  43.330  33.330  0.00  0.00            
ATOM    555  C5' DG  X  18      36.510  43.950  32.790  0.00  0.00            
ATOM    556  H5' DG  X  18      37.270  43.780  33.550  0.00  0.00            
ATOM    557 H5'' DG  X  18      36.290  45.000  32.630  0.00  0.00            
ATOM    558  C4' DG  X  18      37.000  43.330  31.530  0.00  0.00            
ATOM    559  H4' DG  X  18      37.900  43.860  31.210  0.00  0.00            
ATOM    560  O4' DG  X  18      37.240  42.020  31.760  0.00  0.00            
ATOM    561  C1' DG  X  18      37.220  41.330  30.490  0.00  0.00            
ATOM    562  H1' DG  X  18      38.150  41.470  29.950  0.00  0.00            
ATOM    563  N9  DG  X  18      36.990  39.910  30.730  0.00  0.00            
ATOM    564  C8  DG  X  18      35.850  39.380  31.290  0.00  0.00            
ATOM    565  H8  DG  X  18      35.060  40.030  31.650  0.00  0.00            
ATOM    566  N7  DG  X  18      35.840  38.070  31.340  0.00  0.00            
ATOM    567  C5  DG  X  18      37.200  37.710  30.860  0.00  0.00            
ATOM    568  C6  DG  X  18      37.760  36.410  30.660  0.00  0.00            
ATOM    569  O6  DG  X  18      37.290  35.340  31.010  0.00  0.00            
ATOM    570  N1  DG  X  18      39.000  36.470  30.020  0.00  0.00            
ATOM    571  H1  DG  X  18      39.330  35.560  29.750  0.00  0.00            
ATOM    572  C2  DG  X  18      39.640  37.630  29.700  0.00  0.00            
ATOM    573  N2  DG  X  18      40.890  37.570  29.270  0.00  0.00            
ATOM    574  H21 DG  X  18      41.330  36.720  28.960  0.00  0.00            
ATOM    575  H22 DG  X  18      41.310  38.420  28.930  0.00  0.00            
ATOM    576  N3  DG  X  18      39.150  38.850  29.870  0.00  0.00            
ATOM    577  C4  DG  X  18      37.860  38.830  30.500  0.00  0.00            
ATOM    578  C3' DG  X  18      36.020  43.410  30.330  0.00  0.00            
ATOM    579  H3' DG  X  18      35.000  43.750  30.540  0.00  0.00            
ATOM    580  C2' DG  X  18      36.070  42.010  29.730  0.00  0.00            
ATOM    581  H2' DG  X  18      35.060  41.610  29.860  0.00  0.00            
ATOM    582 H2'' DG  X  18      36.310  42.030  28.670  0.00  0.00            
ATOM    583  O3' DG  X  18      36.690  44.330  29.500  0.00  0.00            
ATOM    584  P   DT  X  19      36.050  45.570  28.820  0.00  0.00            
ATOM    585  OP1 DT  X  19      37.100  46.590  28.500  0.00  0.00            
ATOM    586  OP2 DT  X  19      34.800  45.990  29.510  0.00  0.00            
ATOM    587  O5' DT  X  19      35.730  44.920  27.350  0.00  0.00            
ATOM    588  C5' DT  X  19      34.540  44.090  27.210  0.00  0.00            
ATOM    589  H5' DT  X  19      33.660  44.470  27.720  0.00  0.00            
ATOM    590 H5'' DT  X  19      34.750  43.120  27.660  0.00  0.00            
ATOM    591  C4' DT  X  19      34.060  43.830  25.790  0.00  0.00            
ATOM    592  H4' DT  X  19      33.340  43.020  25.680  0.00  0.00            
ATOM    593  O4' DT  X  19      33.440  45.060  25.410  0.00  0.00            
ATOM    594  C1' DT  X  19      34.080  45.600  24.240  0.00  0.00            
ATOM    595  H1' DT  X  19      33.500  45.260  23.380  0.00  0.00            
ATOM    596  N1  DT  X  19      34.190  47.050  24.400  0.00  0.00            
ATOM    597  C6  DT  X  19      34.530  47.560  25.650  0.00  0.00            
ATOM    598  H6  DT  X  19      34.620  46.900  26.500  0.00  0.00            
ATOM    599  C5  DT  X  19      34.740  48.930  25.830  0.00  0.00            
ATOM    600  C7  DT  X  19      34.890  49.420  27.250  0.00  0.00            
ATOM    601  H71 DT  X  19      34.250  50.280  27.460  0.00  0.00            
ATOM    602  H72 DT  X  19      35.910  49.830  27.280  0.00  0.00            
ATOM    603  H73 DT  X  19      34.640  48.630  27.950  0.00  0.00            
ATOM    604  C4  DT  X  19      34.570  49.940  24.780  0.00  0.00            
ATOM    605  O4  DT  X  19      34.700  51.160  24.840  0.00  0.00            
ATOM    606  N3  DT  X  19      34.160  49.310  23.580  0.00  0.00            
ATOM    607  H3  DT  X  19      33.970  49.980  22.850  0.00  0.00            
ATOM    608  C2  DT  X  19      33.970  47.940  23.320  0.00  0.00            
ATOM    609  O2  DT  X  19      33.750  47.550  22.230  0.00  0.00            
ATOM    610  C3' DT  X  19      35.160  43.510  24.710  0.00  0.00            
ATOM    611  H3' DT  X  19      36.070  43.030  25.070  0.00  0.00            
ATOM    612  C2' DT  X  19      35.460  44.940  24.300  0.00  0.00            
ATOM    613  H2' DT  X  19      36.110  45.360  25.060  0.00  0.00            
ATOM    614 H2'' DT  X  19      36.020  44.990  23.360  0.00  0.00            
ATOM    615  O3' DT  X  19      34.600  42.900  23.560  0.00  0.00            
ATOM    616  P   DT  X  20      34.910  41.420  23.190  0.00  0.00            
ATOM    617  OP1 DT  X  20      36.080  40.970  23.950  0.00  0.00            
ATOM    618  OP2 DT  X  20      34.950  41.390  21.710  0.00  0.00            
ATOM    619  O5' DT  X  20      33.620  40.600  23.670  0.00  0.00            
ATOM    620  C5' DT  X  20      32.320  40.880  23.180  0.00  0.00            
ATOM    621  H5' DT  X  20      32.280  40.770  22.100  0.00  0.00            
ATOM    622 H5'' DT  X  20      31.960  41.880  23.420  0.00  0.00            
ATOM    623  C4' DT  X  20      31.240  40.000  23.820  0.00  0.00            
ATOM    624  H4' DT  X  20      30.320  40.320  23.330  0.00  0.00            
ATOM    625  O4' DT  X  20      31.500  38.650  23.520  0.00  0.00            
ATOM    626  C1' DT  X  20      31.790  37.840  24.730  0.00  0.00            
ATOM    627  H1' DT  X  20      30.830  37.400  25.000  0.00  0.00            
ATOM    628  N1  DT  X  20      32.790  36.720  24.640  0.00  0.00            
ATOM    629  C6  DT  X  20      34.080  36.960  24.240  0.00  0.00            
ATOM    630  H6  DT  X  20      34.330  37.990  24.020  0.00  0.00            
ATOM    631  C5  DT  X  20      35.080  36.040  24.250  0.00  0.00            
ATOM    632  C7  DT  X  20      36.580  36.370  23.930  0.00  0.00            
ATOM    633  H71 DT  X  20      37.340  35.910  24.580  0.00  0.00            
ATOM    634  H72 DT  X  20      36.750  37.440  23.900  0.00  0.00            
ATOM    635  H73 DT  X  20      36.730  35.950  22.940  0.00  0.00            
ATOM    636  C4  DT  X  20      34.710  34.680  24.680  0.00  0.00            
ATOM    637  O4  DT  X  20      35.490  33.720  24.690  0.00  0.00            
ATOM    638  N3  DT  X  20      33.430  34.470  24.940  0.00  0.00            
ATOM    639  H3  DT  X  20      33.160  33.520  25.150  0.00  0.00            
ATOM    640  C2  DT  X  20      32.380  35.400  24.910  0.00  0.00            
ATOM    641  O2  DT  X  20      31.240  35.030  25.180  0.00  0.00            
ATOM    642  C3' DT  X  20      31.170  40.080  25.340  0.00  0.00            
ATOM    643  H3' DT  X  20      31.640  41.020  25.650  0.00  0.00            
ATOM    644  C2' DT  X  20      32.060  38.930  25.770  0.00  0.00            
ATOM    645  H2' DT  X  20      33.130  39.150  25.810  0.00  0.00            
ATOM    646 H2'' DT  X  20      31.750  38.470  26.710  0.00  0.00            
ATOM    647  O3' DT  X  20      29.870  39.980  25.850  0.00  0.00            
ATOM    648  P   DA  X  21      29.510  40.650  27.280  0.00  0.00            
ATOM    649  OP1 DA  X  21      28.030  40.830  27.220  0.00  0.00            
ATOM    650  OP2 DA  X  21      30.410  41.810  27.500  0.00  0.00            
ATOM    651  O5' DA  X  21      29.950  39.650  28.330  0.00  0.00            
ATOM    652  C5' DA  X  21      29.300  38.380  28.390  0.00  0.00            
ATOM    653  H5' DA  X  21      29.150  37.990  27.380  0.00  0.00            
ATOM    654 H5'' DA  X  21      28.260  38.400  28.740  0.00  0.00            
ATOM    655  C4' DA  X  21      30.120  37.390  29.280  0.00  0.00            
ATOM    656  H4' DA  X  21      29.620  36.430  29.370  0.00  0.00            
ATOM    657  O4' DA  X  21      31.360  37.230  28.730  0.00  0.00            
ATOM    658  C1' DA  X  21      32.320  37.390  29.740  0.00  0.00            
ATOM    659  H1' DA  X  21      32.530  36.480  30.310  0.00  0.00            
ATOM    660  N9  DA  X  21      33.550  37.720  28.980  0.00  0.00            
ATOM    661  C8  DA  X  21      33.960  38.950  28.610  0.00  0.00            
ATOM    662  H8  DA  X  21      33.540  39.880  28.960  0.00  0.00            
ATOM    663  N7  DA  X  21      35.100  39.000  27.970  0.00  0.00            
ATOM    664  C5  DA  X  21      35.470  37.610  27.890  0.00  0.00            
ATOM    665  C6  DA  X  21      36.580  36.860  27.380  0.00  0.00            
ATOM    666  N6  DA  X  21      37.750  37.440  27.040  0.00  0.00            
ATOM    667  H61 DA  X  21      38.510  36.920  26.630  0.00  0.00            
ATOM    668  H62 DA  X  21      37.780  38.440  26.860  0.00  0.00            
ATOM    669  N1  DA  X  21      36.600  35.560  27.420  0.00  0.00            
ATOM    670  C2  DA  X  21      35.670  35.000  28.140  0.00  0.00            
ATOM    671  H2  DA  X  21      35.900  33.960  28.340  0.00  0.00            
ATOM    672  N3  DA  X  21      34.570  35.490  28.680  0.00  0.00            
ATOM    673  C4  DA  X  21      34.490  36.830  28.480  0.00  0.00            
ATOM    674  C3' DA  X  21      30.240  38.060  30.660  0.00  0.00            
ATOM    675  H3' DA  X  21      29.580  38.910  30.820  0.00  0.00            
ATOM    676  C2' DA  X  21      31.700  38.430  30.690  0.00  0.00            
ATOM    677  H2' DA  X  21      31.860  39.390  30.210  0.00  0.00            
ATOM    678 H2'' DA  X  21      32.190  38.500  31.670  0.00  0.00            
ATOM    679  O3' DA  X  21      29.950  37.040  31.640  0.00  0.00            
ATOM    680  P   DG  X  22      29.550  37.440  33.110  0.00  0.00            
ATOM    681  OP1 DG  X  22      28.250  38.170  32.980  0.00  0.00            
ATOM    682  OP2 DG  X  22      30.670  38.150  33.700  0.00  0.00            
ATOM    683  O5' DG  X  22      29.490  35.930  33.760  0.00  0.00            
ATOM    684  C5' DG  X  22      28.350  35.120  33.690  0.00  0.00            
ATOM    685  H5' DG  X  22      27.970  35.150  32.670  0.00  0.00            
ATOM    686 H5'' DG  X  22      27.550  35.530  34.310  0.00  0.00            
ATOM    687  C4' DG  X  22      28.740  33.620  34.120  0.00  0.00            
ATOM    688  H4' DG  X  22      27.810  33.060  34.060  0.00  0.00            
ATOM    689  O4' DG  X  22      29.580  32.950  33.150  0.00  0.00            
ATOM    690  C1' DG  X  22      30.460  32.050  33.830  0.00  0.00            
ATOM    691  H1' DG  X  22      30.010  31.070  33.970  0.00  0.00            
ATOM    692  N9  DG  X  22      31.730  31.870  33.000  0.00  0.00            
ATOM    693  C8  DG  X  22      32.120  30.750  32.360  0.00  0.00            
ATOM    694  H8  DG  X  22      31.570  29.810  32.380  0.00  0.00            
ATOM    695  N7  DG  X  22      33.270  30.820  31.760  0.00  0.00            
ATOM    696  C5  DG  X  22      33.560  32.210  31.860  0.00  0.00            
ATOM    697  C6  DG  X  22      34.690  32.920  31.380  0.00  0.00            
ATOM    698  O6  DG  X  22      35.550  32.460  30.660  0.00  0.00            
ATOM    699  N1  DG  X  22      34.640  34.260  31.720  0.00  0.00            
ATOM    700  H1  DG  X  22      35.360  34.830  31.300  0.00  0.00            
ATOM    701  C2  DG  X  22      33.620  34.890  32.360  0.00  0.00            
ATOM    702  N2  DG  X  22      33.670  36.190  32.500  0.00  0.00            
ATOM    703  H21 DG  X  22      34.420  36.760  32.140  0.00  0.00            
ATOM    704  H22 DG  X  22      32.940  36.530  33.110  0.00  0.00            
ATOM    705  N3  DG  X  22      32.530  34.240  32.840  0.00  0.00            
ATOM    706  C4  DG  X  22      32.610  32.870  32.610  0.00  0.00            
ATOM    707  C3' DG  X  22      29.220  33.340  35.500  0.00  0.00            
ATOM    708  H3' DG  X  22      29.210  34.320  35.980  0.00  0.00            
ATOM    709  C2' DG  X  22      30.590  32.780  35.180  0.00  0.00            
ATOM    710  H2' DG  X  22      31.240  33.650  35.060  0.00  0.00            
ATOM    711 H2'' DG  X  22      31.010  32.170  35.970  0.00  0.00            
ATOM    712  O3' DG  X  22      28.340  32.550  36.220  0.00  0.00            
ATOM    713  P   DG  X  23      27.910  31.080  35.900  0.00  0.00            
ATOM    714  OP1 DG  X  23      27.550  30.970  34.460  0.00  0.00            
ATOM    715  OP2 DG  X  23      26.970  30.750  37.000  0.00  0.00            
ATOM    716  O5' DG  X  23      29.280  30.240  36.190  0.00  0.00            
ATOM    717  C5' DG  X  23      29.380  28.900  35.800  0.00  0.00            
ATOM    718  H5' DG  X  23      28.960  28.720  34.820  0.00  0.00            
ATOM    719 H5'' DG  X  23      28.840  28.140  36.370  0.00  0.00            
ATOM    720  C4' DG  X  23      30.870  28.440  35.970  0.00  0.00            
ATOM    721  H4' DG  X  23      30.960  27.390  35.680  0.00  0.00            
ATOM    722  O4' DG  X  23      31.820  29.120  35.150  0.00  0.00            
ATOM    723  C1' DG  X  23      32.950  29.270  35.880  0.00  0.00            
ATOM    724  H1' DG  X  23      33.420  28.280  35.900  0.00  0.00            
ATOM    725  N9  DG  X  23      33.960  30.260  35.400  0.00  0.00            
ATOM    726  C8  DG  X  23      34.090  31.660  35.540  0.00  0.00            
ATOM    727  H8  DG  X  23      33.430  32.230  36.170  0.00  0.00            
ATOM    728  N7  DG  X  23      35.160  32.210  34.990  0.00  0.00            
ATOM    729  C5  DG  X  23      35.760  31.150  34.330  0.00  0.00            
ATOM    730  C6  DG  X  23      36.900  31.100  33.540  0.00  0.00            
ATOM    731  O6  DG  X  23      37.620  32.050  33.230  0.00  0.00            
ATOM    732  N1  DG  X  23      37.290  29.850  33.140  0.00  0.00            
ATOM    733  H1  DG  X  23      38.110  29.650  32.580  0.00  0.00            
ATOM    734  C2  DG  X  23      36.490  28.740  33.410  0.00  0.00            
ATOM    735  N2  DG  X  23      37.120  27.570  33.290  0.00  0.00            
ATOM    736  H21 DG  X  23      37.980  27.490  32.780  0.00  0.00            
ATOM    737  H22 DG  X  23      36.740  26.750  33.730  0.00  0.00            
ATOM    738  N3  DG  X  23      35.350  28.730  34.110  0.00  0.00            
ATOM    739  C4  DG  X  23      35.000  29.970  34.530  0.00  0.00            
ATOM    740  C3' DG  X  23      31.310  28.580  37.490  0.00  0.00            
ATOM    741  H3' DG  X  23      30.530  29.040  38.100  0.00  0.00            
ATOM    742  C2' DG  X  23      32.430  29.660  37.270  0.00  0.00            
ATOM    743  H2' DG  X  23      31.920  30.620  37.270  0.00  0.00            
ATOM    744 H2'' DG  X  23      33.210  29.560  38.030  0.00  0.00            
ATOM    745  O3' DG  X  23      31.760  27.320  37.920  0.00  0.00            
ATOM    746  P   DG  X  24      31.860  26.950  39.440  0.00  0.00            
ATOM    747  OP1 DG  X  24      30.620  26.330  39.870  0.00  0.00            
ATOM    748  OP2 DG  X  24      32.410  28.060  40.180  0.00  0.00            
ATOM    749  O5' DG  X  24      33.090  25.950  39.420  0.00  0.00            
ATOM    750  C5' DG  X  24      32.930  24.630  38.790  0.00  0.00            
ATOM    751  H5' DG  X  24      32.220  24.680  37.960  0.00  0.00            
ATOM    752 H5'' DG  X  24      32.430  24.060  39.570  0.00  0.00            
ATOM    753  C4' DG  X  24      34.310  24.030  38.180  0.00  0.00            
ATOM    754  H4' DG  X  24      34.250  23.040  37.720  0.00  0.00            
ATOM    755  O4' DG  X  24      34.880  24.950  37.230  0.00  0.00            
ATOM    756  C1' DG  X  24      36.160  25.390  37.750  0.00  0.00            
ATOM    757  H1' DG  X  24      36.930  24.700  37.400  0.00  0.00            
ATOM    758  N9  DG  X  24      36.400  26.830  37.350  0.00  0.00            
ATOM    759  C8  DG  X  24      35.740  27.910  37.840  0.00  0.00            
ATOM    760  H8  DG  X  24      34.980  27.890  38.610  0.00  0.00            
ATOM    761  N7  DG  X  24      36.300  29.020  37.410  0.00  0.00            
ATOM    762  C5  DG  X  24      37.380  28.610  36.560  0.00  0.00            
ATOM    763  C6  DG  X  24      38.500  29.330  35.940  0.00  0.00            
ATOM    764  O6  DG  X  24      38.790  30.500  35.850  0.00  0.00            
ATOM    765  N1  DG  X  24      39.450  28.530  35.410  0.00  0.00            
ATOM    766  H1  DG  X  24      40.330  28.980  35.210  0.00  0.00            
ATOM    767  C2  DG  X  24      39.380  27.170  35.450  0.00  0.00            
ATOM    768  N2  DG  X  24      40.420  26.490  35.000  0.00  0.00            
ATOM    769  H21 DG  X  24      41.280  27.020  35.030  0.00  0.00            
ATOM    770  H22 DG  X  24      40.560  25.570  35.390  0.00  0.00            
ATOM    771  N3  DG  X  24      38.390  26.490  36.020  0.00  0.00            
ATOM    772  C4  DG  X  24      37.420  27.260  36.530  0.00  0.00            
ATOM    773  C3' DG  X  24      35.320  23.880  39.340  0.00  0.00            
ATOM    774  H3' DG  X  24      34.710  23.760  40.230  0.00  0.00            
ATOM    775  C2' DG  X  24      36.170  25.130  39.250  0.00  0.00            
ATOM    776  H2' DG  X  24      35.560  25.910  39.720  0.00  0.00            
ATOM    777 H2'' DG  X  24      37.120  25.110  39.780  0.00  0.00            
ATOM    778  O3' DG  X  24      36.120  22.690  39.170  0.00  0.00            
ATOM    779  P   DA  X  25      36.920  21.940  40.290  0.00  0.00            
ATOM    780  OP1 DA  X  25      36.440  20.500  40.270  0.00  0.00            
ATOM    781  OP2 DA  X  25      36.680  22.660  41.500  0.00  0.00            
ATOM    782  O5' DA  X  25      38.470  21.990  39.850  0.00  0.00            
ATOM    783  C5' DA  X  25      38.920  21.480  38.580  0.00  0.00            
ATOM    784  H5' DA  X  25      38.480  22.060  37.770  0.00  0.00            
ATOM    785 H5'' DA  X  25      38.520  20.470  38.500  0.00  0.00            
ATOM    786  C4' DA  X  25      40.400  21.350  38.420  0.00  0.00            
ATOM    787  H4' DA  X  25      40.610  20.490  37.780  0.00  0.00            
ATOM    788  O4' DA  X  25      40.940  22.620  37.990  0.00  0.00            
ATOM    789  C1' DA  X  25      41.530  23.250  39.180  0.00  0.00            
ATOM    790  H1' DA  X  25      42.610  23.350  39.080  0.00  0.00            
ATOM    791  N9  DA  X  25      40.900  24.540  39.470  0.00  0.00            
ATOM    792  C8  DA  X  25      39.900  24.960  40.320  0.00  0.00            
ATOM    793  H8  DA  X  25      39.430  24.320  41.060  0.00  0.00            
ATOM    794  N7  DA  X  25      39.590  26.240  40.200  0.00  0.00            
ATOM    795  C5  DA  X  25      40.560  26.660  39.260  0.00  0.00            
ATOM    796  C6  DA  X  25      40.790  27.920  38.630  0.00  0.00            
ATOM    797  N6  DA  X  25      40.120  29.020  38.700  0.00  0.00            
ATOM    798  H61 DA  X  25      40.530  29.770  38.160  0.00  0.00            
ATOM    799  H62 DA  X  25      39.340  29.190  39.320  0.00  0.00            
ATOM    800  N1  DA  X  25      41.770  28.080  37.730  0.00  0.00            
ATOM    801  C2  DA  X  25      42.590  27.060  37.520  0.00  0.00            
ATOM    802  H2  DA  X  25      43.360  27.330  36.810  0.00  0.00            
ATOM    803  N3  DA  X  25      42.450  25.740  37.980  0.00  0.00            
ATOM    804  C4  DA  X  25      41.370  25.690  38.870  0.00  0.00            
ATOM    805  C3' DA  X  25      41.080  20.910  39.660  0.00  0.00            
ATOM    806  H3' DA  X  25      40.540  20.200  40.290  0.00  0.00            
ATOM    807  C2' DA  X  25      41.370  22.210  40.360  0.00  0.00            
ATOM    808  H2' DA  X  25      40.570  22.520  41.030  0.00  0.00            
ATOM    809 H2'' DA  X  25      42.310  22.080  40.910  0.00  0.00            
ATOM    810  O3' DA  X  25      42.210  20.230  39.210  0.00  0.00            
ATOM    811  P   DA3 X  26      43.150  19.370  40.130  0.00  0.00            
ATOM    812  OP1 DA3 X  26      43.670  18.200  39.380  0.00  0.00            
ATOM    813  OP2 DA3 X  26      42.490  19.040  41.410  0.00  0.00            
ATOM    814  O5' DA3 X  26      44.360  20.340  40.520  0.00  0.00            
ATOM    815  C5' DA3 X  26      45.450  20.710  39.600  0.00  0.00            
ATOM    816  H5' DA3 X  26      44.930  21.050  38.710  0.00  0.00            
ATOM    817 H5'' DA3 X  26      46.170  19.900  39.510  0.00  0.00            
ATOM    818  C4' DA3 X  26      46.320  21.910  40.050  0.00  0.00            
ATOM    819  H4' DA3 X  26      47.180  22.010  39.380  0.00  0.00            
ATOM    820  O4' DA3 X  26      45.580  23.090  39.960  0.00  0.00            
ATOM    821  C1' DA3 X  26      45.840  23.850  41.120  0.00  0.00            
ATOM    822  H1' DA3 X  26      46.690  24.510  40.970  0.00  0.00            
ATOM    823  N9  DA3 X  26      44.740  24.720  41.450  0.00  0.00            
ATOM    824  C8  DA3 X  26      43.700  24.580  42.380  0.00  0.00            
ATOM    825  H8  DA3 X  26      43.460  23.660  42.890  0.00  0.00            
ATOM    826  N7  DA3 X  26      42.870  25.610  42.350  0.00  0.00            
ATOM    827  C5  DA3 X  26      43.410  26.530  41.470  0.00  0.00            
ATOM    828  C6  DA3 X  26      43.180  27.880  40.950  0.00  0.00            
ATOM    829  N6  DA3 X  26      42.110  28.580  41.380  0.00  0.00            
ATOM    830  H61 DA3 X  26      41.840  29.430  40.900  0.00  0.00            
ATOM    831  H62 DA3 X  26      41.390  28.170  41.960  0.00  0.00            
ATOM    832  N1  DA3 X  26      44.070  28.500  40.230  0.00  0.00            
ATOM    833  C2  DA3 X  26      45.170  27.850  39.840  0.00  0.00            
ATOM    834  H2  DA3 X  26      45.950  28.430  39.360  0.00  0.00            
ATOM    835  N3  DA3 X  26      45.490  26.610  40.100  0.00  0.00            
ATOM    836  C4  DA3 X  26      44.600  26.040  40.990  0.00  0.00            
ATOM    837  C3' DA3 X  26      46.900  21.770  41.520  0.00  0.00            
ATOM    838  H3' DA3 X  26      46.700  20.800  41.990  0.00  0.00            
ATOM    839  C2' DA3 X  26      46.050  22.790  42.220  0.00  0.00            
ATOM    840  H2' DA3 X  26      45.190  22.230  42.570  0.00  0.00            
ATOM    841 H2'' DA3 X  26      46.550  23.170  43.110  0.00  0.00            
ATOM    842  O3' DA3 X  26      48.310  22.170  41.630  0.00  0.00            
ATOM    843 HO3' DA3 X  26      48.740  21.510  42.180  0.00  0.00            
ATOM    844  K+  K+  X  27      38.430  32.960  30.830  0.00  0.00            
ATOM    845  K+  K+  X  28      40.310  32.210  33.920  0.00  0.00            
ATOM    846  C40 BRA X  29      43.240  18.010  33.350  0.00  0.00            
ATOM    847 H402 BRA X  29      42.530  17.190  33.380  0.00  0.00            
ATOM    848 H403 BRA X  29      43.770  18.220  34.280  0.00  0.00            
ATOM    849  C41 BRA X  29      44.040  18.050  32.040  0.00  0.00            
ATOM    850 H412 BRA X  29      44.990  18.560  32.210  0.00  0.00            
ATOM    851 H413 BRA X  29      44.240  17.020  31.760  0.00  0.00            
ATOM    852  C42 BRA X  29      43.160  18.840  31.120  0.00  0.00            
ATOM    853 H422 BRA X  29      43.530  19.800  30.740  0.00  0.00            
ATOM    854 H423 BRA X  29      42.860  18.170  30.320  0.00  0.00            
ATOM    855  C43 BRA X  29      41.870  19.220  31.930  0.00  0.00            
ATOM    856 H432 BRA X  29      41.420  20.210  31.780  0.00  0.00            
ATOM    857 H433 BRA X  29      41.120  18.450  31.750  0.00  0.00            
ATOM    858  N39 BRA X  29      42.300  19.150  33.380  0.00  0.00            
ATOM    859  H39 BRA X  29      42.910  19.980  33.520  0.00  0.00            
ATOM    860  C38 BRA X  29      41.140  19.000  34.350  0.00  0.00            
ATOM    861 H382 BRA X  29      40.570  18.180  33.900  0.00  0.00            
ATOM    862 H383 BRA X  29      41.590  18.890  35.340  0.00  0.00            
ATOM    863  C37 BRA X  29      40.160  20.210  34.330  0.00  0.00            
ATOM    864 H372 BRA X  29      39.790  20.550  33.360  0.00  0.00            
ATOM    865 H373 BRA X  29      40.680  21.060  34.780  0.00  0.00            
ATOM    866  C36 BRA X  29      38.910  20.070  35.220  0.00  0.00            
ATOM    867  O52 BRA X  29      38.910  19.500  36.280  0.00  0.00            
ATOM    868  N17 BRA X  29      37.770  20.450  34.640  0.00  0.00            
ATOM    869  H17 BRA X  29      37.900  20.910  33.750  0.00  0.00            
ATOM    870  C3  BRA X  29      36.470  20.290  35.070  0.00  0.00            
ATOM    871  C4  BRA X  29      36.080  20.570  36.400  0.00  0.00            
ATOM    872  H4  BRA X  29      36.850  20.890  37.080  0.00  0.00            
ATOM    873  C2  BRA X  29      35.470  20.150  34.030  0.00  0.00            
ATOM    874  H2  BRA X  29      35.820  19.920  33.040  0.00  0.00            
ATOM    875  C1  BRA X  29      34.110  20.030  34.390  0.00  0.00            
ATOM    876  H1  BRA X  29      33.370  19.660  33.690  0.00  0.00            
ATOM    877  C6  BRA X  29      33.690  20.120  35.790  0.00  0.00            
ATOM    878  C10 BRA X  29      32.360  19.970  36.170  0.00  0.00            
ATOM    879  N19 BRA X  29      31.460  19.470  35.280  0.00  0.00            
ATOM    880  H19 BRA X  29      31.300  18.470  35.360  0.00  0.00            
ATOM    881  C28 BRA X  29      30.910  20.070  34.190  0.00  0.00            
ATOM    882  C29 BRA X  29      30.040  19.330  33.320  0.00  0.00            
ATOM    883  H29 BRA X  29      30.040  18.250  33.410  0.00  0.00            
ATOM    884  C24 BRA X  29      29.280  19.960  32.310  0.00  0.00            
ATOM    885  H24 BRA X  29      28.630  19.310  31.740  0.00  0.00            
ATOM    886  C25 BRA X  29      29.270  21.360  32.220  0.00  0.00            
ATOM    887  N15 BRA X  29      28.480  21.860  31.210  0.00  0.00            
ATOM    888  C16 BRA X  29      27.070  21.360  31.100  0.00  0.00            
ATOM    889 H161 BRA X  29      26.420  22.200  30.840  0.00  0.00            
ATOM    890 H162 BRA X  29      26.800  20.780  31.990  0.00  0.00            
ATOM    891 H163 BRA X  29      27.130  20.680  30.240  0.00  0.00            
ATOM    892  C18 BRA X  29      28.630  23.240  30.740  0.00  0.00            
ATOM    893 H181 BRA X  29      27.960  23.420  29.890  0.00  0.00            
ATOM    894 H182 BRA X  29      29.660  23.450  30.420  0.00  0.00            
ATOM    895 H183 BRA X  29      28.290  23.890  31.550  0.00  0.00            
ATOM    896  C26 BRA X  29      30.020  22.110  33.060  0.00  0.00            
ATOM    897  H26 BRA X  29      30.170  23.180  32.950  0.00  0.00            
ATOM    898  C27 BRA X  29      30.870  21.510  34.060  0.00  0.00            
ATOM    899  H27 BRA X  29      31.540  22.150  34.640  0.00  0.00            
ATOM    900  C5  BRA X  29      34.700  20.400  36.750  0.00  0.00            
ATOM    901  N7  BRA X  29      34.430  20.520  38.110  0.00  0.00            
ATOM    902  H90 BRA X  29      35.130  20.640  38.830  0.00  0.00            
ATOM    903  C8  BRA X  29      33.120  20.660  38.390  0.00  0.00            
ATOM    904  C11 BRA X  29      32.850  21.220  39.640  0.00  0.00            
ATOM    905  H11 BRA X  29      33.640  21.350  40.380  0.00  0.00            
ATOM    906  C9  BRA X  29      32.090  20.500  37.450  0.00  0.00            
ATOM    907  C14 BRA X  29      30.780  20.760  37.840  0.00  0.00            
ATOM    908  H14 BRA X  29      30.020  20.650  37.070  0.00  0.00            
ATOM    909  C13 BRA X  29      30.490  21.190  39.090  0.00  0.00            
ATOM    910  H13 BRA X  29      29.440  21.290  39.370  0.00  0.00            
ATOM    911  C12 BRA X  29      31.550  21.380  40.030  0.00  0.00            
ATOM    912  N21 BRA X  29      31.280  21.760  41.370  0.00  0.00            
ATOM    913  H21 BRA X  29      30.920  22.700  41.490  0.00  0.00            
ATOM    914  C44 BRA X  29      31.410  21.020  42.490  0.00  0.00            
ATOM    915  O53 BRA X  29      31.800  19.910  42.430  0.00  0.00            
ATOM    916  C45 BRA X  29      31.240  21.810  43.730  0.00  0.00            
ATOM    917 H452 BRA X  29      32.060  22.530  43.670  0.00  0.00            
ATOM    918 H453 BRA X  29      30.310  22.390  43.700  0.00  0.00            
ATOM    919  C46 BRA X  29      31.370  20.930  45.010  0.00  0.00            
ATOM    920 H462 BRA X  29      32.360  20.490  45.090  0.00  0.00            
ATOM    921 H463 BRA X  29      30.620  20.150  44.830  0.00  0.00            
ATOM    922  N47 BRA X  29      30.950  21.570  46.300  0.00  0.00            
ATOM    923  H47 BRA X  29      29.950  21.770  46.180  0.00  0.00            
ATOM    924  C48 BRA X  29      31.930  22.750  46.670  0.00  0.00            
ATOM    925 H482 BRA X  29      31.400  23.530  47.220  0.00  0.00            
ATOM    926 H483 BRA X  29      32.310  23.110  45.710  0.00  0.00            
ATOM    927  C49 BRA X  29      32.960  22.160  47.730  0.00  0.00            
ATOM    928 H492 BRA X  29      33.990  22.270  47.380  0.00  0.00            
ATOM    929 H493 BRA X  29      32.700  22.690  48.650  0.00  0.00            
ATOM    930  C50 BRA X  29      32.570  20.720  47.920  0.00  0.00            
ATOM    931 H502 BRA X  29      33.220  20.090  47.300  0.00  0.00            
ATOM    932 H503 BRA X  29      32.720  20.390  48.950  0.00  0.00            
ATOM    933  C51 BRA X  29      31.170  20.500  47.380  0.00  0.00            
ATOM    934 H512 BRA X  29      30.430  20.710  48.150  0.00  0.00            
ATOM    935 H513 BRA X  29      30.900  19.630  46.780  0.00  0.00            
END
ATOM      1 HO5' DA5 X   1      30.620  37.890  20.650  0.00  0.00            
ATOM      2  O5' DA5 X   1      30.780  37.750  19.720  0.00  0.00            
ATOM      3  C5' DA5 X   1      31.730  36.740  19.660  0.00  0.00            
ATOM      4  H5' DA5 X   1      32.640  37.250  19.940  0.00  0.00            
ATOM      5 H5'' DA5 X   1      31.830  36.380  18.630  0.00  0.00            
ATOM      6  C4' DA5 X   1      31.360  35.690  20.760  0.00  0.00            
ATOM      7  H4' DA5 X   1      32.190  35.070  21.110  0.00  0.00            
ATOM      8  O4' DA5 X   1      30.930  36.410  21.870  0.00  0.00            
ATOM      9  C1' DA5 X   1      29.680  35.890  22.340  0.00  0.00            
ATOM     10  H1' DA5 X   1      29.960  35.020  22.930  0.00  0.00            
ATOM     11  N9  DA5 X   1      28.820  36.820  23.020  0.00  0.00            
ATOM     12  C8  DA5 X   1      28.500  36.730  24.330  0.00  0.00            
ATOM     13  H8  DA5 X   1      28.740  35.860  24.940  0.00  0.00            
ATOM     14  N7  DA5 X   1      28.040  37.800  24.810  0.00  0.00            
ATOM     15  C5  DA5 X   1      28.030  38.700  23.730  0.00  0.00            
ATOM     16  C6  DA5 X   1      27.450  39.980  23.490  0.00  0.00            
ATOM     17  N6  DA5 X   1      26.930  40.800  24.410  0.00  0.00            
ATOM     18  H61 DA5 X   1      26.450  41.660  24.200  0.00  0.00            
ATOM     19  H62 DA5 X   1      26.920  40.520  25.390  0.00  0.00            
ATOM     20  N1  DA5 X   1      27.490  40.600  22.310  0.00  0.00            
ATOM     21  C2  DA5 X   1      28.130  39.860  21.370  0.00  0.00            
ATOM     22  H2  DA5 X   1      28.150  40.390  20.430  0.00  0.00            
ATOM     23  N3  DA5 X   1      28.660  38.630  21.370  0.00  0.00            
ATOM     24  C4  DA5 X   1      28.500  38.100  22.610  0.00  0.00            
ATOM     25  C3' DA5 X   1      30.240  34.840  20.290  0.00  0.00            
ATOM     26  H3' DA5 X   1      30.030  34.910  19.220  0.00  0.00            
ATOM     27  C2' DA5 X   1      29.060  35.420  21.020  0.00  0.00            
ATOM     28  H2' DA5 X   1      28.610  36.200  20.410  0.00  0.00            
ATOM     29 H2'' DA5 X   1      28.310  34.630  21.130  0.00  0.00            
ATOM     30  O3' DA5 X   1      30.490  33.480  20.710  0.00  0.00            
ATOM     31  P   DA  X   2      31.270  32.430  19.780  0.00  0.00            
ATOM     32  OP1 DA  X   2      32.700  32.860  19.690  0.00  0.00            
ATOM     33  OP2 DA  X   2      30.540  32.080  18.570  0.00  0.00            
ATOM     34  O5' DA  X   2      31.340  31.130  20.770  0.00  0.00            
ATOM     35  C5' DA  X   2      30.190  30.310  20.850  0.00  0.00            
ATOM     36  H5' DA  X   2      30.020  29.890  19.860  0.00  0.00            
ATOM     37 H5'' DA  X   2      29.350  30.930  21.170  0.00  0.00            
ATOM     38  C4' DA  X   2      30.400  29.280  21.900  0.00  0.00            
ATOM     39  H4' DA  X   2      29.540  28.610  21.980  0.00  0.00            
ATOM     40  O4' DA  X   2      31.530  28.490  21.700  0.00  0.00            
ATOM     41  C1' DA  X   2      32.160  28.260  22.970  0.00  0.00            
ATOM     42  H1' DA  X   2      31.720  27.350  23.360  0.00  0.00            
ATOM     43  N9  DA  X   2      33.550  27.870  22.580  0.00  0.00            
ATOM     44  C8  DA  X   2      34.710  28.620  22.610  0.00  0.00            
ATOM     45  H8  DA  X   2      34.620  29.680  22.760  0.00  0.00            
ATOM     46  N7  DA  X   2      35.870  28.000  22.490  0.00  0.00            
ATOM     47  C5  DA  X   2      35.430  26.650  22.290  0.00  0.00            
ATOM     48  C6  DA  X   2      36.050  25.470  21.940  0.00  0.00            
ATOM     49  N6  DA  X   2      37.320  25.210  21.860  0.00  0.00            
ATOM     50  H61 DA  X   2      37.700  24.350  21.490  0.00  0.00            
ATOM     51  H62 DA  X   2      37.960  25.990  21.870  0.00  0.00            
ATOM     52  N1  DA  X   2      35.270  24.400  21.650  0.00  0.00            
ATOM     53  C2  DA  X   2      33.940  24.460  21.690  0.00  0.00            
ATOM     54  H2  DA  X   2      33.420  23.530  21.520  0.00  0.00            
ATOM     55  N3  DA  X   2      33.210  25.530  22.040  0.00  0.00            
ATOM     56  C4  DA  X   2      34.020  26.580  22.290  0.00  0.00            
ATOM     57  C3' DA  X   2      30.560  29.880  23.320  0.00  0.00            
ATOM     58  H3' DA  X   2      30.420  30.960  23.390  0.00  0.00            
ATOM     59  C2' DA  X   2      32.000  29.520  23.740  0.00  0.00            
ATOM     60  H2' DA  X   2      32.680  30.220  23.270  0.00  0.00            
ATOM     61 H2'' DA  X   2      32.160  29.480  24.820  0.00  0.00            
ATOM     62  O3' DA  X   2      29.440  29.230  24.100  0.00  0.00            
ATOM     63  P   DA  X   3      29.440  29.110  25.690  0.00  0.00            
ATOM     64  OP1 DA  X   3      28.040  28.840  26.100  0.00  0.00            
ATOM     65  OP2 DA  X   3      30.170  30.230  26.330  0.00  0.00            
ATOM     66  O5' DA  X   3      30.320  27.880  26.010  0.00  0.00            
ATOM     67  C5' DA  X   3      30.120  26.620  25.420  0.00  0.00            
ATOM     68  H5' DA  X   3      30.100  26.820  24.350  0.00  0.00            
ATOM     69 H5'' DA  X   3      29.180  26.240  25.830  0.00  0.00            
ATOM     70  C4' DA  X   3      31.190  25.610  25.810  0.00  0.00            
ATOM     71  H4' DA  X   3      30.970  24.630  25.380  0.00  0.00            
ATOM     72  O4' DA  X   3      32.500  26.080  25.390  0.00  0.00            
ATOM     73  C1' DA  X   3      33.390  26.020  26.500  0.00  0.00            
ATOM     74  H1' DA  X   3      33.990  25.120  26.650  0.00  0.00            
ATOM     75  N9  DA  X   3      34.250  27.140  26.350  0.00  0.00            
ATOM     76  C8  DA  X   3      34.050  28.500  26.630  0.00  0.00            
ATOM     77  H8  DA  X   3      33.080  28.870  26.930  0.00  0.00            
ATOM     78  N7  DA  X   3      35.170  29.190  26.500  0.00  0.00            
ATOM     79  C5  DA  X   3      36.080  28.240  26.010  0.00  0.00            
ATOM     80  C6  DA  X   3      37.410  28.250  25.610  0.00  0.00            
ATOM     81  N6  DA  X   3      38.130  29.390  25.620  0.00  0.00            
ATOM     82  H61 DA  X   3      39.090  29.490  25.330  0.00  0.00            
ATOM     83  H62 DA  X   3      37.620  30.200  25.960  0.00  0.00            
ATOM     84  N1  DA  X   3      38.130  27.130  25.230  0.00  0.00            
ATOM     85  C2  DA  X   3      37.450  25.970  25.170  0.00  0.00            
ATOM     86  H2  DA  X   3      38.000  25.070  24.900  0.00  0.00            
ATOM     87  N3  DA  X   3      36.190  25.820  25.530  0.00  0.00            
ATOM     88  C4  DA  X   3      35.550  26.960  25.970  0.00  0.00            
ATOM     89  C3' DA  X   3      31.310  25.440  27.350  0.00  0.00            
ATOM     90  H3' DA  X   3      30.450  25.950  27.790  0.00  0.00            
ATOM     91  C2' DA  X   3      32.590  26.110  27.750  0.00  0.00            
ATOM     92  H2' DA  X   3      32.360  27.140  28.000  0.00  0.00            
ATOM     93 H2'' DA  X   3      32.980  25.740  28.700  0.00  0.00            
ATOM     94  O3' DA  X   3      31.290  24.080  27.550  0.00  0.00            
ATOM     95  P   DG  X   4      31.630  23.350  28.910  0.00  0.00            
ATOM     96  OP1 DG  X   4      31.130  21.970  28.990  0.00  0.00            
ATOM     97  OP2 DG  X   4      31.290  24.240  30.010  0.00  0.00            
ATOM     98  O5' DG  X   4      33.200  23.300  28.850  0.00  0.00            
ATOM     99  C5' DG  X   4      33.940  22.480  27.960  0.00  0.00            
ATOM    100  H5' DG  X   4      33.710  22.740  26.930  0.00  0.00            
ATOM    101 H5'' DG  X   4      33.680  21.430  28.130  0.00  0.00            
ATOM    102  C4' DG  X   4      35.490  22.600  28.200  0.00  0.00            
ATOM    103  H4' DG  X   4      36.030  22.110  27.390  0.00  0.00            
ATOM    104  O4' DG  X   4      35.950  23.940  28.020  0.00  0.00            
ATOM    105  C1' DG  X   4      37.130  24.160  28.790  0.00  0.00            
ATOM    106  H1' DG  X   4      37.980  23.640  28.350  0.00  0.00            
ATOM    107  N9  DG  X   4      37.430  25.620  28.910  0.00  0.00            
ATOM    108  C8  DG  X   4      38.560  26.180  28.450  0.00  0.00            
ATOM    109  H8  DG  X   4      39.360  25.630  27.980  0.00  0.00            
ATOM    110  N7  DG  X   4      38.730  27.490  28.760  0.00  0.00            
ATOM    111  C5  DG  X   4      37.450  27.840  29.230  0.00  0.00            
ATOM    112  C6  DG  X   4      36.970  29.110  29.650  0.00  0.00            
ATOM    113  O6  DG  X   4      37.490  30.220  29.560  0.00  0.00            
ATOM    114  N1  DG  X   4      35.650  29.040  30.050  0.00  0.00            
ATOM    115  H1  DG  X   4      35.220  29.910  30.340  0.00  0.00            
ATOM    116  C2  DG  X   4      34.920  27.860  30.170  0.00  0.00            
ATOM    117  N2  DG  X   4      33.710  28.010  30.630  0.00  0.00            
ATOM    118  H21 DG  X   4      33.320  28.930  30.770  0.00  0.00            
ATOM    119  H22 DG  X   4      33.070  27.240  30.780  0.00  0.00            
ATOM    120  N3  DG  X   4      35.370  26.640  29.930  0.00  0.00            
ATOM    121  C4  DG  X   4      36.700  26.680  29.450  0.00  0.00            
ATOM    122  C3' DG  X   4      36.090  22.230  29.530  0.00  0.00            
ATOM    123  H3' DG  X   4      35.300  21.990  30.240  0.00  0.00            
ATOM    124  C2' DG  X   4      36.890  23.480  30.130  0.00  0.00            
ATOM    125  H2' DG  X   4      36.170  24.090  30.690  0.00  0.00            
ATOM    126 H2'' DG  X   4      37.850  23.280  30.590  0.00  0.00            
ATOM    127  O3' DG  X   4      36.970  21.130  29.320  0.00  0.00            
ATOM    128  P   DG  X   5      37.540  20.340  30.560  0.00  0.00            
ATOM    129  OP1 DG  X   5      37.850  18.910  30.270  0.00  0.00            
ATOM    130  OP2 DG  X   5      36.770  20.540  31.790  0.00  0.00            
ATOM    131  O5' DG  X   5      38.920  21.100  30.900  0.00  0.00            
ATOM    132  C5' DG  X   5      40.030  21.160  30.020  0.00  0.00            
ATOM    133  H5' DG  X   5      39.750  21.540  29.040  0.00  0.00            
ATOM    134 H5'' DG  X   5      40.430  20.160  29.860  0.00  0.00            
ATOM    135  C4' DG  X   5      41.060  22.180  30.410  0.00  0.00            
ATOM    136  H4' DG  X   5      41.900  22.000  29.730  0.00  0.00            
ATOM    137  O4' DG  X   5      40.500  23.540  30.290  0.00  0.00            
ATOM    138  C1' DG  X   5      40.960  24.360  31.380  0.00  0.00            
ATOM    139  H1' DG  X   5      42.010  24.630  31.310  0.00  0.00            
ATOM    140  N9  DG  X   5      40.070  25.530  31.510  0.00  0.00            
ATOM    141  C8  DG  X   5      38.790  25.670  31.990  0.00  0.00            
ATOM    142  H8  DG  X   5      38.180  24.810  32.230  0.00  0.00            
ATOM    143  N7  DG  X   5      38.410  26.930  32.090  0.00  0.00            
ATOM    144  C5  DG  X   5      39.610  27.650  31.770  0.00  0.00            
ATOM    145  C6  DG  X   5      39.930  29.020  31.820  0.00  0.00            
ATOM    146  O6  DG  X   5      39.180  29.920  32.280  0.00  0.00            
ATOM    147  N1  DG  X   5      41.210  29.330  31.310  0.00  0.00            
ATOM    148  H1  DG  X   5      41.370  30.330  31.270  0.00  0.00            
ATOM    149  C2  DG  X   5      42.120  28.420  30.850  0.00  0.00            
ATOM    150  N2  DG  X   5      43.220  28.850  30.350  0.00  0.00            
ATOM    151  H21 DG  X   5      43.440  29.840  30.370  0.00  0.00            
ATOM    152  H22 DG  X   5      43.940  28.180  30.100  0.00  0.00            
ATOM    153  N3  DG  X   5      41.890  27.150  30.890  0.00  0.00            
ATOM    154  C4  DG  X   5      40.640  26.810  31.350  0.00  0.00            
ATOM    155  C3' DG  X   5      41.580  22.140  31.890  0.00  0.00            
ATOM    156  H3' DG  X   5      41.380  21.200  32.410  0.00  0.00            
ATOM    157  C2' DG  X   5      40.980  23.360  32.490  0.00  0.00            
ATOM    158  H2' DG  X   5      39.960  23.040  32.720  0.00  0.00            
ATOM    159 H2'' DG  X   5      41.520  23.740  33.360  0.00  0.00            
ATOM    160  O3' DG  X   5      42.960  22.300  31.760  0.00  0.00            
ATOM    161  P   DG  X   6      43.970  21.730  32.820  0.00  0.00            
ATOM    162  OP1 DG  X   6      44.350  20.380  32.410  0.00  0.00            
ATOM    163  OP2 DG  X   6      43.430  22.020  34.140  0.00  0.00            
ATOM    164  O5' DG  X   6      45.340  22.510  32.770  0.00  0.00            
ATOM    165  C5' DG  X   6      46.140  22.590  31.580  0.00  0.00            
ATOM    166  H5' DG  X   6      45.420  22.620  30.770  0.00  0.00            
ATOM    167 H5'' DG  X   6      46.740  21.680  31.550  0.00  0.00            
ATOM    168  C4' DG  X   6      46.910  23.870  31.740  0.00  0.00            
ATOM    169  H4' DG  X   6      47.660  24.010  30.950  0.00  0.00            
ATOM    170  O4' DG  X   6      46.060  25.000  31.710  0.00  0.00            
ATOM    171  C1' DG  X   6      46.190  25.740  32.950  0.00  0.00            
ATOM    172  H1' DG  X   6      46.770  26.650  32.840  0.00  0.00            
ATOM    173  N9  DG  X   6      44.830  26.100  33.510  0.00  0.00            
ATOM    174  C8  DG  X   6      43.760  25.330  33.930  0.00  0.00            
ATOM    175  H8  DG  X   6      43.800  24.260  33.870  0.00  0.00            
ATOM    176  N7  DG  X   6      42.730  26.130  34.240  0.00  0.00            
ATOM    177  C5  DG  X   6      43.140  27.460  34.010  0.00  0.00            
ATOM    178  C6  DG  X   6      42.450  28.670  34.230  0.00  0.00            
ATOM    179  O6  DG  X   6      41.340  28.890  34.680  0.00  0.00            
ATOM    180  N1  DG  X   6      43.290  29.770  34.000  0.00  0.00            
ATOM    181  H1  DG  X   6      42.950  30.690  34.250  0.00  0.00            
ATOM    182  C2  DG  X   6      44.560  29.680  33.430  0.00  0.00            
ATOM    183  N2  DG  X   6      45.240  30.790  33.290  0.00  0.00            
ATOM    184  H21 DG  X   6      44.920  31.660  33.700  0.00  0.00            
ATOM    185  H22 DG  X   6      46.120  30.810  32.810  0.00  0.00            
ATOM    186  N3  DG  X   6      45.210  28.550  33.180  0.00  0.00            
ATOM    187  C4  DG  X   6      44.440  27.440  33.520  0.00  0.00            
ATOM    188  C3' DG  X   6      47.720  23.910  33.020  0.00  0.00            
ATOM    189  H3' DG  X   6      47.730  22.970  33.570  0.00  0.00            
ATOM    190  C2' DG  X   6      47.010  24.850  33.910  0.00  0.00            
ATOM    191  H2' DG  X   6      46.350  24.270  34.540  0.00  0.00            
ATOM    192 H2'' DG  X   6      47.680  25.550  34.420  0.00  0.00            
ATOM    193  O3' DG  X   6      49.030  24.300  32.880  0.00  0.00            
ATOM    194  P   DT  X   7      50.200  23.200  32.690  0.00  0.00            
ATOM    195  OP1 DT  X   7      49.830  22.210  31.670  0.00  0.00            
ATOM    196  OP2 DT  X   7      50.540  22.760  34.090  0.00  0.00            
ATOM    197  O5' DT  X   7      51.440  24.070  32.170  0.00  0.00            
ATOM    198  C5' DT  X   7      51.490  24.650  30.850  0.00  0.00            
ATOM    199  H5' DT  X   7      50.630  25.290  30.690  0.00  0.00            
ATOM    200 H5'' DT  X   7      51.520  23.950  30.020  0.00  0.00            
ATOM    201  C4' DT  X   7      52.760  25.560  30.620  0.00  0.00            
ATOM    202  H4' DT  X   7      52.690  25.920  29.590  0.00  0.00            
ATOM    203  O4' DT  X   7      52.830  26.550  31.650  0.00  0.00            
ATOM    204  C1' DT  X   7      53.980  26.240  32.440  0.00  0.00            
ATOM    205  H1' DT  X   7      54.800  26.800  31.990  0.00  0.00            
ATOM    206  N1  DT  X   7      53.790  26.600  33.830  0.00  0.00            
ATOM    207  C6  DT  X   7      52.750  26.050  34.550  0.00  0.00            
ATOM    208  H6  DT  X   7      52.250  25.250  34.020  0.00  0.00            
ATOM    209  C5  DT  X   7      52.550  26.280  35.870  0.00  0.00            
ATOM    210  C7  DT  X   7      51.560  25.480  36.620  0.00  0.00            
ATOM    211  H71 DT  X   7      50.700  26.120  36.810  0.00  0.00            
ATOM    212  H72 DT  X   7      52.100  25.240  37.530  0.00  0.00            
ATOM    213  H73 DT  X   7      51.350  24.540  36.120  0.00  0.00            
ATOM    214  C4  DT  X   7      53.330  27.430  36.460  0.00  0.00            
ATOM    215  O4  DT  X   7      53.170  27.810  37.620  0.00  0.00            
ATOM    216  N3  DT  X   7      54.180  28.100  35.600  0.00  0.00            
ATOM    217  H3  DT  X   7      54.670  28.890  36.000  0.00  0.00            
ATOM    218  C2  DT  X   7      54.440  27.810  34.280  0.00  0.00            
ATOM    219  O2  DT  X   7      55.360  28.430  33.630  0.00  0.00            
ATOM    220  C3' DT  X   7      53.970  24.580  30.810  0.00  0.00            
ATOM    221  H3' DT  X   7      53.790  23.500  30.750  0.00  0.00            
ATOM    222  C2' DT  X   7      54.380  24.810  32.290  0.00  0.00            
ATOM    223  H2' DT  X   7      53.770  24.220  32.970  0.00  0.00            
ATOM    224 H2'' DT  X   7      55.410  24.580  32.550  0.00  0.00            
ATOM    225  O3' DT  X   7      55.070  24.880  29.980  0.00  0.00            
ATOM    226  P   DT  X   8      55.290  24.100  28.630  0.00  0.00            
ATOM    227  OP1 DT  X   8      55.230  22.630  29.030  0.00  0.00            
ATOM    228  OP2 DT  X   8      56.450  24.710  27.960  0.00  0.00            
ATOM    229  O5' DT  X   8      53.880  24.490  27.780  0.00  0.00            
ATOM    230  C5' DT  X   8      53.750  25.760  27.080  0.00  0.00            
ATOM    231  H5' DT  X   8      54.630  26.060  26.510  0.00  0.00            
ATOM    232 H5'' DT  X   8      53.600  26.500  27.870  0.00  0.00            
ATOM    233  C4' DT  X   8      52.530  25.770  26.160  0.00  0.00            
ATOM    234  H4' DT  X   8      52.380  26.760  25.720  0.00  0.00            
ATOM    235  O4' DT  X   8      52.750  24.930  25.030  0.00  0.00            
ATOM    236  C1' DT  X   8      51.470  24.620  24.500  0.00  0.00            
ATOM    237  H1' DT  X   8      51.220  25.570  24.040  0.00  0.00            
ATOM    238  N1  DT  X   8      51.400  23.540  23.500  0.00  0.00            
ATOM    239  C6  DT  X   8      52.040  22.270  23.670  0.00  0.00            
ATOM    240  H6  DT  X   8      52.680  22.060  24.510  0.00  0.00            
ATOM    241  C5  DT  X   8      51.990  21.260  22.780  0.00  0.00            
ATOM    242  C7  DT  X   8      52.870  20.020  23.080  0.00  0.00            
ATOM    243  H71 DT  X   8      53.750  20.040  22.450  0.00  0.00            
ATOM    244  H72 DT  X   8      52.340  19.070  22.950  0.00  0.00            
ATOM    245  H73 DT  X   8      53.240  20.110  24.100  0.00  0.00            
ATOM    246  C4  DT  X   8      51.210  21.440  21.550  0.00  0.00            
ATOM    247  O4  DT  X   8      51.190  20.600  20.590  0.00  0.00            
ATOM    248  N3  DT  X   8      50.460  22.620  21.470  0.00  0.00            
ATOM    249  H3  DT  X   8      49.990  22.800  20.600  0.00  0.00            
ATOM    250  C2  DT  X   8      50.600  23.700  22.370  0.00  0.00            
ATOM    251  O2  DT  X   8      49.910  24.710  22.210  0.00  0.00            
ATOM    252  C3' DT  X   8      51.210  25.330  26.770  0.00  0.00            
ATOM    253  H3' DT  X   8      51.370  24.740  27.670  0.00  0.00            
ATOM    254  C2' DT  X   8      50.670  24.380  25.690  0.00  0.00            
ATOM    255  H2' DT  X   8      50.790  23.390  26.130  0.00  0.00            
ATOM    256 H2'' DT  X   8      49.600  24.540  25.540  0.00  0.00            
ATOM    257  O3' DT  X   8      50.330  26.400  27.080  0.00  0.00            
ATOM    258  P   DA  X   9      48.920  26.320  27.720  0.00  0.00            
ATOM    259  OP1 DA  X   9      48.740  27.620  28.450  0.00  0.00            
ATOM    260  OP2 DA  X   9      48.700  25.050  28.450  0.00  0.00            
ATOM    261  O5' DA  X   9      47.780  26.320  26.550  0.00  0.00            
ATOM    262  C5' DA  X   9      47.580  27.330  25.540  0.00  0.00            
ATOM    263  H5' DA  X   9      48.560  27.300  25.060  0.00  0.00            
ATOM    264 H5'' DA  X   9      47.410  28.300  26.020  0.00  0.00            
ATOM    265  C4' DA  X   9      46.490  27.020  24.510  0.00  0.00            
ATOM    266  H4' DA  X   9      46.370  27.910  23.880  0.00  0.00            
ATOM    267  O4' DA  X   9      47.000  25.870  23.800  0.00  0.00            
ATOM    268  C1' DA  X   9      46.090  24.820  24.050  0.00  0.00            
ATOM    269  H1' DA  X   9      45.410  24.720  23.210  0.00  0.00            
ATOM    270  N9  DA  X   9      46.770  23.560  24.380  0.00  0.00            
ATOM    271  C8  DA  X   9      47.480  23.190  25.480  0.00  0.00            
ATOM    272  H8  DA  X   9      47.570  23.800  26.370  0.00  0.00            
ATOM    273  N7  DA  X   9      48.080  22.020  25.370  0.00  0.00            
ATOM    274  C5  DA  X   9      47.810  21.590  24.050  0.00  0.00            
ATOM    275  C6  DA  X   9      48.210  20.550  23.230  0.00  0.00            
ATOM    276  N6  DA  X   9      49.070  19.610  23.490  0.00  0.00            
ATOM    277  H61 DA  X   9      49.170  18.940  22.740  0.00  0.00            
ATOM    278  H62 DA  X   9      49.520  19.570  24.390  0.00  0.00            
ATOM    279  N1  DA  X   9      47.660  20.420  22.010  0.00  0.00            
ATOM    280  C2  DA  X   9      46.840  21.420  21.630  0.00  0.00            
ATOM    281  H2  DA  X   9      46.630  21.380  20.570  0.00  0.00            
ATOM    282  N3  DA  X   9      46.540  22.610  22.190  0.00  0.00            
ATOM    283  C4  DA  X   9      46.990  22.520  23.480  0.00  0.00            
ATOM    284  C3' DA  X   9      45.170  26.740  25.120  0.00  0.00            
ATOM    285  H3' DA  X   9      45.050  27.160  26.120  0.00  0.00            
ATOM    286  C2' DA  X   9      45.210  25.250  25.270  0.00  0.00            
ATOM    287  H2' DA  X   9      45.680  25.080  26.240  0.00  0.00            
ATOM    288 H2'' DA  X   9      44.210  24.830  25.250  0.00  0.00            
ATOM    289  O3' DA  X   9      44.130  27.190  24.290  0.00  0.00            
ATOM    290  P   DG  X  10      42.840  28.030  24.890  0.00  0.00            
ATOM    291  OP1 DG  X  10      42.550  27.510  26.240  0.00  0.00            
ATOM    292  OP2 DG  X  10      41.760  28.210  23.880  0.00  0.00            
ATOM    293  O5' DG  X  10      43.510  29.400  25.160  0.00  0.00            
ATOM    294  C5' DG  X  10      43.870  30.250  24.090  0.00  0.00            
ATOM    295  H5' DG  X  10      42.940  30.500  23.580  0.00  0.00            
ATOM    296 H5'' DG  X  10      44.560  29.730  23.430  0.00  0.00            
ATOM    297  C4' DG  X  10      44.540  31.510  24.490  0.00  0.00            
ATOM    298  H4' DG  X  10      44.830  31.960  23.540  0.00  0.00            
ATOM    299  O4' DG  X  10      43.650  32.450  25.070  0.00  0.00            
ATOM    300  C1' DG  X  10      44.220  32.850  26.280  0.00  0.00            
ATOM    301  H1' DG  X  10      44.830  33.720  26.050  0.00  0.00            
ATOM    302  N9  DG  X  10      43.200  33.210  27.270  0.00  0.00            
ATOM    303  C8  DG  X  10      42.930  34.450  27.810  0.00  0.00            
ATOM    304  H8  DG  X  10      43.490  35.360  27.640  0.00  0.00            
ATOM    305  N7  DG  X  10      41.740  34.550  28.340  0.00  0.00            
ATOM    306  C5  DG  X  10      41.240  33.170  28.360  0.00  0.00            
ATOM    307  C6  DG  X  10      39.950  32.570  28.790  0.00  0.00            
ATOM    308  O6  DG  X  10      38.900  33.040  29.250  0.00  0.00            
ATOM    309  N1  DG  X  10      39.870  31.210  28.570  0.00  0.00            
ATOM    310  H1  DG  X  10      39.020  30.730  28.800  0.00  0.00            
ATOM    311  C2  DG  X  10      40.870  30.520  27.930  0.00  0.00            
ATOM    312  N2  DG  X  10      40.770  29.210  27.840  0.00  0.00            
ATOM    313  H21 DG  X  10      39.900  28.730  28.030  0.00  0.00            
ATOM    314  H22 DG  X  10      41.530  28.680  27.440  0.00  0.00            
ATOM    315  N3  DG  X  10      41.990  31.030  27.480  0.00  0.00            
ATOM    316  C4  DG  X  10      42.140  32.400  27.730  0.00  0.00            
ATOM    317  C3' DG  X  10      45.750  31.280  25.430  0.00  0.00            
ATOM    318  H3' DG  X  10      46.010  30.230  25.500  0.00  0.00            
ATOM    319  C2' DG  X  10      45.180  31.780  26.680  0.00  0.00            
ATOM    320  H2' DG  X  10      44.720  30.890  27.120  0.00  0.00            
ATOM    321 H2'' DG  X  10      45.940  32.060  27.420  0.00  0.00            
ATOM    322  O3' DG  X  10      47.040  31.860  25.080  0.00  0.00            
ATOM    323  P   DG  X  11      47.440  33.380  24.780  0.00  0.00            
ATOM    324  OP1 DG  X  11      46.610  33.920  23.640  0.00  0.00            
ATOM    325  OP2 DG  X  11      48.880  33.270  24.530  0.00  0.00            
ATOM    326  O5' DG  X  11      47.080  34.170  26.140  0.00  0.00            
ATOM    327  C5' DG  X  11      47.870  34.070  27.330  0.00  0.00            
ATOM    328  H5' DG  X  11      48.880  34.380  27.060  0.00  0.00            
ATOM    329 H5'' DG  X  11      47.820  33.050  27.700  0.00  0.00            
ATOM    330  C4' DG  X  11      47.310  34.980  28.410  0.00  0.00            
ATOM    331  H4' DG  X  11      47.270  35.990  28.020  0.00  0.00            
ATOM    332  O4' DG  X  11      46.030  34.460  28.800  0.00  0.00            
ATOM    333  C1' DG  X  11      45.850  34.640  30.180  0.00  0.00            
ATOM    334  H1' DG  X  11      45.580  35.670  30.420  0.00  0.00            
ATOM    335  N9  DG  X  11      44.680  33.800  30.670  0.00  0.00            
ATOM    336  C8  DG  X  11      44.590  32.460  30.550  0.00  0.00            
ATOM    337  H8  DG  X  11      45.430  31.890  30.190  0.00  0.00            
ATOM    338  N7  DG  X  11      43.440  31.950  30.850  0.00  0.00            
ATOM    339  C5  DG  X  11      42.760  33.080  31.350  0.00  0.00            
ATOM    340  C6  DG  X  11      41.470  33.300  31.930  0.00  0.00            
ATOM    341  O6  DG  X  11      40.470  32.570  32.050  0.00  0.00            
ATOM    342  N1  DG  X  11      41.230  34.580  32.460  0.00  0.00            
ATOM    343  H1  DG  X  11      40.370  34.730  32.970  0.00  0.00            
ATOM    344  C2  DG  X  11      42.080  35.630  32.150  0.00  0.00            
ATOM    345  N2  DG  X  11      41.700  36.850  32.600  0.00  0.00            
ATOM    346  H21 DG  X  11      40.760  37.120  32.860  0.00  0.00            
ATOM    347  H22 DG  X  11      42.430  37.550  32.560  0.00  0.00            
ATOM    348  N3  DG  X  11      43.370  35.520  31.780  0.00  0.00            
ATOM    349  C4  DG  X  11      43.530  34.230  31.290  0.00  0.00            
ATOM    350  C3' DG  X  11      48.210  34.850  29.680  0.00  0.00            
ATOM    351  H3' DG  X  11      49.100  34.270  29.430  0.00  0.00            
ATOM    352  C2' DG  X  11      47.200  34.240  30.670  0.00  0.00            
ATOM    353  H2' DG  X  11      47.350  33.160  30.640  0.00  0.00            
ATOM    354 H2'' DG  X  11      47.450  34.580  31.680  0.00  0.00            
ATOM    355  O3' DG  X  11      48.690  36.130  30.060  0.00  0.00            
ATOM    356  P   DG  X  12      49.760  36.380  31.250  0.00  0.00            
ATOM    357  OP1 DG  X  12      50.750  37.350  30.830  0.00  0.00            
ATOM    358  OP2 DG  X  12      50.190  35.060  31.690  0.00  0.00            
ATOM    359  O5' DG  X  12      49.010  37.090  32.450  0.00  0.00            
ATOM    360  C5' DG  X  12      48.270  38.230  32.250  0.00  0.00            
ATOM    361  H5' DG  X  12      47.690  38.110  31.330  0.00  0.00            
ATOM    362 H5'' DG  X  12      48.900  39.120  32.180  0.00  0.00            
ATOM    363  C4' DG  X  12      47.280  38.460  33.400  0.00  0.00            
ATOM    364  H4' DG  X  12      46.820  39.440  33.260  0.00  0.00            
ATOM    365  O4' DG  X  12      46.260  37.420  33.310  0.00  0.00            
ATOM    366  C1' DG  X  12      45.930  36.970  34.580  0.00  0.00            
ATOM    367  H1' DG  X  12      45.290  37.720  35.050  0.00  0.00            
ATOM    368  N9  DG  X  12      45.240  35.700  34.500  0.00  0.00            
ATOM    369  C8  DG  X  12      45.720  34.440  34.140  0.00  0.00            
ATOM    370  H8  DG  X  12      46.750  34.270  33.850  0.00  0.00            
ATOM    371  N7  DG  X  12      44.860  33.470  34.200  0.00  0.00            
ATOM    372  C5  DG  X  12      43.710  34.130  34.690  0.00  0.00            
ATOM    373  C6  DG  X  12      42.460  33.550  35.040  0.00  0.00            
ATOM    374  O6  DG  X  12      42.010  32.430  34.800  0.00  0.00            
ATOM    375  N1  DG  X  12      41.580  34.500  35.570  0.00  0.00            
ATOM    376  H1  DG  X  12      40.670  34.200  35.860  0.00  0.00            
ATOM    377  C2  DG  X  12      41.800  35.890  35.620  0.00  0.00            
ATOM    378  N2  DG  X  12      40.880  36.740  35.900  0.00  0.00            
ATOM    379  H21 DG  X  12      40.070  36.330  36.350  0.00  0.00            
ATOM    380  H22 DG  X  12      41.050  37.740  35.900  0.00  0.00            
ATOM    381  N3  DG  X  12      43.010  36.440  35.330  0.00  0.00            
ATOM    382  C4  DG  X  12      43.940  35.470  34.900  0.00  0.00            
ATOM    383  C3' DG  X  12      47.870  38.290  34.740  0.00  0.00            
ATOM    384  H3' DG  X  12      48.950  38.250  34.850  0.00  0.00            
ATOM    385  C2' DG  X  12      47.290  36.940  35.240  0.00  0.00            
ATOM    386  H2' DG  X  12      47.930  36.100  34.970  0.00  0.00            
ATOM    387 H2'' DG  X  12      47.220  36.870  36.320  0.00  0.00            
ATOM    388  O3' DG  X  12      47.310  39.260  35.640  0.00  0.00            
ATOM    389  P   DT  X  13      47.980  40.660  36.060  0.00  0.00            
ATOM    390  OP1 DT  X  13      48.180  41.530  34.830  0.00  0.00            
ATOM    391  OP2 DT  X  13      49.180  40.460  36.840  0.00  0.00            
ATOM    392  O5' DT  X  13      46.930  41.330  37.070  0.00  0.00            
ATOM    393  C5' DT  X  13      46.130  42.360  36.580  0.00  0.00            
ATOM    394  H5' DT  X  13      45.600  42.030  35.690  0.00  0.00            
ATOM    395 H5'' DT  X  13      46.680  43.240  36.250  0.00  0.00            
ATOM    396  C4' DT  X  13      45.070  42.800  37.590  0.00  0.00            
ATOM    397  H4' DT  X  13      45.630  42.970  38.500  0.00  0.00            
ATOM    398  O4' DT  X  13      44.480  44.030  37.190  0.00  0.00            
ATOM    399  C1' DT  X  13      43.210  44.010  37.640  0.00  0.00            
ATOM    400  H1' DT  X  13      43.260  44.270  38.690  0.00  0.00            
ATOM    401  N1  DT  X  13      42.460  45.130  36.970  0.00  0.00            
ATOM    402  C6  DT  X  13      41.820  44.950  35.790  0.00  0.00            
ATOM    403  H6  DT  X  13      42.120  44.100  35.200  0.00  0.00            
ATOM    404  C5  DT  X  13      40.970  45.890  35.290  0.00  0.00            
ATOM    405  C7  DT  X  13      40.510  45.640  33.860  0.00  0.00            
ATOM    406  H71 DT  X  13      40.880  46.460  33.240  0.00  0.00            
ATOM    407  H72 DT  X  13      39.420  45.570  33.790  0.00  0.00            
ATOM    408  H73 DT  X  13      41.090  44.770  33.560  0.00  0.00            
ATOM    409  C4  DT  X  13      40.620  47.080  36.060  0.00  0.00            
ATOM    410  O4  DT  X  13      39.900  48.030  35.680  0.00  0.00            
ATOM    411  N3  DT  X  13      41.320  47.210  37.270  0.00  0.00            
ATOM    412  H3  DT  X  13      41.200  48.080  37.770  0.00  0.00            
ATOM    413  C2  DT  X  13      42.270  46.290  37.720  0.00  0.00            
ATOM    414  O2  DT  X  13      42.930  46.580  38.700  0.00  0.00            
ATOM    415  C3' DT  X  13      43.970  41.820  37.850  0.00  0.00            
ATOM    416  H3' DT  X  13      44.080  40.930  37.230  0.00  0.00            
ATOM    417  C2' DT  X  13      42.700  42.620  37.430  0.00  0.00            
ATOM    418  H2' DT  X  13      42.620  42.440  36.350  0.00  0.00            
ATOM    419 H2'' DT  X  13      41.740  42.330  37.860  0.00  0.00            
ATOM    420  O3' DT  X  13      43.880  41.430  39.210  0.00  0.00            
ATOM    421  P   DT  X  14      43.310  39.970  39.760  0.00  0.00            
ATOM    422  OP1 DT  X  14      42.030  39.690  39.040  0.00  0.00            
ATOM    423  OP2 DT  X  14      43.280  40.110  41.230  0.00  0.00            
ATOM    424  O5' DT  X  14      44.300  38.820  39.360  0.00  0.00            
ATOM    425  C5' DT  X  14      43.960  37.770  38.450  0.00  0.00            
ATOM    426  H5' DT  X  14      44.840  37.200  38.180  0.00  0.00            
ATOM    427 H5'' DT  X  14      43.510  38.150  37.530  0.00  0.00            
ATOM    428  C4' DT  X  14      42.970  36.850  39.100  0.00  0.00            
ATOM    429  H4' DT  X  14      41.990  37.340  39.130  0.00  0.00            
ATOM    430  O4' DT  X  14      42.810  35.670  38.310  0.00  0.00            
ATOM    431  C1' DT  X  14      42.670  34.560  39.160  0.00  0.00            
ATOM    432  H1' DT  X  14      41.630  34.560  39.480  0.00  0.00            
ATOM    433  N1  DT  X  14      43.070  33.410  38.460  0.00  0.00            
ATOM    434  C6  DT  X  14      44.350  33.370  37.880  0.00  0.00            
ATOM    435  H6  DT  X  14      44.860  34.300  37.690  0.00  0.00            
ATOM    436  C5  DT  X  14      44.810  32.150  37.420  0.00  0.00            
ATOM    437  C7  DT  X  14      46.150  32.130  36.690  0.00  0.00            
ATOM    438  H71 DT  X  14      47.000  31.810  37.290  0.00  0.00            
ATOM    439  H72 DT  X  14      46.380  33.130  36.310  0.00  0.00            
ATOM    440  H73 DT  X  14      46.110  31.560  35.760  0.00  0.00            
ATOM    441  C4  DT  X  14      44.130  30.920  37.530  0.00  0.00            
ATOM    442  O4  DT  X  14      44.260  29.840  37.000  0.00  0.00            
ATOM    443  N3  DT  X  14      43.000  31.070  38.290  0.00  0.00            
ATOM    444  H3  DT  X  14      42.420  30.250  38.410  0.00  0.00            
ATOM    445  C2  DT  X  14      42.390  32.270  38.670  0.00  0.00            
ATOM    446  O2  DT  X  14      41.200  32.170  39.070  0.00  0.00            
ATOM    447  C3' DT  X  14      43.350  36.380  40.500  0.00  0.00            
ATOM    448  H3' DT  X  14      44.290  36.870  40.740  0.00  0.00            
ATOM    449  C2' DT  X  14      43.560  34.880  40.410  0.00  0.00            
ATOM    450  H2' DT  X  14      44.630  34.730  40.310  0.00  0.00            
ATOM    451 H2'' DT  X  14      43.230  34.350  41.310  0.00  0.00            
ATOM    452  O3' DT  X  14      42.310  36.700  41.420  0.00  0.00            
ATOM    453  P   DA  X  15      42.340  36.450  42.980  0.00  0.00            
ATOM    454  OP1 DA  X  15      41.490  37.440  43.580  0.00  0.00            
ATOM    455  OP2 DA  X  15      43.750  36.230  43.460  0.00  0.00            
ATOM    456  O5' DA  X  15      41.470  35.150  43.100  0.00  0.00            
ATOM    457  C5' DA  X  15      40.140  35.130  42.480  0.00  0.00            
ATOM    458  H5' DA  X  15      40.200  35.280  41.400  0.00  0.00            
ATOM    459 H5'' DA  X  15      39.610  35.950  42.970  0.00  0.00            
ATOM    460  C4' DA  X  15      39.430  33.770  42.740  0.00  0.00            
ATOM    461  H4' DA  X  15      38.410  33.760  42.340  0.00  0.00            
ATOM    462  O4' DA  X  15      40.190  32.740  42.100  0.00  0.00            
ATOM    463  C1' DA  X  15      40.120  31.640  42.950  0.00  0.00            
ATOM    464  H1' DA  X  15      39.190  31.090  42.810  0.00  0.00            
ATOM    465  N9  DA  X  15      41.270  30.730  42.670  0.00  0.00            
ATOM    466  C8  DA  X  15      42.280  30.870  41.790  0.00  0.00            
ATOM    467  H8  DA  X  15      42.470  31.870  41.430  0.00  0.00            
ATOM    468  N7  DA  X  15      42.920  29.850  41.410  0.00  0.00            
ATOM    469  C5  DA  X  15      42.340  28.810  42.160  0.00  0.00            
ATOM    470  C6  DA  X  15      42.560  27.390  42.330  0.00  0.00            
ATOM    471  N6  DA  X  15      43.630  26.790  41.960  0.00  0.00            
ATOM    472  H61 DA  X  15      43.760  25.810  42.160  0.00  0.00            
ATOM    473  H62 DA  X  15      44.210  27.360  41.350  0.00  0.00            
ATOM    474  N1  DA  X  15      41.680  26.680  43.160  0.00  0.00            
ATOM    475  C2  DA  X  15      40.760  27.410  43.780  0.00  0.00            
ATOM    476  H2  DA  X  15      40.050  26.910  44.430  0.00  0.00            
ATOM    477  N3  DA  X  15      40.510  28.740  43.750  0.00  0.00            
ATOM    478  C4  DA  X  15      41.370  29.390  42.880  0.00  0.00            
ATOM    479  C3' DA  X  15      39.400  33.450  44.250  0.00  0.00            
ATOM    480  H3' DA  X  15      39.820  34.270  44.830  0.00  0.00            
ATOM    481  C2' DA  X  15      40.240  32.220  44.320  0.00  0.00            
ATOM    482  H2' DA  X  15      41.220  32.480  44.730  0.00  0.00            
ATOM    483 H2'' DA  X  15      39.780  31.530  45.020  0.00  0.00            
ATOM    484  O3' DA  X  15      38.060  33.250  44.790  0.00  0.00            
ATOM    485  P   DG  X  16      37.270  34.520  45.450  0.00  0.00            
ATOM    486  OP1 DG  X  16      38.160  35.210  46.400  0.00  0.00            
ATOM    487  OP2 DG  X  16      35.970  34.070  45.990  0.00  0.00            
ATOM    488  O5' DG  X  16      37.100  35.560  44.280  0.00  0.00            
ATOM    489  C5' DG  X  16      36.160  35.420  43.320  0.00  0.00            
ATOM    490  H5' DG  X  16      35.230  35.350  43.880  0.00  0.00            
ATOM    491 H5'' DG  X  16      36.330  34.480  42.810  0.00  0.00            
ATOM    492  C4' DG  X  16      36.290  36.660  42.410  0.00  0.00            
ATOM    493  H4' DG  X  16      36.510  37.510  43.070  0.00  0.00            
ATOM    494  O4' DG  X  16      37.370  36.610  41.530  0.00  0.00            
ATOM    495  C1' DG  X  16      36.920  36.680  40.190  0.00  0.00            
ATOM    496  H1' DG  X  16      36.920  37.710  39.860  0.00  0.00            
ATOM    497  N9  DG  X  16      37.780  35.870  39.300  0.00  0.00            
ATOM    498  C8  DG  X  16      38.610  36.390  38.350  0.00  0.00            
ATOM    499  H8  DG  X  16      38.790  37.450  38.190  0.00  0.00            
ATOM    500  N7  DG  X  16      39.110  35.490  37.520  0.00  0.00            
ATOM    501  C5  DG  X  16      38.650  34.320  38.010  0.00  0.00            
ATOM    502  C6  DG  X  16      38.850  33.030  37.470  0.00  0.00            
ATOM    503  O6  DG  X  16      39.580  32.680  36.560  0.00  0.00            
ATOM    504  N1  DG  X  16      38.090  32.080  38.130  0.00  0.00            
ATOM    505  H1  DG  X  16      38.160  31.150  37.730  0.00  0.00            
ATOM    506  C2  DG  X  16      37.320  32.300  39.210  0.00  0.00            
ATOM    507  N2  DG  X  16      36.690  31.280  39.770  0.00  0.00            
ATOM    508  H21 DG  X  16      36.860  30.330  39.460  0.00  0.00            
ATOM    509  H22 DG  X  16      36.140  31.410  40.600  0.00  0.00            
ATOM    510  N3  DG  X  16      37.270  33.500  39.840  0.00  0.00            
ATOM    511  C4  DG  X  16      37.890  34.460  39.140  0.00  0.00            
ATOM    512  C3' DG  X  16      35.060  36.910  41.520  0.00  0.00            
ATOM    513  H3' DG  X  16      34.260  36.350  42.010  0.00  0.00            
ATOM    514  C2' DG  X  16      35.470  36.250  40.230  0.00  0.00            
ATOM    515  H2' DG  X  16      35.380  35.170  40.300  0.00  0.00            
ATOM    516 H2'' DG  X  16      34.900  36.590  39.360  0.00  0.00            
ATOM    517  O3' DG  X  16      34.770  38.410  41.420  0.00  0.00            
ATOM    518  P   DG  X  17      34.050  39.150  40.330  0.00  0.00            
ATOM    519  OP1 DG  X  17      33.820  40.480  40.940  0.00  0.00            
ATOM    520  OP2 DG  X  17      32.880  38.340  39.840  0.00  0.00            
ATOM    521  O5' DG  X  17      35.180  39.290  39.140  0.00  0.00            
ATOM    522  C5' DG  X  17      36.260  40.160  39.070  0.00  0.00            
ATOM    523  H5' DG  X  17      37.160  39.790  39.560  0.00  0.00            
ATOM    524 H5'' DG  X  17      36.000  41.090  39.580  0.00  0.00            
ATOM    525  C4' DG  X  17      36.690  40.360  37.590  0.00  0.00            
ATOM    526  H4' DG  X  17      37.310  41.250  37.640  0.00  0.00            
ATOM    527  O4' DG  X  17      37.270  39.170  37.050  0.00  0.00            
ATOM    528  C1' DG  X  17      37.150  39.320  35.680  0.00  0.00            
ATOM    529  H1' DG  X  17      37.770  40.160  35.350  0.00  0.00            
ATOM    530  N9  DG  X  17      37.650  38.120  34.900  0.00  0.00            
ATOM    531  C8  DG  X  17      38.680  38.100  34.030  0.00  0.00            
ATOM    532  H8  DG  X  17      39.170  39.020  33.740  0.00  0.00            
ATOM    533  N7  DG  X  17      39.000  36.940  33.560  0.00  0.00            
ATOM    534  C5  DG  X  17      38.110  36.100  34.290  0.00  0.00            
ATOM    535  C6  DG  X  17      38.010  34.680  34.360  0.00  0.00            
ATOM    536  O6  DG  X  17      38.610  33.820  33.730  0.00  0.00            
ATOM    537  N1  DG  X  17      36.900  34.220  35.040  0.00  0.00            
ATOM    538  H1  DG  X  17      36.780  33.220  35.050  0.00  0.00            
ATOM    539  C2  DG  X  17      36.080  35.060  35.760  0.00  0.00            
ATOM    540  N2  DG  X  17      35.120  34.550  36.500  0.00  0.00            
ATOM    541  H21 DG  X  17      35.020  33.550  36.570  0.00  0.00            
ATOM    542  H22 DG  X  17      34.590  35.210  37.050  0.00  0.00            
ATOM    543  N3  DG  X  17      36.180  36.380  35.780  0.00  0.00            
ATOM    544  C4  DG  X  17      37.190  36.850  35.010  0.00  0.00            
ATOM    545  C3' DG  X  17      35.540  40.640  36.540  0.00  0.00            
ATOM    546  H3' DG  X  17      34.540  40.520  36.960  0.00  0.00            
ATOM    547  C2' DG  X  17      35.710  39.600  35.450  0.00  0.00            
ATOM    548  H2' DG  X  17      35.180  38.670  35.640  0.00  0.00            
ATOM    549 H2'' DG  X  17      35.650  39.990  34.430  0.00  0.00            
ATOM    550  O3' DG  X  17      35.650  42.040  36.230  0.00  0.00            
ATOM    551  P   DG  X  18      34.780  42.800  35.100  0.00  0.00            
ATOM    552  OP1 DG  X  18      34.920  44.230  35.480  0.00  0.00            
ATOM    553  OP2 DG  X  18      33.430  42.260  35.080  0.00  0.00            
ATOM    554  O5' DG  X  18      35.560  42.660  33.770  0.00  0.00            
ATOM    555  C5' DG  X  18      36.930  43.130  33.590  0.00  0.00            
ATOM    556  H5' DG  X  18      37.630  42.800  34.360  0.00  0.00            
ATOM    557 H5'' DG  X  18      36.890  44.210  33.510  0.00  0.00            
ATOM    558  C4' DG  X  18      37.400  42.700  32.190  0.00  0.00            
ATOM    559  H4' DG  X  18      38.340  43.220  32.000  0.00  0.00            
ATOM    560  O4' DG  X  18      37.570  41.270  32.160  0.00  0.00            
ATOM    561  C1' DG  X  18      36.980  40.670  30.970  0.00  0.00            
ATOM    562  H1' DG  X  18      37.670  40.740  30.140  0.00  0.00            
ATOM    563  N9  DG  X  18      36.660  39.260  31.300  0.00  0.00            
ATOM    564  C8  DG  X  18      35.570  38.720  31.960  0.00  0.00            
ATOM    565  H8  DG  X  18      34.880  39.420  32.410  0.00  0.00            
ATOM    566  N7  DG  X  18      35.510  37.450  32.030  0.00  0.00            
ATOM    567  C5  DG  X  18      36.640  37.100  31.260  0.00  0.00            
ATOM    568  C6  DG  X  18      37.100  35.790  30.940  0.00  0.00            
ATOM    569  O6  DG  X  18      36.680  34.680  31.250  0.00  0.00            
ATOM    570  N1  DG  X  18      38.330  35.750  30.260  0.00  0.00            
ATOM    571  H1  DG  X  18      38.750  34.930  29.860  0.00  0.00            
ATOM    572  C2  DG  X  18      38.930  36.940  29.820  0.00  0.00            
ATOM    573  N2  DG  X  18      39.980  36.850  29.120  0.00  0.00            
ATOM    574  H21 DG  X  18      40.320  35.930  28.870  0.00  0.00            
ATOM    575  H22 DG  X  18      40.590  37.630  28.910  0.00  0.00            
ATOM    576  N3  DG  X  18      38.500  38.170  30.000  0.00  0.00            
ATOM    577  C4  DG  X  18      37.380  38.200  30.810  0.00  0.00            
ATOM    578  C3' DG  X  18      36.390  42.960  30.990  0.00  0.00            
ATOM    579  H3' DG  X  18      35.630  43.630  31.390  0.00  0.00            
ATOM    580  C2' DG  X  18      35.830  41.540  30.760  0.00  0.00            
ATOM    581  H2' DG  X  18      35.040  41.310  31.470  0.00  0.00            
ATOM    582 H2'' DG  X  18      35.390  41.510  29.770  0.00  0.00            
ATOM    583  O3' DG  X  18      37.040  43.530  29.900  0.00  0.00            
ATOM    584  P   DT  X  19      36.410  44.660  29.010  0.00  0.00            
ATOM    585  OP1 DT  X  19      37.480  45.650  28.960  0.00  0.00            
ATOM    586  OP2 DT  X  19      35.070  45.030  29.610  0.00  0.00            
ATOM    587  O5' DT  X  19      36.300  43.880  27.610  0.00  0.00            
ATOM    588  C5' DT  X  19      36.340  44.600  26.380  0.00  0.00            
ATOM    589  H5' DT  X  19      37.120  45.360  26.320  0.00  0.00            
ATOM    590 H5'' DT  X  19      35.400  45.100  26.160  0.00  0.00            
ATOM    591  C4' DT  X  19      36.500  43.690  25.170  0.00  0.00            
ATOM    592  H4' DT  X  19      36.270  44.350  24.340  0.00  0.00            
ATOM    593  O4' DT  X  19      37.880  43.300  25.130  0.00  0.00            
ATOM    594  C1' DT  X  19      37.870  41.850  25.160  0.00  0.00            
ATOM    595  H1' DT  X  19      38.070  41.490  24.150  0.00  0.00            
ATOM    596  N1  DT  X  19      39.010  41.380  26.060  0.00  0.00            
ATOM    597  C6  DT  X  19      39.380  42.060  27.200  0.00  0.00            
ATOM    598  H6  DT  X  19      38.780  42.930  27.410  0.00  0.00            
ATOM    599  C5  DT  X  19      40.200  41.500  28.150  0.00  0.00            
ATOM    600  C7  DT  X  19      40.380  42.240  29.470  0.00  0.00            
ATOM    601  H71 DT  X  19      39.600  41.940  30.170  0.00  0.00            
ATOM    602  H72 DT  X  19      40.310  43.320  29.370  0.00  0.00            
ATOM    603  H73 DT  X  19      41.360  42.060  29.900  0.00  0.00            
ATOM    604  C4  DT  X  19      40.760  40.210  27.940  0.00  0.00            
ATOM    605  O4  DT  X  19      41.290  39.530  28.880  0.00  0.00            
ATOM    606  N3  DT  X  19      40.410  39.670  26.730  0.00  0.00            
ATOM    607  H3  DT  X  19      40.640  38.690  26.650  0.00  0.00            
ATOM    608  C2  DT  X  19      39.450  40.090  25.850  0.00  0.00            
ATOM    609  O2  DT  X  19      39.020  39.250  25.040  0.00  0.00            
ATOM    610  C3' DT  X  19      35.590  42.430  25.160  0.00  0.00            
ATOM    611  H3' DT  X  19      34.720  42.470  25.820  0.00  0.00            
ATOM    612  C2' DT  X  19      36.530  41.350  25.670  0.00  0.00            
ATOM    613  H2' DT  X  19      36.570  41.410  26.760  0.00  0.00            
ATOM    614 H2'' DT  X  19      36.190  40.350  25.390  0.00  0.00            
ATOM    615  O3' DT  X  19      35.170  42.170  23.850  0.00  0.00            
ATOM    616  P   DT  X  20      33.820  42.820  23.290  0.00  0.00            
ATOM    617  OP1 DT  X  20      33.740  42.700  21.860  0.00  0.00            
ATOM    618  OP2 DT  X  20      33.700  44.140  23.880  0.00  0.00            
ATOM    619  O5' DT  X  20      32.770  41.950  23.980  0.00  0.00            
ATOM    620  C5' DT  X  20      31.330  42.170  23.880  0.00  0.00            
ATOM    621  H5' DT  X  20      31.180  42.280  22.800  0.00  0.00            
ATOM    622 H5'' DT  X  20      31.070  43.110  24.350  0.00  0.00            
ATOM    623  C4' DT  X  20      30.540  41.040  24.510  0.00  0.00            
ATOM    624  H4' DT  X  20      29.480  41.150  24.250  0.00  0.00            
ATOM    625  O4' DT  X  20      31.060  39.780  24.090  0.00  0.00            
ATOM    626  C1' DT  X  20      31.550  38.980  25.180  0.00  0.00            
ATOM    627  H1' DT  X  20      30.740  38.320  25.510  0.00  0.00            
ATOM    628  N1  DT  X  20      32.650  38.120  24.720  0.00  0.00            
ATOM    629  C6  DT  X  20      33.800  38.640  24.200  0.00  0.00            
ATOM    630  H6  DT  X  20      33.880  39.720  24.230  0.00  0.00            
ATOM    631  C5  DT  X  20      34.630  37.940  23.450  0.00  0.00            
ATOM    632  C7  DT  X  20      35.770  38.630  22.690  0.00  0.00            
ATOM    633  H71 DT  X  20      35.900  38.350  21.640  0.00  0.00            
ATOM    634  H72 DT  X  20      36.740  38.510  23.170  0.00  0.00            
ATOM    635  H73 DT  X  20      35.570  39.700  22.640  0.00  0.00            
ATOM    636  C4  DT  X  20      34.360  36.510  23.320  0.00  0.00            
ATOM    637  O4  DT  X  20      34.930  35.790  22.510  0.00  0.00            
ATOM    638  N3  DT  X  20      33.280  35.950  23.950  0.00  0.00            
ATOM    639  H3  DT  X  20      33.010  35.040  23.610  0.00  0.00            
ATOM    640  C2  DT  X  20      32.420  36.750  24.660  0.00  0.00            
ATOM    641  O2  DT  X  20      31.420  36.150  25.110  0.00  0.00            
ATOM    642  C3' DT  X  20      30.780  40.980  26.060  0.00  0.00            
ATOM    643  H3' DT  X  20      31.150  41.890  26.530  0.00  0.00            
ATOM    644  C2' DT  X  20      31.910  40.010  26.300  0.00  0.00            
ATOM    645  H2' DT  X  20      32.870  40.490  26.120  0.00  0.00            
ATOM    646 H2'' DT  X  20      31.890  39.510  27.270  0.00  0.00            
ATOM    647  O3' DT  X  20      29.510  40.680  26.640  0.00  0.00            
ATOM    648  P   DA  X  21      29.090  40.840  28.130  0.00  0.00            
ATOM    649  OP1 DA  X  21      27.590  40.700  28.080  0.00  0.00            
ATOM    650  OP2 DA  X  21      29.650  42.090  28.690  0.00  0.00            
ATOM    651  O5' DA  X  21      29.750  39.670  28.930  0.00  0.00            
ATOM    652  C5' DA  X  21      29.090  38.400  29.010  0.00  0.00            
ATOM    653  H5' DA  X  21      28.940  37.960  28.020  0.00  0.00            
ATOM    654 H5'' DA  X  21      28.050  38.570  29.320  0.00  0.00            
ATOM    655  C4' DA  X  21      29.860  37.370  29.820  0.00  0.00            
ATOM    656  H4' DA  X  21      29.180  36.530  29.960  0.00  0.00            
ATOM    657  O4' DA  X  21      30.970  36.860  29.130  0.00  0.00            
ATOM    658  C1' DA  X  21      32.160  36.990  29.940  0.00  0.00            
ATOM    659  H1' DA  X  21      32.400  36.080  30.500  0.00  0.00            
ATOM    660  N9  DA  X  21      33.240  37.460  29.010  0.00  0.00            
ATOM    661  C8  DA  X  21      33.770  38.690  28.750  0.00  0.00            
ATOM    662  H8  DA  X  21      33.500  39.570  29.310  0.00  0.00            
ATOM    663  N7  DA  X  21      34.760  38.710  27.940  0.00  0.00            
ATOM    664  C5  DA  X  21      34.910  37.410  27.460  0.00  0.00            
ATOM    665  C6  DA  X  21      35.720  36.700  26.530  0.00  0.00            
ATOM    666  N6  DA  X  21      36.720  37.260  25.810  0.00  0.00            
ATOM    667  H61 DA  X  21      37.150  36.590  25.180  0.00  0.00            
ATOM    668  H62 DA  X  21      37.060  38.190  25.990  0.00  0.00            
ATOM    669  N1  DA  X  21      35.620  35.400  26.360  0.00  0.00            
ATOM    670  C2  DA  X  21      34.700  34.840  27.140  0.00  0.00            
ATOM    671  H2  DA  X  21      34.560  33.780  26.990  0.00  0.00            
ATOM    672  N3  DA  X  21      33.900  35.340  28.040  0.00  0.00            
ATOM    673  C4  DA  X  21      33.990  36.660  28.130  0.00  0.00            
ATOM    674  C3' DA  X  21      30.320  37.840  31.160  0.00  0.00            
ATOM    675  H3' DA  X  21      29.680  38.670  31.470  0.00  0.00            
ATOM    676  C2' DA  X  21      31.830  38.000  31.080  0.00  0.00            
ATOM    677  H2' DA  X  21      32.220  39.000  30.920  0.00  0.00            
ATOM    678 H2'' DA  X  21      32.330  37.740  32.010  0.00  0.00            
ATOM    679  O3' DA  X  21      30.020  36.840  32.180  0.00  0.00            
ATOM    680  P   DG  X  22      28.620  36.800  33.060  0.00  0.00            
ATOM    681  OP1 DG  X  22      27.590  36.590  32.110  0.00  0.00            
ATOM    682  OP2 DG  X  22      28.530  38.040  33.910  0.00  0.00            
ATOM    683  O5' DG  X  22      28.740  35.400  34.040  0.00  0.00            
ATOM    684  C5' DG  X  22      29.670  35.200  35.060  0.00  0.00            
ATOM    685  H5' DG  X  22      29.800  36.030  35.750  0.00  0.00            
ATOM    686 H5'' DG  X  22      30.610  35.010  34.530  0.00  0.00            
ATOM    687  C4' DG  X  22      29.210  33.870  35.710  0.00  0.00            
ATOM    688  H4' DG  X  22      28.130  33.920  35.790  0.00  0.00            
ATOM    689  O4' DG  X  22      29.600  32.850  34.810  0.00  0.00            
ATOM    690  C1' DG  X  22      30.580  32.040  35.410  0.00  0.00            
ATOM    691  H1' DG  X  22      30.170  31.110  35.820  0.00  0.00            
ATOM    692  N9  DG  X  22      31.620  31.580  34.420  0.00  0.00            
ATOM    693  C8  DG  X  22      31.950  30.270  33.990  0.00  0.00            
ATOM    694  H8  DG  X  22      31.410  29.420  34.380  0.00  0.00            
ATOM    695  N7  DG  X  22      32.960  30.220  33.210  0.00  0.00            
ATOM    696  C5  DG  X  22      33.240  31.510  32.980  0.00  0.00            
ATOM    697  C6  DG  X  22      34.210  32.120  32.020  0.00  0.00            
ATOM    698  O6  DG  X  22      35.040  31.570  31.290  0.00  0.00            
ATOM    699  N1  DG  X  22      34.360  33.500  32.160  0.00  0.00            
ATOM    700  H1  DG  X  22      35.050  33.970  31.600  0.00  0.00            
ATOM    701  C2  DG  X  22      33.570  34.240  32.910  0.00  0.00            
ATOM    702  N2  DG  X  22      33.640  35.520  32.880  0.00  0.00            
ATOM    703  H21 DG  X  22      34.400  36.080  32.520  0.00  0.00            
ATOM    704  H22 DG  X  22      33.250  35.950  33.710  0.00  0.00            
ATOM    705  N3  DG  X  22      32.610  33.780  33.750  0.00  0.00            
ATOM    706  C4  DG  X  22      32.460  32.400  33.740  0.00  0.00            
ATOM    707  C3' DG  X  22      29.830  33.600  37.100  0.00  0.00            
ATOM    708  H3' DG  X  22      30.180  34.510  37.590  0.00  0.00            
ATOM    709  C2' DG  X  22      31.050  32.780  36.660  0.00  0.00            
ATOM    710  H2' DG  X  22      31.950  33.330  36.360  0.00  0.00            
ATOM    711 H2'' DG  X  22      31.350  32.090  37.450  0.00  0.00            
ATOM    712  O3' DG  X  22      28.810  33.000  37.940  0.00  0.00            
ATOM    713  P   DG  X  23      28.250  31.480  37.930  0.00  0.00            
ATOM    714  OP1 DG  X  23      27.530  31.120  36.700  0.00  0.00            
ATOM    715  OP2 DG  X  23      27.570  31.310  39.240  0.00  0.00            
ATOM    716  O5' DG  X  23      29.540  30.410  38.080  0.00  0.00            
ATOM    717  C5' DG  X  23      29.490  29.120  37.470  0.00  0.00            
ATOM    718  H5' DG  X  23      29.360  29.310  36.410  0.00  0.00            
ATOM    719 H5'' DG  X  23      28.650  28.570  37.900  0.00  0.00            
ATOM    720  C4' DG  X  23      30.750  28.210  37.700  0.00  0.00            
ATOM    721  H4' DG  X  23      30.550  27.160  37.470  0.00  0.00            
ATOM    722  O4' DG  X  23      31.770  28.710  36.790  0.00  0.00            
ATOM    723  C1' DG  X  23      32.900  28.910  37.570  0.00  0.00            
ATOM    724  H1' DG  X  23      33.480  27.990  37.570  0.00  0.00            
ATOM    725  N9  DG  X  23      33.800  29.780  36.860  0.00  0.00            
ATOM    726  C8  DG  X  23      34.120  31.090  37.100  0.00  0.00            
ATOM    727  H8  DG  X  23      33.760  31.710  37.910  0.00  0.00            
ATOM    728  N7  DG  X  23      35.080  31.560  36.270  0.00  0.00            
ATOM    729  C5  DG  X  23      35.270  30.490  35.410  0.00  0.00            
ATOM    730  C6  DG  X  23      36.160  30.330  34.300  0.00  0.00            
ATOM    731  O6  DG  X  23      37.030  31.110  33.870  0.00  0.00            
ATOM    732  N1  DG  X  23      36.000  29.110  33.650  0.00  0.00            
ATOM    733  H1  DG  X  23      36.530  28.990  32.790  0.00  0.00            
ATOM    734  C2  DG  X  23      35.220  28.060  34.010  0.00  0.00            
ATOM    735  N2  DG  X  23      35.490  26.850  33.540  0.00  0.00            
ATOM    736  H21 DG  X  23      36.130  26.710  32.770  0.00  0.00            
ATOM    737  H22 DG  X  23      34.940  26.090  33.920  0.00  0.00            
ATOM    738  N3  DG  X  23      34.550  28.140  35.130  0.00  0.00            
ATOM    739  C4  DG  X  23      34.580  29.370  35.770  0.00  0.00            
ATOM    740  C3' DG  X  23      31.410  28.320  39.140  0.00  0.00            
ATOM    741  H3' DG  X  23      30.760  28.660  39.940  0.00  0.00            
ATOM    742  C2' DG  X  23      32.410  29.420  38.960  0.00  0.00            
ATOM    743  H2' DG  X  23      32.010  30.430  38.880  0.00  0.00            
ATOM    744 H2'' DG  X  23      33.210  29.490  39.690  0.00  0.00            
ATOM    745  O3' DG  X  23      31.930  27.040  39.470  0.00  0.00            
ATOM    746  P   DG  X  24      32.260  26.570  40.910  0.00  0.00            
ATOM    747  OP1 DG  X  24      31.000  25.980  41.430  0.00  0.00            
ATOM    748  OP2 DG  X  24      32.990  27.650  41.640  0.00  0.00            
ATOM    749  O5' DG  X  24      33.360  25.430  40.640  0.00  0.00            
ATOM    750  C5' DG  X  24      33.000  24.190  40.070  0.00  0.00            
ATOM    751  H5' DG  X  24      32.240  24.440  39.330  0.00  0.00            
ATOM    752 H5'' DG  X  24      32.520  23.540  40.800  0.00  0.00            
ATOM    753  C4' DG  X  24      34.180  23.350  39.450  0.00  0.00            
ATOM    754  H4' DG  X  24      33.580  22.460  39.230  0.00  0.00            
ATOM    755  O4' DG  X  24      34.760  23.920  38.240  0.00  0.00            
ATOM    756  C1' DG  X  24      36.080  24.220  38.570  0.00  0.00            
ATOM    757  H1' DG  X  24      36.790  23.610  38.010  0.00  0.00            
ATOM    758  N9  DG  X  24      36.320  25.600  38.160  0.00  0.00            
ATOM    759  C8  DG  X  24      35.660  26.680  38.670  0.00  0.00            
ATOM    760  H8  DG  X  24      34.870  26.520  39.390  0.00  0.00            
ATOM    761  N7  DG  X  24      36.150  27.780  38.300  0.00  0.00            
ATOM    762  C5  DG  X  24      37.270  27.450  37.510  0.00  0.00            
ATOM    763  C6  DG  X  24      38.290  28.220  36.780  0.00  0.00            
ATOM    764  O6  DG  X  24      38.340  29.490  36.690  0.00  0.00            
ATOM    765  N1  DG  X  24      39.330  27.480  36.250  0.00  0.00            
ATOM    766  H1  DG  X  24      40.050  28.040  35.810  0.00  0.00            
ATOM    767  C2  DG  X  24      39.360  26.100  36.300  0.00  0.00            
ATOM    768  N2  DG  X  24      40.290  25.490  35.610  0.00  0.00            
ATOM    769  H21 DG  X  24      41.040  26.000  35.170  0.00  0.00            
ATOM    770  H22 DG  X  24      40.340  24.480  35.610  0.00  0.00            
ATOM    771  N3  DG  X  24      38.390  25.390  36.880  0.00  0.00            
ATOM    772  C4  DG  X  24      37.370  26.090  37.430  0.00  0.00            
ATOM    773  C3' DG  X  24      35.270  22.980  40.440  0.00  0.00            
ATOM    774  H3' DG  X  24      34.880  23.140  41.440  0.00  0.00            
ATOM    775  C2' DG  X  24      36.370  23.930  40.060  0.00  0.00            
ATOM    776  H2' DG  X  24      36.210  24.810  40.680  0.00  0.00            
ATOM    777 H2'' DG  X  24      37.380  23.520  40.160  0.00  0.00            
ATOM    778  O3' DG  X  24      35.630  21.570  40.400  0.00  0.00            
ATOM    779  P   DA  X  25      36.330  20.860  41.590  0.00  0.00            
ATOM    780  OP1 DA  X  25      36.200  19.420  41.280  0.00  0.00            
ATOM    781  OP2 DA  X  25      35.790  21.350  42.840  0.00  0.00            
ATOM    782  O5' DA  X  25      37.900  21.260  41.500  0.00  0.00            
ATOM    783  C5' DA  X  25      38.660  20.780  40.470  0.00  0.00            
ATOM    784  H5' DA  X  25      38.090  20.980  39.550  0.00  0.00            
ATOM    785 H5'' DA  X  25      38.710  19.690  40.530  0.00  0.00            
ATOM    786  C4' DA  X  25      39.980  21.460  40.450  0.00  0.00            
ATOM    787  H4' DA  X  25      40.620  20.900  39.760  0.00  0.00            
ATOM    788  O4' DA  X  25      39.930  22.800  39.820  0.00  0.00            
ATOM    789  C1' DA  X  25      40.600  23.770  40.640  0.00  0.00            
ATOM    790  H1' DA  X  25      41.620  23.990  40.340  0.00  0.00            
ATOM    791  N9  DA  X  25      39.900  25.100  40.600  0.00  0.00            
ATOM    792  C8  DA  X  25      38.890  25.530  41.400  0.00  0.00            
ATOM    793  H8  DA  X  25      38.310  24.940  42.100  0.00  0.00            
ATOM    794  N7  DA  X  25      38.680  26.830  41.280  0.00  0.00            
ATOM    795  C5  DA  X  25      39.620  27.270  40.310  0.00  0.00            
ATOM    796  C6  DA  X  25      40.060  28.480  39.700  0.00  0.00            
ATOM    797  N6  DA  X  25      39.560  29.740  39.930  0.00  0.00            
ATOM    798  H61 DA  X  25      39.890  30.570  39.470  0.00  0.00            
ATOM    799  H62 DA  X  25      38.760  29.820  40.540  0.00  0.00            
ATOM    800  N1  DA  X  25      41.060  28.550  38.790  0.00  0.00            
ATOM    801  C2  DA  X  25      41.610  27.460  38.430  0.00  0.00            
ATOM    802  H2  DA  X  25      42.350  27.540  37.650  0.00  0.00            
ATOM    803  N3  DA  X  25      41.250  26.210  38.850  0.00  0.00            
ATOM    804  C4  DA  X  25      40.290  26.190  39.860  0.00  0.00            
ATOM    805  C3' DA  X  25      40.750  21.630  41.740  0.00  0.00            
ATOM    806  H3' DA  X  25      40.490  20.970  42.560  0.00  0.00            
ATOM    807  C2' DA  X  25      40.630  23.170  42.030  0.00  0.00            
ATOM    808  H2' DA  X  25      39.720  23.290  42.630  0.00  0.00            
ATOM    809 H2'' DA  X  25      41.510  23.460  42.590  0.00  0.00            
ATOM    810  O3' DA  X  25      42.090  21.480  41.380  0.00  0.00            
ATOM    811  P   DA3 X  26      43.010  20.160  41.730  0.00  0.00            
ATOM    812  OP1 DA3 X  26      42.660  19.710  43.100  0.00  0.00            
ATOM    813  OP2 DA3 X  26      44.410  20.400  41.440  0.00  0.00            
ATOM    814  O5' DA3 X  26      42.400  19.110  40.710  0.00  0.00            
ATOM    815  C5' DA3 X  26      42.570  19.090  39.340  0.00  0.00            
ATOM    816  H5' DA3 X  26      43.640  19.110  39.160  0.00  0.00            
ATOM    817 H5'' DA3 X  26      42.100  19.950  38.870  0.00  0.00            
ATOM    818  C4' DA3 X  26      42.080  17.810  38.610  0.00  0.00            
ATOM    819  H4' DA3 X  26      42.060  18.050  37.540  0.00  0.00            
ATOM    820  O4' DA3 X  26      43.040  16.710  38.820  0.00  0.00            
ATOM    821  C1' DA3 X  26      42.590  15.940  39.970  0.00  0.00            
ATOM    822  H1' DA3 X  26      42.590  14.890  39.700  0.00  0.00            
ATOM    823  N9  DA3 X  26      43.410  15.950  41.100  0.00  0.00            
ATOM    824  C8  DA3 X  26      43.140  16.240  42.400  0.00  0.00            
ATOM    825  H8  DA3 X  26      42.240  16.650  42.840  0.00  0.00            
ATOM    826  N7  DA3 X  26      44.140  16.070  43.250  0.00  0.00            
ATOM    827  C5  DA3 X  26      45.160  15.580  42.450  0.00  0.00            
ATOM    828  C6  DA3 X  26      46.510  15.300  42.630  0.00  0.00            
ATOM    829  N6  DA3 X  26      47.170  15.390  43.720  0.00  0.00            
ATOM    830  H61 DA3 X  26      48.180  15.320  43.770  0.00  0.00            
ATOM    831  H62 DA3 X  26      46.620  15.650  44.530  0.00  0.00            
ATOM    832  N1  DA3 X  26      47.280  14.860  41.630  0.00  0.00            
ATOM    833  C2  DA3 X  26      46.770  14.700  40.440  0.00  0.00            
ATOM    834  H2  DA3 X  26      47.420  14.280  39.680  0.00  0.00            
ATOM    835  N3  DA3 X  26      45.460  15.010  40.070  0.00  0.00            
ATOM    836  C4  DA3 X  26      44.710  15.450  41.170  0.00  0.00            
ATOM    837  C3' DA3 X  26      40.720  17.280  39.050  0.00  0.00            
ATOM    838  H3' DA3 X  26      40.210  18.190  39.380  0.00  0.00            
ATOM    839  C2' DA3 X  26      41.070  16.340  40.200  0.00  0.00            
ATOM    840  H2' DA3 X  26      40.950  16.900  41.130  0.00  0.00            
ATOM    841 H2'' DA3 X  26      40.420  15.470  40.240  0.00  0.00            
ATOM    842  O3' DA3 X  26      40.110  16.630  38.010  0.00  0.00            
ATOM    843 HO3' DA3 X  26      39.430  17.170  37.590  0.00  0.00            
ATOM    844  K+  K+  X  27      37.840  32.290  31.680  0.00  0.00            
ATOM    845  K+  K+  X  28      39.640  31.060  34.620  0.00  0.00            
ATOM    846  C40 BRA X  29      37.100  31.440  47.330  0.00  0.00            
ATOM    847 H402 BRA X  29      37.800  30.600  47.360  0.00  0.00            
ATOM    848 H403 BRA X  29      36.940  31.780  46.310  0.00  0.00            
ATOM    849  C41 BRA X  29      35.730  31.190  47.950  0.00  0.00            
ATOM    850 H412 BRA X  29      35.060  32.010  47.690  0.00  0.00            
ATOM    851 H413 BRA X  29      35.180  30.270  47.730  0.00  0.00            
ATOM    852  C42 BRA X  29      36.020  31.240  49.470  0.00  0.00            
ATOM    853 H422 BRA X  29      35.280  31.790  50.060  0.00  0.00            
ATOM    854 H423 BRA X  29      36.070  30.310  50.030  0.00  0.00            
ATOM    855  C43 BRA X  29      37.340  32.040  49.660  0.00  0.00            
ATOM    856 H432 BRA X  29      37.120  32.820  50.390  0.00  0.00            
ATOM    857 H433 BRA X  29      38.170  31.410  49.970  0.00  0.00            
ATOM    858  N39 BRA X  29      37.740  32.500  48.250  0.00  0.00            
ATOM    859  H39 BRA X  29      37.240  33.400  48.200  0.00  0.00            
ATOM    860  C38 BRA X  29      39.210  32.680  47.980  0.00  0.00            
ATOM    861 H382 BRA X  29      39.320  33.080  46.970  0.00  0.00            
ATOM    862 H383 BRA X  29      39.570  33.310  48.790  0.00  0.00            
ATOM    863  C37 BRA X  29      40.090  31.430  48.100  0.00  0.00            
ATOM    864 H372 BRA X  29      39.750  30.640  47.430  0.00  0.00            
ATOM    865 H373 BRA X  29      40.030  31.120  49.150  0.00  0.00            
ATOM    866  C36 BRA X  29      41.530  31.750  47.710  0.00  0.00            
ATOM    867  O52 BRA X  29      42.050  32.760  47.990  0.00  0.00            
ATOM    868  N17 BRA X  29      42.040  30.760  46.950  0.00  0.00            
ATOM    869  H17 BRA X  29      41.540  29.890  47.030  0.00  0.00            
ATOM    870  C3  BRA X  29      43.120  30.680  46.070  0.00  0.00            
ATOM    871  C4  BRA X  29      43.610  31.880  45.450  0.00  0.00            
ATOM    872  H4  BRA X  29      43.250  32.860  45.740  0.00  0.00            
ATOM    873  C2  BRA X  29      43.650  29.470  45.600  0.00  0.00            
ATOM    874  H2  BRA X  29      43.220  28.580  46.050  0.00  0.00            
ATOM    875  C1  BRA X  29      44.700  29.370  44.780  0.00  0.00            
ATOM    876  H1  BRA X  29      45.070  28.370  44.570  0.00  0.00            
ATOM    877  C6  BRA X  29      45.200  30.530  44.110  0.00  0.00            
ATOM    878  C10 BRA X  29      46.180  30.430  43.120  0.00  0.00            
ATOM    879  N19 BRA X  29      46.620  29.150  42.710  0.00  0.00            
ATOM    880  H19 BRA X  29      47.050  28.590  43.430  0.00  0.00            
ATOM    881  C28 BRA X  29      46.480  28.320  41.570  0.00  0.00            
ATOM    882  C29 BRA X  29      45.810  28.680  40.330  0.00  0.00            
ATOM    883  H29 BRA X  29      45.450  29.690  40.150  0.00  0.00            
ATOM    884  C24 BRA X  29      45.540  27.740  39.400  0.00  0.00            
ATOM    885  H24 BRA X  29      45.080  28.040  38.470  0.00  0.00            
ATOM    886  C25 BRA X  29      46.060  26.430  39.530  0.00  0.00            
ATOM    887  N15 BRA X  29      45.810  25.500  38.530  0.00  0.00            
ATOM    888  C16 BRA X  29      44.600  25.550  37.740  0.00  0.00            
ATOM    889 H161 BRA X  29      44.580  26.530  37.270  0.00  0.00            
ATOM    890 H162 BRA X  29      43.740  25.340  38.390  0.00  0.00            
ATOM    891 H163 BRA X  29      44.540  24.810  36.930  0.00  0.00            
ATOM    892  C18 BRA X  29      46.870  24.540  38.090  0.00  0.00            
ATOM    893 H181 BRA X  29      47.280  24.020  38.960  0.00  0.00            
ATOM    894 H182 BRA X  29      47.650  25.140  37.600  0.00  0.00            
ATOM    895 H183 BRA X  29      46.450  23.820  37.380  0.00  0.00            
ATOM    896  C26 BRA X  29      46.860  26.110  40.680  0.00  0.00            
ATOM    897  H26 BRA X  29      47.160  25.080  40.900  0.00  0.00            
ATOM    898  C27 BRA X  29      46.990  26.990  41.710  0.00  0.00            
ATOM    899  H27 BRA X  29      47.500  26.750  42.640  0.00  0.00            
ATOM    900  C5  BRA X  29      44.590  31.780  44.480  0.00  0.00            
ATOM    901  N7  BRA X  29      44.930  32.910  43.780  0.00  0.00            
ATOM    902  H90 BRA X  29      44.390  33.750  43.970  0.00  0.00            
ATOM    903  C8  BRA X  29      45.880  32.840  42.870  0.00  0.00            
ATOM    904  C11 BRA X  29      46.330  34.050  42.300  0.00  0.00            
ATOM    905  H11 BRA X  29      45.910  34.990  42.650  0.00  0.00            
ATOM    906  C9  BRA X  29      46.600  31.680  42.550  0.00  0.00            
ATOM    907  C14 BRA X  29      47.610  31.730  41.520  0.00  0.00            
ATOM    908  H14 BRA X  29      47.980  30.760  41.200  0.00  0.00            
ATOM    909  C13 BRA X  29      48.000  32.950  41.030  0.00  0.00            
ATOM    910  H13 BRA X  29      48.770  32.980  40.260  0.00  0.00            
ATOM    911  C12 BRA X  29      47.380  34.130  41.360  0.00  0.00            
ATOM    912  N21 BRA X  29      47.730  35.440  40.810  0.00  0.00            
ATOM    913  H21 BRA X  29      48.080  36.070  41.510  0.00  0.00            
ATOM    914  C44 BRA X  29      47.570  35.870  39.550  0.00  0.00            
ATOM    915  O53 BRA X  29      46.920  35.230  38.740  0.00  0.00            
ATOM    916  C45 BRA X  29      48.360  37.130  39.250  0.00  0.00            
ATOM    917 H452 BRA X  29      49.330  37.160  39.750  0.00  0.00            
ATOM    918 H453 BRA X  29      48.460  37.150  38.170  0.00  0.00            
ATOM    919  C46 BRA X  29      47.450  38.270  39.640  0.00  0.00            
ATOM    920 H462 BRA X  29      47.380  38.240  40.730  0.00  0.00            
ATOM    921 H463 BRA X  29      46.460  38.130  39.210  0.00  0.00            
ATOM    922  N47 BRA X  29      48.010  39.650  39.460  0.00  0.00            
ATOM    923  H47 BRA X  29      48.060  39.830  38.450  0.00  0.00            
ATOM    924  C48 BRA X  29      49.350  39.900  40.060  0.00  0.00            
ATOM    925 H482 BRA X  29      50.040  39.670  39.250  0.00  0.00            
ATOM    926 H483 BRA X  29      49.630  39.440  41.010  0.00  0.00            
ATOM    927  C49 BRA X  29      49.410  41.490  40.220  0.00  0.00            
ATOM    928 H492 BRA X  29      49.800  41.690  41.220  0.00  0.00            
ATOM    929 H493 BRA X  29      50.090  41.980  39.510  0.00  0.00            
ATOM    930  C50 BRA X  29      47.940  42.010  40.180  0.00  0.00            
ATOM    931 H502 BRA X  29      47.680  42.630  41.040  0.00  0.00            
ATOM    932 H503 BRA X  29      47.810  42.630  39.290  0.00  0.00            
ATOM    933  C51 BRA X  29      47.130  40.760  40.150  0.00  0.00            
ATOM    934 H512 BRA X  29      46.190  40.920  39.610  0.00  0.00            
ATOM    935 H513 BRA X  29      47.060  40.340  41.150  0.00  0.00            
END
ATOM      1 HO5' DA5 X   1      28.790  37.150  21.770  0.00  0.00            
ATOM      2  O5' DA5 X   1      27.950  37.580  21.980  0.00  0.00            
ATOM      3  C5' DA5 X   1      26.850  37.000  21.290  0.00  0.00            
ATOM      4  H5' DA5 X   1      26.810  37.340  20.250  0.00  0.00            
ATOM      5 H5'' DA5 X   1      25.950  37.350  21.790  0.00  0.00            
ATOM      6  C4' DA5 X   1      26.910  35.460  21.460  0.00  0.00            
ATOM      7  H4' DA5 X   1      26.100  34.910  20.990  0.00  0.00            
ATOM      8  O4' DA5 X   1      28.100  35.060  20.910  0.00  0.00            
ATOM      9  C1' DA5 X   1      28.750  34.110  21.700  0.00  0.00            
ATOM     10  H1' DA5 X   1      28.270  33.130  21.630  0.00  0.00            
ATOM     11  N9  DA5 X   1      30.140  34.090  21.210  0.00  0.00            
ATOM     12  C8  DA5 X   1      30.910  33.040  20.710  0.00  0.00            
ATOM     13  H8  DA5 X   1      30.470  32.070  20.540  0.00  0.00            
ATOM     14  N7  DA5 X   1      32.120  33.420  20.320  0.00  0.00            
ATOM     15  C5  DA5 X   1      32.170  34.770  20.650  0.00  0.00            
ATOM     16  C6  DA5 X   1      33.100  35.810  20.580  0.00  0.00            
ATOM     17  N6  DA5 X   1      34.300  35.810  20.060  0.00  0.00            
ATOM     18  H61 DA5 X   1      34.850  36.640  19.900  0.00  0.00            
ATOM     19  H62 DA5 X   1      34.760  34.930  19.900  0.00  0.00            
ATOM     20  N1  DA5 X   1      32.760  37.080  20.900  0.00  0.00            
ATOM     21  C2  DA5 X   1      31.600  37.270  21.460  0.00  0.00            
ATOM     22  H2  DA5 X   1      31.300  38.290  21.670  0.00  0.00            
ATOM     23  N3  DA5 X   1      30.620  36.350  21.670  0.00  0.00            
ATOM     24  C4  DA5 X   1      30.970  35.150  21.200  0.00  0.00            
ATOM     25  C3' DA5 X   1      26.970  35.000  22.920  0.00  0.00            
ATOM     26  H3' DA5 X   1      26.780  35.820  23.610  0.00  0.00            
ATOM     27  C2' DA5 X   1      28.400  34.580  23.110  0.00  0.00            
ATOM     28  H2' DA5 X   1      29.130  35.320  23.440  0.00  0.00            
ATOM     29 H2'' DA5 X   1      28.500  33.790  23.860  0.00  0.00            
ATOM     30  O3' DA5 X   1      25.940  34.070  23.210  0.00  0.00            
ATOM     31  P   DA  X   2      25.820  33.410  24.660  0.00  0.00            
ATOM     32  OP1 DA  X   2      24.420  32.980  24.820  0.00  0.00            
ATOM     33  OP2 DA  X   2      26.440  34.280  25.680  0.00  0.00            
ATOM     34  O5' DA  X   2      26.800  32.160  24.440  0.00  0.00            
ATOM     35  C5' DA  X   2      26.640  31.170  23.370  0.00  0.00            
ATOM     36  H5' DA  X   2      26.860  31.720  22.460  0.00  0.00            
ATOM     37 H5'' DA  X   2      25.620  30.790  23.370  0.00  0.00            
ATOM     38  C4' DA  X   2      27.690  30.040  23.650  0.00  0.00            
ATOM     39  H4' DA  X   2      27.220  29.190  23.160  0.00  0.00            
ATOM     40  O4' DA  X   2      29.080  30.400  23.250  0.00  0.00            
ATOM     41  C1' DA  X   2      29.900  30.100  24.350  0.00  0.00            
ATOM     42  H1' DA  X   2      29.990  29.020  24.250  0.00  0.00            
ATOM     43  N9  DA  X   2      31.130  31.000  24.270  0.00  0.00            
ATOM     44  C8  DA  X   2      31.580  32.010  25.050  0.00  0.00            
ATOM     45  H8  DA  X   2      30.910  32.190  25.880  0.00  0.00            
ATOM     46  N7  DA  X   2      32.690  32.570  24.740  0.00  0.00            
ATOM     47  C5  DA  X   2      33.030  31.870  23.570  0.00  0.00            
ATOM     48  C6  DA  X   2      34.100  31.850  22.690  0.00  0.00            
ATOM     49  N6  DA  X   2      35.230  32.610  22.820  0.00  0.00            
ATOM     50  H61 DA  X   2      36.110  32.360  22.380  0.00  0.00            
ATOM     51  H62 DA  X   2      35.230  33.220  23.620  0.00  0.00            
ATOM     52  N1  DA  X   2      34.300  30.860  21.870  0.00  0.00            
ATOM     53  C2  DA  X   2      33.300  29.970  21.660  0.00  0.00            
ATOM     54  H2  DA  X   2      33.420  29.290  20.830  0.00  0.00            
ATOM     55  N3  DA  X   2      32.120  29.920  22.290  0.00  0.00            
ATOM     56  C4  DA  X   2      32.090  30.850  23.300  0.00  0.00            
ATOM     57  C3' DA  X   2      27.710  29.630  25.140  0.00  0.00            
ATOM     58  H3' DA  X   2      26.830  30.010  25.670  0.00  0.00            
ATOM     59  C2' DA  X   2      29.020  30.300  25.650  0.00  0.00            
ATOM     60  H2' DA  X   2      28.920  31.370  25.800  0.00  0.00            
ATOM     61 H2'' DA  X   2      29.500  29.790  26.490  0.00  0.00            
ATOM     62  O3' DA  X   2      27.720  28.190  25.230  0.00  0.00            
ATOM     63  P   DA  X   3      28.130  27.350  26.460  0.00  0.00            
ATOM     64  OP1 DA  X   3      27.500  26.020  26.460  0.00  0.00            
ATOM     65  OP2 DA  X   3      28.070  28.290  27.570  0.00  0.00            
ATOM     66  O5' DA  X   3      29.680  27.180  26.210  0.00  0.00            
ATOM     67  C5' DA  X   3      30.180  26.300  25.250  0.00  0.00            
ATOM     68  H5' DA  X   3      29.800  26.540  24.250  0.00  0.00            
ATOM     69 H5'' DA  X   3      29.810  25.300  25.510  0.00  0.00            
ATOM     70  C4' DA  X   3      31.660  26.120  25.190  0.00  0.00            
ATOM     71  H4' DA  X   3      31.920  25.420  24.400  0.00  0.00            
ATOM     72  O4' DA  X   3      32.360  27.320  24.950  0.00  0.00            
ATOM     73  C1' DA  X   3      33.720  27.090  25.370  0.00  0.00            
ATOM     74  H1' DA  X   3      34.050  26.640  24.430  0.00  0.00            
ATOM     75  N9  DA  X   3      34.270  28.410  25.650  0.00  0.00            
ATOM     76  C8  DA  X   3      33.690  29.420  26.350  0.00  0.00            
ATOM     77  H8  DA  X   3      32.660  29.290  26.640  0.00  0.00            
ATOM     78  N7  DA  X   3      34.460  30.470  26.460  0.00  0.00            
ATOM     79  C5  DA  X   3      35.620  30.140  25.720  0.00  0.00            
ATOM     80  C6  DA  X   3      36.880  30.740  25.430  0.00  0.00            
ATOM     81  N6  DA  X   3      37.220  31.950  25.780  0.00  0.00            
ATOM     82  H61 DA  X   3      38.050  32.420  25.440  0.00  0.00            
ATOM     83  H62 DA  X   3      36.570  32.480  26.350  0.00  0.00            
ATOM     84  N1  DA  X   3      37.870  30.080  24.770  0.00  0.00            
ATOM     85  C2  DA  X   3      37.550  28.880  24.340  0.00  0.00            
ATOM     86  H2  DA  X   3      38.380  28.290  23.970  0.00  0.00            
ATOM     87  N3  DA  X   3      36.400  28.140  24.470  0.00  0.00            
ATOM     88  C4  DA  X   3      35.510  28.850  25.240  0.00  0.00            
ATOM     89  C3' DA  X   3      32.140  25.760  26.630  0.00  0.00            
ATOM     90  H3' DA  X   3      31.720  26.460  27.350  0.00  0.00            
ATOM     91  C2' DA  X   3      33.610  26.150  26.530  0.00  0.00            
ATOM     92  H2' DA  X   3      33.830  26.590  27.510  0.00  0.00            
ATOM     93 H2'' DA  X   3      34.220  25.300  26.230  0.00  0.00            
ATOM     94  O3' DA  X   3      31.850  24.350  26.840  0.00  0.00            
ATOM     95  P   DG  X   4      32.180  23.620  28.270  0.00  0.00            
ATOM     96  OP1 DG  X   4      31.630  22.220  28.160  0.00  0.00            
ATOM     97  OP2 DG  X   4      31.740  24.480  29.380  0.00  0.00            
ATOM     98  O5' DG  X   4      33.780  23.600  28.450  0.00  0.00            
ATOM     99  C5' DG  X   4      34.510  22.720  27.600  0.00  0.00            
ATOM    100  H5' DG  X   4      34.310  23.050  26.580  0.00  0.00            
ATOM    101 H5'' DG  X   4      34.210  21.680  27.720  0.00  0.00            
ATOM    102  C4' DG  X   4      36.030  22.790  27.710  0.00  0.00            
ATOM    103  H4' DG  X   4      36.370  21.990  27.050  0.00  0.00            
ATOM    104  O4' DG  X   4      36.560  24.060  27.420  0.00  0.00            
ATOM    105  C1' DG  X   4      37.640  24.250  28.340  0.00  0.00            
ATOM    106  H1' DG  X   4      38.470  23.650  27.960  0.00  0.00            
ATOM    107  N9  DG  X   4      37.970  25.690  28.350  0.00  0.00            
ATOM    108  C8  DG  X   4      39.150  26.300  27.860  0.00  0.00            
ATOM    109  H8  DG  X   4      39.920  25.780  27.320  0.00  0.00            
ATOM    110  N7  DG  X   4      39.030  27.620  27.820  0.00  0.00            
ATOM    111  C5  DG  X   4      37.790  27.840  28.420  0.00  0.00            
ATOM    112  C6  DG  X   4      37.180  29.070  28.670  0.00  0.00            
ATOM    113  O6  DG  X   4      37.600  30.210  28.540  0.00  0.00            
ATOM    114  N1  DG  X   4      35.900  28.950  29.150  0.00  0.00            
ATOM    115  H1  DG  X   4      35.370  29.790  29.310  0.00  0.00            
ATOM    116  C2  DG  X   4      35.280  27.740  29.500  0.00  0.00            
ATOM    117  N2  DG  X   4      34.060  27.870  29.970  0.00  0.00            
ATOM    118  H21 DG  X   4      33.840  28.800  30.300  0.00  0.00            
ATOM    119  H22 DG  X   4      33.520  27.040  30.180  0.00  0.00            
ATOM    120  N3  DG  X   4      35.870  26.580  29.240  0.00  0.00            
ATOM    121  C4  DG  X   4      37.120  26.690  28.710  0.00  0.00            
ATOM    122  C3' DG  X   4      36.520  22.410  29.120  0.00  0.00            
ATOM    123  H3' DG  X   4      35.750  22.120  29.840  0.00  0.00            
ATOM    124  C2' DG  X   4      37.230  23.630  29.660  0.00  0.00            
ATOM    125  H2' DG  X   4      36.400  24.220  30.040  0.00  0.00            
ATOM    126 H2'' DG  X   4      37.990  23.490  30.430  0.00  0.00            
ATOM    127  O3' DG  X   4      37.420  21.350  28.860  0.00  0.00            
ATOM    128  P   DG  X   5      38.130  20.500  30.010  0.00  0.00            
ATOM    129  OP1 DG  X   5      38.610  19.270  29.350  0.00  0.00            
ATOM    130  OP2 DG  X   5      37.110  20.360  31.110  0.00  0.00            
ATOM    131  O5' DG  X   5      39.390  21.130  30.670  0.00  0.00            
ATOM    132  C5' DG  X   5      40.600  21.200  29.930  0.00  0.00            
ATOM    133  H5' DG  X   5      40.370  21.280  28.870  0.00  0.00            
ATOM    134 H5'' DG  X   5      41.110  20.240  30.010  0.00  0.00            
ATOM    135  C4' DG  X   5      41.580  22.250  30.460  0.00  0.00            
ATOM    136  H4' DG  X   5      42.550  22.080  29.990  0.00  0.00            
ATOM    137  O4' DG  X   5      41.090  23.570  30.180  0.00  0.00            
ATOM    138  C1' DG  X   5      41.260  24.370  31.410  0.00  0.00            
ATOM    139  H1' DG  X   5      42.270  24.740  31.620  0.00  0.00            
ATOM    140  N9  DG  X   5      40.320  25.570  31.360  0.00  0.00            
ATOM    141  C8  DG  X   5      38.990  25.620  31.720  0.00  0.00            
ATOM    142  H8  DG  X   5      38.400  24.760  32.000  0.00  0.00            
ATOM    143  N7  DG  X   5      38.540  26.870  31.740  0.00  0.00            
ATOM    144  C5  DG  X   5      39.680  27.590  31.430  0.00  0.00            
ATOM    145  C6  DG  X   5      39.880  29.010  31.280  0.00  0.00            
ATOM    146  O6  DG  X   5      39.050  29.910  31.580  0.00  0.00            
ATOM    147  N1  DG  X   5      40.990  29.430  30.630  0.00  0.00            
ATOM    148  H1  DG  X   5      41.070  30.440  30.520  0.00  0.00            
ATOM    149  C2  DG  X   5      41.920  28.550  30.160  0.00  0.00            
ATOM    150  N2  DG  X   5      42.890  29.010  29.420  0.00  0.00            
ATOM    151  H21 DG  X   5      42.820  29.940  29.030  0.00  0.00            
ATOM    152  H22 DG  X   5      43.640  28.410  29.110  0.00  0.00            
ATOM    153  N3  DG  X   5      41.900  27.230  30.420  0.00  0.00            
ATOM    154  C4  DG  X   5      40.730  26.820  31.090  0.00  0.00            
ATOM    155  C3' DG  X   5      41.870  22.210  32.010  0.00  0.00            
ATOM    156  H3' DG  X   5      41.460  21.310  32.460  0.00  0.00            
ATOM    157  C2' DG  X   5      41.010  23.390  32.490  0.00  0.00            
ATOM    158  H2' DG  X   5      40.000  22.990  32.520  0.00  0.00            
ATOM    159 H2'' DG  X   5      41.380  23.700  33.460  0.00  0.00            
ATOM    160  O3' DG  X   5      43.220  22.320  32.270  0.00  0.00            
ATOM    161  P   DG  X   6      44.130  21.080  32.540  0.00  0.00            
ATOM    162  OP1 DG  X   6      44.270  20.310  31.290  0.00  0.00            
ATOM    163  OP2 DG  X   6      43.760  20.450  33.780  0.00  0.00            
ATOM    164  O5' DG  X   6      45.490  21.860  32.730  0.00  0.00            
ATOM    165  C5' DG  X   6      46.180  22.600  31.710  0.00  0.00            
ATOM    166  H5' DG  X   6      45.410  22.850  30.980  0.00  0.00            
ATOM    167 H5'' DG  X   6      46.830  21.860  31.240  0.00  0.00            
ATOM    168  C4' DG  X   6      46.950  23.870  31.970  0.00  0.00            
ATOM    169  H4' DG  X   6      47.680  23.930  31.160  0.00  0.00            
ATOM    170  O4' DG  X   6      46.020  24.940  31.950  0.00  0.00            
ATOM    171  C1' DG  X   6      46.040  25.610  33.200  0.00  0.00            
ATOM    172  H1' DG  X   6      46.750  26.440  33.150  0.00  0.00            
ATOM    173  N9  DG  X   6      44.650  26.180  33.490  0.00  0.00            
ATOM    174  C8  DG  X   6      43.520  25.620  34.040  0.00  0.00            
ATOM    175  H8  DG  X   6      43.470  24.590  34.360  0.00  0.00            
ATOM    176  N7  DG  X   6      42.530  26.480  34.150  0.00  0.00            
ATOM    177  C5  DG  X   6      43.070  27.740  33.770  0.00  0.00            
ATOM    178  C6  DG  X   6      42.530  29.040  33.710  0.00  0.00            
ATOM    179  O6  DG  X   6      41.340  29.430  33.860  0.00  0.00            
ATOM    180  N1  DG  X   6      43.440  30.050  33.520  0.00  0.00            
ATOM    181  H1  DG  X   6      43.050  30.970  33.430  0.00  0.00            
ATOM    182  C2  DG  X   6      44.770  29.760  33.220  0.00  0.00            
ATOM    183  N2  DG  X   6      45.490  30.790  32.920  0.00  0.00            
ATOM    184  H21 DG  X   6      45.170  31.650  33.330  0.00  0.00            
ATOM    185  H22 DG  X   6      46.470  30.570  32.800  0.00  0.00            
ATOM    186  N3  DG  X   6      45.300  28.560  33.250  0.00  0.00            
ATOM    187  C4  DG  X   6      44.390  27.550  33.460  0.00  0.00            
ATOM    188  C3' DG  X   6      47.600  23.940  33.360  0.00  0.00            
ATOM    189  H3' DG  X   6      47.930  22.940  33.650  0.00  0.00            
ATOM    190  C2' DG  X   6      46.570  24.550  34.250  0.00  0.00            
ATOM    191  H2' DG  X   6      45.860  23.840  34.660  0.00  0.00            
ATOM    192 H2'' DG  X   6      47.080  25.150  35.000  0.00  0.00            
ATOM    193  O3' DG  X   6      48.670  24.840  33.330  0.00  0.00            
ATOM    194  P   DT  X   7      50.140  24.320  33.110  0.00  0.00            
ATOM    195  OP1 DT  X   7      50.430  22.990  33.630  0.00  0.00            
ATOM    196  OP2 DT  X   7      51.010  25.420  33.540  0.00  0.00            
ATOM    197  O5' DT  X   7      50.150  24.310  31.510  0.00  0.00            
ATOM    198  C5' DT  X   7      50.500  23.150  30.800  0.00  0.00            
ATOM    199  H5' DT  X   7      49.770  22.370  30.970  0.00  0.00            
ATOM    200 H5'' DT  X   7      51.430  22.680  31.130  0.00  0.00            
ATOM    201  C4' DT  X   7      50.570  23.370  29.270  0.00  0.00            
ATOM    202  H4' DT  X   7      50.890  22.400  28.890  0.00  0.00            
ATOM    203  O4' DT  X   7      49.290  23.720  28.660  0.00  0.00            
ATOM    204  C1' DT  X   7      49.530  24.980  27.990  0.00  0.00            
ATOM    205  H1' DT  X   7      49.850  24.600  27.020  0.00  0.00            
ATOM    206  N1  DT  X   7      48.250  25.830  27.900  0.00  0.00            
ATOM    207  C6  DT  X   7      47.960  26.670  29.000  0.00  0.00            
ATOM    208  H6  DT  X   7      48.460  26.590  29.950  0.00  0.00            
ATOM    209  C5  DT  X   7      46.850  27.490  28.960  0.00  0.00            
ATOM    210  C7  DT  X   7      46.480  28.350  30.090  0.00  0.00            
ATOM    211  H71 DT  X   7      47.120  28.240  30.970  0.00  0.00            
ATOM    212  H72 DT  X   7      45.480  28.200  30.490  0.00  0.00            
ATOM    213  H73 DT  X   7      46.560  29.390  29.800  0.00  0.00            
ATOM    214  C4  DT  X   7      46.050  27.520  27.720  0.00  0.00            
ATOM    215  O4  DT  X   7      45.030  28.210  27.560  0.00  0.00            
ATOM    216  N3  DT  X   7      46.430  26.620  26.720  0.00  0.00            
ATOM    217  H3  DT  X   7      45.960  26.640  25.830  0.00  0.00            
ATOM    218  C2  DT  X   7      47.470  25.830  26.760  0.00  0.00            
ATOM    219  O2  DT  X   7      47.530  24.960  25.880  0.00  0.00            
ATOM    220  C3' DT  X   7      51.610  24.420  28.870  0.00  0.00            
ATOM    221  H3' DT  X   7      52.300  24.460  29.710  0.00  0.00            
ATOM    222  C2' DT  X   7      50.750  25.620  28.660  0.00  0.00            
ATOM    223  H2' DT  X   7      50.450  25.950  29.660  0.00  0.00            
ATOM    224 H2'' DT  X   7      51.240  26.340  28.020  0.00  0.00            
ATOM    225  O3' DT  X   7      52.220  24.150  27.610  0.00  0.00            
ATOM    226  P   DT  X   8      53.600  23.420  27.320  0.00  0.00            
ATOM    227  OP1 DT  X   8      53.450  21.980  27.640  0.00  0.00            
ATOM    228  OP2 DT  X   8      54.730  24.240  27.850  0.00  0.00            
ATOM    229  O5' DT  X   8      53.650  23.660  25.740  0.00  0.00            
ATOM    230  C5' DT  X   8      53.660  24.990  25.230  0.00  0.00            
ATOM    231  H5' DT  X   8      54.590  25.530  25.430  0.00  0.00            
ATOM    232 H5'' DT  X   8      52.930  25.670  25.660  0.00  0.00            
ATOM    233  C4' DT  X   8      53.490  25.070  23.690  0.00  0.00            
ATOM    234  H4' DT  X   8      53.080  26.000  23.310  0.00  0.00            
ATOM    235  O4' DT  X   8      54.780  24.780  23.100  0.00  0.00            
ATOM    236  C1' DT  X   8      54.590  23.650  22.290  0.00  0.00            
ATOM    237  H1' DT  X   8      54.440  23.970  21.250  0.00  0.00            
ATOM    238  N1  DT  X   8      55.830  22.830  22.350  0.00  0.00            
ATOM    239  C6  DT  X   8      56.140  22.090  23.550  0.00  0.00            
ATOM    240  H6  DT  X   8      55.660  22.240  24.510  0.00  0.00            
ATOM    241  C5  DT  X   8      57.000  21.020  23.440  0.00  0.00            
ATOM    242  C7  DT  X   8      56.990  20.100  24.690  0.00  0.00            
ATOM    243  H71 DT  X   8      56.790  19.070  24.410  0.00  0.00            
ATOM    244  H72 DT  X   8      56.280  20.330  25.480  0.00  0.00            
ATOM    245  H73 DT  X   8      57.960  20.060  25.180  0.00  0.00            
ATOM    246  C4  DT  X   8      57.680  20.640  22.210  0.00  0.00            
ATOM    247  O4  DT  X   8      58.330  19.610  22.070  0.00  0.00            
ATOM    248  N3  DT  X   8      57.510  21.540  21.190  0.00  0.00            
ATOM    249  H3  DT  X   8      58.000  21.460  20.300  0.00  0.00            
ATOM    250  C2  DT  X   8      56.590  22.610  21.170  0.00  0.00            
ATOM    251  O2  DT  X   8      56.470  23.300  20.140  0.00  0.00            
ATOM    252  C3' DT  X   8      52.460  24.030  23.200  0.00  0.00            
ATOM    253  H3' DT  X   8      51.760  23.650  23.940  0.00  0.00            
ATOM    254  C2' DT  X   8      53.380  22.870  22.730  0.00  0.00            
ATOM    255  H2' DT  X   8      53.540  22.270  23.630  0.00  0.00            
ATOM    256 H2'' DT  X   8      53.040  22.230  21.920  0.00  0.00            
ATOM    257  O3' DT  X   8      51.820  24.420  22.020  0.00  0.00            
ATOM    258  P   DA  X   9      50.240  24.540  21.780  0.00  0.00            
ATOM    259  OP1 DA  X   9      49.590  23.460  22.580  0.00  0.00            
ATOM    260  OP2 DA  X   9      49.950  24.660  20.330  0.00  0.00            
ATOM    261  O5' DA  X   9      49.740  25.920  22.350  0.00  0.00            
ATOM    262  C5' DA  X   9      49.700  26.190  23.700  0.00  0.00            
ATOM    263  H5' DA  X   9      50.680  26.100  24.180  0.00  0.00            
ATOM    264 H5'' DA  X   9      49.130  25.400  24.210  0.00  0.00            
ATOM    265  C4' DA  X   9      49.050  27.600  24.080  0.00  0.00            
ATOM    266  H4' DA  X   9      47.960  27.530  24.000  0.00  0.00            
ATOM    267  O4' DA  X   9      49.480  27.780  25.420  0.00  0.00            
ATOM    268  C1' DA  X   9      49.870  29.130  25.550  0.00  0.00            
ATOM    269  H1' DA  X   9      49.030  29.820  25.630  0.00  0.00            
ATOM    270  N9  DA  X   9      50.690  29.330  26.680  0.00  0.00            
ATOM    271  C8  DA  X   9      50.210  29.860  27.900  0.00  0.00            
ATOM    272  H8  DA  X   9      49.250  30.350  27.980  0.00  0.00            
ATOM    273  N7  DA  X   9      51.170  29.930  28.860  0.00  0.00            
ATOM    274  C5  DA  X   9      52.250  29.350  28.170  0.00  0.00            
ATOM    275  C6  DA  X   9      53.550  29.110  28.600  0.00  0.00            
ATOM    276  N6  DA  X   9      53.930  29.270  29.860  0.00  0.00            
ATOM    277  H61 DA  X   9      54.780  28.900  30.250  0.00  0.00            
ATOM    278  H62 DA  X   9      53.310  29.710  30.520  0.00  0.00            
ATOM    279  N1  DA  X   9      54.460  28.400  27.900  0.00  0.00            
ATOM    280  C2  DA  X   9      54.130  28.200  26.620  0.00  0.00            
ATOM    281  H2  DA  X   9      54.910  27.730  26.040  0.00  0.00            
ATOM    282  N3  DA  X   9      52.960  28.490  26.030  0.00  0.00            
ATOM    283  C4  DA  X   9      52.040  29.040  26.850  0.00  0.00            
ATOM    284  C3' DA  X   9      49.430  28.870  23.340  0.00  0.00            
ATOM    285  H3' DA  X   9      49.700  28.510  22.350  0.00  0.00            
ATOM    286  C2' DA  X   9      50.560  29.420  24.150  0.00  0.00            
ATOM    287  H2' DA  X   9      51.470  28.820  24.140  0.00  0.00            
ATOM    288 H2'' DA  X   9      50.760  30.460  23.900  0.00  0.00            
ATOM    289  O3' DA  X   9      48.390  29.860  23.280  0.00  0.00            
ATOM    290  P   DG  X  10      46.940  29.550  22.650  0.00  0.00            
ATOM    291  OP1 DG  X  10      46.960  28.270  21.980  0.00  0.00            
ATOM    292  OP2 DG  X  10      46.530  30.760  21.880  0.00  0.00            
ATOM    293  O5' DG  X  10      45.900  29.390  23.950  0.00  0.00            
ATOM    294  C5' DG  X  10      45.000  30.450  24.310  0.00  0.00            
ATOM    295  H5' DG  X  10      44.400  29.950  25.080  0.00  0.00            
ATOM    296 H5'' DG  X  10      44.380  30.740  23.470  0.00  0.00            
ATOM    297  C4' DG  X  10      45.680  31.630  24.890  0.00  0.00            
ATOM    298  H4' DG  X  10      46.410  32.140  24.270  0.00  0.00            
ATOM    299  O4' DG  X  10      44.730  32.580  25.320  0.00  0.00            
ATOM    300  C1' DG  X  10      44.950  32.950  26.620  0.00  0.00            
ATOM    301  H1' DG  X  10      45.570  33.840  26.730  0.00  0.00            
ATOM    302  N9  DG  X  10      43.630  33.260  27.270  0.00  0.00            
ATOM    303  C8  DG  X  10      43.260  34.550  27.710  0.00  0.00            
ATOM    304  H8  DG  X  10      44.010  35.330  27.720  0.00  0.00            
ATOM    305  N7  DG  X  10      42.020  34.620  28.040  0.00  0.00            
ATOM    306  C5  DG  X  10      41.530  33.370  27.840  0.00  0.00            
ATOM    307  C6  DG  X  10      40.210  32.770  28.030  0.00  0.00            
ATOM    308  O6  DG  X  10      39.160  33.330  28.460  0.00  0.00            
ATOM    309  N1  DG  X  10      40.110  31.430  27.780  0.00  0.00            
ATOM    310  H1  DG  X  10      39.200  31.000  27.780  0.00  0.00            
ATOM    311  C2  DG  X  10      41.130  30.720  27.230  0.00  0.00            
ATOM    312  N2  DG  X  10      40.850  29.580  26.580  0.00  0.00            
ATOM    313  H21 DG  X  10      40.020  29.040  26.800  0.00  0.00            
ATOM    314  H22 DG  X  10      41.590  29.000  26.200  0.00  0.00            
ATOM    315  N3  DG  X  10      42.350  31.210  27.080  0.00  0.00            
ATOM    316  C4  DG  X  10      42.480  32.520  27.370  0.00  0.00            
ATOM    317  C3' DG  X  10      46.520  31.230  26.120  0.00  0.00            
ATOM    318  H3' DG  X  10      46.450  30.160  26.300  0.00  0.00            
ATOM    319  C2' DG  X  10      45.620  31.770  27.210  0.00  0.00            
ATOM    320  H2' DG  X  10      44.860  30.990  27.310  0.00  0.00            
ATOM    321 H2'' DG  X  10      46.170  32.030  28.110  0.00  0.00            
ATOM    322  O3' DG  X  10      47.860  31.720  26.180  0.00  0.00            
ATOM    323  P   DG  X  11      48.310  33.250  26.270  0.00  0.00            
ATOM    324  OP1 DG  X  11      47.470  33.940  25.250  0.00  0.00            
ATOM    325  OP2 DG  X  11      49.740  33.250  26.110  0.00  0.00            
ATOM    326  O5' DG  X  11      48.050  33.710  27.760  0.00  0.00            
ATOM    327  C5' DG  X  11      48.000  35.120  28.160  0.00  0.00            
ATOM    328  H5' DG  X  11      47.280  35.690  27.570  0.00  0.00            
ATOM    329 H5'' DG  X  11      48.990  35.570  28.010  0.00  0.00            
ATOM    330  C4' DG  X  11      47.510  35.220  29.630  0.00  0.00            
ATOM    331  H4' DG  X  11      47.790  36.170  30.090  0.00  0.00            
ATOM    332  O4' DG  X  11      46.140  35.010  29.770  0.00  0.00            
ATOM    333  C1' DG  X  11      45.910  34.170  30.890  0.00  0.00            
ATOM    334  H1' DG  X  11      45.830  34.760  31.800  0.00  0.00            
ATOM    335  N9  DG  X  11      44.510  33.510  30.840  0.00  0.00            
ATOM    336  C8  DG  X  11      44.150  32.210  30.420  0.00  0.00            
ATOM    337  H8  DG  X  11      44.810  31.370  30.250  0.00  0.00            
ATOM    338  N7  DG  X  11      42.870  31.930  30.550  0.00  0.00            
ATOM    339  C5  DG  X  11      42.360  33.110  31.030  0.00  0.00            
ATOM    340  C6  DG  X  11      41.050  33.460  31.460  0.00  0.00            
ATOM    341  O6  DG  X  11      40.010  32.770  31.410  0.00  0.00            
ATOM    342  N1  DG  X  11      40.940  34.740  31.950  0.00  0.00            
ATOM    343  H1  DG  X  11      40.170  34.800  32.590  0.00  0.00            
ATOM    344  C2  DG  X  11      42.030  35.620  32.180  0.00  0.00            
ATOM    345  N2  DG  X  11      41.610  36.710  32.830  0.00  0.00            
ATOM    346  H21 DG  X  11      40.630  36.890  32.990  0.00  0.00            
ATOM    347  H22 DG  X  11      42.360  37.350  33.030  0.00  0.00            
ATOM    348  N3  DG  X  11      43.250  35.340  31.840  0.00  0.00            
ATOM    349  C4  DG  X  11      43.350  34.080  31.290  0.00  0.00            
ATOM    350  C3' DG  X  11      48.220  34.230  30.580  0.00  0.00            
ATOM    351  H3' DG  X  11      49.030  33.670  30.120  0.00  0.00            
ATOM    352  C2' DG  X  11      47.060  33.270  30.790  0.00  0.00            
ATOM    353  H2' DG  X  11      46.930  32.600  29.950  0.00  0.00            
ATOM    354 H2'' DG  X  11      47.390  32.690  31.650  0.00  0.00            
ATOM    355  O3' DG  X  11      48.520  34.790  31.870  0.00  0.00            
ATOM    356  P   DG  X  12      49.940  35.500  32.090  0.00  0.00            
ATOM    357  OP1 DG  X  12      50.260  36.200  30.790  0.00  0.00            
ATOM    358  OP2 DG  X  12      50.820  34.430  32.590  0.00  0.00            
ATOM    359  O5' DG  X  12      49.590  36.620  33.180  0.00  0.00            
ATOM    360  C5' DG  X  12      49.570  36.360  34.590  0.00  0.00            
ATOM    361  H5' DG  X  12      50.540  36.510  35.050  0.00  0.00            
ATOM    362 H5'' DG  X  12      49.280  35.320  34.770  0.00  0.00            
ATOM    363  C4' DG  X  12      48.630  37.310  35.380  0.00  0.00            
ATOM    364  H4' DG  X  12      48.800  38.380  35.230  0.00  0.00            
ATOM    365  O4' DG  X  12      47.230  37.060  34.970  0.00  0.00            
ATOM    366  C1' DG  X  12      46.700  36.150  36.000  0.00  0.00            
ATOM    367  H1' DG  X  12      46.040  36.730  36.640  0.00  0.00            
ATOM    368  N9  DG  X  12      45.890  35.160  35.320  0.00  0.00            
ATOM    369  C8  DG  X  12      46.280  34.170  34.440  0.00  0.00            
ATOM    370  H8  DG  X  12      47.310  33.960  34.200  0.00  0.00            
ATOM    371  N7  DG  X  12      45.300  33.440  34.040  0.00  0.00            
ATOM    372  C5  DG  X  12      44.140  34.000  34.610  0.00  0.00            
ATOM    373  C6  DG  X  12      42.800  33.520  34.660  0.00  0.00            
ATOM    374  O6  DG  X  12      42.250  32.600  34.070  0.00  0.00            
ATOM    375  N1  DG  X  12      41.920  34.400  35.310  0.00  0.00            
ATOM    376  H1  DG  X  12      40.970  34.030  35.340  0.00  0.00            
ATOM    377  C2  DG  X  12      42.280  35.590  35.870  0.00  0.00            
ATOM    378  N2  DG  X  12      41.450  36.480  36.310  0.00  0.00            
ATOM    379  H21 DG  X  12      40.470  36.270  36.470  0.00  0.00            
ATOM    380  H22 DG  X  12      41.860  37.340  36.640  0.00  0.00            
ATOM    381  N3  DG  X  12      43.550  36.040  35.860  0.00  0.00            
ATOM    382  C4  DG  X  12      44.490  35.130  35.310  0.00  0.00            
ATOM    383  C3' DG  X  12      48.840  36.820  36.870  0.00  0.00            
ATOM    384  H3' DG  X  12      49.880  36.520  37.050  0.00  0.00            
ATOM    385  C2' DG  X  12      47.860  35.610  36.940  0.00  0.00            
ATOM    386  H2' DG  X  12      48.310  34.740  36.470  0.00  0.00            
ATOM    387 H2'' DG  X  12      47.550  35.490  37.980  0.00  0.00
[truncated: 1,372,939 more chars]
